# Supplementary material for: Total Structure, Structural Transformation and Catalytic Hydrogenation of [Cu41(SC6H3F2)15Cl3(P(PhF)3)6(H)25]2− Constructed from Twisted Cu13 Units
Source: Adv Sci (Weinh). 2023 Dec 8;11(7):2307085. doi: 10.1002/advs.202307085 (PMC10870033; doi:10.1002/advs.202307085)
Supplement: Supplementary file 2 — Supporting Information [file ADVS-11-2307085-s002.zip]

Archive with 7 entries (6 files):
- advs202307085-sup-0002-cif/
- advs202307085-sup-0002-cif/checkcif-Cu13.pdf
- advs202307085-sup-0002-cif/checkcif-Cu14.pdf
- advs202307085-sup-0002-cif/checkcif-Cu41-revised-1109.pdf
- advs202307085-sup-0002-cif/Cu13.cif
- advs202307085-sup-0002-cif/Cu14.cif
- advs202307085-sup-0002-cif/cu41_sq - revised -1109.cif
