# Supplementary material for: Total Structure, Structural Transformation and Catalytic Hydrogenation of [Cu41(SC6H3F2)15Cl3(P(PhF)3)6(H)25]2− Constructed from Twisted Cu13 Units
Source: Adv Sci (Weinh). 2023 Dec 8;11(7):2307085. doi: 10.1002/advs.202307085 (PMC10870033; doi:10.1002/advs.202307085)
Supplement: Supplementary file 2 — Supporting Information [file ADVS-11-2307085-s002.zip › advs202307085-sup-0002-cif/Cu13.cif]

data_1_sq
_audit_creation_date               2023-07-30
_audit_creation_method
;
Olex2 1.2
(compiled 2018.05.29 svn.r3508 for OlexSys, GUI svn.r5506)
;
_shelx_SHELXL_version_number       '2018/3'
_audit_contact_author_address      ?
_audit_contact_author_email        ?
_audit_contact_author_name         ''
_audit_contact_author_phone        ?
_publ_contact_author_id_orcid      ?
_publ_section_references
;
Dolomanov, O.V., Bourhis, L.J., Gildea, R.J, Howard, J.A.K. & Puschmann, H.
 (2009), J. Appl. Cryst. 42, 339-341.

Sheldrick, G.M. (2015). Acta Cryst. C71, 3-8.
;
_chemical_name_common              ?
_chemical_name_systematic          ?
_chemical_formula_moiety          
 'C144 H93 Cu13 F27 P7 S3, 1.33(C H2 Cl2), 2(C6 H14)'
_chemical_formula_sum              'C156.33 H121.67 Cl2.67 Cu13 F27 P7 S3'
_chemical_formula_weight           3746.74
_chemical_melting_point            ?
loop_
  _atom_type_symbol
  _atom_type_description
  _atom_type_scat_dispersion_real
  _atom_type_scat_dispersion_imag
  _atom_type_scat_source
 'C' 'C' 0.0181 0.0091 'International Tables Vol C Tables 4.2.6.8 and 6.1.1.4'
 'H' 'H' 0.0000 0.0000 'International Tables Vol C Tables 4.2.6.8 and 6.1.1.4'
 'Cl' 'Cl' 0.3639 0.7018 'International Tables Vol C Tables 4.2.6.8 and 6.1.1.4'
 'Cu' 'Cu' -1.9646 0.5888
 'International Tables Vol C Tables 4.2.6.8 and 6.1.1.4'
 'F' 'F' 0.0727 0.0534 'International Tables Vol C Tables 4.2.6.8 and 6.1.1.4'
 'P' 'P' 0.2955 0.4335 'International Tables Vol C Tables 4.2.6.8 and 6.1.1.4'
 'S' 'S' 0.3331 0.5567 'International Tables Vol C Tables 4.2.6.8 and 6.1.1.4'

_shelx_space_group_comment
;
The symmetry employed for this shelxl refinement is uniquely defined
by the following loop, which should always be used as a source of
symmetry information in preference to the above space-group names.
They are only intended as comments.
;
_space_group_crystal_system        'monoclinic'
_space_group_IT_number             14
_space_group_name_H-M_alt          'P 1 21/n 1'
_space_group_name_Hall             '-P 2yn'
loop_
  _space_group_symop_operation_xyz
 'x, y, z'
 '-x+1/2, y+1/2, -z+1/2'
 '-x, -y, -z'
 'x-1/2, -y-1/2, z-1/2'

_cell_length_a                     26.6635(9)
_cell_length_b                     22.3694(10)
_cell_length_c                     28.8686(14)
_cell_angle_alpha                  90
_cell_angle_beta                   109.177(3)
_cell_angle_gamma                  90
_cell_volume                       16263.1(12)
_cell_formula_units_Z              4
_cell_measurement_reflns_used      52441
_cell_measurement_temperature      120(2)
_cell_measurement_theta_max        68.05
_cell_measurement_theta_min        2.52
_shelx_estimated_absorpt_T_max     ?
_shelx_estimated_absorpt_T_min     ?
_exptl_absorpt_coefficient_mu      3.871
_exptl_absorpt_correction_T_max    ?
_exptl_absorpt_correction_T_min    ?
_exptl_absorpt_correction_type     ?
_exptl_absorpt_process_details     ?
_exptl_absorpt_special_details     ?
_exptl_crystal_colour              ?
_exptl_crystal_density_diffrn      1.530
_exptl_crystal_density_meas        ?
_exptl_crystal_density_method      ?
_exptl_crystal_description         needle
_exptl_crystal_F_000               7512
_exptl_crystal_size_max            ?
_exptl_crystal_size_mid            ?
_exptl_crystal_size_min            ?
_exptl_transmission_factor_max     ?
_exptl_transmission_factor_min     ?
_diffrn_reflns_av_R_equivalents    0.0516
_diffrn_reflns_av_unetI/netI       0.0425
_diffrn_reflns_Laue_measured_fraction_full  0.993
_diffrn_reflns_Laue_measured_fraction_max  0.977
_diffrn_reflns_limit_h_max         22
_diffrn_reflns_limit_h_min         -32
_diffrn_reflns_limit_k_max         27
_diffrn_reflns_limit_k_min         -25
_diffrn_reflns_limit_l_max         30
_diffrn_reflns_limit_l_min         -35
_diffrn_reflns_number              128592
_diffrn_reflns_point_group_measured_fraction_full  0.993
_diffrn_reflns_point_group_measured_fraction_max  0.977
_diffrn_reflns_theta_full          67.686
_diffrn_reflns_theta_max           69.831
_diffrn_reflns_theta_min           4.325
_diffrn_ambient_temperature        120
_diffrn_detector_area_resol_mean   ?
_diffrn_measured_fraction_theta_full  0.993
_diffrn_measured_fraction_theta_max  0.977
_diffrn_measurement_device_type    stoe
_diffrn_measurement_method         ?
_diffrn_radiation_type             CuK\a
_diffrn_radiation_wavelength       1.54186
_diffrn_source                     ?
_reflns_Friedel_coverage           0.000
_reflns_Friedel_fraction_full      .
_reflns_Friedel_fraction_max       .
_reflns_number_gt                  24100
_reflns_number_total               30054
_reflns_special_details
;
 Reflections were merged by SHELXL according to the crystal
 class for the calculation of statistics and refinement.
 
 Structure factors included contributions from the .fab file.
 
 _reflns_Friedel_fraction is defined as the number of unique
 Friedel pairs measured divided by the number that would be
 possible theoretically, ignoring centric projections and
 systematic absences.
;
_reflns_threshold_expression       'I > 2\s(I)'
_computing_cell_refinement         ?
_computing_data_collection         ?
_computing_data_reduction          ?
_computing_molecular_graphics      'Olex2 (Dolomanov et al., 2009)'
_computing_publication_material    'Olex2 (Dolomanov et al., 2009)'
_computing_structure_refinement    'ShelXL (Sheldrick, 2015)'
_computing_structure_solution      ?
_refine_diff_density_max           1.596
_refine_diff_density_min           -1.346
_refine_diff_density_rms           0.151
_refine_ls_extinction_coef         .
_refine_ls_extinction_method       none
_refine_ls_goodness_of_fit_ref     1.035
_refine_ls_hydrogen_treatment      constr
_refine_ls_matrix_type             full
_refine_ls_number_parameters       1912
_refine_ls_number_reflns           30054
_refine_ls_number_restraints       4278
_refine_ls_R_factor_all            0.0761
_refine_ls_R_factor_gt             0.0620
_refine_ls_restrained_S_all        1.012
_refine_ls_shift/su_max            0.001
_refine_ls_shift/su_mean           0.000
_refine_ls_structure_factor_coef   Fsqd
_refine_ls_weighting_details      
 'w=1/[\s^2^(Fo^2^)+(0.1372P)^2^+6.7297P] where P=(Fo^2^+2Fc^2^)/3'
_refine_ls_weighting_scheme        calc
_refine_ls_wR_factor_gt            0.1715
_refine_ls_wR_factor_ref           0.1854
_refine_special_details            ?
_olex2_refinement_description
;
1. Fixed Uiso
 At 1.2 times of:
  All C(H) groups, All C(H,H) groups
 At 1.5 times of:
  All C(H,H,H) groups
2. Restrained distances
 C5-C4 = C4-C17 = C17-C0AA = C1-C0AA = C3-C1
 1.54 with sigma of 0.01
 C5-C17
 2.54 with sigma of 0.01
 C4-C0AA
 2.54 with sigma of 0.01
 C17-C1
 2.54 with sigma of 0.01
 C0AA-C3
 2.54 with sigma of 0.01
 C9-C7 = C9-C8 = C6-C13 = C8-C13
 1.54 with sigma of 0.01
 C6-C8
 2.54 with sigma of 0.01
 C13-C9
 2.54 with sigma of 0.01
 C8-C7
 2.54 with sigma of 0.01
 C6-C20
 1.54 with sigma of 0.01
 C13-C20
 2.53 with sigma of 0.01
3. Uiso/Uaniso restraints and constraints
C01C \\sim C01E \\sim C01F \\sim C01G \\sim C01H \\sim C01I \\sim C01J \\sim
C01K \\sim C01M \\sim C01N \\sim C01O \\sim C01P \\sim C01Q \\sim C01R \\sim
C01T \\sim C01U \\sim C01V \\sim C01W \\sim C01X \\sim C01Y \\sim C01Z \\sim
C020 \\sim C021 \\sim C022 \\sim C023 \\sim C024 \\sim C025 \\sim C026 \\sim
C027 \\sim C028 \\sim C029 \\sim C02B \\sim C02C \\sim C02D \\sim C02E \\sim
C02F \\sim C02H \\sim C02I \\sim C02J \\sim C02K \\sim C02L \\sim C02M \\sim
C02N \\sim C02O \\sim C02P \\sim C02Q \\sim C02R \\sim C02S \\sim C02T \\sim
C02U \\sim C02V \\sim C02W \\sim C02X \\sim C02Y \\sim C02Z \\sim C031 \\sim
C032 \\sim C033 \\sim C034 \\sim C035 \\sim C036 \\sim C037 \\sim C038 \\sim
C039 \\sim C03A \\sim C03B \\sim C03C \\sim C03D \\sim C03E \\sim C03F \\sim
C03G \\sim C03H \\sim C03I \\sim C03J \\sim C03K \\sim C03L \\sim C03M \\sim
C03N \\sim C03O \\sim C03P \\sim C03Q \\sim C03R \\sim C03S \\sim C03U \\sim
C03V \\sim C03W \\sim C03X \\sim C03Y \\sim C03Z \\sim C040 \\sim C041 \\sim
C042 \\sim C043 \\sim C044 \\sim C045 \\sim C046 \\sim C047 \\sim C048 \\sim
C049 \\sim C04A \\sim C04B \\sim C04C \\sim C04D \\sim C04E \\sim C04F \\sim
C04G \\sim C04H \\sim C04I \\sim C04J \\sim C04K \\sim C04L \\sim C04M \\sim
C04N \\sim C04O \\sim C04P \\sim C04Q \\sim C04R \\sim C04S \\sim C04T \\sim
C04U \\sim C04V \\sim C04W \\sim C04X \\sim C04Y \\sim C04Z \\sim C050 \\sim
C051 \\sim C052 \\sim C053 \\sim C054 \\sim C055 \\sim C056 \\sim C057 \\sim
C058 \\sim C059 \\sim C05A \\sim C05B \\sim C05C \\sim C05D \\sim C05F \\sim
C05G \\sim C05H \\sim C05I \\sim C05J \\sim C05K \\sim C6 \\sim C7 \\sim C8
\\sim C9 \\sim C13 \\sim C1 \\sim C3 \\sim C4 \\sim C5 \\sim C0AA \\sim C17
\\sim C2 \\sim C20: within 3.8A with sigma of 0.01 and sigma for terminal atoms
of 0.02
Uanis(C01C) \\sim Ueq, Uanis(C01E) \\sim Ueq, Uanis(C01F) \\sim Ueq,
Uanis(C01G) \\sim Ueq, Uanis(C01H) \\sim Ueq, Uanis(C01I) \\sim Ueq,
Uanis(C01J) \\sim Ueq, Uanis(C01K) \\sim Ueq, Uanis(C01M) \\sim Ueq,
Uanis(C01N) \\sim Ueq, Uanis(C01O) \\sim Ueq, Uanis(C01P) \\sim Ueq,
Uanis(C01Q) \\sim Ueq, Uanis(C01R) \\sim Ueq, Uanis(C01T) \\sim Ueq,
Uanis(C01U) \\sim Ueq, Uanis(C01V) \\sim Ueq, Uanis(C01W) \\sim Ueq,
Uanis(C01X) \\sim Ueq, Uanis(C01Y) \\sim Ueq, Uanis(C01Z) \\sim Ueq,
Uanis(C020) \\sim Ueq, Uanis(C021) \\sim Ueq, Uanis(C022) \\sim Ueq,
Uanis(C023) \\sim Ueq, Uanis(C024) \\sim Ueq, Uanis(C025) \\sim Ueq,
Uanis(C026) \\sim Ueq, Uanis(C027) \\sim Ueq, Uanis(C028) \\sim Ueq,
Uanis(C029) \\sim Ueq, Uanis(C02B) \\sim Ueq, Uanis(C02C) \\sim Ueq,
Uanis(C02D) \\sim Ueq, Uanis(C02E) \\sim Ueq, Uanis(C02F) \\sim Ueq,
Uanis(C02H) \\sim Ueq, Uanis(C02I) \\sim Ueq, Uanis(C02J) \\sim Ueq,
Uanis(C02K) \\sim Ueq, Uanis(C02L) \\sim Ueq, Uanis(C02M) \\sim Ueq,
Uanis(C02N) \\sim Ueq, Uanis(C02O) \\sim Ueq, Uanis(C02P) \\sim Ueq,
Uanis(C02Q) \\sim Ueq, Uanis(C02R) \\sim Ueq, Uanis(C02S) \\sim Ueq,
Uanis(C02T) \\sim Ueq, Uanis(C02U) \\sim Ueq, Uanis(C02V) \\sim Ueq,
Uanis(C02W) \\sim Ueq, Uanis(C02X) \\sim Ueq, Uanis(C02Y) \\sim Ueq,
Uanis(C02Z) \\sim Ueq, Uanis(C031) \\sim Ueq, Uanis(C032) \\sim Ueq,
Uanis(C033) \\sim Ueq, Uanis(C034) \\sim Ueq, Uanis(C035) \\sim Ueq,
Uanis(C036) \\sim Ueq, Uanis(C037) \\sim Ueq, Uanis(C038) \\sim Ueq,
Uanis(C039) \\sim Ueq, Uanis(C03A) \\sim Ueq, Uanis(C03B) \\sim Ueq,
Uanis(C03C) \\sim Ueq, Uanis(C03D) \\sim Ueq, Uanis(C03E) \\sim Ueq,
Uanis(C03F) \\sim Ueq, Uanis(C03G) \\sim Ueq, Uanis(C03H) \\sim Ueq,
Uanis(C03I) \\sim Ueq, Uanis(C03J) \\sim Ueq, Uanis(C03K) \\sim Ueq,
Uanis(C03L) \\sim Ueq, Uanis(C03M) \\sim Ueq, Uanis(C03N) \\sim Ueq,
Uanis(C03O) \\sim Ueq, Uanis(C03P) \\sim Ueq, Uanis(C03Q) \\sim Ueq,
Uanis(C03R) \\sim Ueq, Uanis(C03S) \\sim Ueq, Uanis(C03U) \\sim Ueq,
Uanis(C03V) \\sim Ueq, Uanis(C03W) \\sim Ueq, Uanis(C03X) \\sim Ueq,
Uanis(C03Y) \\sim Ueq, Uanis(C03Z) \\sim Ueq, Uanis(C040) \\sim Ueq,
Uanis(C041) \\sim Ueq, Uanis(C042) \\sim Ueq, Uanis(C043) \\sim Ueq,
Uanis(C044) \\sim Ueq, Uanis(C045) \\sim Ueq, Uanis(C046) \\sim Ueq,
Uanis(C047) \\sim Ueq, Uanis(C048) \\sim Ueq, Uanis(C049) \\sim Ueq,
Uanis(C04A) \\sim Ueq, Uanis(C04B) \\sim Ueq, Uanis(C04C) \\sim Ueq,
Uanis(C04D) \\sim Ueq, Uanis(C04E) \\sim Ueq, Uanis(C04F) \\sim Ueq,
Uanis(C04G) \\sim Ueq, Uanis(C04H) \\sim Ueq, Uanis(C04I) \\sim Ueq,
Uanis(C04J) \\sim Ueq, Uanis(C04K) \\sim Ueq, Uanis(C04L) \\sim Ueq,
Uanis(C04M) \\sim Ueq, Uanis(C04N) \\sim Ueq, Uanis(C04O) \\sim Ueq,
Uanis(C04P) \\sim Ueq, Uanis(C04Q) \\sim Ueq, Uanis(C04R) \\sim Ueq,
Uanis(C04S) \\sim Ueq, Uanis(C04T) \\sim Ueq, Uanis(C04U) \\sim Ueq,
Uanis(C04V) \\sim Ueq, Uanis(C04W) \\sim Ueq, Uanis(C04X) \\sim Ueq,
Uanis(C04Y) \\sim Ueq, Uanis(C04Z) \\sim Ueq, Uanis(C050) \\sim Ueq,
Uanis(C051) \\sim Ueq, Uanis(C052) \\sim Ueq, Uanis(C053) \\sim Ueq,
Uanis(C054) \\sim Ueq, Uanis(C055) \\sim Ueq, Uanis(C056) \\sim Ueq,
Uanis(C057) \\sim Ueq, Uanis(C058) \\sim Ueq, Uanis(C059) \\sim Ueq,
Uanis(C05A) \\sim Ueq, Uanis(C05B) \\sim Ueq, Uanis(C05C) \\sim Ueq,
Uanis(C05D) \\sim Ueq, Uanis(C05F) \\sim Ueq, Uanis(C05G) \\sim Ueq,
Uanis(C05H) \\sim Ueq, Uanis(C05I) \\sim Ueq, Uanis(C05J) \\sim Ueq,
Uanis(C05K) \\sim Ueq, Uanis(C6) \\sim Ueq, Uanis(C7) \\sim Ueq, Uanis(C8)
\\sim Ueq, Uanis(C9) \\sim Ueq, Uanis(C13) \\sim Ueq, Uanis(C1) \\sim Ueq,
Uanis(C3) \\sim Ueq, Uanis(C4) \\sim Ueq, Uanis(C5) \\sim Ueq, Uanis(C0AA)
\\sim Ueq, Uanis(C17) \\sim Ueq, Uanis(C2) \\sim Ueq, Uanis(C20) \\sim Ueq:
with sigma of 0.01 and sigma for terminal atoms of 0.02
4. Others
 Fixed Sof: Cl0A(0.33333) Cl1A(0.33333) C2(0.33333) H2A(0.33333) H2B(0.33333)
5.a Secondary CH2 refined with riding coordinates:
 C05K(H05A,H05C), C6(H6A,H6B), C8(H8A,H8B), C9(H9A,H9B), C13(H13A,H13B),
 C1(H1A,H1B), C4(H4A,H4B), C0AA(H0AA,H0AB), C17(H17A,H17B), C2(H2A,H2B)
5.b Me refined with riding coordinates:
 C20(H20A,H20B,H20C)
5.c Aromatic/amide H refined with riding coordinates:
 C01T(H01T), C01U(H01U), C01W(H01W), C01X(H01X), C020(H020), C021(H021),
 C022(H022), C025(H025), C027(H027), C028(H028), C029(H029), C02C(H02C),
 C02D(H02D), C02E(H02E), C02H(H02H), C02I(H02I), C02J(H02J), C02K(H02K),
 C02L(H02L), C02N(H02N), C02P(H02P), C02Q(H02Q), C02R(H02R), C02T(H02T),
 C02V(H02V), C02W(H02W), C02X(H02X), C02Y(H02Y), C02Z(H02Z), C031(H031),
 C032(H032), C033(H033), C035(H035), C037(H037), C038(H038), C039(H039),
 C03B(H03B), C03C(H03C), C03F(H03F), C03G(H03G), C03H(H03H), C03J(H03J),
 C03K(H03K), C03N(H03N), C03P(H03P), C03Q(H03Q), C03R(H03R), C03S(H03S),
 C03U(H03U), C03V(H03V), C03Y(H03Y), C03Z(H03Z), C040(H040), C041(H041),
 C042(H042), C043(H043), C045(H045), C046(H046), C047(H047), C048(H048),
 C04B(H04B), C04C(H04C), C04D(H04D), C04F(H04F), C04G(H04G), C04H(H04H),
 C04I(H04I), C04J(H04J), C04L(H04L), C04M(H04M), C04N(H04N), C04O(H04O),
 C04P(H04P), C04Q(H04Q), C04R(H04R), C04T(H04T), C04U(H04U), C04V(H04V),
 C04W(H04W), C04X(H04X), C04Z(H04Z), C050(H050), C051(H051), C053(H053),
 C054(H054), C055(H055), C057(H057), C059(H059), C05B(H05B), C05D(H05D),
 C05F(H05F), C05I(H05I), C05J(H05J)
5.d Idealised Me refined as rotating group:
 C7(H7A,H7B,H7C), C3(H3A,H3B,H3C), C5(H5A,H5B,H5C)
;
_atom_sites_solution_hydrogens     geom
_atom_sites_solution_primary       ?
_atom_sites_solution_secondary     ?
loop_
  _atom_site_label
  _atom_site_type_symbol
  _atom_site_fract_x
  _atom_site_fract_y
  _atom_site_fract_z
  _atom_site_U_iso_or_equiv
  _atom_site_adp_type
  _atom_site_occupancy
  _atom_site_site_symmetry_order
  _atom_site_calc_flag
  _atom_site_refinement_flags_posn
  _atom_site_refinement_flags_adp
  _atom_site_refinement_flags_occupancy
  _atom_site_disorder_assembly
  _atom_site_disorder_group
 Cu01 Cu 0.45875(2) 0.10622(3) 0.26723(2) 0.02094(14) Uani 1 1 d . . . . .
 Cu02 Cu 0.57701(2) 0.24109(3) 0.27577(2) 0.01860(14) Uani 1 1 d . . . . .
 Cu03 Cu 0.56752(2) 0.13848(3) 0.29691(2) 0.01959(14) Uani 1 1 d . . . . .
 Cu04 Cu 0.48881(2) 0.19876(3) 0.22738(2) 0.01783(13) Uani 1 1 d . . . . .
 Cu05 Cu 0.43038(2) 0.24385(3) 0.27364(2) 0.01806(13) Uani 1 1 d . . . . .
 Cu06 Cu 0.58248(2) 0.34906(3) 0.29365(2) 0.01931(14) Uani 1 1 d . . . . .
 Cu07 Cu 0.58642(2) 0.24427(3) 0.36771(2) 0.02004(14) Uani 1 1 d . . . . .
 Cu08 Cu 0.50253(2) 0.18216(3) 0.33080(2) 0.01839(13) Uani 1 1 d . . . . .
 Cu09 Cu 0.47248(2) 0.25795(3) 0.37379(2) 0.01969(14) Uani 1 1 d . . . . .
 Cu0A Cu 0.48348(2) 0.31298(3) 0.23574(2) 0.01754(13) Uani 1 1 d . . . . .
 Cu0B Cu 0.56065(2) 0.30334(3) 0.19947(2) 0.02073(14) Uani 1 1 d . . . . .
 Cu0C Cu 0.42020(2) 0.34954(3) 0.30881(2) 0.02261(14) Uani 1 1 d . . . . .
 Cu0D Cu 0.51508(2) 0.32146(3) 0.32774(2) 0.01855(13) Uani 1 1 d . . . . .
 S0E S 0.45667(4) 0.11263(4) 0.18735(4) 0.0195(2) Uani 1 1 d . . . . .
 P0F P 0.44526(4) 0.25659(5) 0.43911(4) 0.0200(2) Uani 1 1 d . . . . .
 S0G S 0.49059(4) 0.36820(4) 0.17190(4) 0.0209(2) Uani 1 1 d . . . . .
 P0H P 0.63025(4) 0.43237(5) 0.29949(4) 0.0189(2) Uani 1 1 d . . . . .
 P0I P 0.65638(4) 0.23915(4) 0.43700(4) 0.0174(2) Uani 1 1 d . . . . .
 S0J S 0.35252(4) 0.28403(5) 0.27315(4) 0.0220(2) Uani 1 1 d . . . . .
 P0K P 0.39737(4) 0.05028(5) 0.28490(4) 0.0220(2) Uani 1 1 d . . . . .
 P00L P 0.61546(4) 0.05687(5) 0.29675(4) 0.0206(2) Uani 1 1 d . . . . .
 P00M P 0.59361(4) 0.27027(5) 0.14176(4) 0.0230(2) Uani 1 1 d . . . . .
 P00N P 0.39558(4) 0.44576(5) 0.30375(4) 0.0241(2) Uani 1 1 d . . . . .
 Cl00 Cl 0.55582(10) 0.06582(11) 0.01775(7) 0.0831(6) Uani 1 1 d . . . . .
 Cl1 Cl 0.65891(10) 0.01253(11) 0.02987(11) 0.0947(8) Uani 1 1 d . . . . .
 F00Q F 0.23784(10) 0.30472(14) 0.24423(11) 0.0356(6) Uani 1 1 d . . . . .
 F00R F 0.23220(11) 0.11468(14) 0.06144(11) 0.0380(7) Uani 1 1 d . . . . .
 F00S F 0.40217(11) 0.03043(13) 0.10735(11) 0.0356(6) Uani 1 1 d . . . . .
 F00T F 0.72520(12) 0.53351(15) 0.49880(11) 0.0423(7) Uani 1 1 d . . . . .
 F00U F 0.41321(14) 0.50185(13) 0.50299(13) 0.0475(8) Uani 1 1 d . . . . .
 F00V F 0.72143(15) -0.01126(13) 0.49340(13) 0.0512(9) Uani 1 1 d . . . . .
 F00W F 0.20993(12) 0.38474(14) 0.08768(11) 0.0431(7) Uani 1 1 d . . . . .
 F00X F 0.42236(14) 0.01376(18) 0.49485(11) 0.0541(9) Uani 1 1 d . . . . .
 F00Y F 0.81837(13) 0.37841(15) 0.23956(14) 0.0504(9) Uani 1 1 d . . . . .
 F00Z F 0.46756(16) 0.43535(15) 0.07963(12) 0.0556(10) Uani 1 1 d . . . . .
 F010 F 0.18685(13) 0.16686(17) 0.20682(15) 0.0570(9) Uani 1 1 d . . . . .
 F011 F 0.61410(14) 0.35482(16) 0.60585(11) 0.0479(8) Uani 1 1 d . . . . .
 F012 F 0.83608(12) 0.37132(17) 0.40723(12) 0.0500(9) Uani 1 1 d . . . . .
 F013 F 0.84867(12) 0.08448(17) 0.37752(15) 0.0569(10) Uani 1 1 d . . . . .
 F014 F 0.35095(13) 0.30076(17) -0.02618(11) 0.0514(9) Uani 1 1 d . . . . .
 F015 F 0.59111(14) 0.14199(18) 0.61772(13) 0.0588(10) Uani 1 1 d . . . . .
 F016 F 0.23090(13) 0.44690(17) 0.40086(12) 0.0504(8) Uani 1 1 d . . . . .
 F017 F 0.5809(2) -0.14071(18) 0.42048(18) 0.0792(14) Uani 1 1 d . . . . .
 F018 F 0.42652(14) 0.14234(18) -0.01291(14) 0.0623(10) Uani 1 1 d . . . . .
 F019 F 0.30685(16) 0.51406(18) 0.09439(13) 0.0596(10) Uani 1 1 d . . . . .
 F01A F 0.55618(17) 0.63345(18) 0.38867(16) 0.0693(12) Uani 1 1 d . . . . .
 F01B F 0.76368(18) 0.0879(2) 0.20757(17) 0.0819(15) Uani 1 1 d . . . . .
 C01C C 0.64617(16) 0.27301(19) 0.49075(16) 0.0201(7) Uani 1 1 d . U . . .
 F01D F 0.3750(2) -0.18588(16) 0.18722(18) 0.0869(16) Uani 1 1 d . . . . .
 C01E C 0.38308(19) 0.2186(2) 0.43231(18) 0.0311(9) Uani 1 1 d . U . . .
 C01F C 0.59640(18) 0.4941(2) 0.26105(17) 0.0266(8) Uani 1 1 d . U . . .
 C01G C 0.54395(18) 0.2326(2) 0.09194(17) 0.0267(8) Uani 1 1 d . U . . .
 C01H C 0.38902(16) 0.11608(19) 0.15033(16) 0.0220(8) Uani 1 1 d . U . . .
 C01I C 0.71460(16) 0.27754(19) 0.43134(16) 0.0214(8) Uani 1 1 d . U . . .
 C01J C 0.33060(18) 0.0818(2) 0.26102(17) 0.0271(8) Uani 1 1 d . U . . .
 C01K C 0.39140(19) -0.0242(2) 0.25782(18) 0.0287(9) Uani 1 1 d . U . . .
 F01L F 0.51875(18) 0.6405(2) 0.1862(2) 0.0945(19) Uani 1 1 d . . . . .
 C01M C 0.68716(17) 0.0674(2) 0.31689(17) 0.0251(8) Uani 1 1 d . U . . .
 C01N C 0.67938(16) 0.16373(19) 0.45683(15) 0.0207(7) Uani 1 1 d . U . . .
 C01O C 0.40431(18) 0.03779(19) 0.34933(16) 0.0245(8) Uani 1 1 d . U . . .
 C01P C 0.49092(17) 0.2244(2) 0.49517(17) 0.0251(8) Uani 1 1 d . U . . .
 C01Q C 0.31153(17) 0.31304(19) 0.21634(17) 0.0242(8) Uani 1 1 d . U . . .
 C01R C 0.44988(17) 0.3447(2) 0.11337(16) 0.0232(8) Uani 1 1 d . U . . .
 F01S F 0.23867(19) 0.1389(3) 0.4136(2) 0.108(2) Uani 1 1 d . . . . .
 C01T C 0.74000(18) 0.4369(2) 0.31057(18) 0.0279(8) Uani 1 1 d . U . . .
 H01T H 0.744804 0.458070 0.340226 0.033 Uiso 1 1 calc R . . . .
 C01U C 0.3778(2) -0.0753(2) 0.2781(2) 0.0338(9) Uani 1 1 d . U . . .
 H01U H 0.371551 -0.072715 0.308547 0.041 Uiso 1 1 calc R . . . .
 C01V C 0.65665(17) 0.4664(2) 0.36000(16) 0.0236(8) Uani 1 1 d . U . . .
 C01W C 0.6831(2) 0.3900(2) 0.23822(18) 0.0319(9) Uani 1 1 d . U . . .
 H01W H 0.648456 0.378757 0.218093 0.038 Uiso 1 1 calc R . . . .
 C01X C 0.66759(18) 0.25085(19) 0.53816(17) 0.0246(8) Uani 1 1 d . U . . .
 H01X H 0.689976 0.216691 0.543934 0.029 Uiso 1 1 calc R . . . .
 C01Y C 0.68975(17) 0.42044(19) 0.28217(16) 0.0243(8) Uani 1 1 d . U . . .
 C01Z C 0.34460(18) 0.4531(2) 0.33253(18) 0.0284(9) Uani 1 1 d . U . . .
 C020 C 0.52634(19) 0.1804(2) 0.49078(18) 0.0305(9) Uani 1 1 d . U . . .
 H020 H 0.527355 0.170074 0.459168 0.037 Uiso 1 1 calc R . . . .
 C021 C 0.64080(18) 0.1183(2) 0.44575(17) 0.0251(8) Uani 1 1 d . U . . .
 H021 H 0.604604 0.128101 0.429420 0.030 Uiso 1 1 calc R . . . .
 C022 C 0.73205(18) 0.1483(2) 0.47961(16) 0.0253(8) Uani 1 1 d . U . . .
 H022 H 0.758563 0.178518 0.486862 0.030 Uiso 1 1 calc R . . . .
 C023 C 0.4167(2) 0.0206(2) 0.44681(19) 0.0361(10) Uani 1 1 d . U . . .
 C024 C 0.36903(18) 0.0739(2) 0.11382(17) 0.0263(9) Uani 1 1 d . U . . .
 C025 C 0.35361(17) 0.1602(2) 0.15432(17) 0.0248(8) Uani 1 1 d . U . . .
 H025 H 0.365909 0.190550 0.178403 0.030 Uiso 1 1 calc R . . . .
 C026 C 0.6194(2) 0.3296(2) 0.11281(18) 0.0347(9) Uani 1 1 d . U . . .
 C027 C 0.3192(2) 0.1308(2) 0.28558(19) 0.0342(10) Uani 1 1 d . U . . .
 H027 H 0.344935 0.144645 0.314904 0.041 Uiso 1 1 calc R . . . .
 C028 C 0.36207(19) 0.0170(2) 0.36368(18) 0.0284(9) Uani 1 1 d . U . . .
 H028 H 0.328805 0.008856 0.339402 0.034 Uiso 1 1 calc R . . . .
 C029 C 0.75167(17) 0.30777(19) 0.47008(16) 0.0246(8) Uani 1 1 d . U . . .
 H029 H 0.748738 0.306730 0.501985 0.030 Uiso 1 1 calc R . . . .
 F02A F 0.5482(2) -0.0453(2) 0.09616(15) 0.0871(15) Uani 1 1 d . . . . .
 C02B C 0.36583(18) 0.4711(2) 0.24084(18) 0.0279(8) Uani 1 1 d . U . . .
 C02C C 0.6551(2) 0.0593(2) 0.45843(18) 0.0315(9) Uani 1 1 d . U . . .
 H02C H 0.629047 0.028544 0.451516 0.038 Uiso 1 1 calc R . . . .
 C02D C 0.45272(19) 0.0495(2) 0.38521(18) 0.0305(9) Uani 1 1 d . U . . .
 H02D H 0.481673 0.063562 0.375950 0.037 Uiso 1 1 calc R . . . .
 C02E C 0.61335(17) 0.3236(2) 0.48287(17) 0.0257(9) Uani 1 1 d . U . . .
 H02E H 0.597968 0.338887 0.450591 0.031 Uiso 1 1 calc R . . . .
 C02F C 0.43378(17) 0.3315(2) 0.45904(16) 0.0236(8) Uani 1 1 d . U . . .
 F02G F 0.6746(2) 0.4716(2) 0.0527(2) 0.1023(19) Uani 1 1 d . . . . .
 C02H C 0.67117(19) 0.5262(2) 0.36719(18) 0.0291(9) Uani 1 1 d . U . . .
 H02H H 0.665581 0.551603 0.339587 0.035 Uiso 1 1 calc R . . . .
 C02I C 0.46549(18) 0.3782(2) 0.45311(16) 0.0262(8) Uani 1 1 d . U . . .
 H02I H 0.491822 0.370550 0.438293 0.031 Uiso 1 1 calc R . . . .
 C02J C 0.70887(17) 0.1130(2) 0.35021(17) 0.0260(8) Uani 1 1 d . U . . .
 H02J H 0.686078 0.140020 0.359061 0.031 Uiso 1 1 calc R . . . .
 C02K C 0.29321(19) 0.0624(2) 0.21799(18) 0.0307(9) Uani 1 1 d . U . . .
 H02K H 0.300889 0.029209 0.200864 0.037 Uiso 1 1 calc R . . . .
 C02L C 0.76142(18) 0.3097(2) 0.37651(18) 0.0304(9) Uani 1 1 d . U . . .
 H02L H 0.765215 0.310344 0.344924 0.036 Uiso 1 1 calc R . . . .
 C02M C 0.62502(19) 0.3279(2) 0.56776(18) 0.0298(9) Uani 1 1 d . U . . .
 C02N C 0.4798(2) 0.1518(2) 0.0689(2) 0.0362(10) Uani 1 1 d . U . . .
 H02N H 0.463430 0.117574 0.077126 0.043 Uiso 1 1 calc R . . . .
 C02O C 0.25799(17) 0.3201(2) 0.20851(17) 0.0263(9) Uani 1 1 d . U . . .
 C02P C 0.22277(18) 0.3442(2) 0.16572(18) 0.0297(9) Uani 1 1 d . U . . .
 H02P H 0.186236 0.349505 0.161736 0.036 Uiso 1 1 calc R . . . .
 C02Q C 0.4593(2) 0.0407(2) 0.43472(19) 0.0350(10) Uani 1 1 d . U . . .
 H02Q H 0.492385 0.048477 0.459351 0.042 Uiso 1 1 calc R . . . .
 C02R C 0.76370(19) 0.1193(2) 0.37075(18) 0.0324(9) Uani 1 1 d . U . . .
 H02R H 0.778768 0.150212 0.393709 0.039 Uiso 1 1 calc R . . . .
 C02S C 0.24327(19) 0.3602(2) 0.12924(18) 0.0309(9) Uani 1 1 d . U . . .
 C02T C 0.66529(18) 0.4299(2) 0.40079(17) 0.0277(8) Uani 1 1 d . U . . .
 H02T H 0.655278 0.389035 0.396287 0.033 Uiso 1 1 calc R . . . .
 C02U C 0.28390(18) 0.1160(2) 0.08999(17) 0.0285(9) Uani 1 1 d . U . . .
 C02V C 0.38791(19) 0.2758(2) 0.05724(18) 0.0336(9) Uani 1 1 d . U . . .
 H02V H 0.368859 0.239136 0.051807 0.040 Uiso 1 1 calc R . . . .
 C02W C 0.49478(19) 0.4886(2) 0.35979(18) 0.0315(9) Uani 1 1 d . U . . .
 H02W H 0.503662 0.447662 0.366277 0.038 Uiso 1 1 calc R . . . .
 C02X C 0.34923(19) 0.4887(2) 0.37335(17) 0.0304(9) Uani 1 1 d . U . . .
 H02X H 0.378973 0.514478 0.385599 0.036 Uiso 1 1 calc R . . . .
 C02Y C 0.31670(19) 0.0721(2) 0.08340(17) 0.0295(9) Uani 1 1 d . U . . .
 H02Y H 0.304157 0.041957 0.059175 0.035 Uiso 1 1 calc R . . . .
 C02Z C 0.39564(19) 0.4616(2) 0.20957(19) 0.0307(9) Uani 1 1 d . U . . .
 H02Z H 0.429820 0.443963 0.222392 0.037 Uiso 1 1 calc R . . . .
 C031 C 0.30097(18) 0.1609(2) 0.12414(17) 0.0288(9) Uani 1 1 d . U . . .
 H031 H 0.277438 0.191546 0.126961 0.035 Uiso 1 1 calc R . . . .
 C032 C 0.6776(2) 0.2119(3) 0.20927(19) 0.0363(10) Uani 1 1 d . U . . .
 H032 H 0.671265 0.239061 0.232027 0.044 Uiso 1 1 calc R . . . .
 C033 C 0.51924(19) 0.1830(2) 0.10453(18) 0.0313(9) Uani 1 1 d . U . . .
 H033 H 0.529413 0.170513 0.137784 0.038 Uiso 1 1 calc R . . . .
 C034 C 0.70222(18) 0.5116(2) 0.45289(17) 0.0286(9) Uani 1 1 d . U . . .
 C035 C 0.3680(2) 0.0080(2) 0.41280(19) 0.0322(9) Uani 1 1 d . U . . .
 H035 H 0.339447 -0.006312 0.422552 0.039 Uiso 1 1 calc R . . . .
 C036 C 0.64629(19) 0.2149(2) 0.16059(18) 0.0317(9) Uani 1 1 d . U . . .
 C037 C 0.45949(19) 0.4359(2) 0.46841(17) 0.0300(9) Uani 1 1 d . U . . .
 H037 H 0.481523 0.467739 0.464798 0.036 Uiso 1 1 calc R . . . .
 C038 C 0.2702(2) 0.1597(2) 0.2675(2) 0.0413(11) Uani 1 1 d . U . . .
 H038 H 0.262301 0.193036 0.284187 0.050 Uiso 1 1 calc R . . . .
 C039 C 0.6550(2) 0.1730(3) 0.1276(2) 0.0379(10) Uani 1 1 d . U . . .
 H039 H 0.633690 0.174625 0.094014 0.045 Uiso 1 1 calc R . . . .
 C03A C 0.7767(2) 0.3920(2) 0.2544(2) 0.0328(10) Uani 1 1 d . U . . .
 C03B C 0.7468(2) 0.0890(2) 0.49209(18) 0.0314(9) Uani 1 1 d . U . . .
 H03B H 0.782915 0.078517 0.507724 0.038 Uiso 1 1 calc R . . . .
 C03C C 0.79281(18) 0.3393(2) 0.46172(18) 0.0307(9) Uani 1 1 d . U . . .
 H03C H 0.817892 0.360504 0.487648 0.037 Uiso 1 1 calc R . . . .
 C03D C 0.2688(2) 0.4489(2) 0.37864(19) 0.0352(10) Uani 1 1 d . U . . .
 C03E C 0.44369(19) 0.5041(2) 0.33087(18) 0.0293(9) Uani 1 1 d . U . . .
 C03F C 0.3940(2) 0.3435(2) 0.47990(18) 0.0320(9) Uani 1 1 d . U . . .
 H03F H 0.371174 0.312410 0.483214 0.038 Uiso 1 1 calc R . . . .
 C03G C 0.72070(19) 0.0290(2) 0.30339(18) 0.0320(9) Uani 1 1 d . U . . .
 H03G H 0.706010 -0.001277 0.279755 0.038 Uiso 1 1 calc R . . . .
 C03H C 0.32989(18) 0.3291(2) 0.17753(17) 0.0262(8) Uani 1 1 d . U . . .
 H03H H 0.366405 0.324082 0.181346 0.031 Uiso 1 1 calc R . . . .
 C03I C 0.2342(2) 0.1391(2) 0.2256(2) 0.0354(10) Uani 1 1 d . U . . .
 C03J C 0.3881(2) 0.4013(2) 0.49570(19) 0.0351(10) Uani 1 1 d . U . . .
 H03J H 0.362212 0.409677 0.510817 0.042 Uiso 1 1 calc R . . . .
 C03K C 0.42129(18) 0.2904(2) 0.10341(17) 0.0281(9) Uani 1 1 d . U . . .
 H03K H 0.425234 0.263039 0.129502 0.034 Uiso 1 1 calc R . . . .
 C03L C 0.79662(18) 0.3395(2) 0.41566(19) 0.0317(10) Uani 1 1 d . U . . .
 C03M C 0.4202(2) 0.4451(2) 0.48904(18) 0.0316(9) Uani 1 1 d . U . . .
 C03N C 0.65687(19) 0.2777(2) 0.57719(17) 0.0289(9) Uani 1 1 d . U . . .
 H03N H 0.671041 0.262003 0.609462 0.035 Uiso 1 1 calc R . . . .
 C03O C 0.5582(2) 0.1691(3) 0.5770(2) 0.0385(11) Uani 1 1 d . U . . .
 C03P C 0.2622(2) 0.4130(2) 0.3379(2) 0.0365(10) Uani 1 1 d . U . . .
 H03P H 0.232359 0.387376 0.325805 0.044 Uiso 1 1 calc R . . . .
 C03Q C 0.30057(19) 0.4159(2) 0.31545(19) 0.0339(9) Uani 1 1 d . U . . .
 H03Q H 0.296801 0.391647 0.287477 0.041 Uiso 1 1 calc R . . . .
 C03R C 0.4307(2) 0.5645(2) 0.3216(2) 0.0382(10) Uani 1 1 d . U . . .
 H03R H 0.395927 0.575593 0.301547 0.046 Uiso 1 1 calc R . . . .
 C03S C 0.78442(19) 0.4231(2) 0.29685(19) 0.0325(10) Uani 1 1 d . U . . .
 H03S H 0.819029 0.435019 0.316594 0.039 Uiso 1 1 calc R . . . .
 C03U C 0.3732(2) -0.1298(2) 0.2547(2) 0.0416(11) Uani 1 1 d . U . . .
 H03U H 0.364074 -0.164636 0.268992 0.050 Uiso 1 1 calc R . . . .
 C03V C 0.54324(19) 0.5040(2) 0.25618(19) 0.0337(10) Uani 1 1 d . U . . .
 H03V H 0.525122 0.476429 0.270096 0.040 Uiso 1 1 calc R . . . .
 C03W C 0.59821(18) 0.0221(2) 0.23628(17) 0.0284(9) Uani 1 1 d . U . . .
 C03X C 0.3824(2) 0.3149(2) 0.01898(19) 0.0352(10) Uani 1 1 d . U . . .
 C03Y C 0.6491(2) -0.0387(2) 0.3647(2) 0.0365(10) Uani 1 1 d . U . . .
 H03Y H 0.684215 -0.030974 0.364800 0.044 Uiso 1 1 calc R . . . .
 C03Z C 0.3107(2) 0.4870(2) 0.39659(18) 0.0338(10) Uani 1 1 d . U . . .
 H03Z H 0.313646 0.511648 0.424139 0.041 Uiso 1 1 calc R . . . .
 C040 C 0.60312(19) 0.3515(2) 0.52166(18) 0.0305(9) Uani 1 1 d . U . . .
 H040 H 0.581446 0.386223 0.516447 0.037 Uiso 1 1 calc R . . . .
 C041 C 0.31585(19) 0.4974(2) 0.22131(19) 0.0327(9) Uani 1 1 d . U . . .
 H041 H 0.294939 0.504494 0.241789 0.039 Uiso 1 1 calc R . . . .
 C042 C 0.72027(17) 0.2788(2) 0.38517(17) 0.0249(8) Uani 1 1 d . U . . .
 H042 H 0.695333 0.258049 0.358896 0.030 Uiso 1 1 calc R . . . .
 C043 C 0.5599(2) 0.1515(2) 0.5316(2) 0.0372(10) Uani 1 1 d . U . . .
 H043 H 0.583290 0.120805 0.528586 0.045 Uiso 1 1 calc R . . . .
 C044 C 0.3265(2) 0.5015(2) 0.1425(2) 0.0398(11) Uani 1 1 d . U . . .
 C045 C 0.5985(2) 0.3872(2) 0.1125(2) 0.0391(10) Uani 1 1 d . U . . .
 H045 H 0.571317 0.393745 0.126567 0.047 Uiso 1 1 calc R . . . .
 C046 C 0.68825(19) 0.4520(2) 0.44805(17) 0.0310(9) Uani 1 1 d . U . . .
 H046 H 0.694110 0.426959 0.475933 0.037 Uiso 1 1 calc R . . . .
 C047 C 0.5281(2) 0.2510(2) 0.04310(19) 0.0348(10) Uani 1 1 d . U . . .
 H047 H 0.544538 0.284821 0.034247 0.042 Uiso 1 1 calc R . . . .
 C048 C 0.4909(2) 0.2408(2) 0.54129(19) 0.0356(10) Uani 1 1 d . U . . .
 H048 H 0.467315 0.271103 0.544586 0.043 Uiso 1 1 calc R . . . .
 C049 C 0.4418(2) 0.3818(2) 0.07254(19) 0.0350(10) Uani 1 1 d . U . . .
 C04A C 0.4656(2) 0.1720(3) 0.0215(2) 0.0399(11) Uani 1 1 d . U . . .
 C04B C 0.5334(2) 0.5323(3) 0.3795(2) 0.0408(11) Uani 1 1 d . U . . .
 H04B H 0.568475 0.521857 0.399166 0.049 Uiso 1 1 calc R . . . .
 C04C C 0.69364(19) 0.5493(2) 0.41389(18) 0.0321(10) Uani 1 1 d . U . . .
 H04C H 0.702878 0.590399 0.418690 0.039 Uiso 1 1 calc R . . . .
 C04D C 0.2447(2) 0.0909(2) 0.19980(19) 0.0362(10) Uani 1 1 d . U . . .
 H04D H 0.218970 0.077826 0.170175 0.043 Uiso 1 1 calc R . . . .
 C04E C 0.60747(19) -0.0043(2) 0.33608(18) 0.0284(8) Uani 1 1 d . U . . .
 C04F C 0.5252(2) 0.2133(3) 0.58301(19) 0.0390(11) Uani 1 1 d . U . . .
 H04F H 0.525777 0.224961 0.614828 0.047 Uiso 1 1 calc R . . . .
 C04G C 0.2965(2) 0.5132(2) 0.1721(2) 0.0391(11) Uani 1 1 d . U . . .
 H04G H 0.262793 0.531910 0.158998 0.047 Uiso 1 1 calc R . . . .
 C04H C 0.7261(2) 0.3762(2) 0.2236(2) 0.0368(10) Uani 1 1 d . U . . .
 H04H H 0.721407 0.356381 0.193389 0.044 Uiso 1 1 calc R . . . .
 C04I C 0.5560(2) -0.0169(2) 0.3361(2) 0.0383(10) Uani 1 1 d . U . . .
 H04I H 0.527097 0.006456 0.316545 0.046 Uiso 1 1 calc R . . . .
 C04J C 0.3791(2) 0.1706(2) 0.4619(2) 0.0393(10) Uani 1 1 d . U . . .
 H04J H 0.410198 0.156202 0.486241 0.047 Uiso 1 1 calc R . . . .
 C04K C 0.79527(19) 0.0796(2) 0.3568(2) 0.0348(10) Uani 1 1 d . U . . .
 C04L C 0.2956(2) 0.3524(2) 0.13344(18) 0.0316(9) Uani 1 1 d . U . . .
 H04L H 0.308211 0.362482 0.107254 0.038 Uiso 1 1 calc R . . . .
 C04M C 0.5804(2) -0.0367(3) 0.2277(2) 0.0423(11) Uani 1 1 d . U . . .
 H04M H 0.579928 -0.061626 0.254174 0.051 Uiso 1 1 calc R . . . .
 C04N C 0.77601(19) 0.0342(2) 0.3241(2) 0.0374(10) Uani 1 1 d . U . . .
 H04N H 0.799178 0.007193 0.315738 0.045 Uiso 1 1 calc R . . . .
 C04O C 0.6940(2) 0.1294(3) 0.1430(2) 0.0468(12) Uani 1 1 d . U . . .
 H04O H 0.698835 0.100205 0.120975 0.056 Uiso 1 1 calc R . . . .
 C04P C 0.4005(2) -0.0300(2) 0.2132(2) 0.0427(11) Uani 1 1 d . U . . .
 H04P H 0.410315 0.004304 0.198686 0.051 Uiso 1 1 calc R . . . .
 C04Q C 0.5990(2) 0.0571(2) 0.19665(19) 0.0380(10) Uani 1 1 d . U . . .
 H04Q H 0.610878 0.097370 0.202076 0.046 Uiso 1 1 calc R . . . .
 C04R C 0.5830(2) 0.0343(3) 0.1497(2) 0.0458(12) Uani 1 1 d . U . . .
 H04R H 0.584414 0.058224 0.122944 0.055 Uiso 1 1 calc R . . . .
 C04S C 0.5651(2) -0.0227(3) 0.1424(2) 0.0478(12) Uani 1 1 d . U . . .
 C04T C 0.3372(2) 0.2390(3) 0.3959(2) 0.0425(11) Uani 1 1 d . U . . .
 H04T H 0.339091 0.271258 0.375172 0.051 Uiso 1 1 calc R . . . .
 C04U C 0.3768(2) 0.4773(2) 0.1609(2) 0.0373(10) Uani 1 1 d . U . . .
 H04U H 0.397887 0.471600 0.140333 0.045 Uiso 1 1 calc R . . . .
 C04V C 0.6219(2) 0.5339(2) 0.2396(2) 0.0397(10) Uani 1 1 d . U . . .
 H04V H 0.657945 0.527333 0.242277 0.048 Uiso 1 1 calc R . . . .
 C04W C 0.5167(2) 0.5536(3) 0.2313(2) 0.0436(12) Uani 1 1 d . U . . .
 H04W H 0.480711 0.560964 0.228525 0.052 Uiso 1 1 calc R . . . .
 C04X C 0.6400(3) -0.0846(3) 0.3933(2) 0.0463(12) Uani 1 1 d . U . . .
 H04X H 0.668825 -0.108131 0.413024 0.056 Uiso 1 1 calc R . . . .
 C04Y C 0.7079(2) 0.0466(2) 0.48125(18) 0.0319(9) Uani 1 1 d . U . . .
 C04Z C 0.3956(3) -0.0841(3) 0.1896(2) 0.0519(13) Uani 1 1 d . U . . .
 H04Z H 0.401657 -0.087556 0.159043 0.062 Uiso 1 1 calc R . . . .
 C050 C 0.6591(2) 0.3204(3) 0.0912(2) 0.0450(11) Uani 1 1 d . U . . .
 H050 H 0.673108 0.281531 0.090288 0.054 Uiso 1 1 calc R . . . .
 C051 C 0.6776(3) 0.3692(3) 0.0712(3) 0.0576(14) Uani 1 1 d . U . . .
 H051 H 0.704600 0.363924 0.056808 0.069 Uiso 1 1 calc R . . . .
 C052 C 0.5903(3) -0.0959(2) 0.3931(2) 0.0457(12) Uani 1 1 d . U . . .
 C053 C 0.4889(2) 0.2209(3) 0.0076(2) 0.0415(11) Uani 1 1 d . U . . .
 H053 H 0.478072 0.233473 -0.025654 0.050 Uiso 1 1 calc R . . . .
 C054 C 0.5467(2) -0.0631(3) 0.3644(2) 0.0469(12) Uani 1 1 d . U . . .
 H054 H 0.511835 -0.072048 0.364248 0.056 Uiso 1 1 calc R . . . .
 C055 C 0.4091(2) 0.3686(3) 0.0260(2) 0.0405(11) Uani 1 1 d . U . . .
 H055 H 0.404985 0.395526 -0.000435 0.049 Uiso 1 1 calc R . . . .
 C056 C 0.5184(2) 0.5913(3) 0.3694(2) 0.0429(11) Uani 1 1 d . U . . .
 C057 C 0.6172(3) 0.4347(3) 0.0918(2) 0.0494(13) Uani 1 1 d . U . . .
 H057 H 0.602788 0.473717 0.091040 0.059 Uiso 1 1 calc R . . . .
 C058 C 0.6568(3) 0.4240(3) 0.0726(3) 0.0573(14) Uani 1 1 d . U . . .
 C059 C 0.7182(2) 0.1701(3) 0.2259(2) 0.0456(12) Uani 1 1 d . U . . .
 H059 H 0.740167 0.168848 0.259310 0.055 Uiso 1 1 calc R . . . .
 C05A C 0.7254(2) 0.1304(3) 0.1917(2) 0.0488(12) Uani 1 1 d . U . . .
 C05B C 0.2885(2) 0.2114(3) 0.3906(2) 0.0539(13) Uani 1 1 d . U . . .
 H05B H 0.256910 0.224799 0.366306 0.065 Uiso 1 1 calc R . . . .
 C05C C 0.3818(3) -0.1326(2) 0.2111(2) 0.0471(12) Uani 1 1 d . U . . .
 C05D C 0.5952(2) 0.5836(3) 0.2141(2) 0.0514(13) Uani 1 1 d . U . . .
 H05D H 0.612750 0.610979 0.199516 0.062 Uiso 1 1 calc R . . . .
 C05F C 0.4686(2) 0.6084(2) 0.3419(2) 0.0428(11) Uani 1 1 d . U . . .
 H05F H 0.459802 0.649615 0.336671 0.051 Uiso 1 1 calc R . . . .
 C05G C 0.5439(3) 0.5923(3) 0.2104(3) 0.0519(14) Uani 1 1 d . U . . .
 C05H C 0.2871(3) 0.1647(3) 0.4208(3) 0.0549(14) Uani 1 1 d . U . . .
 C05I C 0.3308(2) 0.1438(3) 0.4562(3) 0.0498(12) Uani 1 1 d . U . . .
 H05I H 0.328182 0.111474 0.476627 0.060 Uiso 1 1 calc R . . . .
 C05J C 0.5632(3) -0.0586(3) 0.1797(2) 0.0532(13) Uani 1 1 d . U . . .
 H05J H 0.550303 -0.098336 0.173192 0.064 Uiso 1 1 calc R . . . .
 C05K C 0.5905(3) 0.0037(4) 0.0076(3) 0.077(2) Uani 1 1 d . U . . .
 H05A H 0.580685 -0.031629 0.023426 0.092 Uiso 1 1 calc R . . . .
 H05C H 0.579386 -0.004196 -0.028106 0.092 Uiso 1 1 calc R . . . .
 C6 C 0.7569(6) 0.2089(10) -0.0053(7) 0.217(6) Uani 1 1 d D U . . .
 H6A H 0.754179 0.235288 -0.033549 0.260 Uiso 1 1 calc R . . . .
 H6B H 0.770190 0.169512 -0.011734 0.260 Uiso 1 1 calc R . . . .
 C7 C 0.5598(6) 0.1622(9) -0.0868(6) 0.203(6) Uani 1 1 d D U . . .
 H7A H 0.573350 0.152613 -0.113612 0.304 Uiso 1 1 calc GR . . . .
 H7B H 0.533716 0.194578 -0.096997 0.304 Uiso 1 1 calc GR . . . .
 H7C H 0.542858 0.126730 -0.078554 0.304 Uiso 1 1 calc GR . . . .
 C8 C 0.6605(5) 0.1764(10) -0.0465(7) 0.227(5) Uani 1 1 d D U . . .
 H8A H 0.661889 0.198793 -0.075633 0.272 Uiso 1 1 calc R . . . .
 H8B H 0.668342 0.133929 -0.050787 0.272 Uiso 1 1 calc R . . . .
 C9 C 0.6052(6) 0.1817(10) -0.0424(6) 0.224(6) Uani 1 1 d D U . . .
 H9A H 0.604197 0.157665 -0.013905 0.269 Uiso 1 1 calc R . . . .
 H9B H 0.599333 0.223986 -0.035291 0.269 Uiso 1 1 calc R . . . .
 C13 C 0.7027(6) 0.2014(10) -0.0002(6) 0.223(5) Uani 1 1 d D U . . .
 H13A H 0.690481 0.240714 0.007739 0.268 Uiso 1 1 calc R . . . .
 H13B H 0.705683 0.174190 0.027601 0.268 Uiso 1 1 calc R . . . .
 C1 C 0.3885(4) 0.6799(4) 0.1409(4) 0.111(3) Uani 1 1 d D U . . .
 H1A H 0.361477 0.704862 0.117005 0.133 Uiso 1 1 calc R . . . .
 H1B H 0.421454 0.703904 0.153342 0.133 Uiso 1 1 calc R . . . .
 C3 C 0.3689(5) 0.6649(5) 0.1840(4) 0.124(4) Uani 1 1 d D U . . .
 H3A H 0.332494 0.649446 0.171259 0.186 Uiso 1 1 calc GR . . . .
 H3B H 0.369447 0.701091 0.203266 0.186 Uiso 1 1 calc GR . . . .
 H3C H 0.392076 0.634596 0.204796 0.186 Uiso 1 1 calc GR . . . .
 C4 C 0.4472(5) 0.5836(5) 0.0599(5) 0.131(3) Uani 1 1 d D U . . .
 H4A H 0.459611 0.555487 0.087900 0.157 Uiso 1 1 calc R . . . .
 H4B H 0.416339 0.564859 0.035048 0.157 Uiso 1 1 calc R . . . .
 C5 C 0.4909(5) 0.5908(6) 0.0380(6) 0.158(5) Uani 1 1 d D U . . .
 H5A H 0.475332 0.596422 0.002461 0.237 Uiso 1 1 calc GR . . . .
 H5B H 0.513291 0.554966 0.044712 0.237 Uiso 1 1 calc GR . . . .
 H5C H 0.512534 0.625745 0.052523 0.237 Uiso 1 1 calc GR . . . .
 C0AA C 0.3995(4) 0.6258(4) 0.1150(4) 0.101(2) Uani 1 1 d D U . . .
 H0AA H 0.365378 0.605809 0.097377 0.121 Uiso 1 1 calc R . . . .
 H0AB H 0.421329 0.597340 0.139697 0.121 Uiso 1 1 calc R . . . .
 C17 C 0.4286(5) 0.6404(4) 0.0777(4) 0.122(3) Uani 1 1 d D U . . .
 H17A H 0.404342 0.662283 0.049439 0.146 Uiso 1 1 calc R . . . .
 H17B H 0.459581 0.666352 0.093585 0.146 Uiso 1 1 calc R . . . .
 Cl0A Cl 0.8357(2) 0.2365(3) 0.3084(2) 0.0699(14) Uani 0.3333 1 d . . P . .
 Cl1A Cl 0.9422(4) 0.2612(6) 0.3664(3) 0.136(4) Uani 0.3333 1 d . . P . .
 C2 C 0.8845(6) 0.2348(8) 0.3676(6) 0.037(3) Uani 0.3333 1 d . U P . .
 H2A H 0.872221 0.259128 0.390433 0.045 Uiso 0.3333 1 calc R . P . .
 H2B H 0.889263 0.193204 0.379870 0.045 Uiso 0.3333 1 calc R . P . .
 C20 C 0.7961(6) 0.2359(9) 0.0413(7) 0.227(7) Uani 1 1 d D U . . .
 H20A H 0.830964 0.240336 0.037155 0.340 Uiso 1 1 calc R . . . .
 H20B H 0.783267 0.275195 0.047424 0.340 Uiso 1 1 calc R . . . .
 H20C H 0.799259 0.209497 0.069214 0.340 Uiso 1 1 calc R . . . .

loop_
  _atom_site_aniso_label
  _atom_site_aniso_U_11
  _atom_site_aniso_U_22
  _atom_site_aniso_U_33
  _atom_site_aniso_U_23
  _atom_site_aniso_U_13
  _atom_site_aniso_U_12
 Cu01 0.0268(3) 0.0182(3) 0.0197(3) 0.0001(2) 0.0102(3) -0.0033(2)
 Cu02 0.0221(3) 0.0156(3) 0.0184(3) -0.0002(2) 0.0070(2) -0.0005(2)
 Cu03 0.0232(3) 0.0155(3) 0.0235(3) 0.0011(2) 0.0124(2) 0.0039(2)
 Cu04 0.0206(3) 0.0164(3) 0.0177(3) -0.0008(2) 0.0080(2) -0.0001(2)
 Cu05 0.0201(3) 0.0176(3) 0.0180(3) 0.0005(2) 0.0085(2) 0.0018(2)
 Cu06 0.0230(3) 0.0165(3) 0.0218(3) -0.0026(2) 0.0118(2) -0.0041(2)
 Cu07 0.0209(3) 0.0213(3) 0.0172(3) -0.0007(2) 0.0052(2) 0.0013(2)
 Cu08 0.0206(3) 0.0177(3) 0.0184(3) -0.0020(2) 0.0085(2) 0.0024(2)
 Cu09 0.0283(3) 0.0176(3) 0.0178(3) 0.0007(2) 0.0138(3) 0.0024(2)
 Cu0A 0.0212(3) 0.0160(3) 0.0171(3) 0.0009(2) 0.0085(2) -0.0002(2)
 Cu0B 0.0240(3) 0.0233(3) 0.0179(3) -0.0008(2) 0.0109(2) 0.0015(2)
 Cu0C 0.0253(3) 0.0193(3) 0.0232(3) -0.0008(2) 0.0078(3) 0.0058(2)
 Cu0D 0.0206(3) 0.0197(3) 0.0174(3) 0.0018(2) 0.0091(2) 0.0003(2)
 S0E 0.0231(5) 0.0179(5) 0.0189(5) -0.0026(4) 0.0086(4) -0.0011(4)
 P0F 0.0263(5) 0.0199(5) 0.0183(5) 0.0014(4) 0.0133(4) 0.0025(4)
 S0G 0.0276(5) 0.0182(5) 0.0188(5) 0.0021(4) 0.0103(4) 0.0014(4)
 P0H 0.0230(5) 0.0182(5) 0.0176(5) -0.0010(4) 0.0095(4) -0.0047(4)
 P0I 0.0197(5) 0.0161(5) 0.0166(5) 0.0001(4) 0.0062(4) 0.0008(4)
 S0J 0.0194(4) 0.0258(5) 0.0213(5) 0.0014(4) 0.0076(4) 0.0037(4)
 P0K 0.0294(5) 0.0178(5) 0.0206(5) -0.0010(4) 0.0108(4) -0.0059(4)
 P00L 0.0246(5) 0.0161(5) 0.0234(5) -0.0018(4) 0.0109(4) 0.0045(4)
 P00M 0.0248(5) 0.0290(6) 0.0185(5) -0.0023(4) 0.0114(4) 0.0005(4)
 P00N 0.0268(5) 0.0187(5) 0.0274(6) -0.0024(4) 0.0098(5) 0.0054(4)
 Cl00 0.0976(15) 0.0915(15) 0.0545(10) -0.0129(10) 0.0175(10) 0.0266(12)
 Cl1 0.0917(15) 0.0822(15) 0.130(2) -0.0287(14) 0.0632(15) -0.0019(12)
 F00Q 0.0253(13) 0.0475(17) 0.0360(15) 0.0024(13) 0.0129(12) 0.0047(11)
 F00R 0.0280(14) 0.0448(17) 0.0323(15) 0.0018(13) -0.0021(12) -0.0024(12)
 F00S 0.0376(14) 0.0333(15) 0.0343(15) -0.0157(12) 0.0096(12) 0.0021(12)
 F00T 0.0454(16) 0.0525(19) 0.0239(14) -0.0163(13) 0.0046(13) 0.0025(14)
 F00U 0.068(2) 0.0249(15) 0.0516(19) -0.0096(14) 0.0220(17) 0.0150(14)
 F00V 0.073(2) 0.0200(15) 0.056(2) 0.0096(14) 0.0153(18) 0.0094(14)
 F00W 0.0473(17) 0.0426(17) 0.0257(14) 0.0019(13) -0.0064(13) 0.0152(14)
 F00X 0.065(2) 0.076(2) 0.0245(15) 0.0125(16) 0.0196(15) -0.0109(18)
 F00Y 0.0454(18) 0.0489(19) 0.074(2) -0.0020(17) 0.0428(18) 0.0014(14)
 F00Z 0.079(2) 0.0376(18) 0.0392(18) 0.0177(14) 0.0051(17) -0.0188(17)
 F010 0.0334(16) 0.060(2) 0.063(2) -0.0024(18) -0.0041(16) 0.0073(15)
 F011 0.060(2) 0.059(2) 0.0295(15) -0.0147(14) 0.0221(15) 0.0146(16)
 F012 0.0351(16) 0.069(2) 0.0437(18) 0.0175(16) 0.0096(14) -0.0218(15)
 F013 0.0265(15) 0.067(2) 0.075(3) -0.010(2) 0.0133(16) 0.0053(15)
 F014 0.0451(18) 0.074(2) 0.0242(15) -0.0030(15) -0.0029(14) 0.0037(16)
 F015 0.0447(18) 0.081(3) 0.0404(19) 0.0283(18) 0.0005(15) 0.0045(17)
 F016 0.0455(17) 0.080(2) 0.0368(17) -0.0057(16) 0.0279(15) 0.0030(16)
 F017 0.111(4) 0.051(2) 0.093(3) 0.038(2) 0.058(3) 0.002(2)
 F018 0.048(2) 0.069(2) 0.053(2) -0.0211(19) -0.0063(17) -0.0140(17)
 F019 0.070(2) 0.071(3) 0.0317(17) 0.0119(17) 0.0090(17) 0.0114(19)
 F01A 0.082(3) 0.054(2) 0.069(3) -0.016(2) 0.021(2) -0.038(2)
 F01B 0.082(3) 0.100(3) 0.070(3) 0.016(2) 0.033(2) 0.065(3)
 C01C 0.0206(16) 0.0187(17) 0.0227(17) -0.0012(14) 0.0095(14) -0.0016(14)
 F01D 0.172(5) 0.0241(18) 0.090(3) -0.0260(19) 0.077(3) -0.023(2)
 C01E 0.0343(18) 0.035(2) 0.0305(19) -0.0101(17) 0.0197(16) -0.0040(16)
 C01F 0.0288(18) 0.0260(19) 0.0247(18) 0.0007(16) 0.0085(15) -0.0046(15)
 C01G 0.0284(17) 0.0309(18) 0.0252(17) -0.0052(15) 0.0145(15) -0.0010(15)
 C01H 0.0264(18) 0.0222(18) 0.0206(18) 0.0000(15) 0.0120(15) -0.0045(15)
 C01I 0.0232(16) 0.0181(17) 0.0245(17) 0.0027(14) 0.0100(14) 0.0035(14)
 C01J 0.0345(18) 0.0230(18) 0.0255(18) -0.0002(15) 0.0120(15) -0.0093(15)
 C01K 0.0403(19) 0.0206(18) 0.0291(19) -0.0016(16) 0.0165(17) -0.0042(16)
 F01L 0.073(3) 0.058(3) 0.130(5) 0.063(3) 0.002(3) 0.012(2)
 C01M 0.0270(17) 0.0218(18) 0.0282(18) 0.0011(15) 0.0113(15) 0.0043(15)
 C01N 0.0280(17) 0.0183(17) 0.0192(16) 0.0000(14) 0.0127(14) 0.0031(14)
 C01O 0.0325(18) 0.0198(17) 0.0244(18) 0.0011(15) 0.0139(15) -0.0018(15)
 C01P 0.0281(17) 0.0273(18) 0.0245(18) 0.0054(15) 0.0149(15) -0.0017(15)
 C01Q 0.0280(18) 0.0201(18) 0.0249(18) -0.0040(15) 0.0093(16) 0.0037(15)
 C01R 0.0270(18) 0.0252(19) 0.0202(18) 0.0019(16) 0.0116(15) 0.0032(15)
 F01S 0.064(3) 0.117(4) 0.153(6) -0.035(4) 0.048(3) -0.059(3)
 C01T 0.0292(18) 0.0271(19) 0.0302(18) 0.0020(16) 0.0135(16) -0.0047(15)
 C01U 0.046(2) 0.0225(19) 0.039(2) 0.0011(17) 0.0224(18) -0.0040(17)
 C01V 0.0273(17) 0.0241(18) 0.0226(17) -0.0003(15) 0.0126(15) -0.0014(14)
 C01W 0.0352(19) 0.035(2) 0.0308(19) -0.0057(17) 0.0182(16) -0.0105(17)
 C01X 0.0296(17) 0.0219(18) 0.0232(18) 0.0011(15) 0.0100(15) 0.0030(14)
 C01Y 0.0306(17) 0.0212(17) 0.0257(17) 0.0029(15) 0.0155(15) -0.0041(14)
 C01Z 0.0329(18) 0.0253(19) 0.0291(19) 0.0004(16) 0.0131(16) 0.0084(16)
 C020 0.0341(19) 0.031(2) 0.0285(19) 0.0063(17) 0.0134(17) 0.0034(17)
 C021 0.0285(18) 0.0217(18) 0.0276(19) 0.0021(16) 0.0128(16) 0.0010(15)
 C022 0.0299(17) 0.0223(18) 0.0231(17) 0.0002(15) 0.0077(15) 0.0029(15)
 C023 0.047(2) 0.037(2) 0.027(2) 0.0042(18) 0.0159(18) -0.0026(19)
 C024 0.0334(19) 0.0245(19) 0.0228(18) -0.0025(16) 0.0117(16) -0.0004(16)
 C025 0.0286(18) 0.0211(18) 0.0248(18) -0.0041(16) 0.0092(16) -0.0028(15)
 C026 0.0393(19) 0.043(2) 0.0280(18) -0.0042(17) 0.0197(16) -0.0085(17)
 C027 0.034(2) 0.028(2) 0.033(2) -0.0078(18) 0.0019(18) -0.0017(17)
 C028 0.0328(18) 0.0269(19) 0.0298(19) 0.0010(16) 0.0162(16) -0.0039(16)
 C029 0.0252(17) 0.0250(18) 0.0230(17) 0.0032(15) 0.0068(15) -0.0022(14)
 F02A 0.112(4) 0.105(4) 0.041(2) -0.040(2) 0.020(2) -0.041(3)
 C02B 0.0339(18) 0.0208(17) 0.0298(18) -0.0032(15) 0.0117(16) -0.0001(15)
 C02C 0.044(2) 0.0252(19) 0.0293(19) -0.0002(17) 0.0172(17) -0.0012(17)
 C02D 0.036(2) 0.030(2) 0.029(2) 0.0050(17) 0.0160(17) -0.0034(17)
 C02E 0.0282(18) 0.0236(19) 0.0239(19) -0.0003(16) 0.0066(16) 0.0058(16)
 C02F 0.0295(17) 0.0243(18) 0.0194(17) 0.0009(15) 0.0114(15) 0.0047(15)
 F02G 0.154(5) 0.081(3) 0.107(4) 0.000(3) 0.091(4) -0.062(3)
 C02H 0.0364(19) 0.0258(19) 0.0278(19) -0.0008(16) 0.0141(16) -0.0057(16)
 C02I 0.0325(19) 0.0268(19) 0.0219(18) -0.0051(16) 0.0126(16) 0.0003(16)
 C02J 0.0277(18) 0.0260(19) 0.0267(18) -0.0023(16) 0.0122(15) 0.0047(15)
 C02K 0.0344(19) 0.030(2) 0.0278(19) -0.0042(17) 0.0109(16) -0.0099(16)
 C02L 0.0308(18) 0.034(2) 0.0293(19) 0.0068(17) 0.0144(16) 0.0002(16)
 C02M 0.034(2) 0.033(2) 0.026(2) -0.0106(18) 0.0139(17) 0.0011(17)
 C02N 0.035(2) 0.037(2) 0.040(2) -0.0061(19) 0.0165(18) -0.0062(18)
 C02O 0.0252(18) 0.0240(19) 0.030(2) -0.0055(17) 0.0086(16) 0.0011(15)
 C02P 0.0277(19) 0.028(2) 0.030(2) -0.0052(18) 0.0043(17) 0.0062(16)
 C02Q 0.037(2) 0.038(2) 0.028(2) 0.0061(18) 0.0079(18) -0.0036(18)
 C02R 0.032(2) 0.034(2) 0.030(2) -0.0056(18) 0.0090(17) 0.0031(17)
 C02S 0.036(2) 0.023(2) 0.028(2) -0.0028(17) 0.0037(18) 0.0080(17)
 C02T 0.0326(18) 0.0255(18) 0.0250(18) -0.0012(16) 0.0094(16) 0.0003(15)
 C02U 0.0308(19) 0.029(2) 0.0233(19) 0.0021(17) 0.0053(16) -0.0037(16)
 C02V 0.0339(19) 0.038(2) 0.029(2) -0.0032(18) 0.0105(17) 0.0012(17)
 C02W 0.037(2) 0.029(2) 0.030(2) -0.0055(17) 0.0141(17) -0.0033(17)
 C02X 0.0374(19) 0.0278(19) 0.0254(18) -0.0019(16) 0.0095(16) 0.0039(16)
 C02Y 0.034(2) 0.030(2) 0.0237(19) -0.0046(17) 0.0081(17) -0.0053(17)
 C02Z 0.0320(18) 0.0281(19) 0.035(2) -0.0013(17) 0.0152(17) 0.0065(16)
 C031 0.0295(19) 0.027(2) 0.0275(19) -0.0003(17) 0.0066(16) 0.0003(16)
 C032 0.034(2) 0.047(2) 0.033(2) -0.0021(19) 0.0189(18) 0.0094(19)
 C033 0.0329(19) 0.035(2) 0.0300(19) -0.0027(17) 0.0152(16) 0.0016(16)
 C034 0.0286(19) 0.034(2) 0.025(2) -0.0096(17) 0.0109(16) 0.0026(17)
 C035 0.039(2) 0.031(2) 0.034(2) 0.0045(18) 0.0212(18) -0.0043(17)
 C036 0.0319(18) 0.039(2) 0.0304(19) -0.0004(17) 0.0187(16) 0.0072(17)
 C037 0.039(2) 0.026(2) 0.0242(19) -0.0061(16) 0.0087(17) -0.0022(17)
 C038 0.040(2) 0.036(2) 0.042(2) -0.003(2) 0.005(2) 0.0022(19)
 C039 0.039(2) 0.049(2) 0.031(2) -0.0055(19) 0.0186(17) 0.0099(18)
 C03A 0.036(2) 0.030(2) 0.041(2) 0.0038(19) 0.0251(19) -0.0027(17)
 C03B 0.035(2) 0.028(2) 0.029(2) 0.0016(17) 0.0072(17) 0.0074(17)
 C03C 0.0263(19) 0.031(2) 0.030(2) 0.0052(18) 0.0023(17) -0.0050(16)
 C03D 0.036(2) 0.042(2) 0.031(2) 0.0020(19) 0.0146(18) 0.0100(19)
 C03E 0.0373(19) 0.0253(19) 0.0280(19) -0.0035(16) 0.0144(16) 0.0010(16)
 C03F 0.0381(19) 0.031(2) 0.034(2) 0.0004(17) 0.0211(17) 0.0033(17)
 C03G 0.0344(19) 0.030(2) 0.0326(19) -0.0082(17) 0.0127(17) 0.0063(17)
 C03H 0.0306(18) 0.0230(18) 0.0255(18) -0.0004(16) 0.0099(16) 0.0021(15)
 C03I 0.034(2) 0.032(2) 0.036(2) 0.0029(19) 0.0070(19) -0.0044(18)
 C03J 0.041(2) 0.034(2) 0.037(2) -0.0034(19) 0.0212(19) 0.0101(18)
 C03K 0.0297(18) 0.030(2) 0.0250(19) 0.0006(16) 0.0097(16) 0.0039(16)
 C03L 0.0242(18) 0.035(2) 0.034(2) 0.0105(18) 0.0066(17) -0.0051(17)
 C03M 0.039(2) 0.025(2) 0.028(2) -0.0054(17) 0.0081(17) 0.0065(17)
 C03N 0.035(2) 0.029(2) 0.0227(18) 0.0028(17) 0.0107(16) 0.0005(17)
 C03O 0.035(2) 0.047(2) 0.031(2) 0.014(2) 0.0067(18) -0.0037(19)
 C03P 0.035(2) 0.039(2) 0.038(2) -0.008(2) 0.0147(19) 0.0032(19)
 C03Q 0.0337(19) 0.034(2) 0.035(2) -0.0106(18) 0.0134(17) 0.0025(17)
 C03R 0.045(2) 0.028(2) 0.042(2) -0.0026(18) 0.0155(19) 0.0016(18)
 C03S 0.0280(19) 0.036(2) 0.037(2) 0.0057(19) 0.0155(17) -0.0045(17)
 C03U 0.058(3) 0.023(2) 0.050(3) -0.001(2) 0.027(2) -0.009(2)
 C03V 0.0320(19) 0.032(2) 0.036(2) 0.0049(18) 0.0096(17) -0.0020(17)
 C03W 0.0321(18) 0.0267(19) 0.0283(18) -0.0060(16) 0.0125(16) 0.0041(16)
 C03X 0.034(2) 0.043(2) 0.027(2) -0.0011(19) 0.0092(18) 0.0044(18)
 C03Y 0.048(2) 0.0267(19) 0.036(2) 0.0044(17) 0.0161(18) 0.0036(17)
 C03Z 0.040(2) 0.039(2) 0.0245(19) -0.0005(18) 0.0128(17) 0.0097(18)
 C040 0.034(2) 0.028(2) 0.028(2) -0.0056(17) 0.0089(17) 0.0087(17)
 C041 0.0332(19) 0.034(2) 0.032(2) -0.0006(18) 0.0131(17) 0.0058(17)
 C042 0.0267(18) 0.0234(19) 0.0254(19) -0.0001(16) 0.0095(16) -0.0002(15)
 C043 0.034(2) 0.038(2) 0.039(2) 0.0083(19) 0.0116(18) 0.0053(18)
 C044 0.048(2) 0.036(2) 0.034(2) 0.0038(19) 0.0107(19) 0.0010(19)
 C045 0.045(2) 0.041(2) 0.035(2) 0.0007(19) 0.0181(18) -0.0090(19)
 C046 0.038(2) 0.031(2) 0.0237(19) 0.0012(17) 0.0098(17) 0.0057(17)
 C047 0.040(2) 0.040(2) 0.026(2) 0.0027(18) 0.0121(17) 0.0006(18)
 C048 0.044(2) 0.039(2) 0.0265(19) 0.0020(17) 0.0153(17) 0.0038(18)
 C049 0.043(2) 0.034(2) 0.027(2) 0.0109(18) 0.0096(19) 0.0027(19)
 C04A 0.034(2) 0.044(2) 0.036(2) -0.014(2) 0.0040(19) -0.0011(19)
 C04B 0.045(2) 0.043(2) 0.037(2) -0.006(2) 0.018(2) -0.006(2)
 C04C 0.036(2) 0.029(2) 0.032(2) -0.0085(18) 0.0108(18) -0.0055(17)
 C04D 0.035(2) 0.040(2) 0.029(2) -0.0011(18) 0.0041(18) -0.0096(18)
 C04E 0.0390(19) 0.0210(18) 0.0307(18) -0.0003(15) 0.0191(16) 0.0039(15)
 C04F 0.046(2) 0.047(3) 0.025(2) 0.005(2) 0.0141(19) 0.002(2)
 C04G 0.035(2) 0.037(2) 0.041(2) 0.005(2) 0.0073(19) 0.0066(18)
 C04H 0.040(2) 0.037(2) 0.041(2) -0.0103(19) 0.0230(19) -0.0094(18)
 C04I 0.044(2) 0.027(2) 0.048(2) 0.0076(19) 0.0201(19) 0.0038(18)
 C04J 0.040(2) 0.035(2) 0.048(2) -0.0034(19) 0.0202(18) -0.0031(18)
 C04K 0.0260(19) 0.039(2) 0.038(2) 0.001(2) 0.0092(18) 0.0065(18)
 C04L 0.039(2) 0.029(2) 0.0269(19) -0.0012(16) 0.0100(17) 0.0034(17)
 C04M 0.055(2) 0.038(2) 0.036(2) -0.0089(19) 0.017(2) -0.008(2)
 C04N 0.030(2) 0.041(2) 0.044(2) -0.006(2) 0.0163(19) 0.0107(18)
 C04O 0.050(2) 0.055(3) 0.041(2) -0.006(2) 0.023(2) 0.016(2)
 C04P 0.066(2) 0.029(2) 0.038(2) -0.0024(18) 0.024(2) -0.0089(19)
 C04Q 0.049(2) 0.035(2) 0.031(2) -0.0066(18) 0.0145(18) 0.0016(18)
 C04R 0.055(2) 0.048(2) 0.034(2) -0.004(2) 0.014(2) 0.003(2)
 C04S 0.052(3) 0.054(3) 0.035(2) -0.019(2) 0.011(2) -0.006(2)
 C04T 0.038(2) 0.054(3) 0.037(2) -0.006(2) 0.0148(19) -0.007(2)
 C04U 0.045(2) 0.035(2) 0.035(2) 0.0022(18) 0.0170(18) 0.0039(18)
 C04V 0.039(2) 0.036(2) 0.043(2) 0.0136(19) 0.0125(18) -0.0031(18)
 C04W 0.040(2) 0.038(2) 0.049(3) 0.011(2) 0.009(2) 0.003(2)
 C04X 0.060(3) 0.034(2) 0.043(2) 0.011(2) 0.014(2) 0.005(2)
 C04Y 0.048(2) 0.021(2) 0.028(2) 0.0040(17) 0.0153(18) 0.0073(17)
 C04Z 0.086(3) 0.033(2) 0.045(3) -0.008(2) 0.032(2) -0.006(2)
 C050 0.051(2) 0.052(2) 0.042(2) -0.003(2) 0.0293(19) -0.007(2)
 C051 0.064(3) 0.068(3) 0.056(3) -0.002(3) 0.041(2) -0.019(3)
 C052 0.066(3) 0.028(2) 0.048(3) 0.012(2) 0.025(2) 0.001(2)
 C053 0.043(2) 0.047(2) 0.029(2) -0.003(2) 0.0049(19) 0.000(2)
 C054 0.054(2) 0.035(2) 0.060(3) 0.009(2) 0.030(2) -0.002(2)
 C055 0.045(2) 0.045(3) 0.028(2) 0.011(2) 0.0067(19) 0.006(2)
 C056 0.053(2) 0.039(2) 0.040(2) -0.010(2) 0.019(2) -0.015(2)
 C057 0.062(3) 0.047(3) 0.043(3) 0.004(2) 0.023(2) -0.015(2)
 C058 0.073(3) 0.057(3) 0.051(3) 0.001(2) 0.033(2) -0.023(3)
 C059 0.041(2) 0.059(3) 0.038(2) 0.000(2) 0.013(2) 0.015(2)
 C05A 0.045(2) 0.057(3) 0.047(2) 0.000(2) 0.018(2) 0.025(2)
 C05B 0.039(2) 0.069(3) 0.050(3) -0.012(2) 0.010(2) -0.007(2)
 C05C 0.070(3) 0.025(2) 0.051(3) -0.008(2) 0.026(2) -0.005(2)
 C05D 0.048(3) 0.044(3) 0.054(3) 0.022(2) 0.007(2) -0.008(2)
 C05F 0.055(3) 0.030(2) 0.044(2) -0.005(2) 0.018(2) -0.005(2)
 C05G 0.052(3) 0.038(2) 0.055(3) 0.021(2) 0.003(2) 0.002(2)
 C05H 0.046(3) 0.056(3) 0.065(3) -0.016(3) 0.022(2) -0.020(2)
 C05I 0.050(2) 0.041(2) 0.064(3) -0.004(2) 0.026(2) -0.012(2)
 C05J 0.065(3) 0.050(3) 0.044(3) -0.020(2) 0.018(2) -0.019(2)
 C05K 0.094(5) 0.079(5) 0.073(5) -0.023(4) 0.049(4) -0.003(4)
 C6 0.230(8) 0.214(7) 0.224(8) 0.011(6) 0.098(6) 0.002(6)
 C7 0.236(11) 0.212(11) 0.183(11) -0.010(10) 0.100(10) -0.012(10)
 C8 0.238(7) 0.222(7) 0.230(7) 0.007(6) 0.090(6) 0.008(6)
 C9 0.234(8) 0.226(7) 0.229(8) 0.006(6) 0.097(6) 0.005(6)
 C13 0.233(7) 0.219(7) 0.228(7) 0.006(6) 0.090(6) 0.007(6)
 C1 0.108(5) 0.074(4) 0.131(6) -0.005(4) 0.014(5) -0.003(4)
 C3 0.130(8) 0.070(6) 0.144(9) 0.019(6) 0.005(7) 0.000(6)
 C4 0.134(6) 0.106(5) 0.134(6) -0.013(5) 0.020(5) 0.000(5)
 C5 0.171(9) 0.145(9) 0.170(10) -0.021(8) 0.071(8) -0.031(8)
 C0AA 0.102(4) 0.077(4) 0.106(4) 0.002(3) 0.010(4) -0.005(3)
 C17 0.121(5) 0.094(5) 0.134(5) -0.013(4) 0.019(4) -0.004(4)
 Cl0A 0.078(3) 0.072(3) 0.067(3) -0.015(3) 0.033(3) 0.014(3)
 Cl1A 0.123(7) 0.213(12) 0.078(5) -0.029(6) 0.041(5) 0.013(7)
 C2 0.037(5) 0.042(6) 0.041(6) -0.004(5) 0.023(5) 0.003(5)
 C20 0.232(12) 0.226(11) 0.231(12) 0.030(10) 0.089(10) 0.009(10)

_geom_special_details
;
 All esds (except the esd in the dihedral angle between two l.s. planes)
 are estimated using the full covariance matrix.  The cell esds are taken
 into account individually in the estimation of esds in distances, angles
 and torsion angles; correlations between esds in cell parameters are only
 used when they are defined by crystal symmetry.  An approximate (isotropic)
 treatment of cell esds is used for estimating esds involving l.s. planes.
;
loop_
  _geom_bond_atom_site_label_1
  _geom_bond_atom_site_label_2
  _geom_bond_distance
  _geom_bond_site_symmetry_2
  _geom_bond_publ_flag
 Cu01 Cu03 2.8342(8) . ?
 Cu01 Cu04 2.6186(8) . ?
 Cu01 Cu08 2.4918(8) . ?
 Cu01 S0E 2.2928(11) . ?
 Cu01 P0K 2.2479(12) . ?
 Cu02 Cu03 2.4097(8) . ?
 Cu02 Cu04 2.4939(8) . ?
 Cu02 Cu06 2.4641(8) . ?
 Cu02 Cu07 2.5837(9) . ?
 Cu02 Cu0A 2.8718(8) . ?
 Cu02 Cu0B 2.5197(8) . ?
 Cu03 Cu04 2.7357(8) . ?
 Cu03 Cu07 3.0585(9) . ?
 Cu03 Cu08 2.4554(8) . ?
 Cu03 P00L 2.2295(11) . ?
 Cu04 Cu05 2.5682(8) . ?
 Cu04 Cu08 2.9101(9) . ?
 Cu04 Cu0A 2.5746(8) . ?
 Cu04 S0E 2.2652(11) . ?
 Cu05 Cu08 2.4985(8) . ?
 Cu05 Cu09 2.7543(9) . ?
 Cu05 Cu0A 2.5712(8) . ?
 Cu05 Cu0C 2.6220(8) . ?
 Cu05 Cu0D 2.8697(8) . ?
 Cu05 S0J 2.2580(11) . ?
 Cu06 Cu0A 2.7414(8) . ?
 Cu06 Cu0B 2.7815(9) . ?
 Cu06 Cu0D 2.3960(8) . ?
 Cu06 P0H 2.2323(11) . ?
 Cu07 Cu08 2.5501(8) . ?
 Cu07 Cu0D 2.5474(8) . ?
 Cu07 P0I 2.2456(12) . ?
 Cu08 Cu09 2.3894(8) . ?
 Cu09 Cu0C 2.8180(9) . ?
 Cu09 Cu0D 2.4632(8) . ?
 Cu09 P0F 2.2323(12) . ?
 Cu0A Cu0B 2.6061(8) . ?
 Cu0A Cu0D 2.5159(8) . ?
 Cu0A S0G 2.2776(11) . ?
 Cu0B S0G 2.2915(12) . ?
 Cu0B P00M 2.2487(12) . ?
 Cu0C Cu0D 2.4869(8) . ?
 Cu0C S0J 2.2898(12) . ?
 Cu0C P00N 2.2411(12) . ?
 S0E C01H 1.771(4) . ?
 P0F C01E 1.815(5) . ?
 P0F C01P 1.824(5) . ?
 P0F C02F 1.829(4) . ?
 S0G C01R 1.762(4) . ?
 P0H C01F 1.815(5) . ?
 P0H C01V 1.822(5) . ?
 P0H C01Y 1.833(4) . ?
 P0I C01C 1.826(4) . ?
 P0I C01I 1.828(4) . ?
 P0I C01N 1.822(4) . ?
 S0J C01Q 1.769(5) . ?
 P0K C01J 1.826(5) . ?
 P0K C01K 1.825(5) . ?
 P0K C01O 1.829(5) . ?
 P00L C01M 1.822(4) . ?
 P00L C03W 1.827(5) . ?
 P00L C04E 1.835(5) . ?
 P00M C01G 1.812(5) . ?
 P00M C026 1.819(5) . ?
 P00M C036 1.816(5) . ?
 P00N C01Z 1.818(5) . ?
 P00N C02B 1.817(5) . ?
 P00N C03E 1.818(5) . ?
 Cl00 C05K 1.746(8) . ?
 Cl1 C05K 1.736(9) . ?
 F00Q C02O 1.354(6) . ?
 F00R C02U 1.354(5) . ?
 F00S C024 1.367(5) . ?
 F00T C034 1.356(5) . ?
 F00U C03M 1.364(5) . ?
 F00V C04Y 1.358(5) . ?
 F00W C02S 1.353(5) . ?
 F00X C023 1.353(6) . ?
 F00Y C03A 1.352(5) . ?
 F00Z C049 1.363(6) . ?
 F010 C03I 1.351(6) . ?
 F011 C02M 1.366(5) . ?
 F012 C03L 1.357(5) . ?
 F013 C04K 1.356(6) . ?
 F014 C03X 1.337(6) . ?
 F015 C03O 1.357(6) . ?
 F016 C03D 1.363(6) . ?
 F017 C052 1.350(6) . ?
 F018 C04A 1.354(6) . ?
 F019 C044 1.343(6) . ?
 F01A C056 1.359(6) . ?
 F01B C05A 1.360(6) . ?
 C01C C01X 1.390(6) . ?
 C01C C02E 1.403(6) . ?
 F01D C05C 1.358(6) . ?
 C01E C04J 1.396(8) . ?
 C01E C04T 1.401(8) . ?
 C01F C03V 1.395(6) . ?
 C01F C04V 1.384(7) . ?
 C01G C033 1.397(7) . ?
 C01G C047 1.395(7) . ?
 C01H C024 1.384(6) . ?
 C01H C025 1.396(6) . ?
 C01I C029 1.400(6) . ?
 C01I C042 1.390(6) . ?
 C01J C027 1.392(7) . ?
 C01J C02K 1.383(6) . ?
 C01K C01U 1.385(7) . ?
 C01K C04P 1.394(7) . ?
 F01L C05G 1.339(6) . ?
 C01M C02J 1.390(6) . ?
 C01M C03G 1.385(6) . ?
 C01N C021 1.406(6) . ?
 C01N C022 1.385(6) . ?
 C01O C028 1.401(6) . ?
 C01O C02D 1.389(7) . ?
 C01P C020 1.398(7) . ?
 C01P C048 1.382(7) . ?
 C01Q C02O 1.379(6) . ?
 C01Q C03H 1.409(6) . ?
 C01R C03K 1.412(6) . ?
 C01R C049 1.399(6) . ?
 F01S C05H 1.367(7) . ?
 C01T C01Y 1.371(6) . ?
 C01T C03S 1.401(7) . ?
 C01U C03U 1.378(7) . ?
 C01V C02H 1.388(6) . ?
 C01V C02T 1.388(6) . ?
 C01W C01Y 1.398(7) . ?
 C01W C04H 1.381(7) . ?
 C01X C03N 1.387(7) . ?
 C01Z C02X 1.393(7) . ?
 C01Z C03Q 1.391(7) . ?
 C020 C043 1.384(7) . ?
 C021 C02C 1.391(6) . ?
 C022 C03B 1.397(6) . ?
 C023 C02Q 1.369(7) . ?
 C023 C035 1.375(7) . ?
 C024 C02Y 1.384(7) . ?
 C025 C031 1.388(6) . ?
 C026 C045 1.402(8) . ?
 C026 C050 1.409(7) . ?
 C027 C038 1.395(7) . ?
 C028 C035 1.389(7) . ?
 C029 C03C 1.391(6) . ?
 F02A C04S 1.357(6) . ?
 C02B C02Z 1.401(7) . ?
 C02B C041 1.395(7) . ?
 C02C C04Y 1.374(7) . ?
 C02D C02Q 1.396(7) . ?
 C02E C040 1.385(6) . ?
 C02F C02I 1.390(6) . ?
 C02F C03F 1.407(6) . ?
 F02G C058 1.366(7) . ?
 C02H C04C 1.383(7) . ?
 C02I C037 1.391(6) . ?
 C02J C02R 1.393(6) . ?
 C02K C04D 1.382(7) . ?
 C02L C03L 1.380(7) . ?
 C02L C042 1.387(6) . ?
 C02M C03N 1.380(7) . ?
 C02M C040 1.371(7) . ?
 C02N C033 1.393(7) . ?
 C02N C04A 1.370(8) . ?
 C02O C02P 1.392(7) . ?
 C02P C02S 1.383(7) . ?
 C02R C04K 1.372(7) . ?
 C02S C04L 1.371(7) . ?
 C02T C046 1.390(6) . ?
 C02U C02Y 1.369(7) . ?
 C02U C031 1.376(7) . ?
 C02V C03K 1.377(7) . ?
 C02V C03X 1.379(7) . ?
 C02W C03E 1.388(7) . ?
 C02W C04B 1.397(7) . ?
 C02X C03Z 1.400(7) . ?
 C02Z C04U 1.374(7) . ?
 C032 C036 1.381(7) . ?
 C032 C059 1.391(7) . ?
 C034 C046 1.380(7) . ?
 C034 C04C 1.364(7) . ?
 C036 C039 1.409(7) . ?
 C037 C03M 1.379(7) . ?
 C038 C03I 1.353(7) . ?
 C039 C04O 1.387(8) . ?
 C03A C03S 1.363(7) . ?
 C03A C04H 1.394(7) . ?
 C03B C04Y 1.365(7) . ?
 C03C C03L 1.367(7) . ?
 C03D C03P 1.388(7) . ?
 C03D C03Z 1.364(8) . ?
 C03E C03R 1.398(7) . ?
 C03F C03J 1.395(7) . ?
 C03G C04N 1.402(7) . ?
 C03H C04L 1.401(7) . ?
 C03I C04D 1.390(8) . ?
 C03J C03M 1.356(7) . ?
 C03O C043 1.384(8) . ?
 C03O C04F 1.372(8) . ?
 C03P C03Q 1.380(7) . ?
 C03R C05F 1.394(8) . ?
 C03U C05C 1.355(8) . ?
 C03V C04W 1.384(7) . ?
 C03W C04M 1.392(7) . ?
 C03W C04Q 1.393(7) . ?
 C03X C055 1.375(8) . ?
 C03Y C04E 1.381(7) . ?
 C03Y C04X 1.389(8) . ?
 C041 C04G 1.389(7) . ?
 C044 C04G 1.373(8) . ?
 C044 C04U 1.382(8) . ?
 C045 C057 1.391(8) . ?
 C047 C053 1.376(8) . ?
 C048 C04F 1.393(7) . ?
 C049 C055 1.373(7) . ?
 C04A C053 1.381(8) . ?
 C04B C056 1.381(8) . ?
 C04E C04I 1.401(7) . ?
 C04I C054 1.389(8) . ?
 C04J C05I 1.383(8) . ?
 C04K C04N 1.367(8) . ?
 C04M C05J 1.398(8) . ?
 C04O C05A 1.381(8) . ?
 C04P C04Z 1.375(8) . ?
 C04Q C04R 1.378(7) . ?
 C04R C04S 1.354(9) . ?
 C04S C05J 1.357(10) . ?
 C04T C05B 1.400(8) . ?
 C04V C05D 1.393(8) . ?
 C04W C05G 1.389(9) . ?
 C04X C052 1.348(9) . ?
 C04Z C05C 1.359(9) . ?
 C050 C051 1.399(9) . ?
 C051 C058 1.352(10) . ?
 C052 C054 1.392(8) . ?
 C056 C05F 1.360(8) . ?
 C057 C058 1.364(10) . ?
 C059 C05A 1.387(8) . ?
 C05B C05H 1.368(10) . ?
 C05D C05G 1.349(9) . ?
 C05H C05I 1.356(9) . ?
 C6 C13 1.510(9) . ?
 C6 C20 1.531(9) . ?
 C7 C9 1.511(9) . ?
 C8 C9 1.523(9) . ?
 C8 C13 1.540(9) . ?
 C1 C3 1.536(8) . ?
 C1 C0AA 1.503(8) . ?
 C4 C5 1.507(8) . ?
 C4 C17 1.514(8) . ?
 C0AA C17 1.555(8) . ?
 Cl0A C2 1.777(18) . ?
 Cl1A C2 1.658(18) . ?

loop_
  _geom_angle_atom_site_label_1
  _geom_angle_atom_site_label_2
  _geom_angle_atom_site_label_3
  _geom_angle
  _geom_angle_site_symmetry_1
  _geom_angle_site_symmetry_3
  _geom_angle_publ_flag
 Cu04 Cu01 Cu03 60.07(2) . . ?
 Cu08 Cu01 Cu03 54.45(2) . . ?
 Cu08 Cu01 Cu04 69.37(2) . . ?
 S0E Cu01 Cu03 88.42(3) . . ?
 S0E Cu01 Cu04 54.44(3) . . ?
 S0E Cu01 Cu08 123.29(4) . . ?
 P0K Cu01 Cu03 145.29(4) . . ?
 P0K Cu01 Cu04 152.94(4) . . ?
 P0K Cu01 Cu08 114.34(4) . . ?
 P0K Cu01 S0E 118.96(4) . . ?
 Cu03 Cu02 Cu04 67.80(2) . . ?
 Cu03 Cu02 Cu06 152.18(3) . . ?
 Cu03 Cu02 Cu07 75.45(3) . . ?
 Cu03 Cu02 Cu0A 119.06(3) . . ?
 Cu03 Cu02 Cu0B 138.20(3) . . ?
 Cu04 Cu02 Cu07 109.96(3) . . ?
 Cu04 Cu02 Cu0A 56.82(2) . . ?
 Cu04 Cu02 Cu0B 81.93(3) . . ?
 Cu06 Cu02 Cu04 118.00(3) . . ?
 Cu06 Cu02 Cu07 77.21(3) . . ?
 Cu06 Cu02 Cu0A 61.27(2) . . ?
 Cu06 Cu02 Cu0B 67.84(3) . . ?
 Cu07 Cu02 Cu0A 100.16(3) . . ?
 Cu0B Cu02 Cu07 144.41(3) . . ?
 Cu0B Cu02 Cu0A 57.37(2) . . ?
 Cu01 Cu03 Cu07 109.07(2) . . ?
 Cu02 Cu03 Cu01 110.37(3) . . ?
 Cu02 Cu03 Cu04 57.57(2) . . ?
 Cu02 Cu03 Cu07 54.85(2) . . ?
 Cu02 Cu03 Cu08 82.44(3) . . ?
 Cu04 Cu03 Cu01 56.05(2) . . ?
 Cu04 Cu03 Cu07 91.56(2) . . ?
 Cu08 Cu03 Cu01 55.65(2) . . ?
 Cu08 Cu03 Cu04 67.95(2) . . ?
 Cu08 Cu03 Cu07 53.76(2) . . ?
 P00L Cu03 Cu01 108.74(4) . . ?
 P00L Cu03 Cu02 132.18(4) . . ?
 P00L Cu03 Cu04 134.76(4) . . ?
 P00L Cu03 Cu07 131.78(4) . . ?
 P00L Cu03 Cu08 143.79(4) . . ?
 Cu01 Cu04 Cu03 63.88(2) . . ?
 Cu01 Cu04 Cu08 53.26(2) . . ?
 Cu02 Cu04 Cu01 114.99(3) . . ?
 Cu02 Cu04 Cu03 54.64(2) . . ?
 Cu02 Cu04 Cu05 100.44(3) . . ?
 Cu02 Cu04 Cu08 72.32(2) . . ?
 Cu02 Cu04 Cu0A 69.00(2) . . ?
 Cu03 Cu04 Cu08 51.445(19) . . ?
 Cu05 Cu04 Cu01 75.91(2) . . ?
 Cu05 Cu04 Cu03 105.20(3) . . ?
 Cu05 Cu04 Cu08 53.83(2) . . ?
 Cu05 Cu04 Cu0A 59.99(2) . . ?
 Cu0A Cu04 Cu01 135.16(3) . . ?
 Cu0A Cu04 Cu03 118.23(3) . . ?
 Cu0A Cu04 Cu08 91.30(2) . . ?
 S0E Cu04 Cu01 55.43(3) . . ?
 S0E Cu04 Cu02 137.54(4) . . ?
 S0E Cu04 Cu03 91.47(3) . . ?
 S0E Cu04 Cu05 114.01(4) . . ?
 S0E Cu04 Cu08 108.29(4) . . ?
 S0E Cu04 Cu0A 150.29(4) . . ?
 Cu04 Cu05 Cu09 118.89(3) . . ?
 Cu04 Cu05 Cu0A 60.13(2) . . ?
 Cu04 Cu05 Cu0C 135.49(3) . . ?
 Cu04 Cu05 Cu0D 90.98(2) . . ?
 Cu08 Cu05 Cu04 70.10(2) . . ?
 Cu08 Cu05 Cu09 53.85(2) . . ?
 Cu08 Cu05 Cu0A 101.60(3) . . ?
 Cu08 Cu05 Cu0C 113.42(3) . . ?
 Cu08 Cu05 Cu0D 71.17(2) . . ?
 Cu09 Cu05 Cu0D 51.90(2) . . ?
 Cu0A Cu05 Cu09 106.64(3) . . ?
 Cu0A Cu05 Cu0C 76.35(3) . . ?
 Cu0A Cu05 Cu0D 54.75(2) . . ?
 Cu0C Cu05 Cu09 63.17(2) . . ?
 Cu0C Cu05 Cu0D 53.62(2) . . ?
 S0J Cu05 Cu04 150.07(4) . . ?
 S0J Cu05 Cu08 136.95(4) . . ?
 S0J Cu05 Cu09 91.02(3) . . ?
 S0J Cu05 Cu0A 113.06(4) . . ?
 S0J Cu05 Cu0C 55.36(3) . . ?
 S0J Cu05 Cu0D 108.67(4) . . ?
 Cu02 Cu06 Cu0A 66.72(2) . . ?
 Cu02 Cu06 Cu0B 57.03(2) . . ?
 Cu0A Cu06 Cu0B 56.30(2) . . ?
 Cu0D Cu06 Cu02 80.37(3) . . ?
 Cu0D Cu06 Cu0A 58.18(2) . . ?
 Cu0D Cu06 Cu0B 111.24(3) . . ?
 P0H Cu06 Cu02 145.81(4) . . ?
 P0H Cu06 Cu0A 134.67(4) . . ?
 P0H Cu06 Cu0B 108.16(4) . . ?
 P0H Cu06 Cu0D 132.10(4) . . ?
 Cu02 Cu07 Cu03 49.70(2) . . ?
 Cu08 Cu07 Cu02 77.29(2) . . ?
 Cu08 Cu07 Cu03 50.95(2) . . ?
 Cu0D Cu07 Cu02 75.36(2) . . ?
 Cu0D Cu07 Cu03 106.69(3) . . ?
 Cu0D Cu07 Cu08 76.00(2) . . ?
 P0I Cu07 Cu02 133.28(4) . . ?
 P0I Cu07 Cu03 117.52(4) . . ?
 P0I Cu07 Cu08 134.62(4) . . ?
 P0I Cu07 Cu0D 135.75(4) . . ?
 Cu01 Cu08 Cu04 57.37(2) . . ?
 Cu01 Cu08 Cu05 79.48(3) . . ?
 Cu01 Cu08 Cu07 144.44(3) . . ?
 Cu03 Cu08 Cu01 69.90(3) . . ?
 Cu03 Cu08 Cu04 60.61(2) . . ?
 Cu03 Cu08 Cu05 116.59(3) . . ?
 Cu03 Cu08 Cu07 75.30(3) . . ?
 Cu05 Cu08 Cu04 56.08(2) . . ?
 Cu05 Cu08 Cu07 110.76(3) . . ?
 Cu07 Cu08 Cu04 99.00(3) . . ?
 Cu09 Cu08 Cu01 135.27(3) . . ?
 Cu09 Cu08 Cu03 152.90(3) . . ?
 Cu09 Cu08 Cu04 119.46(3) . . ?
 Cu09 Cu08 Cu05 68.55(3) . . ?
 Cu09 Cu08 Cu07 78.12(3) . . ?
 Cu05 Cu09 Cu0C 56.12(2) . . ?
 Cu08 Cu09 Cu05 57.60(2) . . ?
 Cu08 Cu09 Cu0C 110.31(3) . . ?
 Cu08 Cu09 Cu0D 80.57(3) . . ?
 Cu0D Cu09 Cu05 66.46(2) . . ?
 Cu0D Cu09 Cu0C 55.70(2) . . ?
 P0F Cu09 Cu05 138.73(4) . . ?
 P0F Cu09 Cu08 133.36(4) . . ?
 P0F Cu09 Cu0C 110.19(4) . . ?
 P0F Cu09 Cu0D 143.07(4) . . ?
 Cu04 Cu0A Cu02 54.17(2) . . ?
 Cu04 Cu0A Cu06 106.11(3) . . ?
 Cu04 Cu0A Cu0B 78.76(2) . . ?
 Cu05 Cu0A Cu02 91.08(2) . . ?
 Cu05 Cu0A Cu04 59.88(2) . . ?
 Cu05 Cu0A Cu06 118.16(3) . . ?
 Cu05 Cu0A Cu0B 137.65(3) . . ?
 Cu06 Cu0A Cu02 52.01(2) . . ?
 Cu0B Cu0A Cu02 54.51(2) . . ?
 Cu0B Cu0A Cu06 62.62(2) . . ?
 Cu0D Cu0A Cu02 70.85(2) . . ?
 Cu0D Cu0A Cu04 99.44(3) . . ?
 Cu0D Cu0A Cu05 68.67(2) . . ?
 Cu0D Cu0A Cu06 54.02(2) . . ?
 Cu0D Cu0A Cu0B 113.30(3) . . ?
 S0G Cu0A Cu02 109.70(3) . . ?
 S0G Cu0A Cu04 116.14(4) . . ?
 S0G Cu0A Cu05 150.97(4) . . ?
 S0G Cu0A Cu06 90.82(3) . . ?
 S0G Cu0A Cu0B 55.48(3) . . ?
 S0G Cu0A Cu0D 136.49(4) . . ?
 Cu02 Cu0B Cu06 55.13(2) . . ?
 Cu02 Cu0B Cu0A 68.12(2) . . ?
 Cu0A Cu0B Cu06 61.07(2) . . ?
 S0G Cu0B Cu02 122.74(4) . . ?
 S0G Cu0B Cu06 89.53(3) . . ?
 S0G Cu0B Cu0A 54.97(3) . . ?
 P00M Cu0B Cu02 117.92(4) . . ?
 P00M Cu0B Cu06 146.92(4) . . ?
 P00M Cu0B Cu0A 151.29(4) . . ?
 P00M Cu0B S0G 115.04(5) . . ?
 Cu05 Cu0C Cu09 60.71(2) . . ?
 Cu0D Cu0C Cu05 68.29(2) . . ?
 Cu0D Cu0C Cu09 54.90(2) . . ?
 S0J Cu0C Cu05 54.23(3) . . ?
 S0J Cu0C Cu09 88.77(3) . . ?
 S0J Cu0C Cu0D 122.12(4) . . ?
 P00N Cu0C Cu05 154.98(4) . . ?
 P00N Cu0C Cu09 144.28(4) . . ?
 P00N Cu0C Cu0D 120.80(4) . . ?
 P00N Cu0C S0J 114.50(5) . . ?
 Cu06 Cu0D Cu05 119.65(3) . . ?
 Cu06 Cu0D Cu07 79.13(3) . . ?
 Cu06 Cu0D Cu09 155.68(3) . . ?
 Cu06 Cu0D Cu0A 67.80(2) . . ?
 Cu06 Cu0D Cu0C 133.70(3) . . ?
 Cu07 Cu0D Cu05 99.99(3) . . ?
 Cu09 Cu0D Cu05 61.64(2) . . ?
 Cu09 Cu0D Cu07 76.86(3) . . ?
 Cu09 Cu0D Cu0A 118.19(3) . . ?
 Cu09 Cu0D Cu0C 69.40(3) . . ?
 Cu0A Cu0D Cu05 56.57(2) . . ?
 Cu0A Cu0D Cu07 111.61(3) . . ?
 Cu0C Cu0D Cu05 58.09(2) . . ?
 Cu0C Cu0D Cu07 145.59(3) . . ?
 Cu0C Cu0D Cu0A 79.83(3) . . ?
 Cu04 S0E Cu01 70.13(3) . . ?
 C01H S0E Cu01 107.04(14) . . ?
 C01H S0E Cu04 114.24(15) . . ?
 C01E P0F Cu09 117.00(16) . . ?
 C01E P0F C01P 103.4(2) . . ?
 C01E P0F C02F 102.8(2) . . ?
 C01P P0F Cu09 116.58(14) . . ?
 C01P P0F C02F 102.4(2) . . ?
 C02F P0F Cu09 112.80(14) . . ?
 Cu0A S0G Cu0B 69.55(3) . . ?
 C01R S0G Cu0A 115.19(15) . . ?
 C01R S0G Cu0B 108.65(15) . . ?
 C01F P0H Cu06 115.61(15) . . ?
 C01F P0H C01V 103.1(2) . . ?
 C01F P0H C01Y 104.2(2) . . ?
 C01V P0H Cu06 116.90(14) . . ?
 C01V P0H C01Y 103.1(2) . . ?
 C01Y P0H Cu06 112.42(15) . . ?
 C01C P0I Cu07 115.07(14) . . ?
 C01C P0I C01I 104.43(19) . . ?
 C01I P0I Cu07 112.20(14) . . ?
 C01N P0I Cu07 114.99(14) . . ?
 C01N P0I C01C 104.23(19) . . ?
 C01N P0I C01I 104.78(19) . . ?
 Cu05 S0J Cu0C 70.41(4) . . ?
 C01Q S0J Cu05 116.02(15) . . ?
 C01Q S0J Cu0C 109.74(15) . . ?
 C01J P0K Cu01 113.05(14) . . ?
 C01J P0K C01O 101.7(2) . . ?
 C01K P0K Cu01 112.24(16) . . ?
 C01K P0K C01J 104.7(2) . . ?
 C01K P0K C01O 105.2(2) . . ?
 C01O P0K Cu01 118.54(15) . . ?
 C01M P00L Cu03 115.81(15) . . ?
 C01M P00L C03W 105.6(2) . . ?
 C01M P00L C04E 102.8(2) . . ?
 C03W P00L Cu03 112.72(15) . . ?
 C03W P00L C04E 103.3(2) . . ?
 C04E P00L Cu03 115.22(15) . . ?
 C01G P00M Cu0B 112.32(15) . . ?
 C01G P00M C026 105.2(2) . . ?
 C01G P00M C036 102.2(2) . . ?
 C026 P00M Cu0B 113.49(17) . . ?
 C036 P00M Cu0B 117.04(16) . . ?
 C036 P00M C026 105.3(2) . . ?
 C01Z P00N Cu0C 107.72(16) . . ?
 C02B P00N Cu0C 112.74(15) . . ?
 C02B P00N C01Z 106.4(2) . . ?
 C02B P00N C03E 102.8(2) . . ?
 C03E P00N Cu0C 120.78(16) . . ?
 C03E P00N C01Z 105.4(2) . . ?
 C01X C01C P0I 124.1(3) . . ?
 C01X C01C C02E 118.7(4) . . ?
 C02E C01C P0I 117.1(3) . . ?
 C04J C01E P0F 122.9(4) . . ?
 C04J C01E C04T 119.0(5) . . ?
 C04T C01E P0F 118.1(4) . . ?
 C03V C01F P0H 117.8(4) . . ?
 C04V C01F P0H 123.0(4) . . ?
 C04V C01F C03V 119.0(5) . . ?
 C033 C01G P00M 116.5(4) . . ?
 C047 C01G P00M 124.3(4) . . ?
 C047 C01G C033 119.1(4) . . ?
 C024 C01H S0E 119.4(3) . . ?
 C024 C01H C025 116.3(4) . . ?
 C025 C01H S0E 124.3(3) . . ?
 C029 C01I P0I 123.6(3) . . ?
 C042 C01I P0I 117.3(3) . . ?
 C042 C01I C029 119.0(4) . . ?
 C027 C01J P0K 117.4(4) . . ?
 C02K C01J P0K 122.9(4) . . ?
 C02K C01J C027 119.4(5) . . ?
 C01U C01K P0K 124.8(4) . . ?
 C01U C01K C04P 117.6(4) . . ?
 C04P C01K P0K 117.6(4) . . ?
 C02J C01M P00L 118.1(3) . . ?
 C03G C01M P00L 122.4(4) . . ?
 C03G C01M C02J 119.3(4) . . ?
 C021 C01N P0I 116.9(3) . . ?
 C022 C01N P0I 124.3(3) . . ?
 C022 C01N C021 118.7(4) . . ?
 C028 C01O P0K 121.9(4) . . ?
 C02D C01O P0K 119.2(3) . . ?
 C02D C01O C028 118.8(4) . . ?
 C020 C01P P0F 118.1(4) . . ?
 C048 C01P P0F 122.6(4) . . ?
 C048 C01P C020 119.3(4) . . ?
 C02O C01Q S0J 119.0(4) . . ?
 C02O C01Q C03H 116.9(4) . . ?
 C03H C01Q S0J 124.1(3) . . ?
 C03K C01R S0G 124.9(3) . . ?
 C049 C01R S0G 120.5(4) . . ?
 C049 C01R C03K 114.5(4) . . ?
 C01Y C01T C03S 121.5(5) . . ?
 C03U C01U C01K 121.2(5) . . ?
 C02H C01V P0H 123.1(3) . . ?
 C02T C01V P0H 118.2(3) . . ?
 C02T C01V C02H 118.6(4) . . ?
 C04H C01W C01Y 121.0(5) . . ?
 C03N C01X C01C 121.2(4) . . ?
 C01T C01Y P0H 124.1(4) . . ?
 C01T C01Y C01W 118.7(4) . . ?
 C01W C01Y P0H 117.1(3) . . ?
 C02X C01Z P00N 124.5(4) . . ?
 C03Q C01Z P00N 117.0(4) . . ?
 C03Q C01Z C02X 118.2(4) . . ?
 C043 C020 C01P 121.2(5) . . ?
 C02C C021 C01N 120.7(4) . . ?
 C01N C022 C03B 120.9(4) . . ?
 F00X C023 C02Q 118.4(5) . . ?
 F00X C023 C035 118.1(5) . . ?
 C02Q C023 C035 123.5(5) . . ?
 F00S C024 C01H 119.0(4) . . ?
 F00S C024 C02Y 117.1(4) . . ?
 C02Y C024 C01H 124.0(4) . . ?
 C031 C025 C01H 121.9(4) . . ?
 C045 C026 P00M 117.6(4) . . ?
 C045 C026 C050 119.2(5) . . ?
 C050 C026 P00M 123.2(4) . . ?
 C01J C027 C038 120.5(5) . . ?
 C035 C028 C01O 121.1(4) . . ?
 C03C C029 C01I 119.8(4) . . ?
 C02Z C02B P00N 116.3(4) . . ?
 C041 C02B P00N 125.5(4) . . ?
 C041 C02B C02Z 118.1(5) . . ?
 C04Y C02C C021 118.1(4) . . ?
 C01O C02D C02Q 120.7(4) . . ?
 C040 C02E C01C 120.7(4) . . ?
 C02I C02F P0F 118.6(3) . . ?
 C02I C02F C03F 118.9(4) . . ?
 C03F C02F P0F 122.5(4) . . ?
 C04C C02H C01V 121.1(4) . . ?
 C02F C02I C037 121.4(4) . . ?
 C01M C02J C02R 120.6(4) . . ?
 C04D C02K C01J 120.3(5) . . ?
 C03L C02L C042 117.3(4) . . ?
 F011 C02M C03N 118.7(4) . . ?
 F011 C02M C040 118.4(4) . . ?
 C040 C02M C03N 122.9(4) . . ?
 C04A C02N C033 117.8(5) . . ?
 F00Q C02O C01Q 119.6(4) . . ?
 F00Q C02O C02P 117.0(4) . . ?
 C01Q C02O C02P 123.4(5) . . ?
 C02S C02P C02O 117.1(4) . . ?
 C023 C02Q C02D 118.2(5) . . ?
 C04K C02R C02J 117.9(5) . . ?
 F00W C02S C02P 118.1(4) . . ?
 F00W C02S C04L 118.9(5) . . ?
 C04L C02S C02P 123.0(5) . . ?
 C01V C02T C046 121.4(4) . . ?
 F00R C02U C02Y 117.9(4) . . ?
 F00R C02U C031 118.9(4) . . ?
 C02Y C02U C031 123.2(4) . . ?
 C03K C02V C03X 119.2(5) . . ?
 C03E C02W C04B 121.1(5) . . ?
 C01Z C02X C03Z 121.0(5) . . ?
 C02U C02Y C024 116.6(4) . . ?
 C04U C02Z C02B 121.8(5) . . ?
 C02U C031 C025 118.0(4) . . ?
 C036 C032 C059 121.8(5) . . ?
 C02N C033 C01G 120.7(5) . . ?
 F00T C034 C046 117.9(4) . . ?
 F00T C034 C04C 118.9(4) . . ?
 C04C C034 C046 123.2(4) . . ?
 C023 C035 C028 117.6(4) . . ?
 C032 C036 P00M 119.2(4) . . ?
 C032 C036 C039 118.4(5) . . ?
 C039 C036 P00M 122.3(4) . . ?
 C03M C037 C02I 117.2(5) . . ?
 C03I C038 C027 118.7(5) . . ?
 C04O C039 C036 121.6(5) . . ?
 F00Y C03A C03S 120.1(5) . . ?
 F00Y C03A C04H 117.7(5) . . ?
 C03S C03A C04H 122.1(4) . . ?
 C04Y C03B C022 118.3(4) . . ?
 C03L C03C C029 119.0(4) . . ?
 F016 C03D C03P 118.3(5) . . ?
 F016 C03D C03Z 118.9(5) . . ?
 C03Z C03D C03P 122.8(5) . . ?
 C02W C03E P00N 119.6(4) . . ?
 C02W C03E C03R 119.3(5) . . ?
 C03R C03E P00N 121.1(4) . . ?
 C03J C03F C02F 119.9(5) . . ?
 C01M C03G C04N 121.0(5) . . ?
 C04L C03H C01Q 121.6(4) . . ?
 F010 C03I C038 119.8(5) . . ?
 F010 C03I C04D 117.9(5) . . ?
 C038 C03I C04D 122.2(5) . . ?
 C03M C03J C03F 118.6(4) . . ?
 C02V C03K C01R 122.4(5) . . ?
 F012 C03L C02L 117.7(5) . . ?
 F012 C03L C03C 119.0(4) . . ?
 C03C C03L C02L 123.2(4) . . ?
 F00U C03M C037 117.6(5) . . ?
 C03J C03M F00U 118.5(4) . . ?
 C03J C03M C037 123.9(4) . . ?
 C02M C03N C01X 118.0(4) . . ?
 F015 C03O C043 118.7(5) . . ?
 F015 C03O C04F 118.2(5) . . ?
 C04F C03O C043 123.2(5) . . ?
 C03Q C03P C03D 117.7(5) . . ?
 C03P C03Q C01Z 122.0(5) . . ?
 C05F C03R C03E 120.0(5) . . ?
 C03A C03S C01T 118.2(5) . . ?
 C05C C03U C01U 118.7(5) . . ?
 C04W C03V C01F 120.6(5) . . ?
 C04M C03W P00L 122.4(4) . . ?
 C04M C03W C04Q 118.8(5) . . ?
 C04Q C03W P00L 118.6(4) . . ?
 F014 C03X C02V 119.8(5) . . ?
 F014 C03X C055 118.6(5) . . ?
 C055 C03X C02V 121.5(5) . . ?
 C04E C03Y C04X 120.3(5) . . ?
 C03D C03Z C02X 118.3(5) . . ?
 C02M C040 C02E 118.5(4) . . ?
 C04G C041 C02B 120.4(5) . . ?
 C02L C042 C01I 121.7(4) . . ?
 C020 C043 C03O 117.4(5) . . ?
 F019 C044 C04G 119.7(5) . . ?
 F019 C044 C04U 118.6(5) . . ?
 C04G C044 C04U 121.7(5) . . ?
 C057 C045 C026 120.4(5) . . ?
 C034 C046 C02T 117.3(4) . . ?
 C053 C047 C01G 120.8(5) . . ?
 C01P C048 C04F 120.5(5) . . ?
 F00Z C049 C01R 117.6(4) . . ?
 F00Z C049 C055 117.6(4) . . ?
 C055 C049 C01R 124.8(5) . . ?
 F018 C04A C02N 117.7(5) . . ?
 F018 C04A C053 119.1(5) . . ?
 C02N C04A C053 123.2(5) . . ?
 C056 C04B C02W 117.2(5) . . ?
 C034 C04C C02H 118.3(5) . . ?
 C02K C04D C03I 118.9(5) . . ?
 C03Y C04E P00L 123.5(4) . . ?
 C03Y C04E C04I 118.8(5) . . ?
 C04I C04E P00L 117.6(4) . . ?
 C03O C04F C048 118.4(5) . . ?
 C044 C04G C041 119.4(5) . . ?
 C01W C04H C03A 118.3(5) . . ?
 C054 C04I C04E 121.0(5) . . ?
 C05I C04J C01E 121.0(6) . . ?
 F013 C04K C02R 118.4(5) . . ?
 F013 C04K C04N 117.8(4) . . ?
 C04N C04K C02R 123.8(5) . . ?
 C02S C04L C03H 118.0(5) . . ?
 C03W C04M C05J 119.3(6) . . ?
 C04K C04N C03G 117.4(4) . . ?
 C05A C04O C039 117.1(5) . . ?
 C04Z C04P C01K 121.5(5) . . ?
 C04R C04Q C03W 121.1(5) . . ?
 C04S C04R C04Q 118.8(6) . . ?
 C04R C04S F02A 119.4(6) . . ?
 C04R C04S C05J 122.4(5) . . ?
 C05J C04S F02A 118.2(6) . . ?
 C05B C04T C01E 119.3(6) . . ?
 C02Z C04U C044 118.4(5) . . ?
 C01F C04V C05D 120.5(5) . . ?
 C03V C04W C05G 118.3(5) . . ?
 C052 C04X C03Y 120.0(5) . . ?
 F00V C04Y C02C 117.7(5) . . ?
 F00V C04Y C03B 119.1(5) . . ?
 C03B C04Y C02C 123.2(4) . . ?
 C05C C04Z C04P 118.2(6) . . ?
 C051 C050 C026 119.1(6) . . ?
 C058 C051 C050 119.4(6) . . ?
 F017 C052 C054 117.4(6) . . ?
 C04X C052 F017 120.5(6) . . ?
 C04X C052 C054 122.1(5) . . ?
 C047 C053 C04A 118.4(5) . . ?
 C04I C054 C052 117.7(5) . . ?
 C049 C055 C03X 117.6(5) . . ?
 F01A C056 C04B 116.9(5) . . ?
 F01A C056 C05F 119.5(5) . . ?
 C05F C056 C04B 123.5(5) . . ?
 C058 C057 C045 118.4(6) . . ?
 C051 C058 F02G 119.4(6) . . ?
 C051 C058 C057 123.5(6) . . ?
 C057 C058 F02G 117.1(7) . . ?
 C05A C059 C032 117.3(5) . . ?
 F01B C05A C04O 118.0(5) . . ?
 F01B C05A C059 118.2(6) . . ?
 C04O C05A C059 123.7(5) . . ?
 C05H C05B C04T 119.0(6) . . ?
 F01D C05C C04Z 118.7(6) . . ?
 C03U C05C F01D 118.5(5) . . ?
 C03U C05C C04Z 122.8(5) . . ?
 C05G C05D C04V 119.1(5) . . ?
 C056 C05F C03R 118.7(5) . . ?
 F01L C05G C04W 118.9(6) . . ?
 F01L C05G C05D 118.6(6) . . ?
 C05D C05G C04W 122.5(5) . . ?
 F01S C05H C05B 116.7(7) . . ?
 C05I C05H F01S 120.1(7) . . ?
 C05I C05H C05B 123.2(6) . . ?
 C05H C05I C04J 118.4(6) . . ?
 C04S C05J C04M 119.6(6) . . ?
 Cl1 C05K Cl00 113.4(5) . . ?
 C13 C6 C20 111.0(9) . . ?
 C9 C8 C13 110.7(9) . . ?
 C7 C9 C8 116.0(10) . . ?
 C6 C13 C8 113.9(9) . . ?
 C0AA C1 C3 113.6(7) . . ?
 C5 C4 C17 115.9(8) . . ?
 C1 C0AA C17 113.5(7) . . ?
 C4 C17 C0AA 110.6(7) . . ?
 Cl1A C2 Cl0A 111.5(10) . . ?

_shelx_res_file
;
TITL 1_a.res in P2(1)/n
    1_sq.res
    created by SHELXL-2018/3 at 15:03:50 on 30-Jul-2023
REM Old TITL
REM SHELXT solution in P2(1)/n
REM R1 0.173, Rweak 0.007, Alpha 0.057, Orientation as input
REM Formula found by SHELXT: Cu20 S5 P C181
CELL 1.54186 26.6635 22.3694 28.8686 90 109.177 90
ZERR 4 0.0009 0.001 0.0014 0 0.003 0
LATT 1
SYMM 0.5-X,0.5+Y,0.5-Z
SFAC C H Cl Cu F P S
UNIT 625.33 486.67 10.67 52 108 28 12
DFIX 1.54 0.01 C5 C4 C4 C17 C17 C0AA C1 C0AA C3 C1
DFIX 2.54 0.01 C5 C17
DFIX 2.54 0.01 C4 C0AA
DFIX 2.54 0.01 C17 C1
DFIX 2.54 0.01 C0AA C3
DFIX 1.54 0.01 C9 C7 C9 C8 C6 C13 C8 C13
DFIX 2.54 0.01 C6 C8
DFIX 2.54 0.01 C13 C9
DFIX 2.54 0.01 C8 C7
DFIX 1.54 0.01 C6 C20
DFIX 2.53 0.01 C13 C20
SIMU 0.01 0.02 3.8 $C
ISOR 0.01 0.02 $C

L.S. 10 0 30
PLAN  20
TEMP -153.15
list 4
ABIN
fmap 2
acta
OMIT -3 2 1
OMIT 3 0 1
OMIT 1 4 3
OMIT 1 3 5
OMIT 4 2 5
OMIT 16 3 3
OMIT 16 3 4
OMIT 13 3 7
OMIT 7 4 10
OMIT 15 3 5
OMIT 14 2 7
OMIT 14 3 6
OMIT 8 7 11
REM <olex2.extras>
REM <HklSrc "%.\\1_sq.hkl">
REM </olex2.extras>

WGHT    0.137200    6.729700
FVAR       0.12193
CU01  4    0.458755    0.106217    0.267230    11.00000    0.02679    0.01819 =
         0.01975    0.00010    0.01024   -0.00328
CU02  4    0.577009    0.241089    0.275765    11.00000    0.02207    0.01564 =
         0.01837   -0.00016    0.00701   -0.00054
CU03  4    0.567521    0.138479    0.296913    11.00000    0.02321    0.01550 =
         0.02350    0.00106    0.01235    0.00393
CU04  4    0.488814    0.198761    0.227380    11.00000    0.02059    0.01641 =
         0.01775   -0.00084    0.00803   -0.00012
CU05  4    0.430380    0.243850    0.273641    11.00000    0.02012    0.01765 =
         0.01802    0.00052    0.00845    0.00177
CU06  4    0.582480    0.349057    0.293654    11.00000    0.02301    0.01645 =
         0.02176   -0.00256    0.01180   -0.00409
CU07  4    0.586419    0.244269    0.367708    11.00000    0.02087    0.02126 =
         0.01717   -0.00068    0.00515    0.00133
CU08  4    0.502527    0.182160    0.330804    11.00000    0.02062    0.01774 =
         0.01837   -0.00201    0.00853    0.00245
CU09  4    0.472483    0.257952    0.373791    11.00000    0.02826    0.01760 =
         0.01780    0.00071    0.01379    0.00245
CU0A  4    0.483479    0.312976    0.235735    11.00000    0.02121    0.01603 =
         0.01706    0.00087    0.00855   -0.00021
CU0B  4    0.560653    0.303344    0.199475    11.00000    0.02397    0.02328 =
         0.01791   -0.00083    0.01091    0.00146
CU0C  4    0.420199    0.349535    0.308814    11.00000    0.02527    0.01927 =
         0.02321   -0.00078    0.00784    0.00581
CU0D  4    0.515076    0.321457    0.327736    11.00000    0.02058    0.01970 =
         0.01744    0.00176    0.00908    0.00028
S0E   7    0.456672    0.112634    0.187352    11.00000    0.02314    0.01785 =
         0.01886   -0.00258    0.00864   -0.00111
P0F   6    0.445262    0.256589    0.439113    11.00000    0.02626    0.01992 =
         0.01828    0.00139    0.01327    0.00254
S0G   7    0.490594    0.368199    0.171900    11.00000    0.02759    0.01820 =
         0.01880    0.00212    0.01025    0.00138
P0H   6    0.630251    0.432373    0.299492    11.00000    0.02296    0.01824 =
         0.01759   -0.00104    0.00949   -0.00468
P0I   6    0.656381    0.239151    0.436997    11.00000    0.01970    0.01608 =
         0.01661    0.00009    0.00624    0.00083
S0J   7    0.352519    0.284027    0.273155    11.00000    0.01944    0.02581 =
         0.02132    0.00140    0.00765    0.00369
P0K   6    0.397373    0.050275    0.284898    11.00000    0.02943    0.01776 =
         0.02058   -0.00103    0.01080   -0.00589
P00L  6    0.615463    0.056869    0.296748    11.00000    0.02463    0.01610 =
         0.02336   -0.00183    0.01091    0.00451
P00M  6    0.593611    0.270273    0.141765    11.00000    0.02477    0.02901 =
         0.01847   -0.00230    0.01138    0.00047
P00N  6    0.395576    0.445761    0.303754    11.00000    0.02677    0.01869 =
         0.02742   -0.00237    0.00985    0.00535
CL00  3    0.555823    0.065817    0.017752    11.00000    0.09758    0.09153 =
         0.05455   -0.01286    0.01753    0.02661
CL1   3    0.658908    0.012529    0.029871    11.00000    0.09173    0.08223 =
         0.12985   -0.02870    0.06315   -0.00188
F00Q  5    0.237840    0.304719    0.244230    11.00000    0.02530    0.04754 =
         0.03598    0.00240    0.01293    0.00466
F00R  5    0.232198    0.114677    0.061438    11.00000    0.02798    0.04482 =
         0.03230    0.00181   -0.00214   -0.00240
F00S  5    0.402169    0.030428    0.107354    11.00000    0.03756    0.03334 =
         0.03428   -0.01569    0.00956    0.00209
F00T  5    0.725199    0.533508    0.498801    11.00000    0.04536    0.05255 =
         0.02387   -0.01630    0.00455    0.00251
F00U  5    0.413210    0.501851    0.502988    11.00000    0.06776    0.02493 =
         0.05158   -0.00964    0.02202    0.01502
F00V  5    0.721429   -0.011263    0.493404    11.00000    0.07336    0.02002 =
         0.05598    0.00962    0.01527    0.00942
F00W  5    0.209927    0.384737    0.087683    11.00000    0.04734    0.04256 =
         0.02572    0.00186   -0.00643    0.01523
F00X  5    0.422360    0.013765    0.494848    11.00000    0.06529    0.07616 =
         0.02446    0.01255    0.01956   -0.01085
F00Y  5    0.818373    0.378406    0.239565    11.00000    0.04543    0.04887 =
         0.07409   -0.00203    0.04276    0.00139
F00Z  5    0.467557    0.435355    0.079627    11.00000    0.07950    0.03757 =
         0.03923    0.01770    0.00507   -0.01880
F010  5    0.186848    0.166862    0.206816    11.00000    0.03338    0.05970 =
         0.06323   -0.00237   -0.00409    0.00733
F011  5    0.614098    0.354820    0.605846    11.00000    0.06038    0.05916 =
         0.02951   -0.01467    0.02208    0.01457
F012  5    0.836076    0.371325    0.407228    11.00000    0.03513    0.06863 =
         0.04374    0.01749    0.00963   -0.02184
F013  5    0.848675    0.084478    0.377516    11.00000    0.02649    0.06712 =
         0.07459   -0.01009    0.01334    0.00533
F014  5    0.350952    0.300755   -0.026185    11.00000    0.04508    0.07432 =
         0.02417   -0.00300   -0.00288    0.00372
F015  5    0.591107    0.141986    0.617717    11.00000    0.04474    0.08143 =
         0.04037    0.02829    0.00052    0.00450
F016  5    0.230895    0.446899    0.400860    11.00000    0.04546    0.07961 =
         0.03679   -0.00566    0.02785    0.00299
F017  5    0.580911   -0.140714    0.420480    11.00000    0.11149    0.05136 =
         0.09287    0.03832    0.05798    0.00206
F018  5    0.426521    0.142344   -0.012909    11.00000    0.04808    0.06908 =
         0.05291   -0.02106   -0.00628   -0.01397
F019  5    0.306853    0.514065    0.094387    11.00000    0.06986    0.07150 =
         0.03167    0.01194    0.00896    0.01138
F01A  5    0.556184    0.633455    0.388666    11.00000    0.08238    0.05395 =
         0.06910   -0.01626    0.02140   -0.03814
F01B  5    0.763684    0.087863    0.207565    11.00000    0.08164    0.10023 =
         0.06976    0.01583    0.03311    0.06538
C01C  1    0.646168    0.273014    0.490747    11.00000    0.02062    0.01869 =
         0.02266   -0.00123    0.00946   -0.00164
F01D  5    0.374963   -0.185877    0.187219    11.00000    0.17165    0.02415 =
         0.09006   -0.02604    0.07729   -0.02299
C01E  1    0.383075    0.218640    0.432311    11.00000    0.03427    0.03523 =
         0.03050   -0.01006    0.01971   -0.00398
C01F  1    0.596400    0.494110    0.261051    11.00000    0.02879    0.02602 =
         0.02474    0.00068    0.00854   -0.00461
C01G  1    0.543950    0.232554    0.091939    11.00000    0.02837    0.03089 =
         0.02517   -0.00517    0.01451   -0.00100
C01H  1    0.389019    0.116078    0.150333    11.00000    0.02636    0.02223 =
         0.02062   -0.00004    0.01203   -0.00452
C01I  1    0.714603    0.277540    0.431337    11.00000    0.02317    0.01814 =
         0.02451    0.00273    0.01002    0.00352
C01J  1    0.330603    0.081795    0.261021    11.00000    0.03446    0.02297 =
         0.02555   -0.00025    0.01203   -0.00929
C01K  1    0.391401   -0.024192    0.257817    11.00000    0.04031    0.02062 =
         0.02907   -0.00164    0.01651   -0.00424
F01L  5    0.518747    0.640478    0.186237    11.00000    0.07266    0.05784 =
         0.12976    0.06334    0.00151    0.01208
C01M  1    0.687163    0.067435    0.316889    11.00000    0.02704    0.02178 =
         0.02822    0.00112    0.01135    0.00430
C01N  1    0.679377    0.163731    0.456834    11.00000    0.02803    0.01832 =
         0.01923   -0.00002    0.01265    0.00306
C01O  1    0.404308    0.037791    0.349329    11.00000    0.03251    0.01984 =
         0.02439    0.00107    0.01394   -0.00179
C01P  1    0.490921    0.224360    0.495169    11.00000    0.02809    0.02730 =
         0.02448    0.00538    0.01490   -0.00171
C01Q  1    0.311527    0.313044    0.216345    11.00000    0.02795    0.02012 =
         0.02487   -0.00404    0.00931    0.00373
C01R  1    0.449884    0.344742    0.113374    11.00000    0.02701    0.02516 =
         0.02022    0.00189    0.01163    0.00319
F01S  5    0.238671    0.138851    0.413627    11.00000    0.06392    0.11691 =
         0.15326   -0.03455    0.04798   -0.05939
C01T  1    0.740001    0.436858    0.310569    11.00000    0.02918    0.02714 =
         0.03016    0.00202    0.01351   -0.00467
AFIX  43
H01T  2    0.744804    0.458070    0.340226    11.00000   -1.20000
AFIX   0
C01U  1    0.377800   -0.075276    0.278051    11.00000    0.04587    0.02253 =
         0.03922    0.00111    0.02235   -0.00401
AFIX  43
H01U  2    0.371551   -0.072715    0.308547    11.00000   -1.20000
AFIX   0
C01V  1    0.656650    0.466409    0.359998    11.00000    0.02726    0.02407 =
         0.02259   -0.00026    0.01258   -0.00141
C01W  1    0.683108    0.390049    0.238224    11.00000    0.03519    0.03521 =
         0.03083   -0.00566    0.01823   -0.01053
AFIX  43
H01W  2    0.648456    0.378757    0.218093    11.00000   -1.20000
AFIX   0
C01X  1    0.667590    0.250847    0.538160    11.00000    0.02963    0.02190 =
         0.02317    0.00107    0.00998    0.00301
AFIX  43
H01X  2    0.689976    0.216691    0.543934    11.00000   -1.20000
AFIX   0
C01Y  1    0.689750    0.420437    0.282170    11.00000    0.03059    0.02123 =
         0.02570    0.00294    0.01553   -0.00406
C01Z  1    0.344602    0.453145    0.332529    11.00000    0.03286    0.02531 =
         0.02908    0.00038    0.01314    0.00836
C020  1    0.526341    0.180353    0.490778    11.00000    0.03412    0.03130 =
         0.02853    0.00635    0.01343    0.00343
AFIX  43
H020  2    0.527355    0.170074    0.459168    11.00000   -1.20000
AFIX   0
C021  1    0.640800    0.118330    0.445747    11.00000    0.02847    0.02173 =
         0.02763    0.00210    0.01282    0.00104
AFIX  43
H021  2    0.604604    0.128101    0.429420    11.00000   -1.20000
AFIX   0
C022  1    0.732051    0.148324    0.479614    11.00000    0.02993    0.02229 =
         0.02310    0.00024    0.00773    0.00291
AFIX  43
H022  2    0.758563    0.178518    0.486862    11.00000   -1.20000
AFIX   0
C023  1    0.416683    0.020598    0.446815    11.00000    0.04723    0.03696 =
         0.02687    0.00416    0.01588   -0.00261
C024  1    0.369035    0.073896    0.113824    11.00000    0.03342    0.02451 =
         0.02282   -0.00246    0.01174   -0.00043
C025  1    0.353611    0.160181    0.154323    11.00000    0.02863    0.02110 =
         0.02484   -0.00414    0.00918   -0.00282
AFIX  43
H025  2    0.365909    0.190550    0.178403    11.00000   -1.20000
AFIX   0
C026  1    0.619359    0.329634    0.112808    11.00000    0.03931    0.04317 =
         0.02805   -0.00423    0.01966   -0.00849
C027  1    0.319189    0.130772    0.285578    11.00000    0.03438    0.02839 =
         0.03318   -0.00778    0.00189   -0.00165
AFIX  43
H027  2    0.344935    0.144645    0.314904    11.00000   -1.20000
AFIX   0
C028  1    0.362067    0.016973    0.363684    11.00000    0.03282    0.02687 =
         0.02981    0.00099    0.01619   -0.00391
AFIX  43
H028  2    0.328805    0.008856    0.339402    11.00000   -1.20000
AFIX   0
C029  1    0.751672    0.307772    0.470077    11.00000    0.02516    0.02495 =
         0.02297    0.00318    0.00680   -0.00221
AFIX  43
H029  2    0.748738    0.306730    0.501985    11.00000   -1.20000
AFIX   0
F02A  5    0.548244   -0.045288    0.096157    11.00000    0.11197    0.10520 =
         0.04052   -0.04043    0.01994   -0.04119
C02B  1    0.365832    0.471055    0.240843    11.00000    0.03393    0.02084 =
         0.02978   -0.00321    0.01173   -0.00013
C02C  1    0.655076    0.059257    0.458431    11.00000    0.04375    0.02522 =
         0.02928   -0.00016    0.01723   -0.00115
AFIX  43
H02C  2    0.629047    0.028544    0.451516    11.00000   -1.20000
AFIX   0
C02D  1    0.452719    0.049465    0.385209    11.00000    0.03626    0.02974 =
         0.02928    0.00495    0.01601   -0.00338
AFIX  43
H02D  2    0.481673    0.063562    0.375950    11.00000   -1.20000
AFIX   0
C02E  1    0.613349    0.323603    0.482873    11.00000    0.02817    0.02359 =
         0.02390   -0.00029    0.00656    0.00576
AFIX  43
H02E  2    0.597968    0.338887    0.450591    11.00000   -1.20000
AFIX   0
C02F  1    0.433775    0.331482    0.459036    11.00000    0.02946    0.02428 =
         0.01943    0.00090    0.01137    0.00469
F02G  5    0.674568    0.471610    0.052747    11.00000    0.15431    0.08101 =
         0.10728    0.00011    0.09136   -0.06153
C02H  1    0.671170    0.526178    0.367186    11.00000    0.03641    0.02575 =
         0.02784   -0.00076    0.01409   -0.00565
AFIX  43
H02H  2    0.665581    0.551603    0.339587    11.00000   -1.20000
AFIX   0
C02I  1    0.465489    0.378204    0.453109    11.00000    0.03252    0.02683 =
         0.02195   -0.00511    0.01262    0.00026
AFIX  43
H02I  2    0.491822    0.370550    0.438293    11.00000   -1.20000
AFIX   0
C02J  1    0.708869    0.112977    0.350210    11.00000    0.02772    0.02601 =
         0.02668   -0.00234    0.01218    0.00468
AFIX  43
H02J  2    0.686078    0.140020    0.359061    11.00000   -1.20000
AFIX   0
C02K  1    0.293209    0.062350    0.217991    11.00000    0.03442    0.03048 =
         0.02779   -0.00415    0.01094   -0.00989
AFIX  43
H02K  2    0.300889    0.029209    0.200864    11.00000   -1.20000
AFIX   0
C02L  1    0.761419    0.309708    0.376509    11.00000    0.03084    0.03446 =
         0.02926    0.00679    0.01440    0.00017
AFIX  43
H02L  2    0.765215    0.310344    0.344924    11.00000   -1.20000
AFIX   0
C02M  1    0.625017    0.327886    0.567761    11.00000    0.03361    0.03310 =
         0.02561   -0.01064    0.01387    0.00113
C02N  1    0.479846    0.151788    0.068879    11.00000    0.03458    0.03691 =
         0.04016   -0.00605    0.01651   -0.00625
AFIX  43
H02N  2    0.463430    0.117574    0.077126    11.00000   -1.20000
AFIX   0
C02O  1    0.257991    0.320050    0.208512    11.00000    0.02523    0.02396 =
         0.02952   -0.00555    0.00862    0.00113
C02P  1    0.222767    0.344207    0.165716    11.00000    0.02769    0.02781 =
         0.02991   -0.00524    0.00425    0.00618
AFIX  43
H02P  2    0.186236    0.349505    0.161736    11.00000   -1.20000
AFIX   0
C02Q  1    0.459282    0.040705    0.434722    11.00000    0.03699    0.03814 =
         0.02791    0.00610    0.00785   -0.00359
AFIX  43
H02Q  2    0.492385    0.048477    0.459351    11.00000   -1.20000
AFIX   0
C02R  1    0.763697    0.119349    0.370747    11.00000    0.03193    0.03391 =
         0.03036   -0.00559    0.00902    0.00311
AFIX  43
H02R  2    0.778768    0.150212    0.393709    11.00000   -1.20000
AFIX   0
C02S  1    0.243274    0.360158    0.129243    11.00000    0.03631    0.02315 =
         0.02812   -0.00277    0.00368    0.00800
C02T  1    0.665286    0.429938    0.400786    11.00000    0.03265    0.02546 =
         0.02495   -0.00118    0.00937    0.00026
AFIX  43
H02T  2    0.655278    0.389035    0.396287    11.00000   -1.20000
AFIX   0
C02U  1    0.283902    0.116037    0.089988    11.00000    0.03078    0.02882 =
         0.02325    0.00206    0.00526   -0.00373
C02V  1    0.387908    0.275789    0.057238    11.00000    0.03389    0.03782 =
         0.02910   -0.00322    0.01046    0.00124
AFIX  43
H02V  2    0.368859    0.239136    0.051807    11.00000   -1.20000
AFIX   0
C02W  1    0.494778    0.488646    0.359794    11.00000    0.03748    0.02943 =
         0.02993   -0.00550    0.01413   -0.00329
AFIX  43
H02W  2    0.503662    0.447662    0.366277    11.00000   -1.20000
AFIX   0
C02X  1    0.349231    0.488690    0.373347    11.00000    0.03741    0.02778 =
         0.02542   -0.00189    0.00946    0.00394
AFIX  43
H02X  2    0.378973    0.514478    0.385599    11.00000   -1.20000
AFIX   0
C02Y  1    0.316698    0.072118    0.083401    11.00000    0.03417    0.02962 =
         0.02366   -0.00455    0.00808   -0.00527
AFIX  43
H02Y  2    0.304157    0.041957    0.059175    11.00000   -1.20000
AFIX   0
C02Z  1    0.395640    0.461649    0.209570    11.00000    0.03199    0.02805 =
         0.03502   -0.00135    0.01523    0.00649
AFIX  43
H02Z  2    0.429820    0.443963    0.222392    11.00000   -1.20000
AFIX   0
C031  1    0.300970    0.160947    0.124135    11.00000    0.02950    0.02739 =
         0.02754   -0.00030    0.00662    0.00027
AFIX  43
H031  2    0.277438    0.191546    0.126961    11.00000   -1.20000
AFIX   0
C032  1    0.677620    0.211896    0.209275    11.00000    0.03449    0.04701 =
         0.03322   -0.00212    0.01892    0.00937
AFIX  43
H032  2    0.671265    0.239061    0.232027    11.00000   -1.20000
AFIX   0
C033  1    0.519241    0.183033    0.104531    11.00000    0.03295    0.03457 =
         0.02998   -0.00271    0.01521    0.00162
AFIX  43
H033  2    0.529413    0.170513    0.137784    11.00000   -1.20000
AFIX   0
C034  1    0.702218    0.511629    0.452888    11.00000    0.02857    0.03387 =
         0.02487   -0.00961    0.01085    0.00263
C035  1    0.368002    0.008009    0.412797    11.00000    0.03861    0.03102 =
         0.03387    0.00450    0.02120   -0.00425
AFIX  43
H035  2    0.339447   -0.006312    0.422552    11.00000   -1.20000
AFIX   0
C036  1    0.646288    0.214931    0.160588    11.00000    0.03188    0.03903 =
         0.03042   -0.00043    0.01874    0.00723
C037  1    0.459491    0.435931    0.468409    11.00000    0.03857    0.02599 =
         0.02421   -0.00612    0.00866   -0.00220
AFIX  43
H037  2    0.481523    0.467739    0.464798    11.00000   -1.20000
AFIX   0
C038  1    0.270217    0.159653    0.267454    11.00000    0.03957    0.03600 =
         0.04230   -0.00332    0.00537    0.00223
AFIX  43
H038  2    0.262301    0.193036    0.284187    11.00000   -1.20000
AFIX   0
C039  1    0.655014    0.173006    0.127600    11.00000    0.03861    0.04922 =
         0.03103   -0.00554    0.01862    0.00988
AFIX  43
H039  2    0.633690    0.174625    0.094014    11.00000   -1.20000
AFIX   0
C03A  1    0.776650    0.392044    0.254413    11.00000    0.03647    0.03005 =
         0.04113    0.00383    0.02512   -0.00269
C03B  1    0.746758    0.089023    0.492087    11.00000    0.03479    0.02802 =
         0.02905    0.00164    0.00718    0.00745
AFIX  43
H03B  2    0.782915    0.078517    0.507724    11.00000   -1.20000
AFIX   0
C03C  1    0.792814    0.339344    0.461723    11.00000    0.02628    0.03083 =
         0.02995    0.00518    0.00232   -0.00505
AFIX  43
H03C  2    0.817892    0.360504    0.487648    11.00000   -1.20000
AFIX   0
C03D  1    0.268762    0.448934    0.378644    11.00000    0.03559    0.04221 =
         0.03068    0.00199    0.01462    0.00998
C03E  1    0.443685    0.504130    0.330871    11.00000    0.03728    0.02531 =
         0.02805   -0.00349    0.01439    0.00098
C03F  1    0.394003    0.343526    0.479895    11.00000    0.03811    0.03094 =
         0.03365    0.00045    0.02106    0.00327
AFIX  43
H03F  2    0.371174    0.312410    0.483214    11.00000   -1.20000
AFIX   0
C03G  1    0.720697    0.029019    0.303386    11.00000    0.03440    0.03029 =
         0.03258   -0.00815    0.01271    0.00628
AFIX  43
H03G  2    0.706010   -0.001277    0.279755    11.00000   -1.20000
AFIX   0
C03H  1    0.329886    0.329134    0.177525    11.00000    0.03056    0.02302 =
         0.02548   -0.00039    0.00991    0.00211
AFIX  43
H03H  2    0.366405    0.324082    0.181346    11.00000   -1.20000
AFIX   0
C03I  1    0.234226    0.139145    0.225555    11.00000    0.03436    0.03195 =
         0.03638    0.00289    0.00698   -0.00442
C03J  1    0.388149    0.401254    0.495700    11.00000    0.04091    0.03377 =
         0.03671   -0.00337    0.02118    0.01009
AFIX  43
H03J  2    0.362212    0.409677    0.510817    11.00000   -1.20000
AFIX   0
C03K  1    0.421293    0.290449    0.103406    11.00000    0.02967    0.03020 =
         0.02496    0.00055    0.00972    0.00390
AFIX  43
H03K  2    0.425234    0.263039    0.129502    11.00000   -1.20000
AFIX   0
C03L  1    0.796622    0.339467    0.415659    11.00000    0.02424    0.03486 =
         0.03378    0.01048    0.00664   -0.00508
C03M  1    0.420236    0.445075    0.489038    11.00000    0.03927    0.02492 =
         0.02836   -0.00544    0.00811    0.00647
C03N  1    0.656873    0.277698    0.577194    11.00000    0.03549    0.02921 =
         0.02271    0.00284    0.01072    0.00048
AFIX  43
H03N  2    0.671041    0.262003    0.609462    11.00000   -1.20000
AFIX   0
C03O  1    0.558190    0.169111    0.576998    11.00000    0.03499    0.04656 =
         0.03097    0.01408    0.00669   -0.00370
C03P  1    0.262222    0.413033    0.337866    11.00000    0.03477    0.03912 =
         0.03772   -0.00768    0.01469    0.00320
AFIX  43
H03P  2    0.232359    0.387376    0.325805    11.00000   -1.20000
AFIX   0
C03Q  1    0.300572    0.415880    0.315445    11.00000    0.03372    0.03440 =
         0.03512   -0.01057    0.01338    0.00247
AFIX  43
H03Q  2    0.296801    0.391647    0.287477    11.00000   -1.20000
AFIX   0
C03R  1    0.430654    0.564511    0.321646    11.00000    0.04542    0.02847 =
         0.04158   -0.00256    0.01550    0.00163
AFIX  43
H03R  2    0.395927    0.575593    0.301547    11.00000   -1.20000
AFIX   0
C03S  1    0.784416    0.423068    0.296850    11.00000    0.02796    0.03573 =
         0.03731    0.00567    0.01554   -0.00449
AFIX  43
H03S  2    0.819029    0.435019    0.316594    11.00000   -1.20000
AFIX   0
C03U  1    0.373170   -0.129754    0.254742    11.00000    0.05809    0.02298 =
         0.05049   -0.00129    0.02705   -0.00922
AFIX  43
H03U  2    0.364074   -0.164636    0.268992    11.00000   -1.20000
AFIX   0
C03V  1    0.543239    0.503996    0.256181    11.00000    0.03199    0.03249 =
         0.03553    0.00491    0.00955   -0.00197
AFIX  43
H03V  2    0.525122    0.476429    0.270096    11.00000   -1.20000
AFIX   0
C03W  1    0.598212    0.022091    0.236277    11.00000    0.03205    0.02666 =
         0.02830   -0.00599    0.01246    0.00412
C03X  1    0.382449    0.314939    0.018976    11.00000    0.03444    0.04326 =
         0.02727   -0.00106    0.00917    0.00438
C03Y  1    0.649148   -0.038731    0.364695    11.00000    0.04818    0.02667 =
         0.03620    0.00437    0.01608    0.00358
AFIX  43
H03Y  2    0.684215   -0.030974    0.364800    11.00000   -1.20000
AFIX   0
C03Z  1    0.310681    0.486965    0.396585    11.00000    0.03999    0.03870 =
         0.02446   -0.00054    0.01283    0.00966
AFIX  43
H03Z  2    0.313646    0.511648    0.424139    11.00000   -1.20000
AFIX   0
C040  1    0.603125    0.351512    0.521658    11.00000    0.03437    0.02835 =
         0.02787   -0.00561    0.00893    0.00865
AFIX  43
H040  2    0.581446    0.386223    0.516447    11.00000   -1.20000
AFIX   0
C041  1    0.315848    0.497361    0.221306    11.00000    0.03320    0.03417 =
         0.03240   -0.00064    0.01312    0.00582
AFIX  43
H041  2    0.294939    0.504494    0.241789    11.00000   -1.20000
AFIX   0
C042  1    0.720273    0.278836    0.385175    11.00000    0.02669    0.02343 =
         0.02538   -0.00011    0.00945   -0.00021
AFIX  43
H042  2    0.695333    0.258049    0.358896    11.00000   -1.20000
AFIX   0
C043  1    0.559937    0.151503    0.531602    11.00000    0.03430    0.03836 =
         0.03865    0.00833    0.01165    0.00525
AFIX  43
H043  2    0.583290    0.120805    0.528586    11.00000   -1.20000
AFIX   0
C044  1    0.326461    0.501515    0.142479    11.00000    0.04765    0.03579 =
         0.03398    0.00377    0.01070    0.00097
C045  1    0.598459    0.387178    0.112521    11.00000    0.04512    0.04117 =
         0.03465    0.00069    0.01815   -0.00898
AFIX  43
H045  2    0.571317    0.393745    0.126567    11.00000   -1.20000
AFIX   0
C046  1    0.688253    0.451967    0.448054    11.00000    0.03829    0.03065 =
         0.02371    0.00115    0.00981    0.00567
AFIX  43
H046  2    0.694110    0.426959    0.475933    11.00000   -1.20000
AFIX   0
C047  1    0.528079    0.251046    0.043104    11.00000    0.03955    0.03980 =
         0.02611    0.00267    0.01213    0.00058
AFIX  43
H047  2    0.544538    0.284821    0.034247    11.00000   -1.20000
AFIX   0
C048  1    0.490900    0.240827    0.541292    11.00000    0.04371    0.03927 =
         0.02653    0.00198    0.01528    0.00383
AFIX  43
H048  2    0.467315    0.271103    0.544586    11.00000   -1.20000
AFIX   0
C049  1    0.441778    0.381803    0.072540    11.00000    0.04250    0.03405 =
         0.02713    0.01093    0.00962    0.00270
C04A  1    0.465567    0.172049    0.021527    11.00000    0.03442    0.04392 =
         0.03576   -0.01369    0.00399   -0.00109
C04B  1    0.533386    0.532298    0.379548    11.00000    0.04548    0.04278 =
         0.03730   -0.00585    0.01775   -0.00613
AFIX  43
H04B  2    0.568475    0.521857    0.399166    11.00000   -1.20000
AFIX   0
C04C  1    0.693645    0.549303    0.413894    11.00000    0.03560    0.02867 =
         0.03186   -0.00850    0.01078   -0.00546
AFIX  43
H04C  2    0.702878    0.590399    0.418690    11.00000   -1.20000
AFIX   0
C04D  1    0.244707    0.090929    0.199795    11.00000    0.03510    0.03999 =
         0.02894   -0.00114    0.00415   -0.00963
AFIX  43
H04D  2    0.218970    0.077826    0.170175    11.00000   -1.20000
AFIX   0
C04E  1    0.607470   -0.004299    0.336080    11.00000    0.03896    0.02101 =
         0.03074   -0.00034    0.01908    0.00392
C04F  1    0.525220    0.213350    0.583009    11.00000    0.04625    0.04720 =
         0.02527    0.00480    0.01407    0.00174
AFIX  43
H04F  2    0.525777    0.224961    0.614828    11.00000   -1.20000
AFIX   0
C04G  1    0.296489    0.513178    0.172079    11.00000    0.03547    0.03738 =
         0.04060    0.00528    0.00734    0.00660
AFIX  43
H04G  2    0.262793    0.531910    0.158998    11.00000   -1.20000
AFIX   0
C04H  1    0.726120    0.376200    0.223632    11.00000    0.03964    0.03739 =
         0.04057   -0.01026    0.02300   -0.00941
AFIX  43
H04H  2    0.721407    0.356381    0.193389    11.00000   -1.20000
AFIX   0
C04I  1    0.556047   -0.016920    0.336148    11.00000    0.04397    0.02653 =
         0.04811    0.00763    0.02014    0.00384
AFIX  43
H04I  2    0.527097    0.006456    0.316545    11.00000   -1.20000
AFIX   0
C04J  1    0.379145    0.170645    0.461858    11.00000    0.03989    0.03455 =
         0.04767   -0.00343    0.02023   -0.00314
AFIX  43
H04J  2    0.410198    0.156202    0.486241    11.00000   -1.20000
AFIX   0
C04K  1    0.795274    0.079643    0.356773    11.00000    0.02601    0.03930 =
         0.03815    0.00071    0.00917    0.00655
C04L  1    0.295601    0.352394    0.133442    11.00000    0.03855    0.02896 =
         0.02685   -0.00125    0.01000    0.00339
AFIX  43
H04L  2    0.308211    0.362482    0.107254    11.00000   -1.20000
AFIX   0
C04M  1    0.580406   -0.036675    0.227692    11.00000    0.05497    0.03790 =
         0.03580   -0.00894    0.01747   -0.00771
AFIX  43
H04M  2    0.579928   -0.061626    0.254174    11.00000   -1.20000
AFIX   0
C04N  1    0.776010    0.034197    0.324092    11.00000    0.03010    0.04105 =
         0.04400   -0.00590    0.01630    0.01071
AFIX  43
H04N  2    0.799178    0.007193    0.315738    11.00000   -1.20000
AFIX   0
C04O  1    0.693982    0.129443    0.142991    11.00000    0.04957    0.05536 =
         0.04144   -0.00609    0.02315    0.01597
AFIX  43
H04O  2    0.698835    0.100205    0.120975    11.00000   -1.20000
AFIX   0
C04P  1    0.400500   -0.029968    0.213155    11.00000    0.06639    0.02894 =
         0.03780   -0.00242    0.02378   -0.00886
AFIX  43
H04P  2    0.410315    0.004304    0.198686    11.00000   -1.20000
AFIX   0
C04Q  1    0.599046    0.057115    0.196648    11.00000    0.04921    0.03511 =
         0.03074   -0.00663    0.01455    0.00161
AFIX  43
H04Q  2    0.610878    0.097370    0.202076    11.00000   -1.20000
AFIX   0
C04R  1    0.582987    0.034335    0.149690    11.00000    0.05477    0.04752 =
         0.03433   -0.00413    0.01362    0.00305
AFIX  43
H04R  2    0.584414    0.058224    0.122944    11.00000   -1.20000
AFIX   0
C04S  1    0.565136   -0.022722    0.142362    11.00000    0.05210    0.05425 =
         0.03464   -0.01891    0.01107   -0.00629
C04T  1    0.337183    0.239018    0.395950    11.00000    0.03785    0.05446 =
         0.03703   -0.00567    0.01482   -0.00719
AFIX  43
H04T  2    0.339091    0.271258    0.375172    11.00000   -1.20000
AFIX   0
C04U  1    0.376806    0.477295    0.160868    11.00000    0.04549    0.03458 =
         0.03456    0.00217    0.01699    0.00393
AFIX  43
H04U  2    0.397887    0.471600    0.140333    11.00000   -1.20000
AFIX   0
C04V  1    0.621900    0.533933    0.239591    11.00000    0.03876    0.03644 =
         0.04304    0.01357    0.01247   -0.00313
AFIX  43
H04V  2    0.657945    0.527333    0.242277    11.00000   -1.20000
AFIX   0
C04W  1    0.516661    0.553581    0.231270    11.00000    0.03982    0.03813 =
         0.04853    0.01095    0.00863    0.00258
AFIX  43
H04W  2    0.480711    0.560964    0.228525    11.00000   -1.20000
AFIX   0
C04X  1    0.640025   -0.084640    0.393316    11.00000    0.05996    0.03357 =
         0.04316    0.01138    0.01408    0.00499
AFIX  43
H04X  2    0.668825   -0.108131    0.413024    11.00000   -1.20000
AFIX   0
C04Y  1    0.707879    0.046554    0.481246    11.00000    0.04839    0.02098 =
         0.02835    0.00399    0.01533    0.00733
C04Z  1    0.395595   -0.084123    0.189574    11.00000    0.08570    0.03285 =
         0.04469   -0.00761    0.03150   -0.00610
AFIX  43
H04Z  2    0.401657   -0.087556    0.159043    11.00000   -1.20000
AFIX   0
C050  1    0.659093    0.320384    0.091237    11.00000    0.05111    0.05207 =
         0.04208   -0.00291    0.02930   -0.00677
AFIX  43
H050  2    0.673108    0.281531    0.090288    11.00000   -1.20000
AFIX   0
C051  1    0.677610    0.369227    0.071238    11.00000    0.06403    0.06814 =
         0.05623   -0.00192    0.04096   -0.01886
AFIX  43
H051  2    0.704600    0.363924    0.056808    11.00000   -1.20000
AFIX   0
C052  1    0.590295   -0.095852    0.393120    11.00000    0.06624    0.02779 =
         0.04789    0.01204    0.02522    0.00088
C053  1    0.488864    0.220935    0.007618    11.00000    0.04338    0.04718 =
         0.02880   -0.00286    0.00492   -0.00029
AFIX  43
H053  2    0.478072    0.233473   -0.025654    11.00000   -1.20000
AFIX   0
C054  1    0.546736   -0.063106    0.364448    11.00000    0.05357    0.03539 =
         0.05996    0.00899    0.02987   -0.00200
AFIX  43
H054  2    0.511835   -0.072048    0.364248    11.00000   -1.20000
AFIX   0
C055  1    0.409076    0.368581    0.025991    11.00000    0.04520    0.04468 =
         0.02783    0.01090    0.00668    0.00638
AFIX  43
H055  2    0.404985    0.395526   -0.000435    11.00000   -1.20000
AFIX   0
C056  1    0.518417    0.591262    0.369370    11.00000    0.05284    0.03941 =
         0.03955   -0.00993    0.01930   -0.01544
C057  1    0.617194    0.434743    0.091808    11.00000    0.06199    0.04658 =
         0.04348    0.00352    0.02264   -0.01530
AFIX  43
H057  2    0.602788    0.473717    0.091040    11.00000   -1.20000
AFIX   0
C058  1    0.656763    0.424034    0.072626    11.00000    0.07253    0.05695 =
         0.05146    0.00121    0.03276   -0.02308
C059  1    0.718240    0.170124    0.225899    11.00000    0.04068    0.05864 =
         0.03768    0.00032    0.01297    0.01522
AFIX  43
H059  2    0.740167    0.168848    0.259310    11.00000   -1.20000
AFIX   0
C05A  1    0.725431    0.130419    0.191728    11.00000    0.04508    0.05706 =
         0.04667   -0.00015    0.01839    0.02461
C05B  1    0.288500    0.211374    0.390563    11.00000    0.03872    0.06875 =
         0.05050   -0.01227    0.00968   -0.00731
AFIX  43
H05B  2    0.256910    0.224799    0.366306    11.00000   -1.20000
AFIX   0
C05C  1    0.381845   -0.132617    0.211089    11.00000    0.07014    0.02450 =
         0.05085   -0.00808    0.02563   -0.00504
C05D  1    0.595152    0.583589    0.214097    11.00000    0.04849    0.04439 =
         0.05427    0.02235    0.00741   -0.00755
AFIX  43
H05D  2    0.612750    0.610979    0.199516    11.00000   -1.20000
AFIX   0
C05F  1    0.468589    0.608450    0.341924    11.00000    0.05537    0.02985 =
         0.04442   -0.00525    0.01818   -0.00527
AFIX  43
H05F  2    0.459802    0.649615    0.336671    11.00000   -1.20000
AFIX   0
C05G  1    0.543922    0.592262    0.210392    11.00000    0.05209    0.03771 =
         0.05523    0.02053    0.00309    0.00158
C05H  1    0.287095    0.164724    0.420761    11.00000    0.04633    0.05613 =
         0.06482   -0.01588    0.02163   -0.02029
C05I  1    0.330759    0.143801    0.456186    11.00000    0.04991    0.04077 =
         0.06414   -0.00426    0.02598   -0.01232
AFIX  43
H05I  2    0.328182    0.111474    0.476627    11.00000   -1.20000
AFIX   0
C05J  1    0.563233   -0.058576    0.179671    11.00000    0.06534    0.05018 =
         0.04385   -0.01969    0.01759   -0.01863
AFIX  43
H05J  2    0.550303   -0.098336    0.173192    11.00000   -1.20000
AFIX   0

C05K  1    0.590455    0.003707    0.007584    11.00000    0.09409    0.07892 =
         0.07266   -0.02270    0.04870   -0.00287
AFIX  23
H05A  2    0.580685   -0.031629    0.023426    11.00000   -1.20000
H05C  2    0.579386   -0.004196   -0.028106    11.00000   -1.20000
AFIX   0

C6    1    0.756896    0.208907   -0.005292    11.00000    0.23007    0.21378 =
         0.22428    0.01117    0.09833    0.00239
AFIX  23
H6A   2    0.754179    0.235288   -0.033549    11.00000   -1.20000
H6B   2    0.770190    0.169512   -0.011734    11.00000   -1.20000
AFIX   0
C7    1    0.559797    0.162200   -0.086782    11.00000    0.23583    0.21225 =
         0.18273   -0.00957    0.09980   -0.01238
AFIX 137
H7A   2    0.573350    0.152613   -0.113612    11.00000   -1.50000
H7B   2    0.533716    0.194578   -0.096997    11.00000   -1.50000
H7C   2    0.542858    0.126730   -0.078554    11.00000   -1.50000
AFIX   0
C8    1    0.660532    0.176437   -0.046472    11.00000    0.23821    0.22225 =
         0.22966    0.00732    0.09019    0.00785
AFIX  23
H8A   2    0.661889    0.198793   -0.075633    11.00000   -1.20000
H8B   2    0.668342    0.133929   -0.050787    11.00000   -1.20000
AFIX   0
C9    1    0.605225    0.181745   -0.042352    11.00000    0.23401    0.22581 =
         0.22854    0.00597    0.09662    0.00452
AFIX  23
H9A   2    0.604197    0.157665   -0.013905    11.00000   -1.20000
H9B   2    0.599333    0.223986   -0.035291    11.00000   -1.20000
AFIX   0
C13   1    0.702668    0.201419   -0.000220    11.00000    0.23325    0.21948 =
         0.22804    0.00550    0.08974    0.00715
AFIX  23
H13A  2    0.690481    0.240714    0.007739    11.00000   -1.20000
H13B  2    0.705683    0.174190    0.027601    11.00000   -1.20000
AFIX   0

C1    1    0.388523    0.679941    0.140909    11.00000    0.10811    0.07411 =
         0.13064   -0.00525    0.01366   -0.00337
AFIX  23
H1A   2    0.361477    0.704862    0.117005    11.00000   -1.20000
H1B   2    0.421454    0.703904    0.153342    11.00000   -1.20000
AFIX   0
C3    1    0.368854    0.664907    0.183954    11.00000    0.12990    0.06993 =
         0.14373    0.01905    0.00532    0.00035
AFIX 137
H3A   2    0.332494    0.649446    0.171259    11.00000   -1.50000
H3B   2    0.369447    0.701091    0.203266    11.00000   -1.50000
H3C   2    0.392076    0.634596    0.204796    11.00000   -1.50000
AFIX   0
C4    1    0.447216    0.583553    0.059929    11.00000    0.13365    0.10561 =
         0.13426   -0.01327    0.01957   -0.00019
AFIX  23
H4A   2    0.459611    0.555487    0.087900    11.00000   -1.20000
H4B   2    0.416339    0.564859    0.035048    11.00000   -1.20000
AFIX   0
C5    1    0.490911    0.590805    0.037989    11.00000    0.17068    0.14501 =
         0.17029   -0.02087    0.07094   -0.03133
AFIX 137
H5A   2    0.475332    0.596422    0.002461    11.00000   -1.50000
H5B   2    0.513291    0.554966    0.044712    11.00000   -1.50000
H5C   2    0.512534    0.625745    0.052523    11.00000   -1.50000
AFIX   0
C0AA  1    0.399467    0.625763    0.114974    11.00000    0.10152    0.07696 =
         0.10554    0.00226    0.00986   -0.00495
AFIX  23
H0AA  2    0.365378    0.605809    0.097377    11.00000   -1.20000
H0AB  2    0.421329    0.597340    0.139697    11.00000   -1.20000
AFIX   0
C17   1    0.428642    0.640354    0.077738    11.00000    0.12093    0.09354 =
         0.13429   -0.01273    0.01852   -0.00360
AFIX  23
H17A  2    0.404342    0.662283    0.049439    11.00000   -1.20000
H17B  2    0.459581    0.666352    0.093585    11.00000   -1.20000
AFIX   0

CL0A  3    0.835659    0.236474    0.308377    10.33333    0.07799    0.07170 =
         0.06663   -0.01547    0.03262    0.01420
CL1A  3    0.942242    0.261173    0.366437    10.33333    0.12271    0.21321 =
         0.07821   -0.02877    0.04078    0.01323
C2    1    0.884518    0.234845    0.367577    10.33333    0.03703    0.04160 =
         0.04063   -0.00413    0.02287    0.00327
AFIX  23
H2A   2    0.872221    0.259128    0.390433    10.33333   -1.20000
H2B   2    0.889263    0.193204    0.379870    10.33333   -1.20000
AFIX   0

C20   1    0.796128    0.235915    0.041321    11.00000    0.23243    0.22561 =
         0.23073    0.02960    0.08860    0.00874
AFIX  33
H20A  2    0.830964    0.240336    0.037155    11.00000   -1.50000
H20B  2    0.783267    0.275195    0.047424    11.00000   -1.50000
H20C  2    0.799259    0.209497    0.069214    11.00000   -1.50000
AFIX   0
HKLF 4


REM  1_a.res in P2(1)/n
REM wR2 = 0.1854, GooF = S = 1.035, Restrained GooF = 1.012 for all data
REM R1 = 0.0620 for 24100 Fo > 4sig(Fo) and 0.0761 for all 30054 data
REM 1912 parameters refined using 4278 restraints

END

WGHT      0.1372      6.6401

REM Highest difference peak  1.596,  deepest hole -1.346,  1-sigma level  0.151
Q1    1   0.5088  0.3140  0.2650  11.00000  0.05    1.60
Q2    1   0.9282  0.2747  0.3233  11.00000  0.05    1.57
Q3    1   0.6112  0.3502  0.3222  11.00000  0.05    1.54
Q4    1   0.8745  0.2521  0.3210  11.00000  0.05    1.50
Q5    1   0.6211  0.2414  0.4033  11.00000  0.05    1.46
Q6    1   0.5897  0.2982  0.2280  11.00000  0.05    1.37
Q7    1   0.4605  0.2424  0.2991  11.00000  0.05    1.32
Q8    1   0.4523  0.3465  0.3332  11.00000  0.05    1.31
Q9    1   0.5014  0.2557  0.3997  11.00000  0.05    1.31
Q10   1   0.5216  0.1966  0.2543  11.00000  0.05    1.28
Q11   1   0.8887  0.2746  0.3535  11.00000  0.05    1.28
Q12   1   0.4714  0.1840  0.3052  11.00000  0.05    1.28
Q13   1   0.5962  0.1401  0.3258  11.00000  0.05    1.25
Q14   1   0.4389  0.2554  0.3450  11.00000  0.05    1.18
Q15   1   0.5914  0.2387  0.3147  11.00000  0.05    1.18
Q16   1   0.4874  0.1076  0.2960  11.00000  0.05    1.14
Q17   1   0.8961  0.2205  0.3855  11.00000  0.05    1.12
Q18   1   0.3988  0.2464  0.2441  11.00000  0.05    1.12
Q19   1   0.5530  0.3123  0.3480  11.00000  0.05    1.10
Q20   1   0.5108  0.3123  0.2035  11.00000  0.05    1.03
;
_shelx_res_checksum                72565
_shelx_hkl_file
;
 -13   7  -8   45.81    5.35   0
 -12   6  -8  120.22    5.82   0
 -12   8  -9  192.46    7.96   0
 -12  12 -10   33.29    6.61   0
 -11   9 -10   23.56    4.53   0
 -10   8 -10  132.00    6.60   0
 -10  12 -11   86.77    7.29   0
  -9   2  -6  152.34    4.30   0
  -9   4  -8   48.40    3.58   0
  -9   5  -9  523.48    8.98   0
  -9   7 -10  107.38    5.61   0
  -8   1  -5   13.11    1.92   0
  -8   6 -10   88.84    4.49   0
  -7  12 -12    4.32    4.39   0
  -7  13 -12    0.58    4.76   0
  -6   3  -8  913.83    9.77   0
  -6  10 -12  575.56   11.97   0
  -6  13 -12   50.40    6.67   0
  -5   2  -7 1556.74   11.75   0
  -5   3  -8   88.38    3.66   0
  -5   7 -11   56.63    4.22   0
  -5  10 -12  253.23    8.37   0
  -4   4  -9  140.92    4.59   0
  -4   5 -10   97.98    4.16   0
  -4   7 -11   96.74    4.85   0
  -4   9 -12   -0.08    2.86   0
  -4  15 -12    6.85    5.15   0
  -3   3  -8    8.10    1.86   0
  -3   4  -9  622.01    8.36   0
  -3   9 -12   32.86    4.01   0
  -3  15 -12   84.10    7.22   0
  -2   4  -9   10.14    2.24   0
  -2   7 -11  105.56    5.05   0
  -2   9 -12   84.97    5.00   0
  -2  15 -12   91.23    7.36   0
  -1   7 -11  328.34    7.53   0
  -1  15 -12   61.06    6.63   0
  -1  17 -11   38.75    7.71   0
   0  11 -12    1.44    3.62   0
   0  12 -12   76.02    5.71   0
   0  13 -12  742.59   14.55   0
   1  16 -11   75.71    7.07   0
   1  18 -10   60.77    7.50   0
   2   4  -7   67.58    3.25   0
   2   6  -9  367.56    7.21   0
   2  10 -11   17.71    4.23   0
   2  15 -11  395.87   11.77   0
   2  17 -10   75.98    7.85   0
   3  12 -11   22.74    4.40   0
   3  16 -10   12.60    5.07   0
   4   8  -9   22.60    3.16   0
   4  10 -10   66.98    4.62   0
   4  12 -10  131.65    6.79   0
   4  13 -10   65.22    5.95   0
   4  14 -10  206.49    8.08   0
   5   6  -6 2389.22   15.11   0
   6  11  -8  834.64   12.02   0
   6  13  -8   18.25    4.02   0
   7  10  -6   60.80    3.68   0
 -13  12  -9    2.16    6.80   0
 -11   3  -6  721.26    9.24   0
 -11   7  -9  235.22    7.37   0
 -11  10 -10   21.40    4.79   0
 -11  11 -10   22.91    6.02   0
 -11  12 -10  207.36   10.01   0
 -11  13 -10    6.23    6.83   0
 -10   6  -9  432.98    8.84   0
  -9   3  -7   38.12    3.03   0
  -9  11 -11   19.96    4.89   0
  -8   5  -9    3.40    2.31   0
  -8   9 -11  271.34    8.34   0
  -8  15 -11    3.97    5.98   0
  -7   6 -10    1.74    2.38   0
  -6   8 -11  784.70   12.19   0
  -5  11 -12    3.40    3.88   0
  -5  12 -12  886.97   15.66   0
  -5  13 -12   45.08    5.89   0
  -4  10 -12   -2.17    3.22   0
  -4  11 -12  100.27    5.96   0
  -4  12 -12    1.92    4.76   0
  -3  11 -12    2.99    3.61   0
  -3  14 -12   21.66    5.45   0
  -3  17 -11   -1.87    5.44   0
  -2  11 -12   38.98    4.59   0
  -2  12 -12   24.62    4.52   0
  -2  13 -12  198.90    8.33   0
  -2  14 -12  106.25    7.20   0
  -1   6 -10  367.04    7.21   0
  -1  11 -12  173.58    7.16   0
  -1  12 -12    4.42    3.96   0
  -1  13 -12   -0.87    4.01   0
   0   4  -8 3913.49   19.41   0
   0   5  -9  717.89    9.12   0
   0   8 -11    4.83    2.93   0
   0  16 -11    4.02    5.24   0
   0  18 -10    0.60    5.69   0
   1   7 -10    9.62    2.82   0
   1   9 -11  162.01    6.07   0
   1  15 -11   31.30    5.62   0
   2   5  -8  253.32    5.48   0
   2   8 -10   56.94    4.43   0
   2  13 -11  123.14    6.80   0
   2  14 -11  400.16   11.21   0
   3   6  -8  310.84    6.37   0
   3   7  -9  204.35    5.72   0
   3  15 -10   20.17    4.85   0
   4  16  -9    4.46    4.56   0
   5   7  -7  121.71    4.16   0
   5  11  -9  106.27    5.18   0
   5  12  -9  673.56   11.68   0
   5  13  -9  580.60   11.51   0
   7   9  -5   10.63    2.45   0
 -14  10  -8   74.29    7.15   0
 -14  12  -8    7.96    7.38   0
 -13   6  -7  312.70    8.30   0
 -13   8  -8    0.68    4.65   0
 -12   5  -7   27.87    3.61   0
 -12   9  -9   10.98    4.43   0
 -10   5  -8  145.04    5.28   0
 -10   9 -10  470.61   10.86   0
 -10  10 -10    3.42    4.82   0
  -9   6  -9   13.35    3.25   0
  -9   8 -10    1.80    3.25   0
  -8   2  -6  905.47    9.07   0
  -8   7 -10   74.95    4.47   0
  -8  12 -11   76.98    6.33   0
  -8  14 -11    6.74    5.26   0
  -7   1  -5  561.56    6.54   0
  -7   5  -9 1014.25   11.59   0
  -7  15 -11   81.67    7.79   0
  -6   1  -5  373.52    5.28   0
  -6   9 -11   -0.66    3.72   0
  -5   6 -10   11.85    2.55   0
  -5  16 -11  635.50   16.18   0
  -4   6 -10   20.60    3.19   0
  -4   8 -11    7.58    2.78   0
  -4  16 -11   41.33    7.45   0
  -3   6 -10  108.71    4.35   0
  -3  16 -11   90.76    8.37   0
  -2   6 -10  320.52    6.78   0
  -2  16 -11    7.33    5.39   0
  -1   5  -9 1148.76   11.40   0
  -1  18 -10   69.03    8.19   0
   0   7 -10 4609.70   25.28   0
   0   9 -11   35.24    3.78   0
   0  17 -10   70.81    8.02   0
   1   6  -9 2781.74   18.37   0
   1  11 -11   57.56    4.67   0
   1  12 -11  165.09    7.46   0
   1  18  -9   22.12    7.25   0
   3  11 -10    1.42    3.85   0
   3  13 -10   42.36    5.55   0
   3  14 -10  262.44    8.97   0
   3  18  -8    2.67    5.15   0
   4   9  -9  325.67    7.55   0
   4  15  -9    1.75    4.41   0
   5   9  -8    3.46    2.46   0
   6   7  -5  796.43    8.61   0
   6   8  -6   20.44    2.37   0
   6  10  -7   10.91    3.15   0
 -14   8  -7   30.53    5.66   0
 -13   9  -8   10.53    5.46   0
 -12   4  -6   29.98    3.33   0
 -12   7  -8  496.50   10.15   0
 -12  10  -9   35.77    5.39   0
 -12  11  -9  166.93    8.38   0
 -12  12  -9    0.84    6.04   0
 -12  13  -9  235.97   10.84   0
 -11   6  -8   12.44    3.19   0
 -10   2  -5    1.65    1.99   0
 -10   4  -7    1.14    2.56   0
 -10   7  -9    0.44    2.93   0
 -10  11 -10  132.89    7.42   0
 -10  12 -10   64.26    6.40   0
 -10  13 -10   88.53    7.43   0
  -9   9 -10   22.26    4.09   0
  -8   3  -7   33.56    2.55   0
  -8   8 -10  418.59    9.39   0
  -7   2  -6    2.58    1.87   0
  -7   4  -8   38.60    3.08   0
  -7   7 -10    1.30    2.42   0
  -7  11 -11   14.15    4.21   0
  -7  12 -11    1.12    4.10   0
  -7  13 -11   18.04    5.12   0
  -5   1  -5  718.50    7.02   0
  -5   9 -11    1.08    2.81   0
  -4   9 -11   56.37    4.59   0
  -4  15 -11    0.09    4.92   0
  -3   9 -11   57.56    4.65   0
  -3  15 -11  286.47   11.11   0
  -2   2  -6  146.71    3.57   0
  -2   5  -9    1.92    2.10   0
  -1   4  -8  136.66    4.01   0
  -1   7 -10  139.06    5.36   0
  -1  10 -11 1526.39   17.41   0
  -1  14 -11  568.16   13.52   0
  -1  15 -11   54.59    6.21   0
   0  12 -11    2.54    4.44   0
   0  13 -11   30.69    4.83   0
   1   5  -8   34.73    2.68   0
   1   8 -10  105.76    4.77   0
   1  19  -8   -3.52    5.61   0
   2   3  -5    3.55    1.80   0
   2   7  -9   10.16    2.68   0
   2  14 -10  345.13   10.60   0
   2  15 -10   39.65    5.52   0
   3  12 -10   17.56    4.03   0
   3  16  -9   -0.41    4.53   0
   4   8  -8  106.13    4.73   0
   4  10  -9  142.49    5.62   0
   4  11  -9  128.73    6.03   0
   4  12  -9   52.03    4.96   0
   4  13  -9  219.41    8.02   0
   4  14  -9   20.07    4.43   0
   4  16  -8   11.42    5.26   0
   5   8  -7  196.83    5.50   0
   5  10  -8    3.94    2.68   0
   5  11  -8    2.09    3.36   0
   6  11  -7   10.51    3.26   0
   6  12  -7   38.32    3.98   0
   7  10  -5 2028.84   14.81   0
 -13   5  -6  283.61    7.31   0
 -13   7  -7   43.59    5.10   0
 -13  10  -8   72.63    7.12   0
 -13  13  -8  145.99   10.32   0
 -12   3  -5   -1.02    2.47   0
 -12   8  -8   24.55    5.00   0
 -11   5  -7   91.63    4.56   0
 -11   9  -9  122.36    6.49   0
 -11  10  -9  431.84   11.56   0
 -10   3  -6  802.34    9.42   0
 -10   8  -9   20.26    4.32   0
  -9   1  -4    9.09    1.77   0
  -9   5  -8  274.87    6.36   0
  -9   7  -9  243.75    7.19   0
  -9  10 -10    3.33    3.90   0
  -9  14 -10   66.29    7.12   0
  -8   6  -9  162.58    5.33   0
  -7   3  -7   75.62    3.17   0
  -7  16 -10   14.45    6.25   0
  -6   2  -6  431.06    6.12   0
  -6   4  -8  413.67    6.99   0
  -6  12 -11    0.90    4.07   0
  -5   7 -10   13.89    2.76   0
  -5  11 -11  532.43   11.54   0
  -5  12 -11    6.10    4.93   0
  -5  14 -11  356.05   11.42   0
  -5  17 -10   84.18    8.19   0
  -4   5  -9  320.23    6.36   0
  -4  10 -11   32.54    4.12   0
  -4  13 -11  360.84   11.09   0
  -4  14 -11  131.99    7.80   0
  -4  17 -10  609.60   16.22   0
  -3   2  -6  449.75    5.92   0
  -3   5  -9  487.57    7.64   0
  -3   7 -10  722.94   10.46   0
  -3  13 -11    1.83    4.97   0
  -3  14 -11   -1.27    4.48   0
  -3  17 -10  170.94    9.65   0
  -2   3  -7  150.85    3.88   0
  -2   4  -8 1600.87   12.53   0
  -2  10 -11   38.64    4.08   0
  -2  11 -11  187.10    7.51   0
  -2  12 -11  179.98    7.77   0
  -2  13 -11    4.73    4.94   0
  -2  14 -11   72.70    6.25   0
  -1  12 -11   12.13    4.05   0
  -1  13 -11  235.19    8.55   0
   0   6  -9   23.50    2.74   0
   0   8 -10  931.99   12.10   0
   0  16 -10   10.56    5.65   0
   1   9 -10   71.70    4.49   0
   1  15 -10   15.49    5.04   0
   1  17  -9  175.20    9.56   0
   2   6  -8 1105.46   11.31   0
   2  10 -10    3.33    3.12   0
   2  13 -10    5.26    4.02   0
   2  18  -8   62.72    6.86   0
   3   7  -8  125.38    4.78   0
   3  15  -9   21.01    4.91   0
   3  18  -7   46.68    7.04   0
   4  15  -8   87.73    6.60   0
   5   6  -5  386.10    6.04   0
   5   7  -6  449.67    7.13   0
   5  12  -8    6.08    3.15   0
 -14   9  -7   -1.36    4.82   0
 -14  10  -7    9.44    6.04   0
 -13  12  -8   20.90    6.08   0
 -12   6  -7   25.53    3.52   0
 -11   7  -8  157.99    6.18   0
 -11  11  -9   20.56    5.18   0
 -11  12  -9    5.53    5.15   0
 -11  13  -9   39.60    6.91   0
 -10   6  -8   18.83    3.00   0
 -10   9  -9   20.57    4.73   0
  -9   4  -7  211.11    5.47   0
  -8   5  -8  241.45    6.10   0
  -8  14 -10   32.15    6.41   0
  -7   6  -9    5.33    2.42   0
  -7  15 -10    8.19    5.78   0
  -6   3  -7  137.30    3.91   0
  -6   8 -10    6.28    2.95   0
  -6  16 -10   98.32    8.12   0
  -5   2  -6  260.56    4.68   0
  -5  16 -10   24.68    6.29   0
  -4   3  -7  253.63    5.09   0
  -4   4  -8  500.15    7.26   0
  -4  11 -11  807.06   13.71   0
  -4  12 -11   97.17    6.16   0
  -4  16 -10  152.66    9.79   0
  -3   3  -7   49.93    2.56   0
  -3  11 -11  138.67    6.45   0
  -3  12 -11   19.03    4.28   0
  -3  16 -10  107.56    8.75   0
  -2  18  -9  234.90   11.39   0
   0   5  -8 1486.71   12.56   0
   0  17  -9  403.55   13.20   0
   1   7  -9  137.50    4.86   0
   1  14 -10   19.27    4.92   0
   1  19  -7    2.41    7.03   0
   2   4  -6  434.61    6.18   0
   2   5  -7 2355.28   15.12   0
   2   8  -9   15.42    3.04   0
   2  15  -9  506.75   12.68   0
   2  17  -8   26.95    6.43   0
   3   4  -5 1799.09   11.62   0
   3   6  -7   38.95    3.12   0
   3  14  -9    8.81    4.21   0
   4   5  -5 1105.22    9.63   0
   4   7  -7  735.15    9.33   0
   4   9  -8   35.96    3.39   0
   4  14  -8  710.97   13.26   0
   5  14  -7  337.40    9.08   0
   6   8  -5  130.77    4.22   0
   6  10  -6  183.69    5.57   0
 -15   9  -6    2.58    4.82   0
 -14   7  -6  569.81   11.69   0
 -14  11  -7    3.04    5.50   0
 -14  12  -7  335.61   12.43   0
 -13   8  -7 1141.94   16.53   0
 -12   9  -8 1362.10   18.39   0
 -12  10  -8    1.29    5.16   0
 -12  13  -8  287.84   12.21   0
 -12  14  -8    0.13    6.91   0
 -11   2  -4    2.32    2.41   0
 -11   4  -6   38.96    3.34   0
 -11   8  -8   18.08    4.43   0
 -10  10  -9  244.11    9.08   0
  -9   2  -5  215.29    4.72   0
  -9   3  -6   13.29    2.49   0
  -9   6  -8    0.12    2.87   0
  -9   8  -9    8.23    3.41   0
  -9  15  -9   48.28    8.04   0
  -8   1  -4    2.74    1.56   0
  -8   7  -9   39.27    3.48   0
  -8  12 -10   62.20    5.87   0
  -8  16  -9  157.80   11.00   0
  -7  10 -10  884.66   14.14   0
  -7  11 -10   49.72    5.66   0
  -7  13 -10  129.60    8.36   0
  -6   9 -10   -0.22    3.11   0
  -6  15 -10 1253.95   21.39   0
  -5   6  -9  535.17    8.58   0
  -5   8 -10    1.01    2.61   0
  -5  15 -10    4.45    5.28   0
  -4   6  -9   11.51    3.02   0
  -4  15 -10  173.65    9.59   0
  -3   6  -9 2157.19   16.51   0
  -3   8 -10   46.86    3.78   0
  -3  15 -10   74.63    7.53   0
  -2   6  -9   19.32    2.72   0
  -2  15 -10   21.44    5.34   0
  -1   2  -5 1630.96   10.49   0
  -1   9 -10  258.19    7.19   0
  -1  15 -10   12.40    5.08   0
  -1  17  -9   64.58    7.22   0
   0   7  -9   65.06    3.83   0
   0  10 -10  500.26   10.03   0
   0  13 -10    6.61    4.89   0
   0  18  -8   51.53    7.74   0
   1   6  -8   -0.76    2.59   0
   1  11 -10   26.02    3.85   0
   1  16  -9   26.96    5.59   0
   2  14  -9  109.28    7.22   0
   2  18  -7    9.55    6.45   0
   3   5  -6  234.35    4.89   0
   3  11  -9  432.54    9.44   0
   3  12  -9   84.64    5.27   0
   3  17  -7   26.98    6.05   0
   4  11  -8    6.52    3.66   0
   4  12  -8  113.67    5.92   0
   4  13  -8   13.07    4.36   0
   5  10  -7  450.27    8.69   0
   5  13  -7  962.93   13.82   0
   6  12  -6   31.57    3.78   0
 -15  10  -6   22.66    5.87   0
 -15  11  -6    4.49    7.24   0
 -15  12  -6   25.46    8.20   0
 -13   6  -6   17.42    3.33   0
 -12   5  -6   22.06    2.96   0
 -12   7  -7  100.42    5.49   0
 -12  11  -8   91.63    7.03   0
 -12  12  -8    2.81    5.19   0
 -11   3  -5  336.92    6.29   0
 -11   6  -7    2.02    3.18   0
 -10   5  -7   43.43    3.30   0
 -10   7  -8    4.25    3.04   0
 -10  12  -9   23.41    5.48   0
  -9   9  -9  490.23   10.71   0
  -9  14  -9  688.61   16.53   0
  -8   4  -7  841.54    9.85   0
  -8   8  -9   85.49    4.83   0
  -8  15  -9   25.92    7.51   0
  -7   5  -8  604.92    8.78   0
  -7  12 -10   81.64    6.24   0
  -6  10 -10  268.82    8.11   0
  -6  11 -10    7.74    3.96   0
  -6  12 -10    8.62    4.36   0
  -6  13 -10  987.29   17.41   0
  -5   9 -10   65.86    4.55   0
  -5  10 -10  423.08    9.92   0
  -5  14 -10   32.02    5.78   0
  -5  17  -9  107.35    8.69   0
  -4  14 -10    4.16    4.76   0
  -4  17  -9    7.31    6.33   0
  -3  14 -10  145.82    7.88   0
  -3  17  -9    3.97    6.07   0
  -2  10 -10  455.78   10.06   0
  -2  14 -10  338.73   10.69   0
  -1   5  -8  238.11    5.34   0
  -1  10 -10   76.49    4.88   0
  -1  11 -10  197.79    7.46   0
  -1  12 -10   -0.44    4.40   0
  -1  13 -10   26.65    4.78   0
  -1  18  -8   46.53    7.06   0
   0  11 -10  226.28    7.56   0
   0  16  -9   71.44    6.84   0
   1   8  -9 3065.51   21.17   0
   1  15  -9   -2.28    4.81   0
   2   7  -8 1110.35   11.97   0
   2  13  -9   63.55    5.43   0
   2  16  -8   -2.23    4.47   0
   3  18  -6    7.78    5.22   0
   4  15  -7    0.39    4.78   0
   5   8  -6  643.32    8.90   0
   5  11  -7    1.72    2.81   0
   5  12  -7    7.81    3.16   0
 -13  10  -7  398.18   11.61   0
 -13  12  -7    3.85    6.64   0
 -13  13  -7  122.93    9.30   0
 -12   4  -5  183.71    5.51   0
 -12   8  -7    5.70    4.57   0
 -11   9  -8  105.14    6.18   0
 -11  10  -8    5.59    5.20   0
 -11  13  -8   18.50    7.01   0
 -11  14  -8  244.05   11.36   0
 -10   1  -3    2.28    1.95   0
 -10   4  -6  605.54    8.85   0
 -10   8  -8  824.72   13.20   0
 -10  15  -8  413.03   14.83   0
  -9   5  -7  414.66    7.77   0
  -9   7  -8  211.55    6.71   0
  -9  10  -9  122.43    6.47   0
  -9  13  -9  141.46    8.39   0
  -8   2  -5  199.70    4.35   0
  -8   3  -6   73.37    3.17   0
  -8   6  -8  278.63    6.70   0
  -8  14  -9   34.58    6.36   0
  -7   1  -4  284.88    4.64   0
  -7   4  -7   36.14    2.72   0
  -7  15  -9  255.22   11.15   0
  -6   7  -9   50.58    3.66   0
  -6  16  -9   13.38    6.04   0
  -5   5  -8    5.32    2.22   0
  -5   7  -9  439.66    8.30   0
  -5  11 -10   46.55    4.80   0
  -5  12 -10  957.86   15.89   0
  -5  16  -9  313.53   12.10   0
  -4   7  -9    2.34    3.03   0
  -4  10 -10    0.12    3.28   0
  -4  11 -10   24.11    4.04   0
  -4  12 -10    0.57    3.91   0
  -4  13 -10   25.30    4.95   0
  -4  16  -9  223.18   11.10   0
  -4  18  -8   26.15    7.36   0
  -3   5  -8    7.88    2.20   0
  -3   7  -9  204.78    6.10   0
  -3  10 -10    6.27    3.23   0
  -3  11 -10    5.24    3.66   0
  -3  12 -10  457.77   11.05   0
  -3  13 -10  111.17    6.75   0
  -3  16  -9  104.15    8.80   0
  -2  11 -10  189.04    7.12   0
  -2  12 -10  200.01    7.70   0
  -2  13 -10  222.73    8.54   0
  -2  16  -9    0.43    5.22   0
  -2  18  -8  117.35    8.97   0
   0   6  -8  249.45    5.79   0
   0   8  -9    4.22    2.85   0
   1   5  -7 4822.68   21.90   0
   1   9  -9    7.19    3.00   0
   1  16  -8  759.72   16.06   0
   1  18  -7   70.28    7.13   0
   1  19  -6    6.69    5.99   0
   2   6  -7   84.27    3.88   0
   2  15  -8   19.13    5.68   0
   2  17  -7  138.95    8.61   0
   3  10  -8    5.43    3.64   0
   3  13  -8   -0.05    4.47   0
   3  14  -8   23.05    4.53   0
   3  16  -7   81.33    6.38   0
   4   9  -7    3.68    3.09   0
   5   7  -5   23.12    2.66   0
   6  10  -5    3.17    2.77   0
 -14  10  -6   68.83    7.60   0
 -14  13  -6    0.76    8.34   0
 -13   7  -6    1.86    3.51   0
 -12   3  -4  310.42    6.32   0
 -12   9  -7   -1.23    4.74   0
 -11   5  -6   54.88    4.00   0
 -11   7  -7  147.29    6.31   0
 -11  11  -8  425.62   11.95   0
 -11  12  -8   23.56    5.71   0
 -10   2  -4  767.96    8.45   0
 -10   9  -8   94.11    6.35   0
  -8  11  -9   77.53    5.93   0
  -8  12  -9   20.76    5.00   0
  -8  16  -8  774.36   19.47   0
  -7   2  -5   82.53    3.10   0
  -7   3  -6  355.82    5.99   0
  -7   9  -9  189.36    6.82   0
  -7  14  -9 1224.85   20.83   0
  -7  17  -8   19.01    6.82   0
  -6   1  -4  310.30    4.74   0
  -6   4  -7  698.70    8.70   0
  -6   8  -9  303.82    7.54   0
  -6  15  -9   15.70    5.88   0
  -5  15  -9   20.61    6.83   0
  -4  15  -9  119.63    8.70   0
  -3   4  -7    2.03    2.19   0
  -3  15  -9  428.59   13.02   0
  -2   3  -6 2943.58   15.50   0
  -2   4  -7   35.35    2.51   0
  -1   6  -8  157.61    5.02   0
  -1   8  -9 5488.06   28.71   0
  -1  17  -8    8.71    6.12   0
   0  18  -7   32.46    6.78   0
   0  19  -6   14.92    7.75   0
   1   7  -8    4.44    2.51   0
   1  10  -9 2035.40   19.20   0
   2   5  -6   13.85    2.53   0
   2  18  -6   97.11    7.37   0
   3  12  -8  267.99    8.02   0
   4   7  -6  108.17    3.95   0
   4  10  -7   19.92    3.70   0
   4  13  -7   18.08    4.54   0
   5  10  -6   26.64    3.68   0
   5  13  -6   97.78    5.58   0
   6   8  -4    8.10    2.29   0
   6  12  -5    1.69    3.11   0
 -15   9  -5  211.28    9.71   0
 -15  13  -5   10.54    8.71   0
 -14   7  -5   49.33    5.53   0
 -14  11  -6  484.87   13.76   0
 -14  12  -6    8.84    6.12   0
 -13   4  -4    6.44    3.05   0
 -13   8  -6   39.23    5.57   0
 -12  11  -7   32.08    6.64   0
 -12  12  -7  166.69    9.89   0
 -12  13  -7   23.01    6.61   0
 -10  10  -8    5.31    4.20   0
  -9   4  -6   13.95    2.76   0
  -9   8  -8   86.25    5.10   0
  -9  14  -8   87.23    8.80   0
  -9  15  -8   12.73    6.38   0
  -8   7  -8   22.83    3.18   0
  -7  11  -9   58.65    5.34   0
  -7  12  -9  237.92    9.04   0
  -7  13  -9    0.66    4.68   0
  -7  16  -8   25.44    6.78   0
  -6   2  -5  250.81    4.73   0
  -6   3  -6  152.85    4.03   0
  -6   9  -9  308.71    8.09   0
  -6  14  -9    3.37    5.15   0
  -5   6  -8   61.62    3.94   0
  -5   8  -9  784.71   11.48   0
  -5  14  -9  244.88    9.95   0
  -5  17  -8  116.96    9.12   0
  -4  14  -9    0.67    5.51   0
  -4  17  -8  202.88   10.73   0
  -3   8  -9 2163.55   18.29   0
  -3  14  -9    2.40    5.39   0
  -3  17  -8   79.52    7.99   0
  -2   6  -8 1394.69   13.05   0
  -2   8  -9    4.57    2.84   0
  -2  14  -9   33.70    5.13   0
  -2  18  -7   53.51    8.59   0
  -1  13  -9 1161.63   17.58   0
  -1  14  -9    2.63    4.47   0
  -1  18  -7  210.45   10.57   0
   0   5  -7   25.38    2.48   0
   0   7  -8 2971.46   19.82   0
   0  10  -9  742.91   11.96   0
   0  11  -9  191.59    6.98   0
   0  12  -9   -3.41    3.52   0
   0  13  -9   91.87    6.25   0
   0  16  -8   19.29    5.57   0
   1   8  -8   -3.00    3.29   0
   1  15  -8   39.07    5.40   0
   1  17  -7   24.16    5.77   0
   1  18  -6   88.78    8.49   0
   1  19  -5   22.28    7.78   0
   2   9  -8  204.26    6.27   0
   2  13  -8   35.24    5.46   0
   2  16  -7  156.84    8.03   0
   4   5  -4   27.89    2.43   0
   4  11  -7  226.90    6.83   0
   4  12  -7   10.75    3.32   0
   4  15  -6   42.32    5.59   0
   5  11  -6   14.59    3.09   0
   5  12  -6  642.69   10.79   0
 -15  10  -5  903.65   17.55   0
 -15  11  -5   36.51    7.17   0
 -13   6  -5   13.03    3.78   0
 -13   9  -6   70.61    6.75   0
 -13  13  -6    3.79    7.26   0
 -13  14  -6    5.09    6.97   0
 -12   5  -5    8.21    3.10   0
 -11   8  -7   81.76    5.35   0
 -10   5  -6   64.98    3.98   0
 -10   7  -7   31.81    4.07   0
  -9   1  -3   15.70    1.86   0
  -9   6  -7    5.81    2.53   0
  -9   9  -8   49.82    4.55   0
  -9  13  -8    1.35    5.10   0
  -8  14  -8   39.71    7.53   0
  -8  15  -8  106.08    8.61   0
  -8  17  -7   34.89    7.91   0
  -7   5  -7  383.78    7.23   0
  -7  15  -8   59.77    8.14   0
  -6  10  -9   70.04    5.09   0
  -6  12  -9  160.20    7.63   0
  -6  16  -8  324.35   12.60   0
  -5   9  -9    0.90    2.85   0
  -5  10  -9   35.39    4.07   0
  -5  11  -9   -0.73    4.35   0
  -5  12  -9   32.37    4.87   0
  -5  16  -8   62.52    7.40   0
  -5  18  -7  170.66   10.82   0
  -4   6  -8  631.99    9.07   0
  -4   9  -9   48.94    4.06   0
  -4  12  -9   19.21    5.03   0
  -4  13  -9   -0.85    4.16   0
  -4  16  -8  170.57   10.24   0
  -3  10  -9 1085.04   14.79   0
  -3  13  -9    6.57    4.32   0
  -3  16  -8    3.42    6.41   0
  -2   9  -9   34.89    3.75   0
  -2  10  -9  116.27    5.57   0
  -2  12  -9   18.66    4.08   0
  -2  13  -9    6.29    4.29   0
  -2  19  -6   31.55    7.74   0
  -1   7  -8  105.94    4.78   0
  -1  10  -9  643.69   11.24   0
  -1  11  -9  201.57    7.16   0
  -1  12  -9   43.16    4.64   0
   0  15  -8  350.44   11.11   0
   0  18  -6   31.87    7.56   0
   1   6  -7  312.61    6.24   0
   2   7  -7  127.06    4.51   0
   2  12  -8  304.36    8.56   0
   2  17  -6   66.36    6.88   0
   3   9  -7  257.89    6.99   0
   3  14  -7    6.47    4.03   0
   3  16  -6   29.87    5.21   0
   4   8  -6  174.07    5.13   0
   4  14  -6  214.78    8.12   0
 -16  12  -4    3.98    7.29   0
 -14  14  -5   70.33    9.41   0
 -13  10  -6   69.78    6.60   0
 -13  11  -6  265.86   10.53   0
 -13  12  -6   21.38    6.23   0
 -12  15  -6  392.39   15.44   0
 -11   1  -2    0.96    1.93   0
 -11   3  -4   10.23    2.43   0
 -11   6  -6    2.31    2.66   0
 -11   9  -7   87.00    5.87   0
 -11  11  -7    6.75    5.74   0
 -11  12  -7  226.08    9.96   0
 -11  13  -7   20.41    6.42   0
 -10  14  -7    1.67    7.02   0
 -10  15  -7    6.16    6.40   0
  -9   2  -4   10.11    2.05   0
  -8   4  -6   17.14    2.31   0
  -8   6  -7  310.56    7.13   0
  -8  13  -8 1359.41   21.12   0
  -8  16  -7   73.17    9.40   0
  -6   7  -8  536.77    9.13   0
  -6  15  -8  364.41   12.58   0
  -6  17  -7   73.89    9.47   0
  -5   7  -8   11.12    3.25   0
  -5  15  -8   50.47    7.58   0
  -4  11  -9  647.18   12.31   0
  -3  11  -9    3.95    3.36   0
  -2   7  -8 3458.54   21.41   0
  -2  17  -7   18.40    7.42   0
  -1  17  -7   -2.64    5.34   0
  -1  18  -6  604.85   16.57   0
   0   8  -8 1044.58   12.49   0
   0  16  -7    6.41    6.18   0
   1   5  -6    8.23    2.08   0
   1  10  -8   17.80    3.54   0
   1  13  -8   14.43    4.27   0
   1  17  -6  104.87    8.37   0
   2  14  -7  196.33    8.39   0
   3  12  -7  120.27    5.77   0
   3  13  -7  362.57    9.36   0
   3  15  -6  557.76   12.52   0
   4  13  -6  677.09   12.13   0
   5   7  -4    5.97    2.19   0
   5  13  -5  305.54    8.04   0
   6  10  -4  114.26    4.53   0
   6  11  -4 1851.42   15.61   0
   6  12  -4 1164.38   12.97   0
 -15   8  -4    6.10    5.49   0
 -14   6  -4  448.43    9.79   0
 -14   9  -5   80.57    6.80   0
 -14  10  -5  309.56   11.36   0
 -14  11  -5   -3.25    6.49   0
 -14  12  -5    5.64    7.23   0
 -14  13  -5   58.67    8.43   0
 -11   2  -3  227.08    4.92   0
 -10   4  -5  573.91    8.46   0
 -10   9  -7  307.69    9.21   0
 -10  16  -6  480.99   16.73   0
  -9   5  -6  218.03    5.84   0
  -9   7  -7    7.25    2.82   0
  -9  15  -7  565.99   16.21   0
  -8   3  -5  126.26    3.97   0
  -8  10  -8    5.53    3.75   0
  -8  11  -8  315.79    9.65   0
  -7   4  -6   47.18    2.87   0
  -7  13  -8  223.87    9.35   0
  -7  16  -7   10.73    7.52   0
  -6  14  -8    2.96    5.05   0
  -6  18  -6    4.85    8.51   0
  -5   5  -7   99.31    3.83   0
  -5  14  -8   67.68    7.20   0
  -5  17  -7   -3.84    5.99   0
  -4   5  -7  482.44    7.42   0
  -4   7  -8  973.78   11.72   0
  -4  17  -7   22.59    6.64   0
  -3   5  -7  875.81    9.74   0
  -3  15  -8    5.37    4.91   0
  -3  18  -6  285.17   13.11   0
  -2  18  -6  199.32   10.81   0
  -2  19  -5  921.57   20.99   0
  -1  14  -8   63.89    6.06   0
  -1  16  -7  243.21   10.70   0
  -1  19  -5   27.89    7.41   0
   0   6  -7    3.12    2.13   0
   0   9  -8 5064.14   28.31   0
   0  10  -8  677.43   11.45   0
   0  12  -8   70.44    5.58   0
   1   4  -5  400.35    6.15   0
   1   7  -7  926.18   10.87   0
   1  15  -7    6.34    4.68   0
   1  18  -5  242.65   10.47   0
   1  19  -4    2.11    5.96   0
   2   6  -6  375.51    6.57   0
   2   8  -7    8.56    2.69   0
   2  16  -6    5.65    4.82   0
   2  17  -5   23.96    6.27   0
   4  11  -6  232.96    7.03   0
   4  12  -6  312.44    8.02   0
   4  15  -5  244.99    8.04   0
   4  16  -4   -1.41    4.67   0
   5  11  -5   25.58    3.70   0
   5  12  -5  132.58    5.66   0
   6   8  -3    5.12    2.15   0
 -15   9  -4   39.25    6.71   0
 -15  10  -4   30.89    7.06   0
 -15  12  -4   37.89    8.74   0
 -15  13  -4   19.76    7.64   0
 -13   5  -4  265.47    6.77   0
 -13  14  -5   -1.25    6.47   0
 -12   6  -5   -0.28    3.25   0
 -12   9  -6 1116.45   16.79   0
 -12  11  -6  115.65    8.23   0
 -12  12  -6   35.13    6.34   0
 -11   5  -5  356.71    7.47   0
 -11   7  -6  144.19    5.77   0
 -10   6  -6   66.45    3.88   0
 -10  11  -7   38.87    5.37   0
  -9   8  -7  105.19    5.15   0
  -9  14  -7  175.10    9.69   0
  -8   2  -4   23.72    2.15   0
  -8   7  -7    2.44    2.46   0
  -8  15  -7  137.89    9.27   0
  -8  17  -6  147.97   10.41   0
  -7  11  -8   17.21    4.29   0
  -7  12  -8   75.82    6.12   0
  -6   6  -7    1.92    2.76   0
  -6   9  -8   56.66    4.19   0
  -6  10  -8  158.69    6.70   0
  -6  11  -8   71.46    5.81   0
  -6  13  -8   43.03    5.45   0
  -6  16  -7  103.45    8.52   0
  -5   8  -8    6.16    2.77   0
  -5   9  -8  472.64    9.57   0
  -5  13  -8   44.67    5.38   0
  -5  16  -7  295.72   11.79   0
  -5  18  -6  346.31   13.86   0
  -4   8  -8 1146.39   13.25   0
  -4  13  -8   28.52    5.49   0
  -4  14  -8   65.68    6.33   0
  -4  16  -7   56.66    7.83   0
  -3   4  -6  746.64    8.36   0
  -3   8  -8  199.00    5.95   0
  -3  13  -8   19.80    5.15   0
  -3  16  -7  287.51   11.61   0
  -3  19  -5  210.43   11.84   0
  -2   8  -8   32.07    3.40   0
  -2   9  -8 2076.90   18.40   0
  -2  13  -8    1.37    3.97   0
  -1   6  -7  824.38    9.80   0
  -1  10  -8    3.68    3.70   0
  -1  11  -8   -0.30    3.75   0
  -1  12  -8   36.24    4.33   0
  -1  17  -6    2.13    6.56   0
   0  11  -8  702.82   12.00   0
   0  15  -7   30.11    5.43   0
   0  17  -6  515.92   13.89   0
   0  18  -5    4.41    6.79   0
   0  19  -4   10.35    7.54   0
   1  16  -6   59.09    6.81   0
   2   5  -5    0.60    2.28   0
   2  11  -7   41.57    4.60   0
   2  12  -7   16.68    3.64   0
   2  18  -4   20.47    5.47   0
   3   8  -6  185.05    5.56   0
   3  14  -6   88.43    5.80   0
   3  17  -4    5.65    5.30   0
   4  14  -5  194.08    7.37   0
   5  14  -4  107.86    5.71   0
 -16  10  -3   33.47    7.19   0
 -16  11  -3   20.52    7.66   0
 -16  13  -3   92.44    9.64   0
 -15  11  -4   26.87    6.51   0
 -14   7  -4  412.15    9.72   0
 -14  14  -4  202.96   12.68   0
 -13  13  -5  236.05   11.20   0
 -12   3  -3   62.25    3.39   0
 -11   8  -6  197.52    6.88   0
 -11  16  -5   20.50    7.76   0
 -10   3  -4   21.82    2.50   0
 -10   7  -6   10.45    3.41   0
 -10  15  -6   66.56    8.12   0
  -9   4  -5 1785.01   13.85   0
  -9   9  -7   -0.25    3.02   0
  -9  12  -7  621.59   13.88   0
  -9  13  -7   46.29    6.32   0
  -9  16  -6  160.70   10.55   0
  -8   5  -6  241.18    5.64   0
  -8  14  -7   75.03    7.30   0
  -7   1  -3 1077.80    8.22   0
  -7   2  -4 1514.04   10.61   0
  -7   3  -5  316.67    5.45   0
  -7  15  -7  254.34   11.08   0
  -7  17  -6   -3.28    6.15   0
  -6  15  -7  492.67   13.93   0
  -6  17  -6   95.10    8.78   0
  -5   4  -6  501.50    7.03   0
  -5   6  -7  184.11    5.09   0
  -5  10  -8  167.24    6.30   0
  -5  11  -8  107.64    5.84   0
  -5  12  -8    8.99    4.04   0
  -5  17  -6   72.01    8.86   0
  -4   4  -6  235.10    4.87   0
  -4   6  -7  264.67    6.03   0
  -4   9  -8 1383.42   15.30   0
  -4  11  -8  138.43    6.26   0
  -4  12  -8    2.14    3.74   0
  -3   6  -7   48.10    3.08   0
  -3   9  -8   87.27    4.67   0
  -3  11  -8   81.23    5.04   0
  -3  12  -8  130.49    6.43   0
  -2  11  -8  523.86   10.47   0
  -2  12  -8  160.52    6.90   0
  -2  15  -7    9.13    5.75   0
  -2  17  -6  125.07    8.63   0
   0   7  -7   13.83    2.61   0
   0  16  -6   -2.39    5.60   0
   1   8  -7 1277.99   13.28   0
   1  13  -7  619.57   12.14   0
   1  18  -4  270.39   10.91   0
   2   7  -6  255.03    5.91   0
   2  16  -5   22.36    5.70   0
   3  13  -6  215.70    7.30   0
   3  15  -5    0.37    4.75   0
   5   8  -4    2.67    2.30   0
   5  13  -4  137.72    5.76   0
   6   9  -3    0.93    2.30   0
 -13  10  -5  515.17   12.52   0
 -13  11  -5  224.52    9.51   0
 -12  14  -5   17.25    6.55   0
 -11   9  -6  109.29    6.11   0
 -11  10  -6   89.11    6.16   0
 -11  12  -6   70.41    6.84   0
 -10  14  -6  385.71   12.97   0
  -9   6  -6    9.32    2.55   0
  -9  17  -5  306.87   13.43   0
  -8  12  -7   45.97    5.33   0
  -8  16  -6  624.77   17.02   0
  -6   3  -5  799.29    8.18   0
  -6   7  -7  311.13    6.76   0
  -6  18  -5    7.56    6.60   0
  -5  15  -7   15.90    5.49   0
  -4  15  -7  235.23    9.76   0
  -4  17  -6   54.85    7.30   0
  -3  15  -7  196.04    8.94   0
  -2  18  -5  292.82   12.05   0
  -2  19  -4   11.19    6.81   0
  -1   7  -7 1958.33   15.43   0
   3  10  -6   52.32    3.73   0
   3  11  -6   25.51    3.42   0
 -13  -1  -8   20.39    4.89   0
 -13   0 -13  102.68   11.81   0
 -12  -1  -4    1.84    3.49   0
 -11  -2 -11   32.23    7.35   0
 -11  -2 -10   74.29    8.66   0
 -11  -2  -7  150.12    7.87   0
 -11  -2  -6   46.32    4.79   0
 -11  -1 -15  637.87   21.33   0
 -11   0 -17  604.63   23.20   0
 -10  -2 -14   70.05   10.27   0
  -9  -3 -11   88.44    8.88   0
  -9  -3 -10   42.37    7.77   0
  -9  -3  -8   75.04    6.52   0
  -9  -1 -18   23.92   11.67   0
  -8  -3 -13  376.23   16.25   0
  -7  -2 -18    7.05   11.30   0
  -7  -1 -20   28.08   12.23   0
  -6  -2 -19   58.14   12.54   0
  -5  -4 -12  130.15    9.88   0
  -5  -4 -11    4.59    7.35   0
  -5  -4 -10   60.93    8.28   0
  -5  -3 -17   10.11   11.31   0
  -4  -4 -14    5.02    7.87   0
  -4  -4  -8  592.52   13.87   0
  -4  -2 -20   29.40   13.69   0
  -4  -1 -22   36.02   12.71   0
  -3  -4 -15   33.43    8.91   0
  -3  -4  -8   23.67    5.30   0
  -3  -2 -21   39.29   12.21   0
  -2  -4 -15   36.55    8.33   0
  -2  -4  -8 1570.03   21.27   0
  -2  -3 -19   -8.46    9.40   0
  -2  -2 -21  270.13   19.29   0
  -2  -1 -23   -2.12   11.10   0
  -1  -4 -15   34.73    9.49   0
  -1  -3 -19 1357.10   32.21   0
  -1  -1 -23  204.35   18.41   0
   0  -4 -15   86.00    9.33   0
   1  -4 -15  227.44   12.08   0
   1  -4 -14  103.76    9.10   0
   1  -4 -13  439.33   14.97   0
   1  -4 -12  146.67    9.92   0
   1  -3 -19  534.15   20.83   0
   1  -3  -6 1415.42   17.21   0
   2  -3 -19   55.80   10.35   0
   2   0 -25   -0.74   12.07   0
   3   0 -25  950.89   28.91   0
   4  -1 -23   63.81   13.45   0
   5  -3 -16 1165.27   22.28   0
   5  -3 -14 1196.79   21.07   0
   5  -3 -13  272.85   10.92   0
   5  -2  -8  178.65    7.05   0
   5  -1 -23  119.69   12.82   0
   6  -2 -19   35.22    9.35   0
   6  -1 -22  187.54   14.67   0
   6   0 -24    0.34    9.50   0
   7  -2 -13 1175.07   18.45   0
   7  -1 -21    5.18    9.75   0
   8  -1 -20  553.06   16.64   0
   9  -1 -16   97.45    6.79   0
 -13   0 -12   -1.60    8.44   0
 -12  -1 -12   25.81    7.80   0
 -12  -1 -11   37.56    8.38   0
 -12   0 -15    5.33    9.44   0
 -11  -2  -9   23.73    5.68   0
 -11  -1 -14   22.46   10.38   0
 -10  -2 -13   92.24   10.01   0
 -10  -1 -16  272.18   16.22   0
 -10   0 -18  247.54   17.55   0
  -9  -2 -15  276.74   15.59   0
  -9  -1 -17  163.51   15.90   0
  -9   0 -19    6.04   12.11   0
  -8  -3 -12    4.61    7.11   0
  -8  -3  -7   39.34    5.91   0
  -8  -2 -16  241.61   15.41   0
  -7  -2 -17    7.32   11.80   0
  -6  -2 -18  432.40   21.29   0
  -6  -1 -20    3.96   13.36   0
  -5  -2 -19    5.30   10.47   0
  -5  -1 -21   17.15   11.83   0
  -4  -4 -13    1.47    6.60   0
  -4  -4 -12   30.63    7.04   0
  -4  -4 -10 1834.98   25.97   0
  -4  -4  -9  136.62    8.30   0
  -4  -3 -17   -4.13   10.53   0
  -3  -4 -14  400.28   15.75   0
  -3  -4 -13   15.84    6.93   0
  -3  -4  -9  637.07   14.88   0
  -3  -3 -18    2.64    9.38   0
  -3  -2 -20   23.50   13.15   0
  -3  -1 -22    0.34   10.92   0
  -2  -4 -14  850.19   21.22   0
  -2  -4 -13   12.44    8.03   0
  -2  -4 -10  188.27   10.04   0
  -2  -4  -9   14.26    5.14   0
  -1  -4 -14   13.94    6.96   0
  -1  -4 -13  274.74   13.10   0
  -1  -4 -10  345.61   11.64   0
  -1  -2 -21  493.03   21.92   0
   0  -4 -14  873.51   20.69   0
   0  -4 -13   11.31    6.33   0
   0  -2 -21    4.17    9.99   0
   0  -1 -23   29.94   11.60   0
   1  -2 -21  556.03   22.43   0
   2  -3 -18  134.54   12.61   0
   3  -2 -21  139.67   13.09   0
   3  -1 -23   53.79   11.72   0
   4  -3 -17  105.06    9.35   0
   4  -3 -16  294.60   13.33   0
   5  -1 -22   50.61   11.82   0
   5   0 -24   -7.16    9.52   0
   6  -2 -18  951.87   21.33   0
   6  -2 -10  383.86   10.05   0
   6   1 -25    4.68   10.62   0
   7  -2 -14   -1.48    5.57   0
   7   0 -23  190.61   13.43   0
   8  -1 -19   10.40    6.55   0
   9   0 -20    4.08    7.72   0
 -13   0 -11  392.30   14.36   0
 -13   1 -14    7.27   11.35   0
 -12  -1 -10    4.70    6.87   0
 -12   0 -14 1161.26   26.56   0
 -12   1 -16  134.23   15.10   0
 -11  -1  -3   21.51    3.45   0
 -11   0 -16    0.11    9.43   0
 -10  -2 -12   13.77    7.23   0
 -10  -2 -11   30.40    8.07   0
 -10  -2  -5    4.85    3.34   0
 -10  -1 -15   87.62   12.61   0
 -10   0 -17    2.71   12.16   0
  -9  -2 -14   12.79    8.43   0
  -9  -2  -4    6.78    3.54   0
  -8  -3 -11   17.63    6.48   0
  -8  -3 -10  359.97   12.59   0
  -8  -3  -9   86.93    7.32   0
  -8  -2 -15   28.86   10.73   0
  -8  -2  -3    3.71    3.10   0
  -7  -3  -6  401.87   10.24   0
  -7  -1 -19  507.95   22.59   0
  -6  -3 -14   58.55   10.23   0
  -6   0 -21   -3.72   12.93   0
  -5  -3 -16   11.50    8.51   0
  -5   0 -22    3.15   11.42   0
  -4  -2 -19   -4.53    9.84   0
  -4  -1 -21   23.29   11.47   0
  -3  -4 -11   16.06    6.15   0
  -3  -3 -17   83.61   11.20   0
  -3   0 -23    8.13   12.12   0
  -2  -4 -12  120.57    9.10   0
  -2  -2 -20   54.71   11.65   0
  -2  -1 -22   25.59   11.41   0
  -1  -4 -12  197.57   10.47   0
  -1  -4 -11  342.99   12.23   0
  -1  -3 -18   14.12    9.35   0
  -1  -1 -22   94.65   15.04   0
   0   0 -24   11.91   10.80   0
   1  -3 -18   50.95    9.74   0
   2  -3 -17    7.46    8.39   0
   2   0 -24  120.33   14.03   0
   3  -2 -20   11.58   10.03   0
   3   0 -24   -4.06   10.25   0
   4  -3 -15    6.29    6.05   0
   4  -3 -14 1494.74   23.80   0
   4  -2 -20    6.67    8.30   0
   4   0 -24  406.64   19.30   0
   4   1 -25   -3.08   12.97   0
   5  -2 -19  944.14   22.46   0
   5   1 -25   14.49   11.16   0
   6  -2 -17  258.55   11.95   0
   6  -2 -11 1722.68   20.55   0
   6  -1 -21   60.16    9.42   0
   6   0 -23    1.76    9.03   0
   7  -1 -20   10.61    7.21   0
   7   1 -24    8.89    9.33   0
   8  -1 -18    7.37    6.59   0
   8   0 -21   -4.68    8.66   0
 -13   0 -10   -2.83    6.84   0
 -12  -1  -8   38.04    6.01   0
 -12  -1  -7    5.24    4.77   0
 -12  -1  -6    5.32    3.61   0
 -12   0 -13    0.84    9.12   0
 -11   0 -15   14.61   11.03   0
 -11   1 -17  176.67   15.45   0
 -10  -2 -10  586.30   15.28   0
 -10  -2  -8  186.05    8.92   0
  -9  -2 -13   28.67    8.27   0
  -9   0 -18    1.94   11.19   0
  -7  -2 -16   -3.39    8.36   0
  -7  -1 -18    2.22   12.09   0
  -7   0 -20   -6.84   11.10   0
  -6  -3 -13  497.90   17.48   0
  -6  -1 -19   70.17   12.49   0
  -5  -3  -5    7.29    3.53   0
  -5  -1 -20   -6.99   10.13   0
  -4  -3  -5  683.08   11.94   0
  -4   0 -22    3.97   11.10   0
  -3  -3 -16   29.47    9.95   0
  -3  -2 -19   56.07   11.43   0
  -3  -1 -21   23.80   11.03   0
  -2  -3 -17   12.47    8.32   0
  -2   0 -23    0.99   10.83   0
  -1  -3 -17  482.45   18.03   0
  -1  -2 -20   60.54   11.52   0
  -1   0 -23  260.47   18.86   0
   0  -3 -17   37.01    8.40   0
   0  -2 -20 1715.64   34.52   0
   0  -1 -22  205.73   16.05   0
   1  -3 -17   11.92    7.87   0
   1  -3  -7 1214.30   16.52   0
   1  -2 -20    8.92    8.99   0
   1  -1 -22    2.48    9.77   0
   2  -3 -16   15.19    8.04   0
   3  -3 -10  325.22   10.11   0
   3  -1 -22   11.78    9.95   0
   3   1 -25    4.62   11.05   0
   4  -2 -19   11.37    8.00   0
   5  -2 -18   15.86    8.25   0
   5  -2  -9  843.49   13.72   0
   5  -1 -21  580.31   19.44   0
   6  -1 -20  770.77   20.86   0
   6   1 -24   46.20   12.13   0
   7  -1 -19  664.84   18.30   0
   7   0 -22   -0.70    8.15   0
   8  -1 -17  518.95   13.79   0
   8  -1 -16  132.78    8.35   0
   8  -1 -13    2.60    4.60   0
   9   0 -19  105.36    8.20   0
 -13   0  -9    5.07    6.16   0
 -13   1 -13  322.18   14.41   0
 -13   2 -15    5.85    9.86   0
 -12   1 -15   11.41    9.38   0
 -11  -1  -4    4.31    3.37   0
 -10  -1 -14   53.35    9.56   0
 -10   0 -16  206.11   15.86   0
  -9  -2 -12   17.26    7.33   0
  -9  -2  -5  241.47    7.85   0
  -9  -1 -15  176.27   14.26   0
  -9   1 -19  199.81   16.81   0
  -8  -2 -14   16.33    7.98   0
  -7  -2  -3  638.50   10.12   0
  -6  -3 -12  328.48   13.25   0
  -6  -2 -16   50.85   11.42   0
  -5  -3  -6   72.28    5.92   0
  -5  -2 -17  152.19   13.08   0
  -5   0 -21    4.40   11.49   0
  -4  -3 -15   99.32   10.14   0
  -4  -2 -18   16.96    9.62   0
  -4  -1 -20    5.41   10.90   0
  -3  -3 -15   -8.22    8.09   0
  -3   0 -22    3.14   10.30   0
  -2  -3 -16   78.89    9.69   0
  -2  -2 -19   65.08   11.17   0
  -2  -1 -21   20.34   10.60   0
  -1  -3 -16    7.13    7.07   0
  -1  -2 -19   42.69   11.77   0
  -1  -1 -21    7.30   11.65   0
   0  -3 -16  120.95   10.06   0
   0   0 -23   -9.11    9.84   0
   1  -3 -16  199.94   11.54   0
   2  -3 -15    6.79    7.36   0
   2  -3  -9   59.57    5.49   0
   3  -3 -12   95.70    7.16   0
   3  -3 -11   19.45    5.02   0
   4  -2 -18  210.72   12.74   0
   4  -1 -21   11.72    8.90   0
   4   0 -23    7.09    9.65   0
   5  -2 -17    1.00    7.11   0
   5   1 -24   69.44   11.37   0
   6  -2 -15  169.23    8.74   0
   6   0 -22  835.77   22.61   0
   6   2 -25   10.57   10.32   0
   7  -1 -18   62.24    8.32   0
   7   0 -21  863.28   21.89   0
   8  -1 -14  387.40   10.91   0
   8   0 -20   75.72    9.37   0
   9   0 -18    5.29    5.99   0
 -13   0  -8   -4.43    4.14   0
 -13   0  -7   60.01    6.04   0
 -13   0  -6   -3.03    4.00   0
 -12   0 -12  314.03   13.33   0
 -12   1 -14   67.04   11.58   0
 -11  -1 -10    2.05    6.75   0
 -11  -1  -5 1200.04   15.39   0
 -11   0 -14   -0.35    8.44   0
 -11   1 -16   52.90   10.91   0
 -10  -1 -13   55.91    8.72   0
  -9  -2 -10    8.62    6.68   0
  -9  -2  -6  178.08    7.56   0
  -8  -2 -13    5.02    6.63   0
  -8  -2  -4   24.73    3.33   0
  -7  -1 -17  135.29   13.12   0
  -7   0 -19    4.67   11.13   0
  -6  -3 -11   63.71    7.60   0
  -6  -3 -10 1915.70   26.19   0
  -6  -1 -18  -10.40    9.32   0
  -5  -3  -7   87.27    6.60   0
  -4  -3 -14  488.52   16.73   0
  -4  -2 -17  166.77   14.17   0
  -4   0 -21   -2.38    9.95   0
  -3  -3 -14   26.59    8.60   0
  -3  -3  -6  474.20   10.55   0
  -3  -2 -18  202.88   14.32   0
  -3  -1 -20   57.79   12.16   0
  -3   1 -23   42.61   12.25   0
  -2  -3 -15   70.74    8.82   0
  -2  -2 -18  612.00   21.61   0
  -2   0 -22    6.64   10.05   0
  -1  -3 -15   14.73    6.91   0
   0  -3 -15  109.83    9.31   0
   0  -2 -19  232.17   14.10   0
   0  -1 -21   60.76   11.05   0
   0   1 -24  295.42   17.93   0
   1  -3 -15    6.02    6.31   0
   1  -2 -19   52.93    9.75   0
   1  -1 -21  553.47   20.75   0
   2  -3 -14   13.92    6.00   0
   2  -3 -11   64.42    6.98   0
   3  -1 -21 1050.76   26.29   0
   3   1 -24   15.88   10.40   0
   3   2 -25  136.72   16.10   0
   4   1 -24  404.00   18.64   0
   4   2 -25   60.64   13.70   0
   5  -2 -16   13.61    6.92   0
   5  -2 -10  223.64    8.16   0
   5   0 -22   -0.98    8.46   0
   6  -1 -19   -3.93    6.56   0
   6   1 -23   40.89   11.33   0
   9   0 -17  180.88    8.88   0
   9   0 -12    1.69    3.56   0
 -13   1 -11   28.59    8.22   0
 -13   2 -14   51.70   10.29   0
 -12   0 -11    2.03    6.16   0
 -12   0  -3    0.55    2.82   0
 -11  -1  -8   34.14    6.11   0
 -11  -1  -7  420.23   11.15   0
 -11  -1  -6   46.54    5.15   0
 -11   0 -13  128.77   11.44   0
 -11   2 -17  359.27   18.84   0
 -10  -1 -12   26.04    7.30   0
 -10  -1  -3    2.51    2.92   0
 -10   1 -17   24.69   10.46   0
 -10   2 -18   -1.23   12.71   0
  -9  -2  -8   49.34    5.65   0
  -9  -2  -7 2138.84   23.30   0
  -9  -1 -14   20.15    8.38   0
  -9  -1  -2   54.19    3.54   0
  -9   0 -16   -1.29   10.71   0
  -9   1 -18   12.13   10.54   0
  -8  -2 -12 1283.24   24.34   0
  -6  -2 -15  251.86   14.01   0
  -6   0 -19   -3.28   11.86   0
  -5  -3 -11  690.20   16.90   0
  -5  -3  -9 1911.76   24.75   0
  -5  -3  -8   82.36    6.41   0
  -5  -2 -16    2.34    8.15   0
  -5  -1 -18  509.36   21.33   0
  -5   0 -20    0.74   10.67   0
  -4  -3 -12  245.40   11.39   0
  -4  -3  -7  244.96    8.52   0
  -4   1 -22   28.31   12.06   0
  -3  -3 -13  212.52   11.19   0
  -3  -2 -17   -1.35    8.15   0
  -3   0 -21   19.26   10.43   0
  -2  -1 -20   19.27    9.95   0
  -2   1 -23   -3.33   10.20   0
  -1  -3 -14   59.78    7.76   0
  -1  -2 -18   38.00    9.39   0
  -1  -1 -20    6.05   10.92   0
  -1   0 -22   -6.36    9.39   0
   0  -3 -14   30.76    6.76   0
   0  -3  -8   42.96    5.00   0
   0  -2 -18  200.83   12.98   0
   0   0 -22  200.96   15.07   0
   1  -3 -14  143.86    9.36   0
   1  -2 -18   30.73    8.34   0
   1   0 -22   -3.74   11.08   0
   2  -2 -18    2.74    7.29   0
   3   0 -22    1.85   11.08   0
   4  -2 -17   10.70    6.27   0
   5  -2 -15   70.05    7.04   0
   5  -2 -14   -5.02    5.53   0
   5  -2 -11  269.96    9.14   0
   5  -1 -19 1106.96   23.84   0
   6   0 -21    0.11    7.45   0
   7  -1 -16   38.82    6.87   0
   7   0 -20   -6.95    8.10   0
   7   1 -22   44.42   10.52   0
   7   3 -25   10.75    9.94   0
   8   1 -21    3.97    8.34   0
   8   2 -23   20.82    9.79   0
   9   0 -16   -2.75    3.91   0
   9   0 -15 1539.22   19.57   0
   9   0 -14    2.32    4.36   0
 -13   2 -13   10.79    9.52   0
 -13   3 -15   33.39   10.70   0
 -12   0 -10    5.21    5.60   0
 -12   1 -13   12.70    9.35   0
 -12   2 -15    0.30   10.72   0
 -10  -1 -11   10.14    6.26   0
 -10   0 -14  254.82   14.83   0
  -9  -1 -13  104.87   10.11   0
  -9   2 -19    7.18   11.56   0
  -8  -2 -11   43.92    6.99   0
  -8  -2 -10 1105.40   20.58   0
  -7  -2  -4 1580.19   16.48   0
  -7  -1 -16   60.87   10.43   0
  -7   0 -18  -10.33    9.42   0
  -6  -2 -14    4.44    7.33   0
  -6  -1 -17  109.73   11.95   0
  -6   1 -20   -3.01   12.28   0
  -5  -2 -15   46.91    8.89   0
  -5   1 -21   20.01   11.07   0
  -4  -3 -10  780.09   16.76   0
  -4  -3  -9   83.12    6.86   0
  -4  -3  -8  276.19    9.55   0
  -4  -2 -16    9.44    8.06   0
  -3  -3 -12    4.20    5.68   0
  -3  -3 -11  384.52   13.25   0
  -3  -1 -19   86.40   11.83   0
  -3   1 -22   12.22   10.31   0
  -2  -3  -8  107.71    7.16   0
  -2  -2 -17   51.03    9.00   0
  -2   0 -21   10.85   10.06   0
  -1  -3 -13  432.58   14.12   0
  -1  -3 -12   27.46    7.13   0
  -1  -2 -17  145.39   12.54   0
   0  -3 -13   -0.58    5.44   0
   0  -3 -12  354.24   12.11   0
   0  -3 -10   45.33    6.48   0
   0  -1 -20   87.35   11.26   0
   0   1 -23   15.03   10.34   0
   1  -2 -17  220.77   13.29   0
   1  -1 -20   60.34   10.18   0
   2  -2 -17  125.87    9.78   0
   2  -2  -6   23.96    4.65   0
   3  -2  -7  151.21    6.15   0
   3   1 -23   49.99   12.28   0
   4  -2 -16    3.12    5.67   0
   4  -2 -15 1587.93   24.48   0
   4  -1 -19    9.23    8.94   0
   4   1 -23   57.94   10.79   0
   5  -2 -13   53.99    5.82   0
   5  -2 -12    3.84    4.04   0
   5   0 -21  572.67   18.84   0
   5   2 -24    5.71   11.02   0
   6   3 -25   -6.36    9.58   0
   7  -1 -12    2.04    4.22   0
   7   2 -23  106.74   12.23   0
   8   0 -18    3.08    6.13   0
   9   1 -19   28.59    7.01   0
 -12   0  -9   -1.04    4.47   0
 -12   0  -8   58.04    6.40   0
 -12   0  -7    3.08    4.54   0
 -12   0  -5   -1.63    3.65   0
 -12   0  -4   29.23    3.94   0
 -12   3 -16   32.25   11.08   0
 -11   0 -12   -0.15    6.62   0
 -11   0  -2    0.63    2.98   0
 -11   1 -14   19.17    9.90   0
 -11   2 -16    7.95    9.63   0
 -10  -1 -10 1097.82   20.20   0
 -10  -1  -9   21.33    6.14   0
  -9  -1 -12  120.06   10.48   0
  -9   0 -15   46.00   11.28   0
  -9   1 -17  154.09   13.88   0
  -8  -2  -9    6.16    5.06   0
  -8  -2  -8  363.32   10.95   0
  -8  -2  -7  246.62    8.72   0
  -8  -1 -14   -4.22    7.14   0
  -6  -2 -13  269.73   12.75   0
  -6  -2  -4  264.44    7.43   0
  -6  -1 -16   65.08   11.52   0
  -6   0 -18  456.98   20.69   0
  -6   2 -21   26.13   11.30   0
  -5  -2 -14   -1.93    8.34   0
  -5  -1 -17  113.38   11.93   0
  -5   0 -19   -5.51    9.54   0
  -4  -2 -15  239.82   13.25   0
  -4  -1 -18  195.63   14.20   0
  -4   1 -21   12.83   10.33   0
  -3  -3  -9    5.11    4.63   0
  -3  -2 -16  227.82   13.28   0
  -3   0 -20   -2.04   11.19   0
  -2  -3 -11   13.00    5.43   0
  -2  -3 -10    4.67    4.75   0
  -2  -3  -9    4.75    4.46   0
  -2  -1 -19   14.76    9.37   0
  -2   1 -22   38.67   10.94   0
  -2   2 -23   55.84   13.73   0
  -1  -3 -10  179.80    8.56   0
  -1  -1 -19  735.63   22.66   0
  -1   0 -21   27.91   10.15   0
   0  -2 -17  152.27   11.31   0
   0   0 -21    0.66    8.85   0
   1   0 -21  856.55   25.37   0
   2  -2 -16   21.29    7.72   0
   2   2 -24   71.35   11.99   0
   3   0 -21 1113.56   27.11   0
   3   2 -24   56.86   11.43   0
   4  -2 -14 1693.08   24.20   0
   4   0 -21    2.66    8.37   0
   4   2 -24    9.32    9.42   0
   4   3 -25  136.35   14.03   0
   5  -1 -18    0.17    6.00   0
   6  -1 -17  121.01    8.44   0
   7   1 -21   14.55    9.13   0
   7   3 -24    6.87   11.22   0
   8   0 -17    3.96    5.71   0
   8   1 -20  477.86   15.54   0
 -13   1  -9  222.77    9.51   0
 -13   1  -8   12.10    5.71   0
 -13   2 -12   23.46    9.13   0
 -13   3 -14  124.84   12.41   0
 -12   0  -6 1617.19   18.87   0
 -12   1 -12   18.25    7.42   0
 -11   0 -11   13.93    6.24   0
 -11   3 -17    4.87   11.15   0
 -10  -1  -8 1134.16   18.26   0
 -10  -1  -6  168.89    7.47   0
 -10   0 -13   -1.91    7.08   0
 -10   2 -17    2.65   10.01   0
 -10   3 -18  103.48   15.62   0
  -9  -1 -11  923.80   20.27   0
  -9  -1  -3   13.76    3.20   0
  -9   2 -18   14.84   10.74   0
  -8  -1 -13   -4.19    7.72   0
  -8  -1  -2 1456.18   13.69   0
  -7  -2  -6    7.27    4.47   0
  -7   2 -20   24.21   11.34   0
  -6  -2 -12  841.65   19.62   0
  -5  -2 -13  324.59   14.20   0
  -5   1 -20   -6.97    9.61   0
  -4  -1 -17   70.63   11.70   0
  -4   0 -19   -8.44    9.12   0
  -4   2 -22   51.20   12.19   0
  -3  -2 -15  389.44   15.40   0
  -3  -1 -18   39.79    9.74   0
  -3   1 -21   17.43   12.22   0
  -2  -1 -18  242.33   15.43   0
  -1  -2 -16  408.81   15.79   0
  -1   1 -22   89.76   12.47   0
  -1   2 -23  196.95   15.54   0
   0  -2 -16    1.75    6.36   0
   0   1 -22  204.78   16.33   0
   1  -2 -16   17.10    6.81   0
   1  -1 -19  798.95   22.32   0
   3  -2  -8  446.05   10.05   0
   4  -2 -13 1546.87   21.93   0
   4  -2 -12   13.81    4.78   0
   4  -1 -18  288.26   12.79   0
   5  -1 -17  218.77   11.42   0
   5   0 -20   -4.10    7.29   0
   5   1 -22   39.64    9.37   0
   6   0 -19    1.09    7.80   0
   6   2 -23   23.03    9.25   0
   6   3 -24   21.98   11.88   0
   7   0 -18   -3.52    6.60   0
   8   0 -16  459.98   12.63   0
   8   0 -10   85.36    4.88   0
 -13   2 -11  281.09   13.18   0
 -12   1 -11   43.73    7.57   0
 -12   3 -15   65.06   11.67   0
 -11   0 -10    1.30    5.76   0
 -11   1 -13  269.13   13.54   0
 -11   2 -15   14.92    9.43   0
 -10   0 -12  774.19   20.09   0
 -10   0  -1    1.79    2.57   0
  -9  -1 -10   93.23    8.75   0
  -9   0 -14    6.20    8.03   0
  -9   1 -16   54.32   11.40   0
  -8  -1 -12  126.52   10.84   0
  -7  -2  -8   69.66    6.46   0
  -7  -2  -7 2352.42   24.47   0
  -7   0 -16    0.20   10.17   0
  -7   1 -18   -0.51    9.77   0
  -6  -2 -11    5.70    5.83   0
  -6  -1 -15   10.22    7.56   0
  -6   0 -17    0.06   10.26   0
  -6   1 -19   72.72   12.40   0
  -5  -1 -16  216.85   13.67   0
  -5   0 -18    1.79    9.64   0
  -4   1 -20    9.68   11.99   0
  -3  -2 -14  238.28   12.25   0
  -3  -1 -17   -0.17    7.40   0
  -3   0 -19  488.10   21.08   0
  -3   2 -22   34.22   11.23   0
  -2  -2 -15   65.34    8.58   0
  -2  -2  -4   31.25    3.93   0
  -2   1 -21    8.61    9.89   0
  -1  -2 -15    6.80    6.43   0
  -1  -1 -18  115.14   10.98   0
   0  -2 -15  183.21   10.77   0
   0  -1 -18  259.02   14.11   0
   0   0 -20  332.91   17.64   0
   1  -2 -15  156.83   10.01   0
   1  -1 -18   -2.29    8.35   0
   1   0 -20   -8.16    9.35   0
   1   1 -22    8.27    9.50   0
   2  -2 -15   88.68    8.20   0
   2  -1 -18   34.05    8.20   0
   3  -2  -9  102.67    6.61   0
   3   0 -20   -7.98    9.16   0
   3   1 -22    9.34    9.26   0
   4  -1 -17   10.20    7.41   0
   4   0 -20 1305.13   26.84   0
   5   2 -23  109.45   11.57   0
   5   3 -24   45.01   10.63   0
   6  -1 -15  220.02    9.36   0
   6  -1 -14   51.94    6.54   0
   6   1 -21   53.94    8.93   0
   7   1 -20    9.77    8.69   0
   7   2 -22  131.85   11.34   0
   8   0 -15   -4.41    4.94   0
   8   0 -11   -2.26    3.47   0
   8   1 -19   16.43    7.04   0
   8   2 -21   24.95    9.04   0
   9   2 -20   32.25    8.16   0
 -12   1 -10   -0.71    7.06   0
 -12   2 -13    8.25    8.06   0
 -12   4 -16   36.52   11.85   0
 -11   0  -9  146.98    8.55   0
 -11   0  -8   -0.34    5.71   0
 -11   3 -16   50.92   11.44   0
 -11   4 -17   21.99   15.18   0
 -10   0 -11    3.24    7.42   0
 -10   1 -14   59.64    9.92   0
 -10   2 -16   69.13   11.68   0
 -10   3 -17   45.98   13.64   0
  -9  -1  -9 1353.50   21.52   0
  -9  -1  -5 2477.71   22.63   0
  -9  -1  -4    7.04    3.03   0
  -9   0 -13   61.92   10.54   0
  -9   2 -17   79.45   12.43   0
  -7   2 -19   30.22   11.69   0
  -6  -2  -9   43.10    6.27   0
  -6  -1 -14   19.78    9.31   0
  -6   3 -21   23.35   11.51   0
  -5  -2 -11 1742.83   26.57   0
  -4  -2 -13  837.74   20.06   0
  -4  -1 -16   18.42    8.41   0
  -4   0 -18  132.65   12.92   0
  -4   2 -21    5.04   10.29   0
  -3  -2 -13  859.75   20.53   0
  -3   1 -20   51.97   13.04   0
  -2  -2 -14   58.22    8.04   0
  -2  -1 -17  107.60   11.01   0
  -2   0 -19    6.31    8.89   0
  -2   3 -23    8.59   11.22   0
  -1   1 -21   -0.92    9.29   0
   0  -2 -14   71.20    8.90   0
   0   1 -21   56.83   12.25   0
   1  -2 -14  108.43    8.64   0
   2  -2 -14    1.88    5.51   0
   2  -2 -13   83.63    8.30   0
   2   3 -24  221.09   15.68   0
   3  -2 -11   90.46    6.64   0
   3  -2 -10  208.42    8.15   0
   3   3 -24   29.58   10.77   0
   4   1 -21   11.93   10.43   0
   5   0 -19  486.94   16.35   0
   5   1 -21  593.85   19.38   0
   6  -1 -12 1751.62   21.15   0
   6   2 -22   85.24   12.17   0
   7   0 -17   89.35    7.59   0
   7   4 -24   67.15   12.97   0
   8   0 -13   -4.12    4.27   0
 -13   3 -12   43.53   10.28   0
 -13   4 -14   86.03   12.29   0
 -12   1  -9  261.38   11.28   0
 -12   2 -12  129.38   11.86   0
 -12   3 -14    5.33    9.34   0
 -11   0  -7  379.12   11.21   0
 -11   0  -6    1.11    4.39   0
 -11   0  -5   43.88    5.07   0
 -11   0  -4   -0.01    3.53   0
 -11   1 -12   20.76    7.66   0
 -11   2 -14    3.90    9.16   0
  -9  -1  -8   33.54    5.47   0
  -9   1 -15  152.51   13.07   0
  -9   3 -18   30.77   11.74   0
  -8  -1 -11   -0.27    6.07   0
  -8  -1  -3  407.38    8.53   0
  -8   0 -14  149.01   11.89   0
  -7  -1  -2  306.77    6.91   0
  -6   0 -16  228.58   14.54   0
  -6   1 -18    1.57    9.70   0
  -5  -2  -6  273.96    9.10   0
  -5   0 -17   26.80    9.39   0
  -5   2 -20  127.61   14.48   0
  -4  -2 -12   12.10    6.25   0
  -4  -2 -11  243.10   11.77   0
  -4  -2  -5   36.01    5.00   0
  -4  -1 -15   25.12    9.73   0
  -3  -2 -12   41.38    8.21   0
  -3  -1 -16   60.28    9.22   0
  -3   0 -18    2.10    8.78   0
  -2  -2 -13  363.97   13.74   0
  -2   1 -20   26.75   12.06   0
  -1  -2 -13    7.13    7.27   0
  -1  -1 -17   19.15    8.20   0
  -1   0 -19    9.65    8.76   0
  -1   2 -22    7.74    9.96   0
  -1   3 -23  260.49   17.48   0
   0  -2 -13  533.68   15.85   0
   0   0 -19    3.65   10.44   0
   0   3 -23   54.95   13.61   0
   1  -2 -13   97.55    8.12   0
   1  -2  -7   34.23    5.51   0
   1  -1 -17   89.80    9.87   0
   1   0 -19  624.96   21.19   0
   1   1 -21  511.49   20.64   0
   2  -2 -11  251.32   10.19   0
   2  -2  -9   -1.50    4.72   0
   2  -1 -17   38.58    7.51   0
   3   1 -21 1007.90   26.19   0
   4  -1 -16  647.34   16.97   0
   4   0 -19   -0.66    7.61   0
   4   2 -22   -5.71   10.54   0
   5  -1 -15 1019.50   19.10   0
   5   0 -18    1.96    7.66   0
   5   2 -22   14.63    8.90   0
   6   3 -23   41.83   10.72   0
   6   4 -24   36.49   11.17   0
   6   5 -25   43.11   12.03   0
   7   0 -16    0.95    6.12   0
   7   1 -19  627.00   18.04   0
   7   2 -21  427.76   17.07   0
   8   1 -18   10.56    5.52   0
   8   2 -20  403.78   15.21   0
   9   2 -19    8.74    7.17   0
 -13   2  -9    0.69    6.96   0
 -12   1  -8   32.43    6.45   0
 -12   4 -15   21.62   11.38   0
 -11   1 -11  162.90   10.84   0
 -11   3 -15  126.04   13.38   0
 -10   0 -10  142.93    9.26   0
 -10   0  -2  927.89   11.62   0
 -10   1 -13   45.86    9.24   0
 -10   2 -15   50.75   10.68   0
  -9   0 -12   -9.13    7.23   0
  -9   1 -14   16.08   10.58   0
  -9   2 -16   20.12   10.57   0
  -8  -1  -9    1.26    6.50   0
  -8  -1  -4    6.18    3.73   0
  -8   0 -13   -3.93    8.72   0
  -7   2 -18    0.20   10.61   0
  -6  -1 -13   -2.20    6.43   0
  -6   3 -20    2.62   11.36   0
  -5  -2  -9 2245.88   27.07   0
  -5  -2  -8   60.03    6.12   0
  -5  -2  -7 1467.28   19.70   0
  -5  -1 -14  204.14   12.46   0
  -5   1 -18  506.88   22.30   0
  -4  -2 -10  284.93   11.43   0
  -4  -2  -6   78.67    6.26   0
  -4   0 -17    1.42    8.67   0
  -4   2 -20    8.00   12.53   0
  -3  -2 -11  856.29   18.73   0
  -3  -1 -15   33.11    9.98   0
  -2  -2 -12  156.75    9.78   0
  -2  -1 -16    1.22    7.77   0
  -2   0 -18   11.53    8.98   0
  -1  -1 -16  203.86   12.70   0
  -1   1 -20   17.03    9.91   0
   0  -2 -12  771.12   17.56   0
   1   2 -22   13.43    9.90   0
   2  -1 -16   10.25    7.81   0
   2   3 -23  340.16   19.74   0
   2   4 -24   12.45   11.08   0
   3   2 -22   -1.26   10.04   0
   3   3 -23   17.81   12.13   0
   3   4 -24  217.48   17.42   0
   4  -1 -15   64.89    7.44   0
   4   0 -18 1201.58   25.10   0
   4   3 -23    5.04    9.68   0
   5  -1  -9  385.40    9.75   0
   5   4 -24   10.74   10.21   0
   6   0 -17   -0.47    5.43   0
   6   2 -21   12.07    9.87   0
   7   0 -15  179.48    9.45   0
   8   1 -17  514.42   14.51   0
 -13   3 -11   65.23   10.72   0
 -13   4 -13  365.45   17.27   0
 -13   5 -14   13.68   14.63   0
 -12   1  -7    7.94    5.42   0
 -12   1  -6    6.60    5.48   0
 -12   2 -11   15.10    7.65   0
 -12   3 -13  116.63   12.21   0
 -11   1 -10    5.97    7.90   0
 -11   2 -13    4.11    8.33   0
 -11   4 -16   31.30   12.14   0
 -10   0  -9    3.47    5.32   0
 -10   0  -8  476.37   13.72   0
 -10   1 -12   35.28    9.88   0
 -10   3 -16    4.83   10.43   0
 -10   4 -17   13.56   11.89   0
  -9   0 -11 3447.83   39.70   0
  -8  -1  -7    4.20    5.56   0
  -8  -1  -6 1319.64   18.84   0
  -8  -1  -5   17.10    4.74   0
  -7   1 -16   66.86   11.61   0
  -7   3 -19   47.85   12.70   0
  -7   4 -20   18.42   12.18   0
  -6   0 -15    6.74    7.85   0
  -6   1 -17  108.08   13.04   0
  -5  -1 -13  347.31   14.77   0
  -5   0 -16   -0.08    8.70   0
  -5   2 -19    1.20   10.74   0
  -4  -2  -9  376.44   12.00   0
  -4  -1 -14   49.24    8.75   0
  -4   3 -21   88.85   13.55   0
  -3  -2 -10   42.91    6.70   0
  -3  -2  -9  221.96   10.42   0
  -3  -2  -6  408.95   10.24   0
  -3   0 -17    4.13    8.86   0
  -3   1 -19   80.00   12.14   0
  -2  -2 -10   49.37    7.53   0
  -2  -1 -15    3.64    7.25   0
  -1  -2 -11   84.81    7.71   0
  -1   4 -23  448.76   22.09   0
   0  -2 -11    0.11    5.23   0
   0  -1 -16    7.03    6.91   0
   0   0 -18  138.67   11.88   0
   0   1 -20   96.51   12.02   0
   1  -2 -10    4.60    4.69   0
   1  -2  -9   13.09    4.79   0
   1  -1 -16  109.65    9.70   0
   1   0 -18    7.31    9.46   0
   1   1 -20   65.16   11.20   0
   2   0 -18 1102.70   26.20   0
   4  -1 -14  115.55    9.26   0
   4   1 -20  668.38   20.70   0
   5  -1 -12   93.40    6.71   0
   5  -1 -11  796.03   15.10   0
   5  -1 -10  922.76   15.38   0
   5   0 -17  182.01   11.55   0
   5   2 -21   47.25   11.39   0
   6   0 -16   78.41    8.41   0
   6   3 -22   75.34   12.89   0
   7   0 -14   -2.05    5.83   0
   7   1 -18   64.55    9.08   0
   7   2 -20   57.73   10.69   0
   7   4 -23   24.61   10.72   0
   8   3 -21   57.58   10.74   0
   9   1 -14   33.48    5.63   0
 -12   1  -4    1.27    3.96   0
 -12   2 -10   63.90    9.86   0
 -12   4 -14  204.44   15.77   0
 -12   5 -15    1.58   14.91   0
 -11   2 -12    5.69    9.74   0
 -10   0  -7    2.16    5.58   0
 -10   0  -4  456.93   10.44   0
 -10   0  -3    3.53    3.41   0
 -10   2 -14   41.67   10.48   0
  -9   0 -10   -7.50    7.59   0
  -9   2 -15  228.83   16.13   0
  -8   0 -12  578.95   18.75   0
  -7  -1  -3 1071.95   13.61   0
  -7   2 -17    2.93   13.06   0
  -6  -1 -11  225.14   12.89   0
  -6   2 -18  414.18   21.55   0
  -6   3 -19   26.69   14.75   0
  -5   0 -15   88.58   12.12   0
  -5   1 -17  136.58   15.41   0
  -4  -1 -13   52.32   10.11   0
  -4   0 -16    8.18    9.02   0
  -3  -2  -7 1463.58   19.89   0
  -3  -1 -14  272.58   14.00   0
  -3   2 -20    6.10   10.56   0
  -3   3 -21   22.56   12.82   0
  -3   4 -22   67.72   14.01   0
  -2  -2  -9  428.70   12.44   0
  -2  -2  -8  182.25    8.63   0
  -2   0 -17    4.82    8.64   0
  -2   1 -19   25.25   10.36   0
  -1  -2 -10    7.38    5.22   0
  -1  -2  -9  111.60    7.61   0
  -1  -1 -15   39.20    8.40   0
  -1   1 -19  818.62   26.26   0
   0  -2  -9  397.27   11.53   0
   0  -1 -15  197.33   12.05   0
   0   2 -21   -9.26    9.81   0
   0   3 -22  524.89   23.23   0
   0   4 -23   15.30   11.58   0
   1  -1 -15  227.43   12.39   0
   1   2 -21  543.62   22.13   0
   1   3 -22  -11.70   12.38   0
   2  -1 -15    9.91    6.51   0
   2   5 -24   64.74   16.65   0
   3   2 -21  146.10   15.00   0
   4  -1 -13   -6.34    6.42   0
   4   0 -17   -0.53    8.63   0
   4   2 -21  177.03   14.10   0
   5   3 -22   69.48   13.26   0
   5   5 -24   11.28   14.14   0
   6   0 -15   -4.87    6.30   0
   6   4 -23  305.19   17.40   0
   7   0 -13 1055.83   17.99   0
   7   0 -12    3.68    4.89   0
   7   0 -10    0.63    3.88   0
   8   1 -16  125.51    9.02   0
   8   2 -19  152.26   10.21   0
 -13   3 -10   -1.36    8.24   0
 -13   4 -12   21.07   10.21   0
 -12   3 -12  129.02   13.05   0
 -10   0  -6 2902.62   28.06   0
 -10   0  -5   -0.71    3.90   0
 -10   1 -11   11.74    8.10   0
 -10   3 -15    9.51   11.40   0
  -9   3 -16   87.51   14.24   0
  -8   1 -14   11.43    9.01   0
  -7  -1  -8   24.69    6.33   0
  -7   1 -15    1.39    9.99   0
  -7   3 -18   43.45   13.45   0
  -7   4 -19   -5.07   12.74   0
  -7   5 -20  253.91   21.51   0
  -6   0 -14  330.98   16.14   0
  -6   1 -16   70.89   12.38   0
  -6   4 -20   -2.66   12.78   0
  -5  -1 -12  196.44   11.85   0
  -4   2 -19    3.11   11.51   0
  -4   3 -20   59.74   13.84   0
  -4   4 -21    4.31   12.35   0
  -3   0 -16   -3.63    8.92   0
  -3   1 -18   37.08   11.31   0
  -2  -1 -14 1102.24   24.56   0
  -2   2 -20   32.88   11.65   0
  -2   3 -21   -0.56   11.59   0
  -2   4 -22  301.76   20.64   0
  -1   0 -17 1596.12   32.23   0
   0   0 -17   -2.86    7.86   0
   0   1 -19   15.88    9.79   0
   2  -1 -14   75.53    8.72   0
   2   4 -23   -3.19   12.43   0
   3   3 -22  250.62   17.73   0
   3   4 -23  177.25   16.36   0
   3   5 -24   31.80   12.68   0
   4   1 -19    9.80    8.68   0
   4   3 -22   21.88   10.43   0
   4   4 -23   45.54   13.02   0
   5   0 -16   -3.43    6.24   0
   6   1 -18  127.03    9.90   0
   6   2 -20   13.29    8.36   0
   7   1 -17  375.92   13.99   0
   7   3 -21  188.88   13.85   0
 -14  24   6   10.56    7.04   0
 -13  21  13   14.05    7.30   0
 -13  23   9    4.72    8.29   0
 -13  24   6   20.57    7.47   0
 -12  22  11   38.50    9.28   0
 -12  24   6   35.79    8.55   0
 -11  22  -9   -5.32    4.67   0
 -11  23  -7    3.81    5.30   0
 -10  20  13   47.53    9.60   0
 -10  22  -9   -1.97    5.86   0
 -10  22  10   37.60   10.82   0
 -10  23  -7   61.83    6.82   0
 -10  23   8    4.56    8.95   0
 -10  24  -4    9.66    6.94   0
 -10  24   4   -1.41    9.85   0
 -10  24   5   10.86    8.46   0
  -9  21  11  337.51   15.84   0
  -9  23  -7    2.27    5.81   0
  -9  24  -2   93.65   10.07   0
  -9  24   3   57.92    9.58   0
  -9  24   4    2.79    8.10   0
  -8  22  -9   26.67    6.07   0
  -8  23  -7   10.03    6.40   0
  -8  23   6   26.18   11.32   0
  -8  24  -1    6.79    8.12   0
  -8  24   0   45.55    9.40   0
  -8  24   1   40.35    9.15   0
  -7  19  12   38.54   11.12   0
  -7  20  11   21.21    9.25   0
  -7  22  -9  149.56    8.63   0
  -7  23  -6   50.72    7.60   0
  -7  23   5    3.10    9.17   0
  -6  23  -5   18.16    9.21   0
  -6  23   3   90.13   13.15   0
  -5  21 -10   -3.66    5.42   0
  -5  22  -8    6.89    6.92   0
  -5  22   5   -2.59   11.37   0
  -5  23  -2   -1.39    9.54   0
  -5  23  -1    2.62   10.16   0
  -4  20 -11  125.36    8.88   0
  -4  21  -9  108.42    9.05   0
  -4  22  -7   22.88    7.25   0
  -4  22   3   54.72   12.89   0
  -3  17  10  121.55   15.05   0
  -3  21  -8   -1.84    7.61   0
  -3  22  -5   75.88    9.53   0
  -3  22   0   14.29   11.16   0
  -3  22   1   34.32   10.95   0
  -2  21   2    4.67    9.97   0
  -1  20  -8   10.50    6.50   0
  -1  21  -3   75.24   10.15   0
  -1  21  -2   -0.19    8.10   0
   0  17   6  637.63   22.90   0
   0  19  -9    6.10    6.28   0
   0  20  -6   62.07    8.61   0
   0  20  -3    9.03    9.42   0
   0  20  -2  345.04   16.06   0
   0  20  -1   -1.15    8.75   0
   1  17   4  124.74   13.07   0
   1  18  -9   23.43    6.62   0
   1  18   2   76.39   12.62   0
   1  19  -6   10.71    7.25   0
   1  19  -5   25.09    9.20   0
   1  19  -2   68.58   10.95   0
   1  19  -1  347.87   15.30   0
   1  19   0   20.87    9.32   0
   2  17  -9   83.77    7.83   0
   2  18  -6  117.03    9.34   0
   2  18  -3  199.87   11.92   0
   2  18  -2  532.63   17.39   0
   2  18  -1    3.78    7.99   0
 -16  21  13   24.43    5.75   0
 -16  23   9   21.42    6.05   0
 -15  23   9   13.64    6.07   0
 -15  24   4   23.15    7.04   0
 -15  24   5   -0.07    5.94   0
 -14  21  13    6.77    5.99   0
 -14  22  11   56.56    8.21   0
 -14  24  -1   11.52    6.03   0
 -13  22  11    3.18    6.89   0
 -13  24  -2  131.02    8.65   0
 -12  23  -6    4.54    5.64   0
 -12  24  -2   -0.76    6.44   0
 -12  24   5   41.34    8.36   0
 -11  21  12   20.75    8.19   0
 -11  22  10   68.66   10.78   0
 -11  23  -6   -1.72    6.89   0
 -11  23   8    1.76    8.51   0
 -11  24  -2   47.43    7.55   0
 -10  23  -6    2.28    6.87   0
 -10  24  -2   11.35    7.24   0
 -10  24   3    2.04    8.36   0
  -9  22   9   28.63   10.35   0
  -9  23  -6   -4.57    7.21   0
  -9  24  -1   -2.40    7.05   0
  -9  24   0    1.15    8.04   0
  -9  24   1   32.27    9.14   0
  -9  24   2   21.01    9.15   0
  -8  21  10    5.17    9.77   0
  -8  22   8   88.67   11.46   0
  -8  23  -6   15.10    6.50   0
  -8  23   5   10.81   10.95   0
  -7  21 -10    7.51    6.76   0
  -7  22  -8    0.11    6.97   0
  -6  19  11   16.46   10.52   0
  -6  21   8    9.81   10.15   0
  -6  22   6    0.53   10.17   0
  -6  23  -3  284.23   14.14   0
  -6  23   2   66.21   11.01   0
  -5  18  11   23.80   12.03   0
  -5  19  10  461.05   19.22   0
  -5  22  -7   11.11    7.27   0
  -4  17  11  100.31   12.78   0
  -4  22  -6  301.98   12.96   0
  -3  18   9   36.37   11.77   0
  -3  20 -10    6.90    6.18   0
  -3  21   4   39.83   11.14   0
  -3  22  -2  194.45   12.87   0
  -3  22  -1   86.94   11.02   0
  -2  20  -9    8.60    6.38   0
  -2  20   4   31.06   10.60   0
  -2  21  -6    5.27    7.45   0
  -1  17   7   30.62   13.05   0
  -1  18 -11    3.77    6.67   0
  -1  20  -7    2.20    6.59   0
  -1  20   1  285.20   16.87   0
  -1  20   2   43.30   10.99   0
   0  18 -10    4.03    5.75   0
   0  18   4   17.06   11.02   0
   0  19  -8   10.33    7.00   0
   0  19   2  120.67   12.48   0
   1  17 -10  118.80    9.22   0
   2  17  -8   17.35    6.58   0
   2  17  -7  132.11    9.92   0
   2  17   0  491.76   17.59   0
 -16  22  11    5.82    5.50   0
 -16  23   8   -8.21    6.18   0
 -15  22  11    4.97    5.86   0
 -15  24   2   10.93    5.87   0
 -15  24   3   29.24    6.47   0
 -14  24   0    9.36    5.97   0
 -14  24   1   45.57    6.90   0
 -14  24   2   26.63    7.84   0
 -14  24   3   63.38    7.75   0
 -14  24   4   10.51    6.79   0
 -13  23  -5   36.04    6.87   0
 -13  24  -1    0.76    6.10   0
 -13  24   0   11.58    6.69   0
 -13  24   1   38.85    8.67   0
 -13  24   2   13.24    8.45   0
 -13  24   3   26.15    7.34   0
 -13  24   4   28.24    7.57   0
 -12  22  -8    6.18    5.15   0
 -12  23   8   56.71    9.22   0
 -12  24  -1   18.80    7.20   0
 -12  24   0   -3.73    7.98   0
 -12  24   2    7.42    8.86   0
 -12  24   3   20.78    7.96   0
 -11  22  -8    5.83    6.13   0
 -11  24  -1   11.59    7.25   0
 -11  24   0    7.81    7.41   0
 -11  24   2    2.01    7.85   0
 -10  21  11  105.01   10.77   0
 -10  22  -8   -5.27    6.41   0
 -10  24   0    2.63    7.65   0
  -9  21 -10    1.72    6.20   0
  -9  21  10   28.75   11.04   0
  -9  22  -8   48.55    7.69   0
  -9  23  -5   13.18    8.05   0
  -9  23   6   10.93    9.54   0
  -8  20  11   -2.39    8.30   0
  -8  21 -10   12.59    6.70   0
  -8  22  -8    2.79    7.45   0
  -8  23  -5   19.09    7.51   0
  -8  23   4   29.94   11.34   0
  -7  20  10  235.49   15.84   0
  -7  22   6    3.83   11.17   0
  -6  22  -7  126.89    9.47   0
  -6  22   5   16.53    9.93   0
  -6  23  -2    9.41    8.28   0
  -6  23  -1    1.31    8.73   0
  -6  23   0   16.54    9.28   0
  -5  20   8   53.36   11.49   0
  -5  22  -6   19.83    7.52   0
  -4  20 -10   62.68    8.26   0
  -4  20   7   97.11   12.86   0
  -4  21  -8    5.32    6.46   0
  -4  22  -3    1.80    9.10   0
  -4  22  -2   19.64   10.18   0
  -4  22  -1   53.33   11.64   0
  -4  22   1  -11.04    8.95   0
  -3  19   7   17.74   10.90   0
  -3  20  -9   18.97    7.61   0
  -3  21  -7  349.65   13.06   0
  -3  21   3    1.42    9.64   0
  -2  17   8   17.43   12.79   0
  -2  19 -10    4.05    6.77   0
  -2  20  -8   -1.97    6.18   0
  -2  20   3   42.02   10.80   0
  -2  21  -3    6.17    8.53   0
  -2  21  -2   15.01    8.61   0
  -1  19   3  216.89   15.85   0
  -1  20  -6  370.89   14.15   0
   0  18  -9  143.57    9.74   0
   0  18   3    3.46    9.27   0
   0  19  -7  157.13    9.90   0
   0  19  -6   10.00    8.51   0
   0  19   0   -3.87   10.02   0
   0  19   1  114.37   11.95   0
   1  17  -9  171.17   10.01   0
   1  18  -7   77.60    8.02   0
   1  18  -6   86.10    9.57   0
   1  18   0   13.81    8.47   0
   2  16  -9   75.20    7.89   0
   2  17  -6   67.01    7.83   0
   2  17  -5   30.48    8.46   0
   2  17  -3   30.67    9.28   0
   2  17  -2  163.69   11.26   0
 -14  23  -4   20.28    6.65   0
 -13  21  12   -2.48    6.63   0
 -13  22  -7   55.20    6.88   0
 -13  22  10   15.59    8.72   0
 -12  20  13   46.62    8.86   0
 -11  22   9   41.84   10.79   0
 -10  20  12  129.20   10.66   0
 -10  23  -5   97.43    8.46   0
 -10  23   6  125.03   11.81   0
  -9  22   8   33.24   10.07   0
  -8  18  13   32.62    8.61   0
  -8  21   9  214.97   14.27   0
  -8  23  -3  237.35   12.91   0
  -8  23   3   30.87    9.64   0
  -7  18  12   25.65   10.69   0
  -7  19  11  470.32   19.03   0
  -7  21   8  279.02   15.84   0
  -7  22  -7   30.54    7.42   0
  -7  23  -3   94.80   10.07   0
  -7  23  -2   19.02    8.75   0
  -7  23   0    0.56    8.29   0
  -6  19  10   -5.56   11.16   0
  -6  21  -9   36.74    6.80   0
  -6  22   4    4.16    9.66   0
  -5  16  12   -4.05   11.85   0
  -5  19   9  361.51   17.56   0
  -5  21  -8  104.27    9.52   0
  -5  22   2    3.81    9.74   0
  -4  16  11   -1.52   12.00   0
  -4  18   9   80.79   13.89   0
  -3  16  10   16.59   10.97   0
  -3  18   8   -1.54   10.01   0
  -3  21   1   39.42   10.42   0
  -2  20  -7    1.78    6.56   0
  -2  20   2  290.32   15.86   0
  -1  18 -10   67.65    7.96   0
  -1  20  -3  105.19   10.34   0
  -1  20  -2  298.23   14.36   0
   0  17   4    3.14    9.73   0
   0  19  -5  658.90   17.84   0
   0  19  -2  118.67   10.68   0
   0  19  -1  112.97   10.95   0
   1  16 -10  945.45   17.92   0
   1  17   1  673.67   21.01   0
   1  18  -5  278.04   12.59   0
   1  18  -3   31.46    8.11   0
   1  18  -2   55.09    9.24   0
 -18  21  12   14.02    5.50   0
 -17  21  12   36.14    6.42   0
 -17  22  10    3.48    5.69   0
 -17  23   6   36.81    7.20   0
 -16  22  10   84.77    8.20   0
 -15  21  12   -1.32    6.65   0
 -15  22  10    0.66    7.25   0
 -14  21  12   -0.30    6.23   0
 -13  20  13   17.41    7.85   0
 -13  23  -4   33.57    6.74   0
 -12  21  -9   44.86    6.55   0
 -12  23  -4  101.93    9.52   0
 -11  20  12  179.59   12.34   0
 -11  22  -7   12.64    7.02   0
 -10  19  13   31.06    8.43   0
 -10  21  10   -4.33    8.36   0
 -10  22  -7   -8.72    6.95   0
 -10  23   5   35.98   10.04   0
  -9  20  11   51.16   10.16   0
  -9  21   9  -11.24   10.70   0
  -9  22  -7    4.54    7.18   0
  -9  23  -3    2.40    8.71   0
  -9  23   3   49.14   11.57   0
  -9  23   4   58.08   10.34   0
  -8  20  10    4.34   10.94   0
  -8  21  -9   96.17    8.67   0
  -8  22  -7   26.87    6.60   0
  -8  23  -2   11.62    7.87   0
  -8  23   0    3.05    8.30   0
  -8  23   1   23.80    9.16   0
  -8  23   2   62.10   10.40   0
  -7  20   9   -9.87   11.05   0
  -7  22  -6   36.17    8.87   0
  -6  18  11  253.15   14.98   0
  -6  20   8   92.43   13.90   0
  -6  21  -8   25.32    7.94   0
  -6  21   6    2.42   11.45   0
  -6  22  -5   -2.37    7.10   0
  -6  22   3    4.53    9.43   0
  -5  20 -10  127.70    8.36   0
  -5  20   7   18.15   11.31   0
  -5  21   5   89.16   12.11   0
  -5  22  -3   52.58    9.63   0
  -5  22  -1  312.85   15.15   0
  -5  22   0   36.26   10.70   0
  -5  22   1   96.41   11.78   0
  -4  19   7   24.50   12.85   0
  -4  21   2   38.54   12.32   0
  -3  19 -10  297.16   11.42   0
  -3  20  -8   43.61    7.33   0
  -3  21  -3    0.90    8.26   0
  -3  21  -2  327.18   15.00   0
  -3  21  -1    4.49    8.77   0
  -2  19  -9    0.19    5.98   0
  -2  19   4    7.87   10.27   0
  -2  20  -6  673.03   17.64   0
  -2  20  -5    8.32    9.24   0
  -2  20   0  467.52   18.76   0
  -2  20   1    9.62   10.08   0
  -1  18   4  354.26   17.39   0
  -1  19  -7  305.34   12.02   0
   0  17 -10   76.70    7.64   0
   0  18  -8   59.18    7.66   0
   0  18  -7   38.02    8.05   0
   0  18   1    8.16    8.71   0
   1  17  -8  199.07    9.92   0
   1  17  -7   34.88    7.93   0
 -18  22   9   10.43    6.00   0
 -17  23   4   11.96    6.55   0
 -17  23   5   23.89    6.30   0
 -16  23   6    6.78    6.16   0
 -15  23  -2   65.03    7.19   0
 -14  22  -6   18.75    6.64   0
 -14  23   6    1.52    6.98   0
 -12  23   5   15.17   10.14   0
 -11  19  13   -1.35    8.48   0
 -11  21  -9   40.94    7.13   0
 -11  21  10   25.76   10.80   0
 -11  22   8   64.39   10.73   0
 -11  23   4    6.68   10.29   0
 -10  21  -9    3.25    6.35   0
 -10  23  -3   83.51    9.14   0
 -10  23  -2    6.16    8.89   0
 -10  23   3   -0.48    8.48   0
 -10  23   4  131.49   11.70   0
  -9  19  12   75.62   10.03   0
  -9  21  -9    5.61    5.82   0
  -9  22   6   34.45   11.73   0
  -9  23  -2    1.31    7.72   0
  -9  23   2    0.98    8.79   0
  -8  19  11   12.17   10.93   0
  -8  22  -6    2.97    6.97   0
  -7  21  -8  237.43   11.51   0
  -7  22  -5    1.65    8.49   0
  -7  22   3   12.95   11.39   0
  -6  19   9  128.45   14.24   0
  -6  20 -10  178.40    9.32   0
  -6  21   5   10.60   11.61   0
  -6  22  -3   55.55   10.36   0
  -6  22  -2   -1.53    9.57   0
  -5  19   8    0.67   10.01   0
  -5  21  -7  363.54   13.14   0
  -5  21   4    5.39    9.87   0
  -4  21   0  160.04   14.10   0
  -3  19   5   -5.27    9.78   0
  -3  20  -7    4.30    6.72   0
  -2  18   5  428.30   18.92   0
  -2  19  -8   14.34    7.71   0
  -2  20  -3   21.24    8.29   0
  -2  20  -2  537.03   17.75   0
  -1  18  -9  135.19    8.63   0
  -1  18   3   32.61    9.91   0
  -1  19  -6   16.53    7.30   0
  -1  19  -5   37.11    9.26   0
  -1  19   0   15.54    8.81   0
   0  18  -1    3.12    9.15   0
   1  16  -9   39.08    7.02   0
   1  17  -6   97.32    8.33   0
   1  17  -5   74.41    9.10   0
   1  17  -1  351.19   14.56   0
 -18  20  13    4.91    5.19   0
 -18  21  11    4.54    5.64   0
 -17  20  13   57.64    6.83   0
 -17  22   9   11.97    5.76   0
 -17  23   3   76.55    7.07   0
 -16  22   9    2.82    5.91   0
 -16  23   0   -1.79    5.14   0
 -16  23   1   26.90    7.43   0
 -16  23   2   29.49    7.50   0
 -16  23   3   -1.99    7.45   0
 -16  23   5   84.44    7.65   0
 -15  20  13   43.36    7.61   0
 -15  22  -5   28.97    6.71   0
 -15  22   9   -5.38    6.56   0
 -15  23  -1    5.71    5.96   0
 -14  23  -2    5.91    6.65   0
 -14  23  -1  112.63    9.42   0
 -14  23   5    0.18    7.63   0
 -13  21  -8   46.83    6.86   0
 -13  22  -6   21.07    6.36   0
 -13  23  -2  129.69    9.17   0
 -13  23   4   35.72   10.11   0
 -12  21  10    9.28    9.41   0
 -12  22  -6    5.72    6.87   0
 -12  23  -2   26.59    7.16   0
 -12  23   4   98.85   10.59   0
 -11  22  -6  140.94    9.78   0
 -11  23  -2   95.30    9.49   0
 -11  23  -1   72.40   10.44   0
 -11  23   2   -4.49   10.15   0
 -11  23   3   10.70    8.42   0
 -10  19  12  138.35   12.18   0
 -10  21   9   65.91   10.51   0
 -10  22  -6   -1.74    7.63   0
 -10  23  -1    4.98    7.96   0
 -10  23   0    6.39    8.51   0
 -10  23   1    8.08    8.90   0
 -10  23   2   39.90    9.93   0
  -9  20  10   70.57   12.18   0
  -9  22  -6   65.94    7.95   0
  -8  17  13    1.32    7.82   0
  -8  18  12  952.81   23.00   0
  -8  20 -10   29.66    6.85   0
  -8  20   9  112.27   13.57   0
  -8  21  -8   -3.69    7.15   0
  -7  17  12   19.66   10.37   0
  -7  20 -10  208.01    9.55   0
  -7  20   8  146.19   14.67   0
  -7  22  -3    6.28    9.17   0
  -7  22   2   22.73    9.76   0
  -6  16  12  128.63   13.90   0
  -6  17  11   43.71   11.99   0
  -6  22  -1   59.99   10.04   0
  -5  16  11  200.87   16.08   0
  -5  18   9  131.83   12.93   0
  -5  21   2   49.00   12.64   0
  -5  21   3  256.13   15.45   0
  -4  16  10  275.33   16.03   0
  -4  17   9   25.27   10.88   0
  -4  20   4    7.36    9.73   0
  -4  21  -3   74.83    9.78   0
  -4  21  -2  457.14   16.89   0
  -4  21  -1   15.57    9.02   0
  -3  19   4   33.33   12.00   0
  -3  20  -6    7.45    7.31   0
  -3  20  -5   71.85   10.27   0
  -2  19  -7   71.70    9.04   0
  -2  19   2   35.77    9.96   0
  -1  19  -2    4.94    7.80   0
   0  16 -10   10.91    7.33   0
   0  17  -8   85.82    8.62   0
   0  17   1    9.55    9.96   0
   0  17   2  171.32   12.68   0
   0  18  -5   13.89    6.98   0
   0  18  -3    6.66    7.30   0
   0  18  -2  497.42   16.33   0
 -18  22   8   15.71    5.46   0
 -17  22   8   -0.16    6.86   0
 -16  21  11   10.34    6.34   0
 -15  23   0    3.43    6.10   0
 -15  23   1   15.09    7.05   0
 -14  22  -5   67.41    7.83   0
 -14  23   0   -3.38    6.56   0
 -14  23   2   22.02    9.05   0
 -14  23   3    8.92    7.56   0
 -13  23   0   63.92    8.64   0
 -13  23   1    2.34    8.90   0
 -13  23   2   24.91    9.71   0
 -13  23   3   22.72    8.59   0
 -12  19  13    0.30    6.92   0
 -12  21  -8    0.87    6.54   0
 -12  23  -1  122.41   10.04   0
 -11  20  11  117.77   10.62   0
 -11  21  -8    9.68    6.91   0
 -11  21   9   25.27   10.94   0
 -10  20 -10   51.45    7.26   0
 -10  21  -8   38.34    7.88   0
 -10  22  -5   -4.01    7.61   0
 -10  22   6  357.34   16.08   0
  -9  20 -10    0.92    6.54   0
  -9  21  -8   13.49    6.81   0
  -9  22  -5   41.15    8.19   0
  -9  22   5    4.42    9.38   0
  -7  21   5   -9.39   10.89   0
  -7  22  -2   48.64    9.31   0
  -7  22   0    9.23    9.69   0
  -6  19   8   10.53   11.65   0
  -6  21   3   24.80   11.91   0
  -5  19   7   59.18   12.07   0
  -5  21   1  864.55   23.59   0
  -4  18 -11  125.67    8.45   0
  -4  20   3   16.66    9.90   0
  -3  17   7   24.91   12.16   0
  -3  18 -10   11.52    6.70   0
  -3  20  -3   30.80    8.34   0
  -3  20  -2  108.31   10.55   0
  -3  20  -1   10.27    8.68   0
  -2  18  -9  234.86   10.22   0
  -2  19  -6   35.28    7.83   0
  -2  19   0   37.35   10.67   0
  -2  19   1   10.18    9.08   0
  -1  17   3  222.82   15.22   0
  -1  18   1   31.15    9.62   0
   0  17   0   -0.86    7.53   0
 -19  20  12   92.89    6.91   0
 -19  21  10    4.40    5.88   0
 -15  22  -4    3.63    5.80   0
 -14  20  -9    6.01    5.77   0
 -14  20  12   46.70    7.49   0
 -14  21  10   28.74    8.78   0
 -13  19  13    1.69    8.06   0
 -13  22  -5    5.34    6.12   0
 -12  20  11   27.90    9.66   0
 -12  21   9   46.38   11.00   0
 -11  19  12    7.83    9.48   0
 -11  22  -5   33.49    7.50   0
 -11  22   6   22.92    9.37   0
 -10  20  10  157.99   12.45   0
 -10  22   5   83.55   11.08   0
  -9  18  12   76.18    9.96   0
  -9  20   9   51.34   10.52   0
  -9  22   3    7.03    9.30   0
  -8  19  10   39.20   10.04   0
  -8  20   8  251.49   16.28   0
  -8  21  -7   19.57    6.82   0
  -8  21   6   12.41    9.69   0
  -8  22   0  323.78   15.09   0
  -7  19   9  181.61   13.69   0
  -7  21  -6    4.37    8.42   0
  -7  21   4   60.28   12.67   0
  -6  18   9   64.09   12.69   0
  -6  20  -8  105.30    9.45   0
  -6  21  -5   -4.41    7.94   0
  -6  21   2   16.51    9.78   0
  -4  16   9    3.41   11.94   0
  -4  19   5   81.50   11.64   0
  -4  20  -6  818.89   18.71   0
  -4  20  -5   13.39    9.07   0
  -4  20   2  110.71   12.24   0
  -3  16   8   49.43   11.83   0
  -3  18   5   29.58   11.54   0
  -3  19   2    6.14   10.86   0
  -2  19  -3   65.13    8.99   0
  -2  19  -1    6.52    7.95   0
  -1  18  -6  535.59   15.07   0
  -1  18  -3   -0.99    8.42   0
  -1  18  -2   79.98   10.22   0
  -1  18  -1   59.23    9.10   0
  -1  18   0    8.52    8.20   0
   0  17  -5  155.54    9.70   0
   0  17  -3  190.49   11.86   0
   0  17  -2  157.73   10.72   0
   0  17  -1    2.29    7.08   0
 -18  21  10   27.65    6.11   0
 -18  22   6   -0.35    5.84   0
 -17  20  12   25.58    6.77   0
 -17  21  10   -2.10    5.60   0
 -16  20  12   75.94    8.44   0
 -16  21  10   45.08    7.31   0
 -15  20  12   26.50    7.13   0
 -15  21  10    5.65    6.57   0
 -14  19  13  169.53   10.55   0
 -14  22  -4   61.48    7.48   0
 -13  20  -9   -1.85    5.96   0
 -13  20  11   -5.05    8.75   0
 -13  21  -7   -2.80    6.71   0
 -13  21   9   53.48   10.68   0
 -13  22  -4   38.91    7.65   0
 -13  22   6    8.68    9.78   0
 -12  20  -9    5.98    6.41   0
 -12  21  -7   23.10    7.43   0
 -12  22   5   14.71   10.62   0
 -11  18  13    8.14    7.32   0
 -11  20  10   16.02   10.61   0
 -11  21  -7    0.79    7.09   0
 -11  22   4   39.22   11.38   0
 -11  22   5  104.84   11.37   0
 -10  19  11    4.87    8.24   0
 -10  21  -7   17.51    7.68   0
 -10  22  -3    5.46    8.49   0
 -10  22   3   19.43   11.22   0
 -10  22   4   10.07    9.42   0
  -9  21  -7   26.46    6.73   0
  -9  21   6  145.29   12.71   0
  -9  22  -1   56.65    9.45   0
  -9  22   0   -0.09    8.46   0
  -9  22   1   -4.59    8.65   0
  -9  22   2   27.22    9.75   0
  -8  17  12  288.64   14.41   0
  -7  16  12   66.43   10.49   0
  -7  17  11   42.01    9.84   0
  -7  21  -5   48.91    8.54   0
  -6  16  11   18.84   11.93   0
  -6  17  10   97.17   11.84   0
  -6  19   7    9.51    9.83   0
  -6  20   5    6.03    9.66   0
  -6  21  -1   12.79    9.00   0
  -6  21   0  221.68   13.84   0
  -6  21   1    0.55    9.15   0
  -5  16  10   70.51   11.59   0
  -5  17   9   21.58   10.59   0
  -5  19  -9    3.83    7.18   0
  -5  20  -6   67.91    9.81   0
  -5  20   3  439.48   18.56   0
  -4  19   4  155.31   13.11   0
  -4  20  -3  341.74   14.21   0
  -4  20  -1  473.31   17.25   0
  -4  20   0   -1.08    8.73   0
  -3  18  -9   58.15    7.12   0
  -3  18   4   -2.98    8.96   0
  -3  19  -6   93.36    8.88   0
  -3  19   1  306.10   15.17   0
  -2  17   4  309.39   15.87   0
  -2  18  -7   51.87    8.30   0
  -2  18   2  572.50   19.09   0
  -1  16 -10  188.00    9.10   0
  -1  17  -8    6.34    5.91   0
   0  16  -8   13.08    6.26   0
 -20  19  13   15.32    4.93   0
 -20  20  11    7.37    5.18   0
 -20  21   8    2.99    5.56   0
 -18  22   1   -6.48    5.32   0
 -18  22   2  201.28    9.75   0
 -18  22   3    8.54    7.09   0
 -18  22   4   50.07    6.55   0
 -17  22  -1   -4.34    5.69   0
 -17  22   0    8.14    6.97   0
 -16  21  -5   37.45    6.85   0
 -16  22  -1   -5.80    6.87   0
 -15  19  13    3.56    7.06   0
 -15  20  -8   75.26    7.27   0
 -15  21   9  241.30   12.91   0
 -15  22  -2   26.05    7.93   0
 -15  22   6    8.20    7.56   0
 -14  20  11   20.43    9.31   0
 -14  21  -6    7.92    6.82   0
 -14  21   9    4.69    8.28   0
 -13  22   5   78.73    9.95   0
 -12  18  13  202.75   11.94   0
 -12  19  12   36.53    8.24   0
 -12  20  10   30.05   10.51   0
 -12  21   8   11.34    9.11   0
 -11  20  -9   16.68    6.37   0
 -11  22  -3   47.76    8.17   0
 -11  22  -2   -2.08    9.11   0
 -11  22   3   27.37    9.44   0
 -10  17  13   21.04    9.03   0
 -10  18  12  373.69   14.92   0
 -10  20  -9   23.95    6.47   0
 -10  20   9   45.86   10.38   0
 -10  21   6    6.93   11.09   0
 -10  22   0  167.54   11.91   0
 -10  22   1   -1.13    8.50   0
  -9  18  11   66.13   11.82   0
  -9  20   8   70.92   11.87   0
  -9  21  -6   52.96    7.92   0
  -9  21   5   28.12   11.66   0
  -8  19 -10   40.33    7.33   0
  -8  19   9  156.97   12.93   0
  -8  20  -8    9.34    7.37   0
  -8  21  -5   17.53    7.57   0
  -8  21   4   -2.16    9.14   0
  -7  19   8    7.49    9.72   0
  -7  21  -3   -1.78    9.24   0
  -7  21  -2   -5.10    9.40   0
  -7  21   0    8.61   10.83   0
  -7  21   2    1.43    9.34   0
  -6  18   8   46.24   12.48   0
  -6  20  -7   -2.05    6.63   0
  -5  18   7  104.12   13.15   0
  -5  19  -8  121.09    9.49   0
  -5  19   5  392.35   17.89   0
  -5  20  -5  365.88   14.15   0
  -5  20   1   14.92    9.35   0
  -4  17   7   65.56   11.23   0
  -4  19  -7   79.69    8.12   0
  -3  17 -10  161.60    9.24   0
  -3  18   3  137.48   13.41   0
  -3  19  -5  199.55   11.23   0
  -3  19  -3   63.39    8.89   0
  -3  19  -2  259.22   13.03   0
  -3  19  -1  256.55   13.35   0
  -3  19   0  203.79   12.95   0
  -2  17  -9  171.20    8.98   0
  -2  18  -5  262.00   12.64   0
  -2  18   1    7.47    8.19   0
  -1  16  -9   52.12    8.04   0
  -1  17  -7   -3.93    5.72   0
  -1  17  -6   -1.42    6.96   0
  -1  17   0  125.42   10.66   0
 -19  19  13    5.35    5.47   0
 -19  20  11   -6.44    5.82   0
 -19  21   8   18.83    6.69   0
 -18  19  13   44.19    6.79   0
 -17  19  13   21.68    6.78   0
 -17  21  -4  116.35    8.09   0
 -17  21   9   61.01    7.79   0
 -17  22   3  109.88    8.49   0
 -17  22   4   27.79    7.33   0
 -16  20  -7    3.05    5.76   0
 -16  20  11   45.51    8.31   0
 -16  21   9    0.36    6.92   0
 -16  22   0   10.89    7.66   0
 -16  22   1   26.80    8.33   0
 -16  22   4    8.72    8.58   0
 -16  22   5   55.39    8.19   0
 -15  20  11    2.99    7.20   0
 -15  22  -1   40.76    7.56   0
 -15  22   4  164.45   11.99   0
 -15  22   5   15.47    8.01   0
 -14  20  -8   58.00    7.21   0
 -14  22  -1    1.80    8.65   0
 -14  22   4    5.21    9.93   0
 -13  19  12   55.26    8.14   0
 -13  20  -8  291.55   10.83   0
 -13  20  10   35.17   10.15   0
 -13  21   8    1.10    9.08   0
 -13  22  -2  119.55    9.84   0
 -13  22  -1   33.27    9.68   0
 -13  22   4   25.91    9.45   0
 -12  19 -10   83.92    7.70   0
 -12  21  -6   20.89    6.51   0
 -12  22  -2   21.67    8.07   0
 -12  22  -1    2.90    7.66   0
 -12  22   1    5.93   10.05   0
 -12  22   2   23.36    9.06   0
 -12  22   3    5.90    9.37   0
 -11  19  11  206.96   12.55   0
 -11  20   9    6.49    9.17   0
 -11  21  -6    8.64    6.46   0
 -11  22  -1    0.28    7.82   0
 -11  22   0   20.99    9.31   0
 -11  22   1   -0.97    8.62   0
 -11  22   2   41.96    9.83   0
 -10  19  10    4.85   10.55   0
 -10  20   8   56.24   12.36   0
  -9  17  12   -2.56    9.46   0
  -9  19 -10    2.89    6.58   0
  -9  19   9  165.50   14.30   0
  -9  20  -8   33.22    7.99   0
  -9  21  -5    3.69    7.06   0
  -9  21   4   30.93    9.93   0
  -8  17  11   24.27   11.03   0
  -8  19   8   26.25   11.82   0
  -8  20   6  145.07   12.83   0
  -8  21   2   27.19    9.81   0
  -8  21   3   12.34    9.59   0
  -7  20   5  511.01   19.33   0
  -7  21  -1  115.55   11.31   0
  -6  17   9  527.13   20.31   0
  -5  16   9  820.27   24.59   0
  -5  18 -10  111.46    7.98   0
  -5  19   4   15.84    9.71   0
  -5  20  -3  654.30   18.46   0
  -5  20  -1  495.16   17.86   0
  -4  16   8   12.93   10.59   0
  -4  18  -9  307.01   11.35   0
  -4  19   2  105.41   11.64   0
  -3  18  -7   18.13    7.60   0
  -3  18   2   51.88   11.33   0
  -2  16 -10   49.26    7.74   0
  -2  17   2  188.60   13.65   0
  -2  18  -3    7.86    7.78   0
  -2  18  -2   25.64    7.74   0
  -2  18  -1   51.05    8.80   0
  -1  17  -5    8.72    6.69   0
  -1  17  -3   41.36    7.77   0
  -1  17  -2   34.96    7.95   0
  -1  17  -1  660.39   18.22   0
 -21  19  12    0.16    4.77   0
 -20  20  10   31.13    6.10   0
 -20  21   6   11.55    6.21   0
 -18  21   8    2.17    6.33   0
 -17  20  -6   32.87    6.56   0
 -17  20  11   -0.41    6.03   0
 -16  18  14   -1.18    5.60   0
 -16  21  -4   26.10    7.27   0
 -16  21   8    8.20    8.71   0
 -15  20  -7   18.14    6.74   0
 -15  21   8   -1.14    7.90   0
 -15  22   0   25.93    7.74   0
 -15  22   1    3.84    7.50   0
 -15  22   2    6.16    7.87   0
 -15  22   3   11.15    8.10   0
 -14  19  12    3.53    7.06   0
 -14  20  10   39.08   10.21   0
 -14  21  -5    0.18    7.36   0
 -14  21   8   23.84    9.16   0
 -14  22   0    1.87    7.61   0
 -14  22   3   57.80    9.59   0
 -13  21  -5   23.87    8.26   0
 -13  22   0   66.85    9.22   0
 -13  22   1   18.83    8.53   0
 -13  22   2   27.09    9.32   0
 -12  19  11   27.00   10.10   0
 -12  20  -8   36.96    6.75   0
 -12  20   9    1.09   10.45   0
 -12  21  -5   85.58    9.70   0
 -11  17  13  585.30   17.03   0
 -11  18  12   51.19    9.16   0
 -11  20  -8  156.10    9.12   0
 -11  21  -5    0.07    8.39   0
 -11  21   6   64.76   10.67   0
 -10  20  -8   -5.44    5.87   0
 -10  21  -5   59.76    8.34   0
 -10  21   4   42.49   11.96   0
  -9  21  -3  125.33   11.53   0
  -9  21   3   -1.92    9.60   0
  -8  16  12    8.41    8.94   0
  -8  21  -1    6.04    9.07   0
  -8  21   1   -5.09    8.83   0
  -7  16  11  758.76   21.22   0
  -7  17  10  266.11   14.97   0
  -7  19  -9   63.24    7.24   0
  -7  20  -6    8.01    7.27   0
  -6  16  10   91.75   11.97   0
  -6  18 -10    1.11    6.38   0
  -6  18   7   25.70   11.96   0
  -6  20  -3  104.38   11.25   0
  -6  20   0 1113.57   25.71   0
  -5  19  -7  141.29    9.41   0
  -4  18   4   89.05   11.25   0
  -4  19  -3   72.46   10.22   0
  -4  19  -1  128.81   11.04   0
  -4  19   0   32.11    9.41   0
  -3  17  -9    5.39    6.77   0
  -3  18  -6  276.86   11.56   0
  -3  18   1   41.14    9.27   0
  -2  17  -7   12.19    6.17   0
 -21  20   9    2.65    4.67   0
 -20  19  12    6.63    5.42   0
 -20  21   2    2.39    5.29   0
 -20  21   3   28.44    6.56   0
 -20  21   4   46.62    6.11   0
 -19  20  10  120.01    8.27   0
 -19  21   0    7.14    6.28   0
 -19  21   6   95.57    8.32   0
 -18  20  10   68.30    8.08   0
 -16  19  12  160.04   10.55   0
 -16  20  10  181.51   11.42   0
 -15  20  10   45.02    8.15   0
 -15  21  -4   50.60    7.53   0
 -14  18  13   62.12    9.08   0
 -14  19  -9  105.66    7.92   0
 -14  21  -4   -2.28    8.04   0
 -13  19  11   12.01    9.50   0
 -13  20   9    3.22   10.32   0
 -12  18  12    5.06    9.34   0
 -12  21   6   25.69    9.50   0
 -11  19  10    5.85    9.49   0
 -11  20   8  197.74   13.57   0
 -10  19   9   16.18   11.22   0
 -10  21  -3    6.54    8.99   0
 -10  21   3   11.48    9.51   0
  -9  18  10  143.13   12.56   0
  -9  20  -7   85.10    8.32   0
  -9  20   6   72.59   11.20   0
  -9  21  -1   15.38    8.73   0
  -8  18   9   -1.04    8.98   0
  -8  19  -9   20.85    6.35   0
  -8  20  -6    5.40    7.05   0
  -7  18 -10   21.55    6.88   0
  -7  18   8  104.67   12.01   0
  -7  20  -5  332.59   13.79   0
  -7  20   2  123.49   12.29   0
  -6  19  -7    4.13    7.68   0
  -6  19   4  870.75   23.55   0
  -5  17   7   88.97   11.64   0
  -5  18   5   37.35   11.15   0
  -5  19  -6   40.02    7.66   0
  -5  19  -5    8.10    8.68   0
  -4  17   5   -1.30   11.04   0
  -4  18  -7    8.75    7.44   0
  -4  18   3    9.00    8.81   0
  -3  17  -8   72.31    8.33   0
  -3  17   3  357.24   15.68   0
  -3  18  -3   10.05    8.72   0
  -3  18  -2   39.59    8.17   0
  -3  18  -1  300.70   13.63   0
  -2  17  -6  121.14    8.75   0
  -2  17  -5   28.33    7.93   0
  -2  17  -1   34.28    9.18   0
  -2  17   0  459.25   16.18   0
 -21  18  13    9.16    4.94   0
 -21  19  11   15.15    5.49   0
 -21  20   8   29.21    6.02   0
 -20  20   9   13.91    5.99   0
 -19  19  12   -3.20    5.18   0
 -19  21   1   75.11    7.17   0
 -19  21   3  110.48    8.86   0
 -19  21   4   11.95    7.03   0
 -18  19  12   14.99    5.87   0
 -18  21  -1   46.21    6.73   0
 -18  21   0    5.43    7.32   0
 -18  21   6    4.12    6.39   0
 -17  19  12   86.21    7.81   0
 -17  20  -5    5.90    6.45   0
 -16  19  -8    9.38    6.16   0
 -16  20  -6    9.59    5.86   0
 -16  21   6    9.94    9.04   0
 -15  18  13   27.48    8.06   0
 -15  21   6   43.88   10.14   0
 -14  20   9   15.84   10.09   0
 -12  17  13    1.82    8.26   0
 -12  19  -9  271.84   10.82   0
 -12  20   8   16.45   10.20   0
 -12  21  -3   55.97    9.72   0
 -12  21   5   41.10   10.07   0
 -11  18  11   -3.65   10.04   0
 -11  19  -9    0.07    7.16   0
 -11  20  -7    9.16    6.41   0
 -11  21  -2   27.90    9.78   0
 -10  19  -9   34.96    6.49   0
 -10  21  -2   -5.84    7.63   0
 -10  21  -1    6.81    8.42   0
 -10  21   1   30.86   10.32   0
  -9  20  -6   21.76    7.35   0
  -9  20   5    3.94    9.87   0
  -8  15  12  646.43   19.59   0
  -8  16  11   25.50   10.62   0
  -8  18 -10  111.87    8.51   0
  -8  20  -5    9.86    7.48   0
  -8  20   3   53.40   10.68   0
  -7  16  10  175.19   14.18   0
  -7  17   9   -1.49    9.10   0
  -7  19   5  142.79   12.80   0
  -7  20  -3  114.25   10.67   0
  -7  20  -1  407.64   16.08   0
  -7  20   0   45.88   10.01   0
  -6  16   9  219.09   15.39   0
  -6  18  -9   12.17    7.19   0
  -6  19  -6  335.16   13.52   0
  -5  18  -8   33.81    6.91   0
  -5  18   4   41.15    9.86   0
  -5  19  -3   -0.61    7.29   0
  -4  17  -9    3.25    6.70   0
  -4  18  -6   42.60    7.39   0
  -4  18   1  255.63   14.86   0
  -4  18   2  259.20   14.20   0
  -3  16 -10  106.81    7.68   0
  -3  17  -7    1.88    7.03   0
  -3  17   2   39.08    9.16   0
  -2  16  -8   28.87    6.32   0
  -2  17  -3   15.43    7.10   0
 -20  18  13    3.35    5.32   0
 -20  19  11  121.26    7.81   0
 -20  20   8   20.30    6.90   0
 -19  20   9   15.15    5.98   0
 -18  20  -4   74.19    7.40   0
 -18  21   2  111.02    9.66   0
 -18  21   3   40.56    8.50   0
 -17  18  13  193.05    9.87   0
 -17  20   9   58.12    9.01   0
 -17  21   0    0.75    7.87   0
 -16  18  13   -4.29    7.06   0
 -16  21  -2    4.95    6.65   0
 -15  19  -8    0.93    6.21   0
 -15  19  11   29.33    8.98   0
 -15  20  -6   15.56    6.27   0
 -15  21  -2    8.01    8.41   0
 -14  20  -6   -1.38    7.50   0
 -14  21  -2   29.06    8.95   0
 -14  21   4   60.70   11.37   0
 -14  21   5   11.67    9.35   0
 -13  17  13   49.44    9.04   0
 -13  18  12  380.72   14.13   0
 -13  19  10   15.29   10.16   0
 -13  20   8   13.10    9.91   0
 -13  21   4   -0.23    8.76   0
 -12  20  -6   -9.12    8.07   0
 -12  21  -2   11.09    8.31   0
 -12  21  -1   78.51   11.14   0
 -12  21   0    5.15   10.22   0
 -12  21   1    3.68   10.60   0
 -12  21   2   38.87   11.53   0
 -12  21   3   12.79    9.80   0
 -11  17  12  357.10   15.24   0
 -11  20  -6   -5.79    7.94   0
 -11  20   6   40.94   11.96   0
 -11  21  -1    3.36    8.23   0
 -11  21   1   44.48    9.94   0
 -10  18  10  160.46   12.32   0
 -10  19   8   -2.21    9.22   0
 -10  20  -6    7.44    6.98   0
 -10  20   5  359.53   17.51   0
  -9  18 -10   11.96    6.74   0
  -9  18   9    5.57    9.65   0
  -9  19  -8   15.56    7.55   0
  -9  20  -5   16.81    7.52   0
  -8  18   8  425.97   17.71   0
  -8  20  -3   12.68    7.88   0
  -8  20  -2   14.61    9.84   0
  -8  20   0  560.28   19.43   0
  -7  15  11  143.84   12.39   0
  -7  19  -7   85.49    8.34   0
  -7  19   4  292.17   15.58   0
  -6  18  -8    7.50    7.37   0
  -6  18   5   31.57   10.17   0
  -6  19  -5    1.83    7.25   0
  -5  18   3  192.58   13.15   0
  -4  17   4   92.39   11.24   0
  -4  18  -5   70.81    8.46   0
  -4  18  -3  118.06   10.99   0
  -4  18  -2    5.23    8.77   0
  -4  18  -1  483.48   17.05   0
  -3  16  -9   99.37    8.41   0
  -3  17  -6    9.19    7.12   0
  -3  17   1  845.60   21.23   0
  -2  16  -7   61.69    7.15   0
 -22  18  12   11.25    4.93   0
 -21  20   1   22.15    5.21   0
 -21  20   6   87.50    7.30   0
 -20  20  -1    3.54    6.17   0
 -19  18  13    3.74    5.03   0
 -19  19  11    5.80    6.72   0
 -18  18  13    7.10    5.48   0
 -18  19  -6    2.54    6.06   0
 -17  20  -4   25.25    7.47   0
 -17  21   2   25.67    7.93   0
 -16  18  -9   -2.76    5.81   0
 -16  19  11   39.49    7.79   0
 -16  20  -5   56.06    7.19   0
 -16  21   0   -2.76    7.39   0
 -16  21   1   22.02    9.46   0
 -16  21   2   33.00    9.51   0
 -16  21   4   56.85    9.31   0
 -15  20  -5   -1.54    7.53   0
 -15  20   8   27.69   10.34   0
 -15  21  -1   12.42    7.71   0
 -15  21   0   25.58    9.39   0
 -15  21   1   -3.59    9.10   0
 -15  21   2  405.90   16.00   0
 -15  21   3    4.27   10.43   0
 -15  21   4   14.70    8.53   0
 -14  18  12    0.84    7.62   0
 -14  19  10   10.33    9.78   0
 -14  20   8   93.57   10.67   0
 -14  21  -1   63.11    9.29   0
 -14  21   0    1.61    9.42   0
 -14  21   1    5.08    9.82   0
 -14  21   2   12.33   10.41   0
 -13  18 -10   11.70    5.86   0
 -13  21  -1   39.98    8.81   0
 -13  21   0  274.03   13.32   0
 -13  21   1   16.59    8.76   0
 -13  21   2   19.04    9.65   0
 -12  18 -10   20.10    6.45   0
 -12  18  11   69.11    9.64   0
 -12  19  -8    3.25    7.59   0
 -12  20   6   32.93   11.56   0
 -11  18 -10   45.16    7.24   0
 -11  18  10   30.14   10.98   0
 -11  19  -8   13.69    7.51   0
 -11  20  -5   26.14    8.96   0
 -11  20   5    6.83   11.19   0
 -10  16  12  136.29   11.79   0
 -10  17  11    6.12    8.50   0
 -10  20  -5    9.19    7.41   0
 -10  20   4    8.25    9.54   0
  -9  17  10  131.97   12.03   0
  -9  19   6  114.44   13.31   0
  -9  20   2   22.19    9.65   0
  -9  20   3   15.33    9.68   0
  -8  17   9  174.41   12.75   0
  -8  18  -9   87.00    8.59   0
  -8  18   7    0.52   11.16   0
  -8  19   5  324.18   15.97   0
  -8  20  -1   77.66   10.31   0
  -7  19  -6    0.09    6.91   0
  -7  19  -5    5.51    8.75   0
  -6  16   8   89.14   12.83   0
  -6  18   4   13.84   10.81   0
  -6  19  -3   17.13    8.20   0
  -6  19  -2  235.98   12.57   0
  -6  19  -1  393.32   15.62   0
  -6  19   0    5.80    8.98   0
  -5  16   7   26.82    9.67   0
  -3  16  -8    4.57    6.77   0
  -3  17  -5   53.38    7.55   0
  -3  17  -2   49.30    8.12   0
  -3  17  -1  402.08   14.63   0
  -3  17   0  170.31   11.40   0
 -23  17  13   39.68    4.80   0
 -23  18  11   19.39    5.04   0
 -22  19   9   46.83    5.64   0
 -21  18  12   11.82    5.54   0
 -21  20   2   74.34    6.52   0
 -21  20   3    0.56    5.32   0
 -21  20   4   55.18    6.33   0
 -21  20   5   12.99    5.34   0
 -20  19  10    1.75    6.23   0
 -20  20   0    0.74    5.47   0
 -20  20   6    2.16    6.61   0
 -19  17  14    5.17    5.40   0
 -18  17  14   19.14    6.07   0
 -18  20   8   12.44    7.18   0
 -17  18  -8   22.47    6.55   0
 -16  20  -4    2.17    7.93   0
 -15  18  -9    7.75    6.54   0
 -15  18  12  116.02    9.32   0
 -15  19  -7  101.63    8.67   0
 -14  20  -5   95.05    8.86   0
 -13  19   9   26.09   11.10   0
 -13  20  -5   51.98    8.24   0
 -12  20  -5  126.79    9.56   0
 -12  20   5  127.22   13.45   0
 -11  20   4    1.80   11.13   0
 -10  18   9   34.17    9.90   0
 -10  19  -7    4.41    7.76   0
 -10  20   2   46.71   11.97   0
  -9  18  -9   19.04    7.18   0
  -9  18   8  113.19   12.06   0
  -9  19  -7    5.22    6.58   0
  -9  19   5   46.11   11.82   0
  -9  20  -2   11.66    8.28   0
  -9  20  -1   73.54   10.25   0
  -8  15  11   11.05   11.05   0
  -8  16  10   63.18   10.19   0
  -8  19   4  306.42   15.54   0
  -7  16   9  244.42   14.30   0
  -7  18  -8    4.10    6.12   0
  -7  18   5   73.53   11.14   0
  -7  19   1 1164.94   25.41   0
  -6  18  -7   66.09    7.63   0
  -5  17   4  611.42   19.60   0
  -5  18  -5   52.95    8.07   0
  -5  18  -3   -6.05    8.58   0
  -5  18  -1   22.43    9.70   0
  -5  18   1  176.89   12.45   0
  -4  17  -7   17.35    6.31   0
  -4  17  -6   61.17    8.31   0
  -4  17   2  237.15   13.37   0
  -3  16  -7  269.27   11.18   0
 -22  18  11   43.56    6.03   0
 -20  20   1   34.09    6.47   0
 -20  20   2   93.58    8.61   0
 -20  20   3  151.29    9.34   0
 -20  20   4   -1.39    6.90   0
 -19  18  12   16.82    6.85   0
 -19  20  -1    9.85    6.15   0
 -19  20   6   39.36    8.27   0
 -18  19  -5   29.27    6.82   0
 -18  19  10   40.15    8.57   0
 -18  20  -2   10.43    6.55   0
 -17  18  12    4.15    7.11   0
 -17  19  -6   15.33    5.88   0
 -17  19  10   -5.22    6.51   0
 -16  19  10   -0.98    7.57   0
 -15  17  13   24.97    8.04   0
 -14  18  -9   13.13    6.57   0
 -14  18  11   16.85    9.46   0
 -14  19  -7  282.28   11.48   0
 -14  19   9   55.55    9.80   0
 -13  17  12   30.83    9.63   0
 -13  19  -7  164.91   10.30   0
 -12  18  -9   97.03    8.37   0
 -12  18  10   22.50    9.60   0
 -12  19  -7  467.74   14.10   0
 -12  20  -3  126.00   11.44   0
 -11  17  11  143.60   11.62   0
 -11  18  -9    0.10    6.55   0
 -11  18   9   -4.69   10.66   0
 -11  19  -7    4.11    6.45   0
 -11  20  -2   73.49   11.09   0
 -11  20   3  138.44   12.44   0
 -10  20  -2   77.71    9.86   0
 -10  20  -1   -2.21    8.89   0
 -10  20   0   -5.39    9.09   0
  -9  17   9  272.57   15.54   0
  -9  19  -6    6.13    7.53   0
  -8  17 -10  157.42    9.01   0
  -8  17   8   67.65   10.67   0
  -8  18  -8   55.10    8.30   0
  -8  19  -5   22.34    7.78   0
  -8  19   2  239.31   15.47   0
  -8  19   3   23.98    9.94   0
  -7  18   4  306.56   16.46   0
  -7  19  -2  350.73   14.56   0
  -6  16   7  609.62   19.79   0
  -6  17  -9   -1.63    5.58   0
  -6  17   5   18.31   11.21   0
  -6  18  -6   -2.89    6.49   0
  -6  18  -5    6.00    8.36   0
  -6  18   2  292.75   14.58   0
  -5  17  -7   -5.58    7.07   0
  -4  17  -5   28.78    6.96   0
  -4  17  -1   43.82    9.47   0
  -4  17   0  199.10   11.96   0
  -3  16  -6    8.87    7.00   0
 -23  18  10    1.89    4.38   0
 -21  17  13   43.28    6.08   0
 -21  18  11   -0.73    5.73   0
 -21  19  -1  105.62    7.73   0
 -21  19   8   -0.51    6.41   0
 -19  19  -4    6.47    5.34   0
 -19  20   2   16.00    8.30   0
 -19  20   3   82.35    9.29   0
 -19  20   4   18.83    8.26   0
 -19  20   5   -5.68    6.48   0
 -18  18  -7    9.15    5.30   0
 -18  20  -1   -2.37    6.29   0
 -18  20   0   33.20    8.59   0
 -18  20   6   54.18    8.23   0
 -17  17  -9   58.04    6.98   0
 -17  19  -5   21.74    7.54   0
 -17  20  -2   66.51    8.45   0
 -17  20   6    4.69    7.88   0
 -16  18  -8   74.79    7.77   0
 -16  19  -6    8.57    6.13   0
 -16  19   9    7.45    9.32   0
 -16  20  -2   34.35    9.07   0
 -16  20   6   87.47   10.19   0
 -15  18  11    7.49    8.93   0
 -15  19  -6   12.29    7.91   0
 -15  19   9   -6.11    8.58   0
 -15  20   5  134.10   12.74   0
 -14  20   5    8.95    9.72   0
 -13  16  13   15.52    8.12   0
 -13  18  10   54.27   11.06   0
 -13  20  -3    3.81    8.14   0
 -12  20  -2   27.12    8.70   0
 -12  20  -1  619.92   19.14   0
 -12  20   2   11.20   11.42   0
 -11  19  -6  134.43   10.59   0
 -11  19   6  135.31   12.26   0
 -11  20  -1   -1.74    8.40   0
 -11  20   1  200.73   13.28   0
 -10  15  12  150.66   12.40   0
 -10  19  -6   10.57    7.12   0
 -10  19   5   -1.12    9.50   0
  -9  16  10    4.87   10.34   0
  -9  17 -10   91.69    8.03   0
  -9  18  -8   -2.29    7.21   0
  -9  19  -5   11.31    8.06   0
  -9  19   3  104.99   11.57   0
  -8  16   9  202.69   14.40   0
  -8  18  -7   70.63    8.92   0
  -8  18   5   96.51   11.25   0
  -8  19  -2  201.04   12.13   0
  -8  19  -1   27.61    8.86   0
  -8  19   0  102.57   11.03   0
  -8  19   1   15.09    9.41   0
  -7  16   8    0.85    9.58   0
  -7  18   3  309.43   16.26   0
  -6  16 -10   97.79    8.06   0
  -6  17  -8   40.17    6.73   0
  -6  17   4   45.49   11.34   0
  -6  18  -3  222.61   12.93   0
  -6  18  -2   15.45    9.27   0
  -6  18  -1  654.00   19.19   0
  -5  16  -9  304.76   11.04   0
  -5  17  -6   67.98    8.60   0
  -4  15 -10  183.53    8.64   0
  -4  17  -3  228.68   11.55   0
  -4  17  -2   68.42    8.71   0
  -3  16  -5    9.25    6.02   0
 -24  16  13   -2.96    3.94   0
 -24  17  11    9.18    4.60   0
 -23  17  12    4.04    4.14   0
 -23  18   9   17.08    5.35   0
 -22  18  10   39.56    6.21   0
 -22  19   2    3.66    5.16   0
 -22  19   3   70.41    7.19   0
 -22  19   4   11.88    6.18   0
 -22  19   5    9.27    5.82   0
 -22  19   6    5.96    5.27   0
 -21  19   0    0.90    6.26   0
 -20  17  13   -1.88    5.76   0
 -20  18  -5   -0.78    5.22   0
 -20  18  11    3.79    6.64   0
 -20  19  -2   17.40    6.95   0
 -20  19   8    2.59    7.38   0
 -18  17  13   24.79    7.04   0
 -18  18  11    8.94    7.61   0
 -18  20   2   30.06    8.04   0
 -18  20   3   -6.16    7.41   0
 -18  20   4   -0.47    7.41   0
 -17  17  13   -3.74    5.87   0
 -17  18  -7   -2.20    6.22   0
 -17  18  11   54.47    8.93   0
 -17  20   2   13.51    9.27   0
 -17  20   4   15.92    8.44   0
 -17  20   5   33.01    8.78   0
 -16  16  14    2.61    6.09   0
 -16  18  11   17.27    7.78   0
 -16  20  -1   36.16    7.91   0
 -16  20   0   27.02    9.53   0
 -16  20   4    3.21    8.23   0
 -16  20   5   -6.46    7.98   0
 -15  18  -8   85.52    7.77   0
 -15  20  -1  115.94   11.29   0
 -15  20   3   50.29   11.37   0
 -15  20   4   95.07   10.68   0
 -14  17 -10   63.96    7.65   0
 -14  17  12  118.69    9.96   0
 -14  18  -8  234.09   10.58   0
 -14  20  -2   -5.53    7.42   0
 -14  20  -1   95.16   10.04   0
 -14  20   0    1.31   10.18   0
 -14  20   1  457.78   17.37   0
 -14  20   3  115.86   11.40   0
 -13  17 -10   42.93    6.86   0
 -13  19  -6   70.60    8.61   0
 -13  20  -1   42.61   10.01   0
 -13  20   0   -3.90    8.79   0
 -13  20   1   39.50    9.90   0
 -13  20   2   78.81   10.82   0
 -13  20   3   42.16   10.37   0
 -12  16  12  371.77   15.06   0
 -12  17 -10   41.12    7.01   0
 -12  18   9    2.58    9.02   0
 -12  19  -6   43.05    7.78   0
 -12  19   6   36.63   11.81   0
 -11  17 -10    2.55    6.70   0
 -11  18  -8  120.22    9.22   0
 -11  18   8   17.94    9.65   0
 -11  19   5   59.61   10.66   0
 -10  17   9   31.07    9.48   0
 -10  19  -5   15.40    7.62   0
 -10  19   4   31.10    9.88   0
  -9  15  11   67.50   10.29   0
  -9  18  -7  289.19   12.30   0
  -9  19  -3   12.06    7.84   0
  -9  19  -1   71.31   11.43   0
  -9  19   0  124.38   12.77   0
  -9  19   1  460.19   17.20   0
  -8  15  10  360.19   15.65   0
  -8  17  -9   11.24    7.15   0
  -8  17   7   10.23    9.14   0
  -8  18  -6   14.56    8.33   0
  -8  18   4    1.59    8.88   0
  -7  17  -8   18.22    7.57   0
  -7  17   5   11.36   10.86   0
  -6  17  -7   72.98    8.77   0
  -6  17   3   32.81   10.51   0
  -5  17  -5   31.59    7.18   0
  -5  17   0  204.03   13.13   0
  -4  15  -9   99.78    8.26   0
  -4  16  -7   53.33    6.77   0
 -22  17  12   -1.40    5.30   0
 -21  19   1   67.01    7.56   0
 -21  19   6    2.15    5.61   0
 -20  19  -1   -2.12    6.56   0
 -19  16  14   50.87    6.47   0
 -19  19  -2    2.55    7.24   0
 -19  19   8   11.44    7.19   0
 -18  16  14   -7.56    5.76   0
 -18  17  -8   17.97    6.23   0
 -18  18  -6    2.32    6.51   0
 -17  19  -4    2.28    7.77   0
 -17  19   8    4.78    8.04   0
 -16  17  12   28.19    8.42   0
 -16  19   8    0.36    8.73   0
 -16  20   1   -6.02    7.68   0
 -16  20   2   -3.30    8.02   0
 -15  17  12   78.69    8.64   0
 -15  18  10   16.98    8.38   0
 -15  19  -5    8.07    6.78   0
 -15  20   1   14.06    8.88   0
 -15  20   2   31.46    9.34   0
 -14  16  13   35.76    7.32   0
 -13  17  11   22.27    8.82   0
 -13  18  -8  207.32    9.73   0
 -13  18   9    8.06    9.03   0
 -13  19  -5    3.82    8.55   0
 -13  19   6   11.39   11.08   0
 -12  15  13   90.09    9.23   0
 -12  17  10   61.21   11.49   0
 -12  19  -5  212.48   11.60   0
 -12  19   5  115.18   13.39   0
 -11  19   4   17.00    9.63   0
 -10  16  10   -0.84   10.32   0
 -10  18  -7   -3.20    7.73   0
 -10  19  -2  322.33   15.11   0
 -10  19   2  101.92   11.40   0
 -10  19   3   24.92    9.81   0
  -9  16   9   -9.35    9.95   0
  -9  17  -9   47.93    7.81   0
  -9  18   5  372.83   16.50   0
  -8  16   8   72.33   11.61   0
  -8  18  -5    5.34    8.60   0
  -7  16 -10    6.85    5.57   0
  -7  16   7   16.14    8.92   0
  -7  18  -3   68.04    9.09   0
  -7  18  -2   79.39    9.44   0
  -7  18  -1    8.33    8.00   0
  -7  18   0  214.73   12.64   0
  -7  18   1  169.49   12.35   0
  -6  16  -9   12.92    6.64   0
  -6  17  -6   98.39    9.28   0
  -6  17   2   14.60   10.31   0
  -5  15 -10    9.76    5.64   0
  -5  16  -8   70.41    7.13   0
  -5  17  -3   22.47    7.78   0
  -5  17  -2  610.25   17.08   0
  -5  17  -1  620.32   17.52   0
  -4  16  -6  121.68    8.43   0
  -4  16  -5   13.01    6.22   0
 -24  17  10   31.38    5.44   0
 -23  16  13   11.48    4.82   0
 -23  17  11   54.75    6.02   0
 -23  18   1   22.58    5.79   0
 -21  17  12   -1.83    5.91   0
 -21  19   2  124.58    8.30   0
 -21  19   3   67.99    7.55   0
 -21  19   4  306.83   10.75   0
 -21  19   5    2.88    5.83   0
 -20  17  12    3.55    6.65   0
 -20  18  -4   35.46    6.95   0
 -20  18  10   -0.05    5.48   0
 -20  19   0   23.48    6.45   0
 -19  17  12   -4.63    6.97   0
 -19  18  -5  161.17    8.36   0
 -18  18  10    2.29    8.06   0
 -17  17  -8    8.86    6.47   0
 -17  17  12  115.01    9.43   0
 -16  18  10    6.78    7.84   0
 -16  19  -4   71.06    8.78   0
 -15  16  13  113.21    8.65   0
 -15  17  -9   52.76    7.48   0
 -14  17  -9   12.45    6.90   0
 -14  18  -7   11.67    7.53   0
 -14  18   9   34.40    9.46   0
 -13  16  12  202.10   11.73   0
 -13  18  -7   50.00    8.38   0
 -13  19   5   69.66   10.88   0
 -12  19  -3  294.01   14.25   0
 -11  15  12   11.82    8.26   0
 -11  17  -9   53.42    7.71   0
 -11  17   9  330.26   15.71   0
 -11  18  -7    9.62    6.68   0
 -11  19  -2   87.50   11.53   0
 -11  19   2    7.29    9.39   0
 -11  19   3  102.32   11.67   0
 -10  15  11  193.63   13.71   0
 -10  17   8   -2.18    9.47   0
  -9  15  10  308.57   15.62   0
  -9  18  -6   -2.18    6.75   0
  -9  18   4   -5.46    9.33   0
  -8  17  -8  503.68   13.77   0
  -8  18   1  540.15   18.95   0
  -8  18   2  163.03   12.43   0
  -6  17  -5   -2.65    6.89   0
  -6  17   0  138.18   12.02   0
  -6  17   1   21.27    8.42   0
  -5  16  -7  283.60   10.78   0
 -25  15  13   -0.01    3.87   0
 -25  16  11   78.19    5.63   0
 -24  16  12   78.95    5.89   0
 -23  18   2   30.79    6.24   0
 -22  16  13    9.34    5.33   0
 -22  18  -1    6.95    5.10   0
 -22  18   8    2.17    5.57   0
 -21  17  -5   71.72    6.20   0
 -20  17  -6  145.18    7.54   0
 -20  19   1   50.59    7.35   0
 -20  19   2   11.67    6.98   0
 -20  19   4   22.93    7.57   0
 -19  19   0   26.30    8.59   0
 -19  19   5    9.02    8.33   0
 -19  19   6    7.36    7.21   0
 -18  16  -9   13.92    6.09   0
 -18  18  -5    4.91    7.34   0
 -18  19  -1   -0.60    7.97   0
 -17  16  13    9.74    7.15   0
 -17  19  -2   17.39    8.44   0
 -16  18  -6   16.13    7.61   0
 -16  18   9   64.46   11.13   0
 -16  19   6   13.71    8.76   0
 -15  16 -10   13.02    6.77   0
 -15  17  11   12.90    7.76   0
 -15  19   5  276.79   15.38   0
 -14  16  12  344.66   14.28   0
 -14  18   8   29.00   11.42   0
 -14  19   5   34.59   10.62   0
 -13  17  -9    2.69    5.75   0
 -13  17  10  128.92   11.25   0
 -13  19   4   18.20    9.94   0
 -12  17  -9    0.59    5.94   0
 -12  17   9   32.55   11.25   0
 -12  19  -2  155.68   11.45   0
 -12  19  -1  293.87   15.30   0
 -12  19   0  164.20   13.89   0
 -12  19   1  163.54   14.18   0
 -12  19   2  496.90   17.86   0
 -11  18  -6  250.74   12.31   0
 -11  18   6   14.85    9.23   0
 -11  19  -1  374.78   15.44   0
 -11  19   0  376.07   15.77   0
 -11  19   1  107.45   11.63   0
 -10  14  12   -0.55    7.89   0
 -10  16   9    8.29   10.32   0
 -10  17   7   33.46   11.64   0
 -10  18  -6   26.39    7.45   0
  -9  16 -10    1.49    6.15   0
  -9  16   8   -5.25    9.85   0
  -9  18  -5   97.09    9.26   0
  -9  18   2   10.37   10.71   0
  -9  18   3   47.30   10.08   0
  -8  16   7   50.65    9.85   0
  -8  17  -7   38.67    8.14   0
  -8  17   5   24.61    9.46   0
  -8  18   0   47.78    9.46   0
  -7  17   3  157.21   11.97   0
  -6  16   4    6.64    8.88   0
  -6  17  -3  336.36   13.34   0
  -6  17  -1   -0.20    7.23   0
  -5  15  -9   11.13    5.76   0
  -5  16  -6   22.32    6.51   0
  -5  16  -5  336.16   12.58   0
 -25  17   5   15.64    5.00   0
 -25  17   6   19.00    4.65   0
 -23  16  12    1.09    5.05   0
 -23  17  10  127.46    7.06   0
 -23  18   4   48.76    5.95   0
 -22  18   0   94.72    7.06   0
 -22  18   1    3.77    6.29   0
 -21  16  13   11.62    5.71   0
 -21  17  11    8.64    6.61   0
 -21  18  -1    8.39    6.65   0
 -20  16  13   34.43    6.74   0
 -20  17  11   36.33    7.62   0
 -19  16  -8   10.90    6.00   0
 -19  16  13   63.81    7.59   0
 -19  17  -6   -4.88    6.47   0
 -19  18   9   40.54    7.81   0
 -19  19   1   76.32    8.63   0
 -19  19   2   71.47    8.71   0
 -19  19   4   50.31    8.06   0
 -18  16  13   27.52    7.44   0
 -18  17  -7    8.15    5.60   0
 -18  19   1   14.05    9.49   0
 -18  19   2   16.70    9.74   0
 -18  19   3   -5.51    9.14   0
 -18  19   4   14.60    7.89   0
 -17  16  -9   76.64    7.49   0
 -17  18  -5   14.61    8.07   0
 -17  18   9   -5.91    7.73   0
 -17  19   4   55.70   10.88   0
 -16  17  -8   13.95    6.54   0
 -16  17  11    9.27    7.45   0
 -16  19  -2  242.48   11.70   0
 -16  19   4   39.07   11.23   0
 -15  16  12   11.69    8.80   0
 -15  17  -8   12.48    7.63   0
 -15  18  -6  142.30    9.44   0
 -15  18   8   71.50   11.88   0
 -15  19  -2   49.09    9.22   0
 -15  19   3  308.29   15.88   0
 -15  19   4   -4.42    9.02   0
 -14  15  13  134.86   10.04   0
 -14  16 -10   43.50    6.86   0
 -14  17  10   -2.05    8.21   0
 -14  18  -6   63.75    7.95   0
 -14  19  -2   42.22    9.53   0
 -14  19  -1  223.75   13.94   0
 -14  19   0   48.09   11.61   0
 -14  19   2   17.72   11.57   0
 -14  19   3  139.27   12.26   0
 -14  19   4   -4.05    9.29   0
 -13  16 -10    2.43    6.23   0
 -13  16  11   45.41   10.57   0
 -13  18  -6  146.57    9.60   0
 -13  19  -2  260.43   13.12   0
 -13  19   0  689.04   19.36   0
 -13  19   1  348.76   15.53   0
 -12  15  12    2.99    7.45   0
 -12  18  -6    7.44    7.08   0
 -12  18   6  256.21   14.24   0
 -11  15  11    7.95    9.53   0
 -11  16 -10    9.01    6.51   0
 -11  17  -8   81.70    8.58   0
 -11  17   8   78.91   11.16   0
 -11  18  -5   -0.81    8.63   0
 -11  18   5   39.01   10.49   0
 -10  17  -8   25.22    6.64   0
 -10  18  -5   11.16    7.42   0
 -10  18   3   59.02   10.33   0
  -9  17   5    6.71   10.80   0
  -9  18  -3  386.40   14.47   0
  -9  18  -2    1.43    7.73   0
  -9  18   1   -6.15    8.49   0
  -8  17  -6  129.42   10.22   0
  -7  15 -10    6.17    6.86   0
  -7  16  -8   28.67    7.63   0
  -7  16   5   79.06   10.59   0
  -7  17  -3   17.55    9.18   0
  -7  17   0  306.48   14.74   0
  -6  15  -9   10.80    6.92   0
  -6  16  -7   78.30    7.69   0
  -5  15  -8   47.62    6.49   0
  -5  16  -3   41.53    7.66   0
  -5  16  -2  468.34   15.01   0
 -25  16  10   -3.15    4.62   0
 -24  15  13    2.77    4.61   0
 -24  16  11   38.64    5.61   0
 -24  17   1   23.70    4.86   0
 -24  17   8   -0.94    4.29   0
 -23  17   9   39.02    6.45   0
 -22  15  14   -4.34    4.99   0
 -22  16  -5   -1.91    5.32   0
 -22  17  -3   44.79    5.97   0
 -22  17  10    4.92    4.96   0
 -22  18   2   30.08    6.16   0
 -22  18   4    4.23    6.85   0
 -22  18   6    4.90    5.70   0
 -21  15  14   90.20    6.68   0
 -21  17  -4    8.51    6.31   0
 -21  18   0    2.94    6.99   0
 -20  16  -7   15.73    6.05   0
 -20  17  -5   19.29    5.75   0
 -20  18  -2   88.74    7.94   0
 -19  17  11   -0.97    6.30   0
 -18  15  14   11.31    6.41   0
 -18  17  11   29.39    7.15   0
 -18  18  -4   33.30    7.34   0
 -17  17  -7   85.03    8.47   0
 -17  19   1   -5.81    7.76   0
 -16  18  -5   10.19    7.19   0
 -16  18   8    0.53    9.30   0
 -16  19   1   64.67   10.21   0
 -16  19   2   13.67    9.64   0
 -16  19   3   13.22    9.12   0
 -15  15  13  573.67   15.39   0
 -15  17  10  214.95   12.24   0
 -15  18  -5   26.31    8.75   0
 -15  19   0  117.58   10.96   0
 -15  19   1  230.86   13.52   0
 -15  19   2  211.26   13.17   0
 -14  19   1  -10.36    8.91   0
 -13  15  12   11.91    8.90   0
 -13  17  -8   50.43    6.89   0
 -13  17   9   11.88    9.16   0
 -13  18  -5   47.64    9.46   0
 -12  16 -10  132.63    7.80   0
 -12  16  10  347.90   14.98   0
 -12  17  -8   12.36    6.50   0
 -12  17   8    4.41    9.20   0
 -12  18  -5    0.56    7.77   0
 -12  18   5   43.28   10.27   0
 -11  14  12  221.34   12.00   0
 -11  16   9   12.14   10.24   0
 -11  18   3   92.91   12.73   0
 -11  18   4  160.07   12.66   0
 -10  16   8  280.82   15.36   0
 -10  17  -7   39.41    8.36   0
 -10  18  -3    4.62    8.19   0
 -10  18  -2  124.49   11.85   0
 -10  18   0   15.87   10.47   0
 -10  18   1   63.95   10.17   0
  -9  15   9    6.81    8.90   0
  -9  16  -9  271.82   10.86   0
  -9  16   7   72.58   10.33   0
  -9  17  -6   19.07    8.34   0
  -9  17   4  236.19   14.81   0
  -8  17  -5   31.03    7.71   0
  -8  17   2   56.54   11.24   0
  -8  17   3  191.17   12.71   0
  -7  16  -7   14.63    7.55   0
  -7  16   4    4.69    8.50   0
  -7  17  -2  454.63   15.24   0
  -7  17  -1  364.23   14.35   0
  -6  16  -6   60.01    7.14   0
  -6  16  -5   60.18    8.48   0
 -26  15  11   36.73    4.39   0
 -24  17   3   95.70    7.05   0
 -24  17   4   76.23    6.72   0
 -24  17   5    8.04    5.42   0
 -23  16  11   51.57    6.45   0
 -23  17   0   72.94    6.87   0
 -22  16  12   90.14    6.70   0
 -22  17   9   27.46    7.02   0
 -21  16  12    0.75    6.48   0
 -21  17  10  145.27    8.25   0
 -21  18   1   17.62    6.58   0
 -21  18   4    0.93    7.70   0
 -21  18   5    9.37    7.38   0
 -21  18   6  143.39    8.69   0
 -20  15  14   14.52    4.99   0
 -20  17  10   -1.02    7.25   0
 -20  18  -1   14.99    6.67   0
 -19  17  -5    0.41    7.08   0
 -19  17  10   12.02    8.05   0
 -18  16  12   39.62    7.91   0
 -18  17  10    1.93    8.46   0
 -17  16  12    7.79    7.90   0
 -17  18  -4    4.44    7.50   0
 -16  16  -9    6.41    5.72   0
 -16  17  -7   41.71    7.06   0
 -16  17  10    3.37    8.04   0
 -15  16  -9    6.67    6.58   0
 -15  17  -7   56.86    8.25   0
 -14  16  11   36.89    8.93   0
 -14  17   9  104.90   11.04   0
 -13  14  13    2.19    7.26   0
 -13  16  10   -1.05    9.88   0
 -13  17   8    1.19   10.64   0
 -13  18   5  140.42   12.22   0
 -12  15  11  142.77   12.16   0
 -12  17  -7  325.89   12.64   0
 -12  18  -3   18.66    9.78   0
 -12  18   3   77.74   12.68   0
 -12  18   4  230.57   14.49   0
 -11  16  -9   -0.97    6.76   0
 -11  17  -7    0.13    6.47   0
 -11  18  -3    5.98    7.89   0
 -11  18  -1  349.32   15.85   0
 -11  18   0   19.72   10.93   0
 -11  18   1  431.16   17.65   0
 -11  18   2   95.23   11.23   0
 -10  16  -9    0.60    5.64   0
 -10  17   5  137.93   11.87   0
  -8  17  -3  486.96   15.56   0
  -8  17  -2  103.08   10.87   0
  -8  17  -1   51.59   10.20   0
  -8  17   1   21.32    8.63   0
  -7  16  -6  303.49   12.07   0
  -7  16   3    8.93    8.02   0
  -6  15  -8  368.22   11.43   0
  -6  16  -3    4.16    6.88   0
  -6  16  -2  195.91   10.99   0
  -6  16  -1  331.26   13.35   0
 -26  15  10    3.30    4.40   0
 -25  16   1    8.76    4.96   0
 -25  16   8   22.56    5.43   0
 -24  16  10  113.07    6.61   0
 -23  17   1   26.79    6.68   0
 -22  17  -1   -0.00    6.29   0
 -21  15  -7   77.38    6.73   0
 -21  17   9   31.45    7.98   0
 -21  18   3   -3.96    6.52   0
 -20  15  -8   73.98    6.93   0
 -20  16  -6   48.19    7.02   0
 -20  16  12    4.43    5.74   0
 -20  17  -4  119.18    8.01   0
 -20  18   0  134.22    9.23   0
 -20  18   1   24.64    8.76   0
 -20  18   3   83.03   10.01   0
 -20  18   4   22.18    8.97   0
 -19  16  -7    7.53    5.74   0
 -19  16  12   22.42    6.49   0
 -18  15  -9   -2.94    6.07   0
 -18  18  -2    5.99    7.31   0
 -18  18   6    2.94    9.47   0
 -17  15  13   26.94    7.51   0
 -17  17  -6   15.18    6.83   0
 -16  15 -10   29.31    6.69   0
 -16  15  13   59.29    7.41   0
 -15  16  11   27.70    8.25   0
 -15  18   6    3.54    8.99   0
 -14  15  12   -1.50    7.17   0
 -14  16  -9   27.93    6.23   0
 -14  17   8   14.87   11.00   0
 -14  18  -3    7.88    9.44   0
 -14  18   5   -2.65    9.78   0
 -13  17  -7    1.90    6.42   0
 -13  18  -3    3.72    8.09   0
 -13  18   4  108.65   11.82   0
 -12  14  12   48.31    9.86   0
 -12  16  -9   60.14    6.88   0
 -12  18  -1  256.81   14.64   0
 -12  18   0  922.20   22.83   0
 -12  18   2  258.58   14.34   0
 -11  15  10   16.48    8.64   0
 -11  16   8   12.47    8.91   0
 -11  17  -6    9.66    8.11   0
 -11  17   5  227.36   14.95   0
 -10  15   9   -2.32    8.03   0
 -10  16   7   92.79   10.90   0
 -10  17  -5  108.53   10.41   0
  -9  15   8   23.30    8.91   0
  -9  16  -8   13.41    6.31   0
  -9  17  -3   25.64    9.56   0
  -9  17   1    7.41   10.02   0
  -9  17   2   91.99   10.43   0
  -8  16   4    3.91    8.36   0
  -7  16   1  142.21   11.81   0
  -7  16   2   13.85    8.23   0
  -6  15  -7  494.21   13.71   0
 -26  14  12    2.92    4.24   0
 -25  15  11   47.63    5.52   0
 -25  16   2   12.79    5.29   0
 -24  16  -1  127.16    6.86   0
 -24  16   9   41.09    6.20   0
 -23  14  14    4.56    4.80   0
 -23  17   2    5.37    5.67   0
 -23  17   3   -3.75    6.28   0
 -23  17   5   15.79    6.58   0
 -22  15  -6   98.98    6.58   0
 -22  15  13   -3.32    4.70   0
 -22  16  11   93.50    7.25   0
 -22  17   0    4.64    6.75   0
 -21  16  -5   42.57    6.18   0
 -21  16  11    2.80    6.74   0
 -21  17  -2   38.10    6.26   0
 -20  14  -9   -2.82    5.47   0
 -20  15  13   76.89    7.45   0
 -19  15  13   67.95    7.81   0
 -19  17  -4   -1.88    7.23   0
 -19  18   0   17.25    7.87   0
 -19  18   3   10.11    9.27   0
 -19  18   4   40.27    8.45   0
 -18  15  13   13.46    6.85   0
 -18  16  -7    5.34    7.07   0
 -18  17  -5   -3.72    6.56   0
 -18  18  -1   37.30    8.42   0
 -18  18   0   59.23   10.10   0
 -18  18   4   24.91   10.32   0
 -17  16  11   10.80    8.58   0
 -17  17   9  325.64   13.76   0
 -17  18  -2   13.02    7.48   0
 -17  18  -1  205.90   12.49   0
 -17  18   4    1.05   10.46   0
 -17  18   5   15.22    9.01   0
 -16  16  11   51.58    8.44   0
 -16  18  -1   -2.64    9.71   0
 -15  15 -10    5.21    6.15   0
 -15  15  12   57.64    9.65   0
 -15  17  -6   17.87    6.99   0
 -15  17   8   -2.46    8.97   0
 -15  18  -2   46.90    8.99   0
 -15  18  -1   63.22   11.23   0
 -15  18   3  102.87   13.13   0
 -14  15 -10   31.38    6.76   0
 -14  16  10    2.33    8.22   0
 -14  17  -6    5.41    8.15   0
 -14  18  -2  203.15   12.41   0
 -14  18  -1  364.92   16.02   0
 -14  18   0  427.67   17.22   0
 -14  18   4  472.26   17.39   0
 -13  16   9    9.25   10.48   0
 -13  17  -6   54.86    7.94   0
 -13  18  -1  148.50   12.40   0
 -13  18   0  117.80   11.60   0
 -13  18   1  249.72   14.06   0
 -13  18   2  227.10   14.01   0
 -12  15  10  127.59   12.40   0
 -12  17  -6   54.15    7.94   0
 -11  15 -10   -2.80    6.02   0
 -11  17   4   27.07   11.04   0
 -10  15 -10   54.60    6.47   0
 -10  17   2   -7.05   10.07   0
 -10  17   3  148.77   11.86   0
  -9  15   7   37.59   10.61   0
  -9  16  -7  133.90    8.95   0
  -9  17  -2   81.68    9.45   0
  -9  17  -1   -1.25    7.64   0
  -9  17   0  162.82   11.49   0
  -8  15  -9   33.03    6.04   0
  -8  16  -6  621.17   15.50   0
  -8  16   3  367.62   15.19   0
  -7  16  -3  124.33    9.65   0
  -7  16  -1   62.45    8.56   0
  -7  16   0   12.37    7.63   0
  -6  15  -6   72.35    7.65   0
 -26  15   9   18.21    4.33   0
 -25  16   3   -0.46    4.38   0
 -24  15  -3   97.51    6.71   0
 -24  16   0   18.95    4.95   0
 -23  15  12    9.09    5.88   0
 -22  14  -7    4.97    5.46   0
 -22  14  14   68.44    6.07   0
 -22  16  10   28.68    7.34   0
 -22  17   1    4.40    6.07   0
 -22  17   5   17.59    7.52   0
 -22  17   6   -4.38    5.99   0
 -21  14  -8    5.71    5.52   0
 -19  14  14   -1.34    5.78   0
 -19  15  -8    1.50    5.48   0
 -19  16  -6   15.84    7.17   0
 -19  16  11    3.47    6.79   0
 -18  16  11   56.40    7.98   0
 -18  17  -4   65.90    9.16   0
 -18  18   1  188.65   11.29   0
 -18  18   2   19.41    8.57   0
 -17  16  -7   -1.57    6.88   0
 -17  17  -5   51.15    7.60   0
 -17  17   8   24.24    9.02   0
 -17  18   0    8.56    8.30   0
 -17  18   1   79.54   10.46   0
 -17  18   2   44.69    9.41   0
 -17  18   3    0.18    9.21   0
 -16  16  10   60.88   10.34   0
 -16  17  -5   25.43    8.73   0
 -16  18   0  239.14   13.16   0
 -16  18   3   49.60   10.20   0
 -15  14  13   70.29    8.96   0
 -15  16  -8   96.72    7.79   0
 -15  16  10   -5.19    7.69   0
 -15  17  -5    3.60    8.43   0
 -15  18   0   33.18    9.45   0
 -15  18   1   -2.68    9.75   0
 -15  18   2    3.05    9.46   0
 -14  15  11   64.96   10.70   0
 -14  16   9   18.93   10.60   0
 -13  14  12  337.66   13.36   0
 -13  15 -10   22.44    5.90   0
 -13  16  -8   54.60    6.98   0
 -13  17  -5    0.23    8.42   0
 -12  15 -10   51.84    6.31   0
 -12  16  -8  119.91    8.68   0
 -12  16   8  137.08   11.89   0
 -12  17  -5  241.87   11.83   0
 -11  16   7    3.84    8.80   0
 -11  17   3  136.83   11.79   0
 -10  15   8   45.92    9.33   0
 -10  16  -7   -1.15    6.11   0
 -10  17  -3  134.51   10.61   0
 -10  17  -2   -2.81    7.41   0
 -10  17   0   55.65    9.40   0
 -10  17   1  168.35   12.12   0
  -9  15  -9   41.25    6.63   0
  -9  16   4  393.51   15.90   0
  -8  14 -10   26.02    6.82   0
  -8  15  -8  117.70    8.76   0
  -8  16  -5   -1.02    6.61   0
  -8  16   1  156.90   12.26   0
  -7  15  -7  235.42    9.99   0
 -26  14  11   -1.09    4.35   0
 -26  15   2   19.93    4.99   0
 -26  15   8   16.15    4.39   0
 -25  15  10    4.55    4.48   0
 -24  15  11  143.81    7.34   0
 -24  16   1  124.77    7.21   0
 -23  15  -4   -1.98    4.60   0
 -23  16  -1    1.67    6.03   0
 -23  16   9    5.02    5.51   0
 -22  15  -5  105.93    7.56   0
 -22  15  12    8.90    5.20   0
 -22  17   2    5.09    6.31   0
 -22  17   3   45.81    7.20   0
 -21  14  14    8.76    4.46   0
 -21  15  -6   13.35    6.31   0
 -21  15  12   -3.89    6.05   0
 -21  16  -4   48.08    6.95   0
 -21  16  10   -0.18    6.35   0
 -21  17   0   -2.84    6.45   0
 -21  17   1  133.32   10.04   0
 -21  17   5    3.30    8.18   0
 -21  17   6   56.13    7.48   0
 -20  15  -7    2.69    5.56   0
 -20  16  -5   12.96    5.74   0
 -20  17  -1   44.05    8.74   0
 -19  17  -2   -0.23    7.84   0
 -18  15  -8   46.16    7.55   0
 -18  15  12  244.52   11.50   0
 -18  16  -6  102.02    9.10   0
 -17  15  12    8.98    6.85   0
 -17  16  10   12.58    7.75   0
 -15  15  11  733.40   19.04   0
 -15  16   9   12.75   10.21   0
 -14  17   6   56.54   10.24   0
 -13  15  10  203.90   12.34   0
 -13  16   8   55.20   10.27   0
 -12  14  11   28.27    8.66   0
 -12  15   9    9.68   10.22   0
 -12  17  -3  817.42   20.00   0
 -12  17   3  161.91   13.83   0
 -12  17   4   26.66    9.65   0
 -11  14  10    3.09    9.60   0
 -11  15  -9   62.64    7.75   0
 -11  16  -7  207.07   10.31   0
 -11  17  -3   49.55    8.71   0
 -11  17  -1  223.01   12.57   0
 -11  17   0   21.68    8.73   0
 -11  17   1  119.05   11.15   0
 -11  17   2    3.99    8.55   0
 -10  15  -9   -5.61    5.71   0
 -10  15   7   66.14   11.22   0
 -10  16  -6  493.24   14.86   0
 -10  16   5   55.43    9.99   0
  -9  15  -8   21.46    7.33   0
  -9  16  -5  203.06   10.72   0
  -9  16   3   20.65    8.46   0
  -8  15  -7  134.47    9.44   0
  -8  16  -3   22.13    7.78   0
  -8  16  -2  273.01   12.74   0
  -8  16  -1   81.34    9.30   0
  -8  16   0   51.05    8.80   0
  -7  14  -9 1149.82   17.79   0
  -7  15  -6  220.02   10.10   0
 -27  13  12    3.58    3.60   0
 -27  14   9   46.43    4.46   0
 -26  13  13   -2.48    4.10   0
 -26  15   3    6.71    4.22   0
 -26  15   5   28.62    5.10   0
 -25  15   0   46.27    5.76   0
 -25  15   9   38.66    5.17   0
 -24  16   2    9.37    5.22   0
 -24  16   3   10.03    5.48   0
 -24  16   4    4.15    5.09   0
 -24  16   5    1.55    5.06   0
 -24  16   6   90.18    6.76   0
 -23  14  13    0.65    5.43   0
 -22  16  -2   64.15    7.20   0
 -21  16   9   22.48    7.85   0
 -21  17   2   30.14    7.52   0
 -21  17   3   50.38    8.03   0
 -20  14  -8  126.83    7.80   0
 -20  15  12   10.82    5.97   0
 -20  16  -4    0.40    7.22   0
 -20  17   0   37.87    7.53   0
 -20  17   1    4.14    8.44   0
 -20  17   5  167.66   11.43   0
 -20  17   6    6.85    7.12   0
 -19  15  -7  175.91    9.41   0
 -19  15  12   21.38    6.59   0
 -19  16  -5   16.35    6.74   0
 -19  17  -1   78.45    9.71   0
 -18  17  -2  207.93   11.78   0
 -17  14  13   77.61    8.43   0
 -17  15  -8    4.86    6.82   0
 -17  16  -6   13.87    8.16   0
 -16  15  11  113.18   11.04   0
 -16  16   9  184.60   13.03   0
 -15  15  -9   48.90    6.73   0
 -15  16  -7   27.31    6.77   0
 -15  17  -3   21.84    9.53   0
 -15  17   5  113.81   13.07   0
 -14  15  -9  166.37    9.29   0
 -14  15  10  132.84   12.37   0
 -14  16   8   68.32   10.46   0
 -14  17  -3   13.63    9.46   0
 -14  17   5    9.88    9.32   0
 -13  14  11   29.04    9.67   0
 -13  15  -9   79.63    8.09   0
 -13  16  -7  141.33    9.08   0
 -13  17  -3   -0.31    8.17   0
 -13  17  -2   -1.11    9.58   0
 -13  17   3  364.12   15.83   0
 -13  17   4    2.61    9.11   0
 -12  15  -9   44.32    6.50   0
 -12  17  -2  121.45   10.97   0
 -12  17  -1  512.31   16.68   0
 -12  17   0  123.30   11.31   0
 -12  17   2  539.39   18.06   0
 -11  16  -6    0.69    6.64   0
 -11  16   5   31.72    9.58   0
 -10  15  -8  449.39   13.20   0
 -10  16  -5  152.37   10.08   0
 -10  16   3   37.79   10.49   0
 -10  16   4  188.25   12.45   0
  -9  14 -10   61.59    6.63   0
  -9  16  -3  153.19   10.63   0
  -9  16  -2   32.51    9.52   0
  -9  16  -1   31.84    9.40   0
  -9  16   0   25.75    9.52   0
  -9  16   1   13.49    7.95   0
  -9  16   2   26.31    8.69   0
  -8  14  -9   27.49    7.35   0
  -7  14  -8   40.64    7.36   0
  -7  15  -5  607.81   15.10   0
 -27  14   3    0.01    4.27   0
 -27  14   8   19.03    4.15   0
 -26  14  10   11.64    4.78   0
 -25  15   1   12.48    5.44   0
 -24  14  -4   23.71    4.90   0
 -24  14  12   -2.26    5.37   0
 -24  15  -1   54.11    6.49   0
 -23  14  -5   18.57    5.85   0
 -23  16   1    7.39    5.77   0
 -23  16   2   32.71    7.44   0
 -23  16   6   34.19    7.32   0
 -22  14  -6   14.67    6.00   0
 -22  14  13   54.72    5.87   0
 -22  15  -4   24.46    6.80   0
 -22  15  11   36.67    6.23   0
 -21  14  -7   31.67    6.26   0
 -21  15  -5   30.24    7.16   0
 -21  15  11   17.14    7.14   0
 -21  16  -2   71.53    8.08   0
 -20  14  13   12.23    6.50   0
 -20  15  -6    0.80    6.68   0
 -20  16   9   38.53    8.24   0
 -20  17   2   79.36    8.87   0
 -20  17   3   13.14    7.67   0
 -20  17   4   23.48    7.99   0
 -19  14  13  182.46    9.47   0
 -19  16  -4   -1.61    8.03   0
 -19  17   0   20.87    8.19   0
 -19  17   3   21.28    9.97   0
 -19  17   4  224.18   11.96   0
 -19  17   5   31.79    8.66   0
 -18  14  -9   38.48    6.87   0
 -18  14  13   10.00    5.89   0
 -18  15  11   -5.78    8.02   0
 -18  16  -5    4.57    6.47   0
 -18  17  -1   19.03    7.83   0
 -18  17   0  113.19   11.26   0
 -18  17   4   19.01   10.58   0
 -18  17   5  271.06   13.19   0
 -17  15  11    8.66    8.41   0
 -17  17  -2   48.24    8.46   0
 -17  17  -1   36.97   10.08   0
 -17  17   4  256.05   14.77   0
 -16  15  -8    7.78    6.70   0
 -16  16  -6   88.75    8.56   0
 -16  17   4  295.85   15.72   0
 -16  17   5   14.61    9.53   0
 -15  14 -10  118.72    8.17   0
 -15  14  12  572.12   15.76   0
 -15  15  10   16.01    9.71   0
 -15  16  -6   37.03    8.62   0
 -15  16   8  224.52   13.07   0
 -15  17  -1  364.93   15.60   0
 -15  17   4  135.98   12.07   0
 -14  16  -6   -0.77    7.87   0
 -14  17  -2   75.56   10.08   0
 -14  17  -1  190.52   13.40   0
 -14  17   1   24.42   11.44   0
 -14  17   2  148.22   13.82   0
 -14  17   3   10.37    9.63   0
 -13  13  12   49.88    9.59   0
 -13  15   9    5.82    8.30   0
 -13  16  -6   95.59    8.65   0
 -13  17   1  857.43   21.72   0
 -13  17   2   63.71   10.86   0
 -12  14  10  123.42   10.95   0
 -12  15   8   23.72   10.53   0
 -12  16  -6    1.44    6.65   0
 -12  16   5   28.86   11.03   0
 -11  14 -10  147.52    8.35   0
 -11  15  -8   62.76    8.25   0
 -11  15   7   31.24   10.74   0
 -11  16  -5   19.13    7.45   0
 -11  16   4  108.51   10.83   0
 -10  14 -10   32.69    5.83   0
 -10  16  -3  153.70   11.95   0
  -9  15  -7  473.14   13.20   0
  -8  15  -6   22.85    6.61   0
  -8  15  -5   13.50    7.69   0
 -28  13   8   -0.10    3.92   0
 -27  12  13   32.65    4.37   0
 -27  13  11    4.94    3.76   0
 -27  14   4   -2.15    3.67   0
 -27  14   5   39.95    4.49   0
 -27  14   6   -1.73    3.86   0
 -26  13  12   61.52    5.44   0
 -26  14   0   -3.79    3.85   0
 -25  13  13   74.95    5.34   0
 -25  15   2    4.41    4.77   0
 -25  15   5    2.35    5.53   0
 -25  15   6   36.72    6.16   0
 -24  15   9  127.82    7.38   0
 -23  14  12   23.19    6.22   0
 -23  15  -2   10.11    6.59   0
 -23  16   3   -0.17    5.96   0
 -23  16   5   10.19    6.07   0
 -22  15  10    4.19    7.19   0
 -22  16   0   48.36    7.17   0
 -22  16   1   -1.58    7.51   0
 -22  16   6   13.70    7.52   0
 -22  16   7  100.56    8.37   0
 -21  16  -1    7.57    7.79   0
 -20  13  -9   27.73    6.39   0
 -20  15  11    3.45    6.16   0
 -19  13  14    5.00    5.74   0
 -19  14  -8    0.28    6.52   0
 -19  15  -6    1.69    6.86   0
 -19  15  11    8.60    6.61   0
 -18  13 -10    9.20    5.92   0
 -18  15  -7    9.42    5.81   0
 -18  17   1   10.47    8.29   0
 -18  17   2   -5.70    8.76   0
 -18  17   3  203.34   12.16   0
 -17  14  -9   18.25    6.61   0
 -17  16  -5   -7.08    6.99   0
 -17  17   0   12.98    8.61   0
 -17  17   2  134.32   11.38   0
 -16  14  12  648.13   16.13   0
 -16  16   8  115.98   11.21   0
 -16  17   0   90.85   10.78   0
 -16  17   2   49.54   10.19   0
 -16  17   3   -3.88    9.09   0
 -15  15  -8    3.32    6.01   0
 -15  16  -5    6.58    8.40   0
 -15  17   0   83.83   10.61   0
 -15  17   1  754.98   20.25   0
 -14  14 -10   79.78    6.89   0
 -14  14  11   29.28    8.22   0
 -14  15  -8  422.25   12.84   0
 -14  15   9    4.85   10.01   0
 -14  16  -5   17.18    8.59   0
 -13  14 -10  178.51    8.30   0
 -13  15  -8    1.97    6.04   0
 -13  16  -5   91.97    9.99   0
 -13  16   6   97.71   11.42   0
 -12  14 -10  140.73    7.66   0
 -12  15  -8  193.95    9.56   0
 -12  16   4   55.47   11.39   0
 -11  16   3   44.55    9.91   0
 -10  15  -7    7.47    6.40   0
 -10  15   5    9.80    8.51   0
 -10  16  -2  277.79   12.71   0
 -10  16  -1   10.48    7.84   0
 -10  16   0    5.61    7.82   0
 -10  16   1   50.06    9.06   0
  -9  15  -6  129.79    8.68   0
  -8  14  -8   39.66    6.40   0
  -8  15  -4  621.86   15.87   0
 -28  11  13    1.38    3.46   0
 -28  13   6   -3.04    3.92   0
 -27  13  10   -0.47    4.23   0
 -26  14   1    3.50    4.24   0
 -25  14  -1   10.23    5.40   0
 -25  14  10   95.15    7.00   0
 -24  13  -5    4.21    5.27   0
 -24  13  13   10.12    5.33   0
 -24  15   0    1.47    5.03   0
 -23  14  -4   53.28    6.82   0
 -23  15   9   34.21    6.37   0
 -22  13  -7   52.49    6.35   0
 -22  14  12   20.70    6.28   0
 -22  16   3   10.91    6.47   0
 -22  16   4   32.01    6.96   0
 -21  13  -8    0.99    4.95   0
 -21  13  14   -5.96    4.30   0
 -21  14  12   -5.37    6.14   0
 -21  15  10  105.66    8.30   0
 -21  16   0   -2.36    7.65   0
 -20  14  -7    9.15    6.64   0
 -20  15  -5   26.24    6.71   0
 -20  15  10    8.15    7.95   0
 -20  16  -2    0.39    6.70   0
 -19  15  10   10.88    8.49   0
 -18  14  12  140.28   10.14   0
 -18  15  10   32.05    9.28   0
 -17  14  12   30.86    7.83   0
 -17  15  10    7.84    7.59   0
 -16  13  13   18.11    7.75   0
 -16  15  -7    1.87    7.28   0
 -15  16   6  198.98   13.97   0
 -14  13  12   53.95    9.61   0
 -14  16   5   37.69   11.09   0
 -14  16   6    4.67    8.85   0
 -13  14  10  171.97   11.55   0
 -13  15   8   66.21   10.10   0
 -13  16   4   31.15   10.97   0
 -13  16   5   21.05    9.38   0
 -12  14   9  632.76   18.29   0
 -12  16  -3  590.24   17.62   0
 -12  16   3   10.60    8.72   0
 -11  14  -9  243.15   10.23   0
 -11  15  -7   22.19    6.61   0
 -11  16  -2  277.85   12.87   0
 -11  16  -1   19.70    8.16   0
 -11  16   1  200.15   12.33   0
 -10  14  -9    3.76    5.34   0
 -10  15  -6   59.10    7.54   0
 -10  15   4  181.32   13.31   0
  -9  13 -10   77.41    7.46   0
  -9  14  -8   70.61    7.84   0
  -9  15  -5  789.98   17.28   0
  -9  15  -4   33.45    8.71   0
  -8  14  -7   98.58    8.64   0
 -27  12  12   16.44    4.36   0
 -27  13   1    2.18    4.44   0
 -27  13   9    6.41    4.41   0
 -26  13  11   16.11    5.03   0
 -26  14   2   48.03    5.30   0
 -26  14   3    4.12    5.12   0
 -26  14   6   12.46    5.20   0
 -25  13  -3    1.10    5.13   0
 -25  13  12    7.93    4.51   0
 -25  14   9    1.25    5.55   0
 -24  14  10   31.18    6.66   0
 -24  15   2    0.17    5.46   0
 -24  15   3   -0.50    6.44   0
 -24  15   4    2.62    6.55   0
 -24  15   5    2.04    6.43   0
 -24  15   6    4.31    5.06   0
 -23  14  11   52.32    7.14   0
 -23  15  -1   22.13    5.99   0
 -22  12  -8    0.13    5.47   0
 -22  14  -5    6.04    5.40   0
 -22  15  -2    3.85    6.62   0
 -22  15   9   27.82    6.95   0
 -21  16   2   33.47    7.57   0
 -21  16   4   16.35    7.31   0
 -21  16   5   33.55    7.71   0
 -20  14  12   -2.00    5.44   0
 -20  16  -1   -1.70    6.57   0
 -20  16   6   64.19    9.21   0
 -19  13  -9    6.01    6.17   0
 -19  15  -5   10.86    7.85   0
 -19  16  -2    3.04    6.82   0
 -19  16  -1   20.30    8.96   0
 -18  15  -6   16.00    6.54   0
 -18  16  -2   25.70    9.11   0
 -17  13 -10   -1.36    4.91   0
 -17  15  -6    7.31    7.70   0
 -17  16   6  354.79   14.77   0
 -16  14  11  194.31   12.20   0
 -16  15   9    6.73    8.15   0
 -16  16   6   30.60    9.99   0
 -15  13  12   18.00    8.54   0
 -15  14  -9   49.04    6.70   0
 -15  15  -7   17.32    6.44   0
 -15  16   5   18.88    9.29   0
 -14  14  -9   12.56    6.72   0
 -14  14  10  367.79   14.55   0
 -14  15  -7   57.57    7.70   0
 -14  16  -3    7.08    8.99   0
 -13  13  11   69.67   10.57   0
 -13  14  -9  259.23   10.57   0
 -13  15  -7   70.22    7.72   0
 -13  16  -3  330.45   13.65   0
 -13  16  -2  168.40   12.23   0
 -12  14  -9    0.58    5.74   0
 -12  16  -1   16.76    8.21   0
 -12  16   0   34.64    8.81   0
 -12  16   1  -12.36    8.50   0
 -12  16   2   54.41    9.84   0
 -11  15  -6    2.39    6.31   0
 -11  15   5    6.68    9.13   0
 -10  13 -10   76.78    7.56   0
 -10  14  -8    9.46    6.91   0
 -10  15  -5   -6.80    6.32   0
 -10  15   3    8.70    7.92   0
  -9  15  -2  142.62   10.09   0
  -9  15   0  201.19   11.49   0
  -8  13  -9   23.36    6.83   0
  -8  14  -6 1470.52   22.15   0
 -28  12  10   32.86    4.21   0
 -26  14   4   35.55    5.07   0
 -25  14   0    3.99    4.70   0
 -24  12  -6   17.10    4.72   0
 -24  13  -4   18.10    5.92   0
 -24  13  12   85.36    7.25   0
 -23  12  -7    3.36    5.32   0
 -23  15   6   24.82    7.53   0
 -23  15   7   33.52    6.58   0
 -22  11  -9    5.16    5.11   0
 -22  13  13   57.80    6.12   0
 -22  14  11   19.85    5.89   0
 -22  15  -1    4.78    7.31   0
 -21  13  13    8.42    6.10   0
 -20  13  13    3.62    6.09   0
 -20  14  -6   37.17    7.24   0
 -20  15  -4    4.24    6.31   0
 -20  15   9   -2.20    7.51   0
 -20  16   1    4.08    7.39   0
 -20  16   2   24.92    8.53   0
 -20  16   4   13.72    8.06   0
 -19  12 -10    2.83    5.16   0
 -19  13  13   20.18    6.79   0
 -19  14  -7   -1.87    5.99   0
 -19  16   1   32.50    9.88   0
 -19  16   2   35.90   10.25   0
 -19  16   3   78.15   11.06   0
 -19  16   5   85.10    9.87   0
 -18  13  -9   41.03    6.86   0
 -18  13  13    2.14    6.01   0
 -18  14  11  202.89   11.45   0
 -18  15  -5   28.95    8.42   0
 -18  15   9   50.35    9.43   0
 -18  16  -1   56.79    8.77   0
 -18  16   0   91.12   11.02   0
 -17  14  -8    5.53    5.76   0
 -17  14  11  377.55   13.46   0
 -17  16  -1    7.66    9.59   0
 -17  16   4  141.90   13.04   0
 -16  13 -10   10.45    5.43   0
 -16  14  -8   -5.26    6.48   0
 -16  15  -6   10.79    6.65   0
 -16  15   8   72.22   11.49   0
 -16  16  -2   88.13    9.49   0
 -16  16   4  134.32   13.21   0
 -16  16   5  409.68   15.95   0
 -15  13 -10   13.45    6.23   0
 -15  14  10  253.51   13.69   0
 -15  15  -6   21.26    8.18   0
 -15  15   8   -0.42    8.76   0
 -15  16  -2   16.19    8.11   0
 -15  16  -1    3.37    9.84   0
 -15  16   3  106.75   12.57   0
 -15  16   4   40.16   10.32   0
 -14  15  -6   74.57    9.14   0
 -14  16  -2   -3.78    7.68   0
 -14  16  -1   -3.69    7.94   0
 -14  16   1   69.83   11.61   0
 -14  16   3   17.17    9.34   0
 -13  14   9   90.99   10.22   0
 -13  15  -6   -3.71    6.31   0
 -13  16  -1   54.69    9.32   0
 -13  16   1   50.69    9.60   0
 -12  14   8   91.58   10.13   0
 -12  15  -6  385.63   12.88   0
 -11  13 -10    5.46    6.11   0
 -11  14  -8  209.28   10.20   0
 -11  15  -5  435.90   13.75   0
 -11  15   4   55.00    9.49   0
 -10  15   2   34.47    8.60   0
  -9  14  -7  197.46    9.41   0
 -29  11  10   13.65    3.99   0
 -28  11  12    2.53    3.28   0
 -28  12   2    8.65    4.21   0
 -28  12   9    2.75    3.95   0
 -27  11  13   10.41    4.21   0
 -27  12  11   -0.14    4.45   0
 -27  13   3   23.17    4.48   0
 -27  13   4   10.55    4.71   0
 -27  13   5    8.00    4.71   0
 -26  12  -3   15.98    4.52   0
 -26  12  12    3.18    4.78   0
 -25  12  13    4.86    4.98   0
 -25  13  11    6.62    4.64   0
 -25  14   2    4.80    5.99   0
 -25  14   7    4.37    4.71   0
 -24  11  -7   20.19    5.13   0
 -24  14  -1   10.90    5.38   0
 -23  13  -5   31.29    5.76   0
 -23  13  12   -0.18    5.57   0
 -23  14  10  134.24    8.20   0
 -23  15   2    4.40    6.27   0
 -23  15   3    0.06    6.20   0
 -23  15   4   -3.00    6.17   0
 -23  15   5   74.38    7.34   0
 -22  13  -6    1.80    5.05   0
 -22  14  -4   38.66    6.54   0
 -22  14  10   12.82    7.14   0
 -22  15   6   32.52    8.18   0
 -21  12  14    0.98    5.28   0
 -21  13  -7    4.96    4.98   0
 -21  14  -5    9.37    6.16   0
 -21  15  -2   49.13    7.38   0
 -20  12  -9    8.39    6.04   0
 -20  12  14   -2.62    5.41   0
 -20  14  11   43.22    7.16   0
 -19  14  11  300.07   11.69   0
 -19  15  -4   11.98    6.93   0
 -18  14  -7    3.33    5.81   0
 -18  16   1  160.04   11.22   0
 -17  13  -9   13.86    6.71   0
 -17  13  12  660.59   16.41   0
 -17  15  -5    1.42    7.25   0
 -17  15   8   12.11    8.73   0
 -17  16   0   28.78    9.27   0
 -17  16   1    3.35    8.50   0
 -17  16   2   86.10   10.47   0
 -16  15  -5    2.85    8.03   0
 -16  16   0  459.59   16.13   0
 -16  16   1   27.37    9.38   0
 -16  16   2  831.88   20.49   0
 -16  16   3   -1.45    8.91   0
 -15  16   1   37.82    9.51   0
 -15  16   2   41.00    9.75   0
 -14  13 -10   -3.08    5.20   0
 -14  13  11  428.41   14.66   0
 -14  14  -8   30.36    7.60   0
 -14  14   9   -2.41    7.68   0
 -14  15   6    1.68   10.83   0
 -13  13 -10   -3.28    4.81   0
 -13  13  10   87.51   11.47   0
 -13  14  -8  417.07   12.31   0
 -13  14   8    6.95    9.74   0
 -13  15  -5  199.05   11.56   0
 -13  15   5    0.46   10.50   0
 -12  13 -10   28.31    5.40   0
 -12  14  -8    5.10    5.92   0
 -12  15  -5    4.09    6.92   0
 -12  15   4   42.51    9.19   0
 -11  15   3    3.37    8.00   0
 -10  14  -7    6.79    6.10   0
 -10  15  -2    2.58    7.14   0
 -10  15  -1   20.19    7.42   0
 -10  15   0    8.35    7.51   0
  -9  14  -6    2.51    5.84   0
 -29  10  12    0.67    3.67   0
 -29  11   9   42.76    4.41   0
 -28  11  11    0.39    4.37   0
 -28  12   3   -0.10    4.20   0
 -28  12   8   17.52    4.16   0
 -27  12   0   20.99    4.97   0
 -27  12  10    1.22    4.45   0
 -26  13   1   10.60    5.29   0
 -26  13   9    1.15    4.29   0
 -25  11  14   17.16    4.87   0
 -25  13  10   19.78    5.76   0
 -25  14   3    2.67    5.17   0
 -25  14   4   36.17    5.87   0
 -25  14   5   35.44    5.77   0
 -24  12  -5   25.27    5.96   0
 -24  13  11  129.93    7.81   0
 -24  14   0    0.54    5.42   0
 -23  14  -2   37.65    6.65   0
 -22  15   2    6.54    6.60   0
 -22  15   3   61.75    8.86   0
 -22  15   4   17.93    6.89   0
 -21  12  -8  220.67    9.10   0
 -21  13  12    6.66    6.39   0
 -21  14  -4   81.07    8.44   0
 -21  14  10   18.91    6.65   0
 -21  15  -1    4.80    6.44   0
 -21  15   6  123.93   10.42   0
 -20  13  -7   61.14    7.71   0
 -20  14  -5    6.98    7.22   0
 -20  14  10  230.36   11.72   0
 -20  15  -2   -1.98    6.86   0
 -19  13  -8   20.80    5.84   0
 -19  13  12  603.75   15.20   0
 -19  14  -6    8.44    6.07   0
 -19  14  10   79.09    9.74   0
 -18  12 -10  258.82    9.06   0
 -18  13  12  319.51   12.55   0
 -18  14  10  167.82   11.41   0
 -17  14  -7   51.74    7.30   0
 -17  14  10   93.24    9.65   0
 -16  12  13  134.97    8.84   0
 -16  14  -7    5.29    7.27   0
 -15  13  11  127.27    9.81   0
 -15  14   9    7.47    8.07   0
 -15  15   6  314.27   14.71   0
 -14  12  12   66.04    8.52   0
 -13  15   4   18.28    8.79   0
 -12  14  -7   85.68    8.83   0
 -12  14   7    6.25    8.46   0
 -12  15   2  480.18   17.34   0
 -12  15   3   23.27    9.10   0
 -11  13  -9   43.02    6.97   0
 -11  14  -7  475.31   13.22   0
 -11  15  -2  129.18   10.10   0
 -11  15  -1   41.12    8.16   0
 -11  15   0    8.25    7.51   0
 -11  15   1    1.90    7.63   0
  -9  13  -8   -2.73    6.24   0
  -9  14  -5  180.84    9.54   0
 -29  11   8    2.89    3.57   0
 -28  10  13   13.29    4.03   0
 -28  12   4    0.46    3.73   0
 -28  12   5   69.27    4.92   0
 -28  12   6   -4.75    3.66   0
 -27  10  14   -1.33    3.75   0
 -27  11  12   18.29    4.61   0
 -26  11  -4   12.55    4.35   0
 -26  11  13   29.22    4.99   0
 -26  12  11    8.82    5.14   0
 -26  13   2   -7.74    4.36   0
 -26  13   7   18.40    5.70   0
 -25  12  12    8.55    5.54   0
 -25  13   9   11.24    5.97   0
 -24  14   1   18.00    5.97   0
 -24  14   2   11.06    6.93   0
 -24  14   3   31.42    7.33   0
 -24  14   5   22.51    7.03   0
 -24  14   6   17.35    5.57   0
 -24  14   7    2.38    5.22   0
 -23  12  -6   78.65    6.31   0
 -23  12  13   37.73    6.21   0
 -23  13  11    0.29    6.36   0
 -23  14  -1    4.37    5.86   0
 -22  12  -7    3.30    5.25   0
 -22  13  -5    1.10    6.58   0
 -21  11  -9  123.55    7.68   0
 -21  13  -6   20.10    5.95   0
 -21  14   9   36.34    8.59   0
 -21  15   1    0.24    7.32   0
 -21  15   5    3.87    7.22   0
 -20  13  12  295.62   10.79   0
 -20  15  -1    2.93    6.89   0
 -20  15   0    3.39    8.55   0
 -19  12  -9  167.54    8.77   0
 -19  14  -5   42.65    8.32   0
 -19  15  -2   96.25    9.30   0
 -18  12  13  272.26   10.77   0
 -18  13  -8    8.16    5.69   0
 -18  14  -6   -0.09    6.04   0
 -17  12 -10   25.74    6.29   0
 -17  12  13    0.80    5.78   0
 -17  14  -6   55.35    8.53   0
 -16  13  11  140.34   10.00   0
 -16  14   9   37.34    9.18   0
 -16  15   6  351.63   14.70   0
 -15  12  12    6.69    8.72   0
 -15  15   5  158.72   11.88   0
 -14  13  -9  408.26   12.12   0
 -14  13  10  108.14    9.99   0
 -14  14  -7   24.94    6.95   0
 -14  14   8   22.39    8.84   0
 -13  13   9   36.71   10.41   0
 -13  14  -7  243.65   10.41   0
 -13  14   7   20.10    9.09   0
 -13  15  -2  106.96   10.96   0
 -13  15   3    0.64    8.84   0
 -12  13  -9  226.13    9.45   0
 -12  15  -2   46.58    8.25   0
 -12  15  -1   11.41    7.57   0
 -12  15   0   29.79    8.88   0
 -11  14  -6   11.05    6.54   0
 -10  13  -8  903.96   17.00   0
 -10  14  -5   55.44    7.66   0
 -29  11   5    1.34    3.15   0
 -29  11   6   60.45    4.63   0
 -28  11   1   82.71    5.70   0
 -28  11  10    1.67    4.17   0
 -27  12   1  226.00    7.66   0
 -27  12   2   -1.69    4.71   0
 -27  12   9   -2.24    3.91   0
 -26  10  -5   22.78    5.03   0
 -26  12  -1   51.71    5.96   0
 -26  12  10   14.00    5.44   0
 -26  13   3    7.04    4.75   0
 -26  13   4   72.48    6.02   0
 -26  13   5   10.28    4.81   0
 -26  13   6   24.05    5.04   0
 -25  13   0   89.27    6.67   0
 -24  11  -6   11.10    5.61   0
 -24  12  12  266.98    9.48   0
 -24  14   4   30.74    6.39   0
 -23  11  -7   64.63    6.66   0
 -23  11  14   14.05    5.20   0
 -23  14   0    3.17    5.76   0
 -23  14   1   13.37    7.60   0
 -23  14   6   77.91    8.38   0
 -22  11  -8    9.90    5.81   0
 -22  12  13   19.85    5.45   0
 -22  13  11    4.61    5.54   0
 -22  14  -1   35.92    7.78   0
 -21  13  11    8.81    7.17   0
 -20  12  -8    2.99    6.55   0
 -20  15   1   22.38    7.89   0
 -20  15   3   -9.15    7.99   0
 -20  15   4   13.92    7.98   0
 -19  11 -10   21.07    6.01   0
 -19  13  -7    6.84    5.59   0
 -19  13  11   18.96    8.09   0
 -19  14   9   59.34    8.62   0
 -19  15  -1  130.67    9.84   0
 -19  15   0    4.59    7.60   0
 -19  15   1  156.16   11.82   0
 -19  15   2  128.47   11.67   0
 -19  15   5    5.90    8.23   0
 -18  12  -9   16.34    6.54   0
 -18  13  11    6.54    8.54   0
 -18  14  -5    3.58    7.84   0
 -18  14   9  246.19   12.42   0
 -18  15  -1   34.24    8.19   0
 -17  13  -8    7.64    5.74   0
 -17  13  11  113.48    9.35   0
 -17  15  -2   -1.62    7.75   0
 -17  15  -1   38.27    9.81   0
 -17  15   4   96.67   12.13   0
 -17  15   5   15.25    9.33   0
 -16  12 -10    1.80    4.87   0
 -16  12  12   74.98    9.49   0
 -16  13  -8   20.99    6.86   0
 -16  14  -6    6.39    6.52   0
 -16  14   8   75.16   11.35   0
 -16  15  -2   -5.77    7.29   0
 -16  15   4  299.58   14.07   0
 -16  15   5  117.67   10.94   0
 -15  12 -10   50.52    6.78   0
 -15  13  10  147.83   10.67   0
 -15  14  -6    3.67    7.58   0
 -15  14   8   61.71    9.69   0
 -15  15  -2   20.17    7.95   0
 -15  15  -1  162.87   12.21   0
 -15  15   3   22.86   10.62   0
 -15  15   4   27.59    9.13   0
 -14  12  11   11.35    9.58   0
 -14  14   7   35.31    9.26   0
 -14  15  -2  128.64   10.14   0
 -14  15  -1    0.20    7.77   0
 -14  15   0   48.99   10.53   0
 -14  15   1    3.47    9.83   0
 -14  15   2   24.46    9.01   0
 -14  15   3   -1.93    8.22   0
 -13  14  -6   -2.40    6.27   0
 -13  15   0   30.57    8.49   0
 -13  15   1   29.70    8.72   0
 -12  14  -6   51.60    7.32   0
 -12  14   5   11.37    8.52   0
 -11  12 -10  214.42    9.54   0
 -11  13  -8   15.23    6.72   0
 -11  14  -5   98.36    8.74   0
 -10  14  -4  261.23   11.28   0
 -10  14  -2   59.87    9.47   0
 -29  10  10   14.77    4.21   0
 -28  10  12   80.30    5.45   0
 -28  11   2  268.76    8.03   0
 -28  11   9   58.60    5.30   0
 -27  10  -3   81.59    5.82   0
 -27  10  13   97.12    5.79   0
 -27  11  -1    2.94    4.73   0
 -27  11  11   58.32    5.64   0
 -27  12   3   -3.10    4.07   0
 -27  12   4   14.84    5.07   0
 -27  12   5    3.63    4.79   0
 -27  12   6   20.44    5.18   0
 -27  12   7    9.80    4.31   0
 -26  11  -3   85.30    6.04   0
 -26  11  12   21.80    5.29   0
 -25  10  -6   -1.32    4.86   0
 -25  11  13  193.33    7.91   0
 -25  12  -2   14.23    6.13   0
 -25  12  11   67.92    5.93   0
 -25  13   1   73.08    6.61   0
 -25  13   7   29.69    5.34   0
 -24  10  -7   29.96    5.44   0
 -24  12  -4    4.32    5.06   0
 -24  13  -1   20.86    5.85   0
 -24  13   9   32.16    6.16   0
 -23   9  -9    6.24    4.83   0
 -23  10  -8    3.60    5.35   0
 -23  12  -5    5.97    5.41   0
 -23  12  12    8.65    5.81   0
 -23  14   2   13.34    6.32   0
 -23  14   3   -3.27    6.01   0
 -23  14   4   27.19    6.64   0
 -23  14   5    7.39    6.57   0
 -22  12  -6   12.65    6.40   0
 -22  13  -4   58.65    7.06   0
 -22  13  10    3.28    7.00   0
 -22  14   0    5.91    7.56   0
 -22  14   6   -0.15    7.64   0
 -21  12  -7   29.47    6.05   0
 -21  13  -5   18.63    6.41   0
 -20  11  -9   82.92    7.28   0
 -19  14  -4    2.24    7.24   0
 -19  14   8    3.36    9.35   0
 -18  13  -7    2.69    5.80   0
 -18  15   0   11.41    7.89   0
 -18  15   2    5.97    8.90   0
 -17  12  12   46.95    8.37   0
 -17  14  -5    5.56    6.75   0
 -17  14   8    7.65    8.82   0
 -17  15   1  133.19   10.83   0
 -17  15   2   -4.62    8.22   0
 -16  13  10   18.15    7.96   0
 -16  14  -5   30.55    8.54   0
 -16  15   0  434.54   15.63   0
 -16  15   2   -3.90    9.02   0
 -16  15   3  156.79   11.86   0
 -15  13  -8   58.86    6.95   0
 -15  14  -5   33.69    8.66   0
 -15  15   0   22.44    8.66   0
 -15  15   1    5.51    8.48   0
 -15  15   2   90.04   10.48   0
 -14  12 -10   40.08    5.64   0
 -14  13  -8  114.52    8.85   0
 -14  13   9  259.80   12.73   0
 -14  14  -5   71.11    9.25   0
 -13  12 -10  289.04    9.52   0
 -13  13  -8  152.38    8.62   0
 -13  13   8   38.16   10.16   0
 -13  14  -5    2.25    6.64   0
 -13  14   5   -1.03    9.84   0
 -12  12 -10   23.17    5.41   0
 -12  14  -5   22.69    6.90   0
 -12  14  -4  227.79   11.86   0
 -12  14   4  109.58   10.65   0
 -11  14  -4   58.78    7.80   0
 -11  14   1   33.83    9.49   0
 -11  14   2    1.23    7.46   0
 -10  12  -9   28.12    6.66   0
 -10  13  -7   72.90    7.40   0
 -29   9  12    1.93    3.66   0
 -29  10   2   14.69    3.59   0
 -29  10   9    0.24    3.83   0
 -28  11   3   19.39    4.85   0
 -27  11  10    4.06    4.80   0
 -26  12   9   12.67    4.86   0
 -25  11  -4   -1.60    4.45   0
 -25  12  10    8.58    5.67   0
 -25  13   3   25.95    5.91   0
 -25  13   5    2.50    5.23   0
 -24  11  -5   51.79    6.58   0
 -24  11  13   53.72    6.01   0
 -24  12  11    2.15    5.96   0
 -23  13  -2   86.47    7.44   0
 -23  13   9   27.50    6.20   0
 -22  14   1    4.51    6.49   0
 -22  14   2   58.86    7.77   0
 -22  14   3   72.91    9.29   0
 -22  14   4    2.16    6.72   0
 -21  11  -8    7.45    6.29   0
 -21  12  12   64.28    7.75   0
 -21  13  -4   70.94    8.42   0
 -21  14  -1    5.09    6.57   0
 -21  14   0    5.94    8.03   0
 -21  14   6   57.21    9.30   0
 -20  12  -7   30.12    7.14   0
 -20  12  12   18.63    7.29   0
 -20  13  -5   11.72    7.37   0
 -20  13  10  246.72   11.88   0
 -20  14  -2   -7.53    6.28   0
 -19  12  -8   19.64    5.87   0
 -19  12  12   43.22    8.03   0
 -19  13  -6   28.38    6.89   0
 -18  11 -10  104.40    6.92   0
 -18  12  12   63.85    8.66   0
 -18  13  10  306.67   13.26   0
 -17  12  -9    9.39    5.28   0
 -17  13  -7   19.89    6.56   0
 -17  13  10  481.14   14.97   0
 -16  13  -7    9.11    7.16   0
 -15  12  11   90.61    9.10   0
 -15  13   9   79.44    9.52   0
 -15  14   6   53.85    9.93   0
 -14  13   8  203.81   13.01   0
 -14  14   5   33.41   10.62   0
 -13  14  -4   33.56    7.69   0
 -13  14   4    9.78    8.04   0
 -12  13  -7   24.80    7.52   0
 -12  14  -2   13.61    8.73   0
 -12  14   2   74.31   10.83   0
 -12  14   3    7.38    7.87   0
 -11  12  -9    5.07    6.68   0
 -11  13  -7   24.45    6.32   0
 -11  14  -1    0.78    7.01   0
 -11  14   0  332.02   13.55   0
 -10  13  -6  183.97    9.53   0
 -30   9   9   22.09    3.53   0
 -29  10   3   42.15    4.26   0
 -29  10   4   11.28    4.20   0
 -28   9  13   -0.39    3.44   0
 -28  10   0    1.34    4.12   0
 -28  10  11    3.92    3.67   0
 -28  11   4   20.43    4.15   0
 -28  11   5   -2.55    3.62   0
 -28  11   6   56.78    4.86   0
 -27  10  12   -0.37    4.59   0
 -27  11   0   38.87    5.07   0
 -26  10  -4    5.99    4.47   0
 -26  10  13   44.97    5.48   0
 -26  11  11    5.60    5.03   0
 -26  12   2   74.83    6.28   0
 -25  11  12    5.70    4.83   0
 -25  12  -1   88.12    6.67   0
 -25  12   9    0.29    5.58   0
 -24  13   1    1.41    5.92   0
 -24  13   2   47.92    7.87   0
 -24  13   3    7.85    6.98   0
 -24  13   5    1.12    6.60   0
 -24  13   6   46.45    6.42   0
 -23  11  -6   67.54    6.19   0
 -23  12  -4   24.94    6.08   0
 -23  12  11    3.92    6.18   0
 -23  13  -1    7.91    6.20   0
 -22  11  -7  255.87    9.20   0
 -22  12  -5   -1.74    6.45   0
 -22  13  -2  172.62    9.84   0
 -22  13   9   40.42    7.28   0
 -21  10  -9   41.42    6.44   0
 -21  12  -6  220.27    9.22   0
 -21  13   9   21.01    8.26   0
 -21  14   2   20.58    7.48   0
 -21  14   3   14.22    7.33   0
 -21  14   4   -0.04    7.03   0
 -20  14  -1   -3.56    6.68   0
 -20  14   0   14.01    8.67   0
 -20  14   6    7.65    7.48   0
 -19  11  -9   79.22    7.35   0
 -19  13  -5   22.28    7.91   0
 -19  14  -1   33.97    9.05   0
 -19  14   6    2.98    7.71   0
 -18  12  -8   20.85    5.75   0
 -18  13  -6   17.41    6.80   0
 -18  14  -2   46.75    9.20   0
 -18  14   6   45.62    8.87   0
 -17  11 -10  206.72    9.13   0
 -17  11  13    0.26    5.98   0
 -17  13  -6    3.01    7.35   0
 -17  13   9    2.95    9.04   0
 -17  14   6    1.12    7.88   0
 -16  12  11  575.35   15.67   0
 -16  13   9  548.17   16.24   0
 -15  12  -9   17.98    5.60   0
 -15  13   8  133.14   11.88   0
 -14  12  -9  107.13    8.07   0
 -14  12  10    6.24    8.00   0
 -14  13  -7   26.58    6.74   0
 -14  14   4   15.68    8.43   0
 -13  12  -9    2.62    6.18   0
 -13  13  -7  138.13    8.70   0
 -13  13   7   72.92    9.72   0
 -13  14  -2   64.05    9.95   0
 -13  14   2   28.30   10.00   0
 -13  14   3  192.03   12.00   0
 -12  12  -9    7.19    5.43   0
 -12  13  -6   68.94    8.22   0
 -12  14  -1   23.87    7.55   0
 -12  14   0   30.13    8.02   0
 -12  14   1  100.17    9.86   0
 -11  13  -6  243.88   10.61   0
 -10  12  -8   22.36    7.20   0
 -10  13  -5   26.16    6.97   0
 -30   8  11    7.43    3.65   0
 -30   9   5    3.94    3.15   0
 -30   9   6   60.15    4.40   0
 -29   9  11    5.63    3.60   0
 -29  10   5   25.28    3.81   0
 -28   8  14   -0.18    3.51   0
 -28  10  10   23.69    4.13   0
 -27  11   1    1.13    4.20   0
 -27  11   2   28.62    5.59   0
 -27  11   9   29.18    4.79   0
 -26   9  -5    9.13    4.99   0
 -26  11  -1   21.02    5.76   0
 -26  11  10   13.83    5.54   0
 -26  12   3  204.46    8.31   0
 -26  12   4    1.23    4.84   0
 -26  12   5   36.70    5.51   0
 -25  10  -5    6.09    4.75   0
 -25  12   0   31.85    5.90   0
 -24  10  -6   96.91    7.04   0
 -24  12  -2   24.90    5.84   0
 -24  13   4   84.90    7.36   0
 -23  10  -7    3.95    5.57   0
 -23  10  14    1.56    4.79   0
 -23  13   6    7.19    7.11   0
 -23  13   7    5.79    6.38   0
 -22  10  -8  156.47    8.20   0
 -22  11  13   45.95    5.65   0
 -22  12  11   -1.71    5.81   0
 -22  13  -1    0.89    7.37   0
 -21  12  11  454.63   13.36   0
 -20  11  -8   30.64    6.99   0
 -20  11  13   -1.97    5.99   0
 -20  12  -6    2.47    6.88   0
 -20  12  11  486.99   14.10   0
 -20  13  -4    9.92    6.44   0
 -20  13   9   12.39    7.21   0
 -20  14   1   74.83    8.81   0
 -20  14   2    5.12    8.01   0
 -20  14   4   14.09    7.81   0
 -19  12  -7    4.79    5.66   0
 -19  12  11  481.22   14.58   0
 -19  13   9  512.88   15.33   0
 -19  14   0   -1.53    7.18   0
 -19  14   1    8.75    9.18   0
 -19  14   2    4.38    9.19   0
 -19  14   4    6.11    7.83   0
 -18  11  -9    9.82    6.21   0
 -18  12  11 1440.84   22.98   0
 -18  13  -5   14.89    7.95   0
 -18  13   9   46.04    8.50   0
 -18  14  -1    3.56    7.22   0
 -18  14   5   61.60    9.79   0
 -17  12  11   11.79    7.17   0
 -17  14  -2   22.94    8.10   0
 -17  14  -1   22.35    9.21   0
 -17  14   4  -10.05    9.50   0
 -17  14   5  215.52   12.25   0
 -16  11 -10   -1.41    5.80   0
 -16  11  12  701.66   16.77   0
 -16  12  -8   10.38    6.72   0
 -16  13  -6   -0.07    6.17   0
 -16  13   8   18.91    9.78   0
 -16  14  -2  109.80    9.44   0
 -16  14  -1   18.16    9.19   0
 -16  14   4  126.97   10.91   0
 -15  11 -10   -1.74    5.58   0
 -15  12  10   42.40    8.60   0
 -15  13  -6  102.96    9.26   0
 -15  14  -2    7.88    7.18   0
 -15  14  -1  422.45   15.55   0
 -15  14   3   53.46    9.32   0
 -15  14   4   22.29    8.70   0
 -14  13  -6    5.61    7.40   0
 -14  13   7    9.12    8.38   0
 -14  14  -2  233.91   11.80   0
 -14  14  -1    5.76    7.60   0
 -14  14   0  161.44   12.03   0
 -14  14   1   46.18    8.94   0
 -14  14   2   80.40    9.80   0
 -13  13  -6    8.25    5.97   0
 -13  14  -1  192.86   11.23   0
 -13  14   0    2.23    7.33   0
 -11  13  -5  280.61   11.29   0
 -30   8  10    2.14    3.66   0
 -29   9   1   13.42    3.78   0
 -29   9  10   -4.20    3.91   0
 -28  10   2  104.52    6.27   0
 -28  10   9   23.96    4.87   0
 -27   9  13    1.89    4.29   0
 -27  10  -1  266.22    8.64   0
 -27  11   3   45.05    5.29   0
 -27  11   4    6.12    5.23   0
 -27  11   5    3.43    5.11   0
 -27  11   7    0.41    4.01   0
 -26  10  12   -0.03    4.85   0
 -26  11   9    7.64    5.53   0
 -25   9  -6    7.60    5.11   0
 -25  10  13   18.59    4.50   0
 -25  11  -2   47.21    6.76   0
 -25  11  11   31.20    5.32   0
 -25  12   1  124.66    7.67   0
 -25  12   2   13.33    6.44   0
 -25  12   6   -0.75    5.83   0
 -25  12   7   13.65    5.12   0
 -24   9  -7    0.75    5.24   0
 -24  11  -4    8.16    5.38   0
 -23  11  12   52.27    6.61   0
 -23  12  10   45.83    6.45   0
 -23  13   5   -5.08    5.93   0
 -22   9  -9   27.04    5.39   0
 -22  11  -6   61.89    7.18   0
 -22  12  -4   53.58    7.18   0
 -22  13   0   42.52    7.26   0
 -22  13   6   32.36    8.23   0
 -22  13   7   24.45    6.89   0
 -21  11  -7   -4.42    5.45   0
 -21  13  -2  191.85   10.11   0
 -20  10  -9   -3.89    5.61   0
 -19  13   8  226.00   11.73   0
 -18  12  -7    9.22    5.87   0
 -18  13   8   51.95    8.78   0
 -18  14   1   -4.18    7.55   0
 -17  11  12  494.71   14.62   0
 -17  13  -5   95.59    8.46   0
 -17  13   8   24.56    8.43   0
 -17  14   0   48.96    8.76   0
 -17  14   1   74.49    9.51   0
 -17  14   2   22.38    8.64   0
 -17  14   3    2.48    8.18   0
 -16  12  10   -0.62    7.22   0
 -16  13  -5    6.36    7.89   0
 -16  14   0  116.92   10.31   0
 -16  14   1   48.72    9.49   0
 -16  14   3  477.82   16.14   0
 -15  12  -8   84.75    7.32   0
 -15  13  -5    5.32    7.85   0
 -15  13   7    5.77    8.65   0
 -15  14   1  278.18   13.15   0
 -15  14   2  260.82   13.23   0
 -14  11 -10   80.44    6.27   0
 -14  12  -8   12.53    6.83   0
 -14  13  -5   56.10    8.82   0
 -13  11 -10   -0.13    5.78   0
 -13  13   5  409.13   15.38   0
 -12  11 -10  451.99   11.53   0
 -12  12  -8    2.67    5.24   0
 -12  13  -5  259.49   10.97   0
 -12  13  -4  490.07   14.91   0
 -11  13  -4   35.01    6.95   0
 -30   7  12    3.75    3.53   0
 -30   8   3    3.73    3.56   0
 -30   8   9   41.64    4.36   0
 -29   9   2   41.31    4.35   0
 -29   9   9    5.12    3.59   0
 -28   8  13    3.51    4.04   0
 -28   9  11   -0.81    4.32   0
 -28  10   3   15.17    4.21   0
 -28  10   4   23.30    4.92   0
 -28  10   7   25.49    5.18   0
 -27  10   0    0.24    4.99   0
 -27  10  10   -0.03    4.57   0
 -26  11   1   -2.02    5.76   0
 -25  10  -4   32.70    5.45   0
 -25  11  10    8.03    5.13   0
 -25  12   3   -0.65    5.57   0
 -25  12   4   70.83    6.93   0
 -25  12   5  124.17    7.50   0
 -24   7  -9   -3.70    4.09   0
 -24  10  -5    8.45    5.72   0
 -24  10  13   13.34    5.57   0
 -23  12  -2   77.74    7.67   0
 -23  12   9    0.63    6.05   0
 -22  11  12  192.01    8.89   0
 -22  13   1    3.89    6.58   0
 -22  13   2   44.32    7.52   0
 -22  13   3    6.90    6.78   0
 -22  13   4    0.38    6.65   0
 -22  13   5  106.99    9.04   0
 -21  10  -8  141.45    8.51   0
 -21  11  12  138.13    8.90   0
 -21  12  -4    7.98    7.33   0
 -21  12  10   86.54    8.01   0
 -21  13  -1    3.50    6.65   0
 -21  13   0  283.31   12.46   0
 -21  13   6    4.75    6.84   0
 -20  11  -7  302.37   10.97   0
 -20  11  12  515.63   13.71   0
 -20  12  -5   72.90    8.63   0
 -20  12  10  224.29   11.45   0
 -20  13  -2   41.24    7.76   0
 -19  11  12  405.73   12.88   0
 -19  12  -6   40.05    7.02   0
 -19  12  10  127.42   10.20   0
 -18  10 -10  228.62    8.78   0
 -18  11  12    7.47    6.13   0
 -18  12  10  194.11   10.62   0
 -17  11  -9   70.77    6.54   0
 -17  12  -7   39.91    6.89   0
 -17  12  10  227.24   11.43   0
 -16  11  -9  130.11    8.37   0
 -16  12  -7   27.82    7.34   0
 -15  12   9   13.48    8.20   0
 -14  13   5   37.36    9.02   0
 -13  13  -4   12.99    6.80   0
 -13  13   4  336.18   14.34   0
 -12  12  -7  182.38    9.78   0
 -11  12  -7  214.31    9.63   0
 -30   8   4   30.23    4.22   0
 -30   8   5   33.87    4.10   0
 -30   8   8    4.04    3.88   0
 -29   8   0    3.46    3.47   0
 -29   8  11   15.54    4.24   0
 -29   9   4    0.63    4.13   0
 -29   9   5    2.62    4.01   0
 -28   9   0   80.95    5.26   0
 -28  10   6   -0.55    3.82   0
 -27   8  -4    1.44    3.92   0
 -27   9  12    1.78    4.70   0
 -26   9  -4    1.05    4.28   0
 -26   9  13   42.45    5.52   0
 -26  10  -2    6.41    4.82   0
 -26  10  11    3.48    4.29   0
 -26  11   2   85.63    6.58   0
 -26  11   3   17.92    5.90   0
 -25   9  -5   86.11    6.81   0
 -25  10  12   29.09    5.01   0
 -25  11   9   11.67    5.89   0
 -24   9  14    0.77    4.75   0
 -24  11  10   43.22    6.81   0
 -24  12   5  151.60    9.29   0
 -24  12   6   45.72    6.38   0
 -23  10  -6   41.62    5.88   0
 -23  10  13   60.78    5.72   0
 -22  10  -7    5.05    5.68   0
 -22  11  -5   46.65    6.40   0
 -22  12  -2   -0.16    7.01   0
 -21   9  -9  142.25    7.94   0
 -21  11  -6   14.98    5.73   0
 -21  12   9  114.19    9.69   0
 -21  13   1   19.74    7.21   0
 -21  13   3   -4.97    6.82   0
 -21  13   5   23.48    7.50   0
 -20  13  -1    5.43    6.85   0
 -20  13   0   26.92    8.80   0
 -20  13   5   11.52    8.72   0
 -20  13   6   31.90    7.78   0
 -19  12  -5  128.89    9.63   0
 -19  13  -2   60.48    7.95   0
 -19  13  -1   25.97    8.75   0
 -19  13   6   73.32    8.87   0
 -18  10  13    3.01    7.01   0
 -18  12  -6   59.65    7.24   0
 -17  10 -10   22.63    6.25   0
 -17  12   9  331.28   13.92   0
 -17  13   6  181.24   11.53   0
 -16  11  11   -0.29    6.81   0
 -16  12   9   21.97    7.77   0
 -16  13   5   47.22   10.15   0
 -15  11  -9   16.81    5.37   0
 -15  12  -7  217.01    9.82   0
 -15  12   8  210.76   12.70   0
 -15  13  -4   27.82    7.45   0
 -15  13   5    4.60    8.19   0
 -14  11  -9   11.17    6.26   0
 -14  13   4   15.75    8.01   0
 -13  11  -9  104.61    7.79   0
 -13  12  -7   -3.62    5.60   0
 -13  13  -2  385.77   14.42   0
 -13  13   2  196.23   12.62   0
 -13  13   3    9.93    7.55   0
 -12  11  -9  177.82    8.56   0
 -12  13  -1   -1.64    6.83   0
 -11  12  -6   64.30    7.31   0
 -30   8   6    9.93    3.39   0
 -28   8  12    8.08    4.41   0
 -28   9   1    3.13    4.52   0
 -28   9  10    2.50    3.81   0
 -27  10   2   19.18    5.64   0
 -26   8  14   24.64    4.54   0
 -26  10  10    3.70    5.16   0
 -26  11   4   -5.18    4.79   0
 -25   9  13  111.45    6.85   0
 -25  10  11   -1.90    5.47   0
 -25  11   0   30.58    5.93   0
 -25  11   1  163.79    8.93   0
 -24  10  -4    0.55    6.11   0
 -24  10  12  275.72    9.54   0
 -23   9  -7   45.17    6.58   0
 -23   9  14   -2.13    4.65   0
 -23  12   0   -2.54    6.02   0
 -23  12   6  102.87    8.93   0
 -23  12   7    3.51    5.96   0
 -22   8  -9   64.50    6.73   0
 -22   9  -8    1.97    5.89   0
 -22  11  11   -0.85    5.37   0
 -21  12   8  185.65   11.08   0
 -20  10  -8   16.30    6.13   0
 -20  11  -6    3.00    6.78   0
 -20  12  -4    3.92    6.29   0
 -20  13   1   22.32    7.57   0
 -20  13   2    4.72    7.34   0
 -20  13   3   14.83    7.58   0
 -20  13   4   15.80    7.53   0
 -19   9 -10   16.67    5.95   0
 -19  10  13   -1.65    5.51   0
 -19  11  -7   25.41    6.31   0
 -19  11  11   58.83    8.63   0
 -19  13   0   11.90    7.45   0
 -19  13   2    9.04    9.06   0
 -19  13   3  161.82   11.76   0
 -19  13   4   13.63    7.66   0
 -19  13   5   95.57    9.40   0
 -18  10  -9   10.84    6.04   0
 -18  11  11  294.60   12.33   0
 -18  12   9  162.45   10.39   0
 -18  13  -1   -3.24    6.85   0
 -18  13   0   57.72    9.73   0
 -18  13   4   81.73   10.72   0
 -17  11  -8   32.66    6.08   0
 -17  11  11   27.60    7.01   0
 -17  13  -1   38.23    9.18   0
 -17  13   4   78.50   10.70   0
 -16  10 -10    1.48    5.58   0
 -16  11  -8   54.96    7.53   0
 -16  12  -6   22.40    6.46   0
 -16  13  -2   76.37    8.50   0
 -16  13  -1   82.77   10.15   0
 -16  13   4   27.93    8.44   0
 -15  10 -10   56.22    6.49   0
 -15  12  -6   35.59    7.91   0
 -15  13  -2    6.70    7.04   0
 -15  13  -1    4.98    8.58   0
 -15  13   3  263.47   12.90   0
 -15  13   4  274.10   13.05   0
 -14  12  -6   12.63    7.12   0
 -14  13  -2  391.55   13.95   0
 -14  13  -1  162.27   10.52   0
 -14  13   0  824.90   19.29   0
 -14  13   1    3.56    7.60   0
 -14  13   2   -2.44    7.60   0
 -14  13   3    1.19    7.59   0
 -13  12  -6   27.95    6.33   0
 -13  13   0  223.61   11.73   0
 -13  13   1  251.24   12.44   0
 -12  12  -6   30.44    6.43   0
 -11  11  -8  486.71   13.00   0
 -31   6   9   -0.31    3.16   0
 -30   6  12    0.23    3.49   0
 -30   7   2    4.35    3.65   0
 -30   7  10   19.78    4.14   0
 -29   7  -1    5.68    3.51   0
 -29   8   2   28.69    4.56   0
 -29   8  10   23.02    3.91   0
 -28   7  -3   12.73    4.07   0
 -28   8  -1    8.76    4.39   0
 -28   9   2   54.93    5.11   0
 -28   9   9   12.61    4.12   0
 -27   8  13  155.10    6.43   0
 -27   9  -1   46.56    5.37   0
 -27   9  11   -1.83    3.85   0
 -27  10   3    9.68    4.63   0
 -27  10   4   10.61    4.60   0
 -27  10   6   20.39    4.51   0
 -26  10   0   84.07    7.16   0
 -26  10   9   -2.48    5.37   0
 -25   6  -8    2.31    4.76   0
 -25   8  -6   12.27    4.88   0
 -25  10  -2   13.64    6.09   0
 -25  11   5   10.08    6.26   0
 -25  11   6    2.91    5.93   0
 -24   6  -9    9.47    5.02   0
 -24   8  -7   -1.56    5.15   0
 -24  11  -1   21.51    6.18   0
 -24  11   9   43.15    6.18   0
 -23   7  -9    9.51    5.24   0
 -23   8  -8   -2.22    5.28   0
 -23  10  -5   23.72    5.94   0
 -23  10  12    4.56    4.89   0
 -23  12   2   12.86    6.46   0
 -23  12   3   11.14    6.37   0
 -23  12   4    8.86    6.34   0
 -23  12   5   39.51    6.97   0
 -22   9  14   15.08    4.47   0
 -22  10  -6    9.82    5.61   0
 -22  11  -4    7.61    5.76   0
 -22  11  10  109.55    8.77   0
 -22  12   6   16.11    7.79   0
 -21  10  -7   -2.85    4.94   0
 -21  11  -5    9.16    5.93   0
 -21  12  -2   13.17    6.43   0
 -20   9  -9    5.35    5.74   0
 -19  12   8  470.24   14.72   0
 -18  11  -7    3.40    5.57   0
 -18  13   1   40.24    8.28   0
 -18  13   3   13.08    7.90   0
 -17  10  12   30.39    8.15   0
 -17  12  -5    5.61    6.82   0
 -17  12   8  289.28   12.76   0
 -17  13   0  198.75   11.40   0
 -17  13   1  143.35   10.87   0
 -17  13   2   86.65   10.00   0
 -17  13   3   76.34    9.38   0
 -16  11  10   57.80    8.46   0
 -16  12  -5    7.90    7.62   0
 -16  12   7   10.13    9.21   0
 -16  13   0  206.27   11.56   0
 -16  13   1   14.54    8.24   0
 -16  13   2  104.54    9.96   0
 -16  13   3   64.82    9.18   0
 -15  11  -8   26.34    5.97   0
 -15  12  -5  515.07   14.93   0
 -15  12   7  230.07   12.59   0
 -15  13   0  171.93   10.97   0
 -15  13   1   51.90    8.68   0
 -15  13   2  344.69   13.94   0
 -14  10 -10   69.99    6.28   0
 -14  12  -5   11.01    7.50   0
 -13  10 -10    9.59    6.14   0
 -13  12  -5   95.01    8.01   0
 -12  11  -8   95.09    7.30   0
 -12  12  -5  143.76    8.77   0
 -12  12  -4   60.68    8.42   0
 -31   6   6    2.71    3.32   0
 -31   6   8   20.77    3.74   0
 -30   7   3   65.59    4.51   0
 -29   7   0   41.50    4.68   0
 -28   6  -4   74.79    5.06   0
 -28   7  13   64.24    5.17   0
 -28   8  11   25.02    4.83   0
 -28   9   3    3.40    4.21   0
 -28   9   4    0.86    4.64   0
 -28   9   5    4.40    4.68   0
 -28   9   6   55.96    5.59   0
 -28   9   7   -1.09    3.63   0
 -27   7  -4   21.38    5.08   0
 -27   9   0   -2.52    5.07   0
 -27   9  10    2.30    4.26   0
 -26   8  -4  380.94   10.33   0
 -26   9  -2   23.82    5.93   0
 -26   9  11  186.34    8.13   0
 -25   9  -4   22.72    5.35   0
 -25  10  10   87.56    6.69   0
 -24   9  -5   -1.34    5.69   0
 -24  11   0   50.87    6.55   0
 -24  11   1   48.45    7.65   0
 -24  11   7    2.44    6.43   0
 -23   9  -6    3.46    5.73   0
 -23  11   9   14.71    6.04   0
 -22   9  -7   15.76    6.11   0
 -22  11   9  121.53    9.30   0
 -22  12   2   12.46    7.29   0
 -22  12   3  160.14    9.63   0
 -21  10  12   16.46    6.70   0
 -21  11  -4    7.15    7.08   0
 -21  11  10   73.10    7.56   0
 -21  12  -1    3.70    6.35   0
 -21  12   0   15.92    6.91   0
 -21  12   5    3.05    7.93   0
 -21  12   6   12.61    6.81   0
 -20   8 -10  176.88    8.21   0
 -20  10  -7   54.39    7.37   0
 -20  10  12  129.02    8.79   0
 -20  11  -5  131.72    9.38   0
 -20  11  10  818.28   17.09   0
 -20  12  -2    8.87    6.94   0
 -19  10  -8   87.58    6.94   0
 -19  10  12    6.88    6.80   0
 -19  11  -6    3.62    5.78   0
 -19  11  10  128.75    9.97   0
 -18   9 -10   29.31    5.56   0
 -18  10  12  182.56    9.46   0
 -18  11  10   36.62    7.53   0
 -17  10  -9   11.52    5.17   0
 -17  11  -7    0.36    5.89   0
 -17  11  10  262.92   11.67   0
 -17  12  -4   -2.13    6.46   0
 -16  10  -9    5.23    5.93   0
 -16  11  -7    2.65    6.71   0
 -16  12  -4    6.11    7.85   0
 -14  12  -4    7.96    7.54   0
 -12  11  -7   31.35    7.47   0
 -30   5  13    5.94    3.67   0
 -30   6   1   44.47    4.39   0
 -30   6  11  236.81    7.07   0
 -30   7   5    5.98    3.16   0
 -30   7   6    3.06    3.63   0
 -30   7   8    3.60    3.33   0
 -29   6  13    4.05    3.47   0
 -29   7  11    4.41    3.78   0
 -29   8   4   18.87    3.91   0
 -29   8   5    3.13    3.51   0
 -29   8   6    3.00    3.50   0
 -29   8   7   28.12    4.36   0
 -28   8   0   23.85    4.35   0
 -28   8  10   -0.15    4.29   0
 -27   5  -6   32.45    4.87   0
 -27   6  -5    8.40    4.67   0
 -27   8  -2    1.47    4.39   0
 -27   9   9   49.88    5.16   0
 -26  10   2  158.45    7.89   0
 -26  10   3   22.03    5.45   0
 -26  10   4   15.17    5.86   0
 -26  10   6    6.74    5.54   0
 -26  10   7   15.11    5.12   0
 -25  10   0    2.87    6.00   0
 -25  10   9  113.76    7.12   0
 -24  10  -2   51.18    6.99   0
 -24  10  10   13.48    6.26   0
 -24  11   2   25.64    6.54   0
 -24  11   4   -1.81    6.68   0
 -24  11   5   27.98    6.12   0
 -24  11   6    3.20    5.48   0
 -23   9  13  255.99    8.65   0
 -23  10  -4    4.18    5.79   0
 -23  10  11   99.30    7.15   0
 -23  11  -1    2.94    5.68   0
 -22   9  13   15.39    5.56   0
 -22  10  -5   13.90    6.00   0
 -22  10  11   39.43    7.03   0
 -21   7 -10   10.21    5.32   0
 -21   8  -9   47.66    6.35   0
 -21  10  -6   21.59    6.17   0
 -21  11   9  146.17    9.12   0
 -21  12   1    3.15    6.74   0
 -21  12   4    2.02    7.09   0
 -20  12  -1   31.35    7.23   0
 -20  12   0  160.31   10.02   0
 -20  12   1  182.71   11.47   0
 -20  12   6   57.82    8.06   0
 -19   9  -9   34.77    6.39   0
 -19  11  -5   -1.99    7.10   0
 -19  12  -2  174.29   10.10   0
 -19  12  -1  260.85   12.47   0
 -18  10  -8    6.16    5.37   0
 -18  11  -6   15.77    6.16   0
 -18  12  -2  147.23   10.61   0
 -18  12   6    0.27    7.43   0
 -17   9 -10   37.31    6.29   0
 -17  10  11  425.29   13.80   0
 -17  11  -6   26.66    7.54   0
 -17  11   9    1.09    8.18   0
 -16  11   9  131.54    9.72   0
 -16  12   5    2.40    9.07   0
 -15  10  -9  165.66    8.13   0
 -15  11  -7  126.40    8.30   0
 -15  12   5  203.81   11.88   0
 -14  10  -9  125.46    8.10   0
 -14  11  -7   -5.24    5.46   0
 -14  12   4    1.21    7.56   0
 -13  10  -9  472.77   12.73   0
 -13  11  -7   -1.64    5.35   0
 -13  12  -2   61.16    9.22   0
 -12  10  -9   41.30    5.96   0
 -31   4  12   18.95    3.52   0
 -31   5  10   38.71    3.79   0
 -30   6   2   18.32    4.01   0
 -30   6  10    1.63    3.77   0
 -29   6  -1   -1.69    3.84   0
 -29   7   1   36.18    4.35   0
 -29   7  10  221.68    7.46   0
 -28   6  -3   10.48    4.60   0
 -28   7  12   17.89    4.73   0
 -28   8   1   -0.58    3.84   0
 -28   8   9   30.94    5.18   0
 -27   7  13   11.39    4.64   0
 -27   8  -1    3.86    4.99   0
 -27   8  11    5.70    4.82   0
 -27   9   2    3.20    4.61   0
 -27   9   3  123.89    7.39   0
 -27   9   7   40.46    5.64   0
 -26   6  -6  107.02    6.64   0
 -26   7  -5   58.04    5.51   0
 -26   8  12    0.68    4.79   0
 -26   9  -1    8.56    4.87   0
 -26   9  10    3.74    4.73   0
 -25   7  -6    0.51    5.09   0
 -25   9  11   11.92    5.59   0
 -24   9  -4   -1.15    6.19   0
 -24   9  12    4.59    4.76   0
 -24  10   9   19.59    6.56   0
 -23   8  -7   54.01    6.03   0
 -23   8  14   -1.86    4.68   0
 -23  10  10  384.86   12.05   0
 -23  11   1   20.78    6.46   0
 -23  11   5   96.16    8.77   0
 -23  11   6   -7.24    5.54   0
 -22   7  -9   10.60    5.53   0
 -22   8  -8   25.11    5.49   0
 -22  10  -4    8.51    6.79   0
 -21  10  11  284.53   10.53   0
 -21  11   8   46.84    8.47   0
 -20   9  -8   11.32    5.02   0
 -20  10  -6   27.69    7.11   0
 -20  10  11    3.64    6.95   0
 -20  11  -4  156.78    9.26   0
 -20  12   2  426.88   14.09   0
 -19   8 -10   34.63    6.11   0
 -19   9  13  132.08    7.76   0
 -19  10  -7   18.07    6.14   0
 -19  10  11   12.95    7.43   0
 -19  12   0   -1.94    7.20   0
 -19  12   2   32.71    9.25   0
 -19  12   4    2.52    7.23   0
 -19  12   5    3.56    6.94   0
 -18   9  -9    3.53    5.79   0
 -18  10  11  336.92   11.79   0
 -18  11  -5   33.12    7.87   0
 -18  11   9  417.30   13.70   0
 -18  12  -1    4.31    6.86   0
 -18  12   0  371.83   14.34   0
 -18  12   4   11.38    8.72   0
 -18  12   5   12.66    7.47   0
 -17  10  -8    3.41    5.80   0
 -17  12  -2    8.00    6.56   0
 -17  12   4  352.40   14.52   0
 -17  12   5  204.09   11.44   0
 -16   9 -10   99.86    6.59   0
 -16  11   8   22.18    8.73   0
 -16  12  -1  107.40   10.22   0
 -16  12   4   27.99    7.95   0
 -15  11  -6    9.33    6.95   0
 -15  12  -2   13.46    7.10   0
 -15  12  -1  376.12   14.26   0
 -15  12   3   80.06    9.16   0
 -15  12   4  224.99   12.17   0
 -14  11  -6  522.08   14.26   0
 -14  12  -2   12.56    7.04   0
 -14  12  -1   77.16    8.67   0
 -14  12   1  212.35   12.38   0
 -14  12   2  414.19   14.71   0
 -14  12   3   86.63    9.39   0
 -13  12  -1 1056.04   21.07   0
 -31   5   4    5.11    3.40   0
 -31   5   8   -2.38    3.35   0
 -31   5   9    2.46    2.90   0
 -30   5   0    1.77    3.16   0
 -30   6   3    3.82    3.82   0
 -30   6   9  126.37    5.93   0
 -29   7   2   49.37    4.75   0
 -29   7   9   14.07    4.51   0
 -28   5  -4   38.43    4.75   0
 -28   7  11    6.45    4.48   0
 -28   8   2  188.70    7.34   0
 -28   8   3    0.80    4.82   0
 -27   6  14   -1.49    3.88   0
 -27   8  10   10.63    5.19   0
 -27   9   4   -3.44    4.37   0
 -27   9   5    3.91    4.50   0
 -27   9   6   20.09    4.55   0
 -26   9   9  222.17    8.38   0
 -25   5  -8   28.44    5.19   0
 -25   6  -7   10.66    5.14   0
 -25   7  14    5.33    4.37   0
 -25   8  -4    4.37    5.79   0
 -25   9  -2    8.25    5.20   0
 -25   9  10   41.14    6.38   0
 -25  10   3    5.48    5.28   0
 -25  10   4    7.37    6.26   0
 -25  10   5    3.08    6.06   0
 -25  10   6   16.25    5.32   0
 -24   6  -8   24.26    5.48   0
 -24   7  -7   20.26    4.99   0
 -24   9  11  216.03    9.21   0
 -24  10  -1    5.09    5.31   0
 -24  10   0    8.57    6.64   0
 -23   9  -5    2.86    5.02   0
 -23  10  -2   -2.73    6.33   0
 -23  10   9  378.64   12.32   0
 -23  11   3   28.88    6.65   0
 -22   9  -6   16.08    5.46   0
 -22  10  10  110.70    7.79   0
 -22  11   0   12.84    6.81   0
 -22  11   5   95.06    9.14   0
 -22  11   6   -3.89    5.84   0
 -21  10  -5   17.98    6.11   0
 -21  11  -2   30.44    6.70   0
 -21  11  -1  146.22   10.09   0
 -20   8  -9   -0.56    5.63   0
 -20  11   8  188.57   10.37   0
 -19   9  -8  117.49    8.09   0
 -19  11  -4   37.85    7.10   0
 -19  11   8   68.79    8.44   0
 -18  10  -7    5.56    5.49   0
 -18  11  -4  126.98    9.82   0
 -18  11   8    6.09    7.08   0
 -18  12   1   80.69    9.00   0
 -17   9  -9   29.17    6.38   0
 -17   9  12   -7.23    7.13   0
 -17  10  10   58.15    9.15   0
 -17  11  -5  101.63    8.62   0
 -17  12   0   24.79    7.42   0
 -17  12   1   85.93    9.37   0
 -17  12   2   13.01    7.97   0
 -17  12   3    6.36    7.19   0
 -16  11  -5  156.69   10.22   0
 -16  12   1  528.61   16.10   0
 -16  12   2    3.69    7.26   0
 -16  12   3  153.47   10.53   0
 -15   9 -10   82.78    6.37   0
 -15  10  -8   16.08    5.65   0
 -15  12   0   44.98    7.97   0
 -15  12   1  384.59   14.19   0
 -15  12   2   19.77    7.77   0
 -14   9 -10  608.94   13.39   0
 -13  10  -8   81.48    7.93   0
 -13  11  -5  260.86   11.25   0
 -31   4  11   22.37    3.43   0
 -31   5   5   37.93    3.61   0
 -31   5   6    3.36    2.87   0
 -30   4  13  141.37    5.57   0
 -30   5   1   -1.38    3.58   0
 -30   6   5    7.91    3.82   0
 -30   6   6   18.78    4.02   0
 -29   5  13   33.49    4.45   0
 -29   6   0   53.24    4.64   0
 -29   6  11    1.24    4.17   0
 -29   7   3   80.02    5.26   0
 -29   7   5    6.06    4.32   0
 -29   7   7   -2.29    4.25   0
 -28   8   4    8.31    4.17   0
 -28   8   6    2.50    3.95   0
 -27   6  -4   19.06    4.54   0
 -27   7  -2    1.39    4.96   0
 -27   8   0    6.29    4.54   0
 -26   7  -4   10.00    4.98   0
 -26   7  13    0.79    4.60   0
 -26   8  -2  158.53    7.68   0
 -26   8  11   -1.55    4.89   0
 -25   8  12   42.17    5.80   0
 -24   8  -5    1.81    5.20   0
 -24  10   7   21.62    5.80   0
 -23   8  -6   -2.47    5.87   0
 -23   8  13   25.59    5.51   0
 -23   9  -4    6.59    6.33   0
 -23   9  11  134.99    8.31   0
 -22   8  -7   20.42    6.08   0
 -22  10   9   38.83    7.66   0
 -22  11   2    5.58    6.39   0
 -22  11   3   12.59    6.56   0
 -21   8  -8    9.58    5.36   0
 -21   9  -6    0.98    6.23   0
 -21   9  12   42.50    6.03   0
 -21  10  -4   32.83    6.54   0
 -21  10  10    3.13    5.80   0
 -21  11   0  137.55    9.23   0
 -21  11   6   72.62    8.24   0
 -20   7 -10    7.34    5.56   0
 -20   9  -7   87.35    7.86   0
 -20   9  12   -2.06    6.15   0
 -20  10  10   63.87    7.33   0
 -20  11  -1   23.14    8.13   0
 -20  11   6   26.82    8.11   0
 -19   9  12   46.84    7.23   0
 -19  10  -6  280.56   10.66   0
 -19  10  10  170.08    9.59   0
 -18   8 -10   33.85    5.33   0
 -18   9  12   99.73    7.81   0
 -18  10  10  503.00   14.23   0
 -17  10  -7  343.44   11.33   0
 -17  11  -4    6.29    6.46   0
 -16   9  -9    3.26    5.83   0
 -16  10  -7    0.36    6.72   0
 -16  11  -4  497.71   14.90   0
 -16  11   7  746.96   18.36   0
 -14  11  -5    2.92    5.84   0
 -13  11  -4   30.48    7.75   0
 -31   3  12   11.65    3.36   0
 -31   4   3   17.13    3.60   0
 -31   4  10    1.58    3.42   0
 -30   5  10   -2.14    3.60   0
 -29   5  -1    4.93    3.95   0
 -29   6  10   22.77    4.64   0
 -28   6  12   45.05    5.26   0
 -28   7   1   94.85    6.43   0
 -28   7  10   17.31    4.33   0
 -27   5  -5   12.95    4.17   0
 -27   8   1   15.84    4.84   0
 -27   8   2   19.97    5.44   0
 -27   8   9   72.67    5.65   0
 -26   3  -8   35.29    4.73   0
 -26   6  -5   11.55    5.29   0
 -26   8  10   -1.51    5.11   0
 -26   9   3    6.57    4.80   0
 -26   9   4   -0.26    4.56   0
 -26   9   5    1.32    4.57   0
 -26   9   6   -2.33    4.80   0
 -25   7  -5   98.38    6.65   0
 -25   9   9   17.56    5.29   0
 -24   7  -6    7.60    5.45   0
 -24   8  12  147.24    7.85   0
 -24   9  -2    0.95    5.00   0
 -24   9  10   29.10    5.95   0
 -24  10   3   -0.78    5.89   0
 -24  10   4    5.00    5.95   0
 -24  10   5   13.58    6.02   0
 -23  10   0   10.70    5.94   0
 -22   7  -8    6.09    5.59   0
 -22   8  13   -0.65    5.09   0
 -22   9  11   -1.57    5.95   0
 -22  10   8  159.54    9.94   0
 -21   6 -10   -2.64    5.02   0
 -21   7  -9   -0.83    4.78   0
 -21   8  13   58.82    6.38   0
 -21  11   2  106.40    8.89   0
 -21  11   3  161.80    9.87   0
 -20  10  -4   54.40    8.16   0
 -20  10   9   -3.03    7.27   0
 -20  11   0  127.18    9.22   0
 -20  11   1    5.65    8.00   0
 -20  11   5    5.71    6.54   0
 -19   8  -9   36.85    5.47   0
 -19  10  -5   -0.62    6.94   0
 -19  11   5  158.03   10.90   0
 -18   9  -8   11.87    5.78   0
 -18  10  -6   23.47    6.18   0
 -18  11  -2   -2.37    7.18   0
 -18  11   6  238.82   11.88   0
 -17   8 -10   -1.60    4.40   0
 -17  10  -6   30.29    7.46   0
 -17  10   9   30.25    8.40   0
 -16  11   5  633.59   18.01   0
 -15   9  -9    0.89    4.81   0
 -15  10  -7 1201.93   19.48   0
 -15  11  -4   30.77    6.82   0
 -14   9  -9   -0.67    6.40   0
 -14  10  -7    9.16    5.61   0
 -14  11  -4    3.67    6.09   0
 -13   9  -9    5.74    6.31   0
 -13  10  -7  449.55   12.49   0
 -31   3  11   38.70    4.05   0
 -31   4   4  187.05    6.19   0
 -31   4   8   53.21    4.36   0
 -31   4   9    6.62    3.01   0
 -30   4   0    1.37    3.18   0
 -30   4  12    6.61    3.81   0
 -30   5   2   23.47    3.73   0
 -30   5   3   19.15    4.08   0
 -30   5   9   -0.85    3.74   0
 -29   5  12  332.06    8.46   0
 -29   6   9   -0.03    4.22   0
 -28   3  -5    1.34    3.88   0
 -28   4  -4    3.10    3.92   0
 -28   7   2    8.61    4.32   0
 -28   7   9   26.63    4.58   0
 -27   6  13  511.18   10.29   0
 -27   7  -1   25.01    4.81   0
 -27   7  11   -2.62    3.95   0
 -27   8   4    3.80    5.27   0
 -27   8   5   16.54    5.29   0
 -27   8   6   -3.65    4.81   0
 -27   8   7  101.08    6.39   0
 -26   4  -7    4.21    3.93   0
 -26   5  -6   -1.04    4.25   0
 -26   7  12  220.91    8.19   0
 -26   8   0  103.29    7.35   0
 -25   5  -7   29.26    5.35   0
 -25   6  -6    8.78    4.54   0
 -25   7  13   40.08    4.97   0
 -25   8  -2    2.05    5.54   0
 -25   9   2   70.26    7.43   0
 -25   9   7  199.48    8.69   0
 -24   4  -9    5.43    4.76   0
 -24   8  -4   20.08    5.75   0
 -24   9  -1    6.69    6.25   0
 -24   9   9  407.97   11.57   0
 -23   5  -9   -1.96    5.03   0
 -23   7  14   36.70    4.84   0
 -23   8  -5    1.95    6.04   0
 -23   8  12    4.40    5.51   0
 -23   9  10  110.92    7.49   0
 -23  10   2    6.51    5.96   0
 -23  10   3    4.63    6.97   0
 -23  10   4    1.06    6.88   0
 -23  10   5   24.62    6.24   0
 -23  10   6   -2.93    5.51   0
 -22   5 -10    5.48    4.98   0
 -22   6  -9   10.98    5.51   0
 -22   8  -6    8.00    6.20   0
 -22   9  -4   35.56    7.31   0
 -22  10  -1   39.56    7.08   0
 -21   8  -7    2.85    5.95   0
 -21   9  -5    9.13    6.72   0
 -21   9  11  209.96    9.54   0
 -21  10  -2    9.40    7.04   0
 -21  10   8   98.81    8.33   0
 -20   9  11  159.17    9.44   0
 -20  11   3    1.91    6.60   0
 -19   7 -10  151.86    7.40   0
 -19   8  13    9.71    5.13   0
 -19   9  11    7.61    6.88   0
 -19  10  -4  202.09   10.68   0
 -19  10   9  450.81   13.58   0
 -19  11   0   14.20    7.12   0
 -19  11   4    9.16    7.27   0
 -18   8  -9   21.43    6.09   0
 -18   9  11    0.38    5.91   0
 -18  10   9    3.89    6.32   0
 -18  11  -1   -0.80    6.65   0
 -18  11   0   44.86    8.76   0
 -18  11   4  112.52    9.44   0
 -18  11   5  633.66   16.74   0
 -17   9  -8   63.12    6.83   0
 -17  11  -2    6.06    6.37   0
 -17  11  -1  107.14    9.89   0
 -17  11   4  223.57   12.31   0
 -17  11   5  113.78    9.62   0
 -16   8 -10    6.24    4.56   0
 -16   9  -8  701.85   15.10   0
 -16  10  -6  136.89    8.48   0
 -16  11  -2   34.55    7.37   0
 -15  10  -6   23.86    7.22   0
 -15  11  -2   53.34    7.81   0
 -14  10  -6   68.95    8.01   0
 -14  11  -2   14.16    7.08   0
 -13  10  -6   66.05    8.32   0
 -31   3   2  107.37    4.75   0
 -31   4   5   13.16    3.18   0
 -31   4   6  147.48    5.46   0
 -30   3  -1   50.72    4.19   0
 -30   3  13   78.31    4.75   0
 -30   4   1   49.61    4.51   0
 -30   4  11    9.97    3.82   0
 -30   5   4   44.04    4.12   0
 -30   5   5   53.34    4.78   0
 -29   3  -3   -6.63    3.58   0
 -29   4  13   10.27    3.99   0
 -29   5  11   -0.89    4.13   0
 -29   6   3   15.64    3.98   0
 -29   6   4   26.61    4.86   0
 -29   6   7   -0.90    4.12   0
 -28   5  -2    4.99    4.59   0
 -28   5  13    5.16    3.71   0
 -28   6   0   24.25    5.06   0
 -28   7   3  128.44    6.38   0
 -28   7   4    7.42    3.94   0
 -28   7   5   44.61    5.56   0
 -28   7   6   33.74    5.12   0
 -28   7   7   -1.45    4.11   0
 -27   5  -4    8.58    4.82   0
 -27   5  14  119.18    5.88   0
 -27   7   0   13.42    4.40   0
 -27   7  10   -1.09    3.95   0
 -26   6  -4   32.94    5.89   0
 -26   8   1  176.98    8.05   0
 -25   7  -4    5.38    5.02   0
 -25   9   3   62.87    6.50   0
 -25   9   4   91.76    7.29   0
 -25   9   5   82.50    7.05   0
 -25   9   6  126.84    7.56   0
 -24   5  -8   14.30    4.79   0
 -24   7  -5   65.02    7.23   0
 -24   9   0   13.71    5.59   0
 -23   9  -2   -1.66    5.20   0
 -23   9   9   59.71    7.63   0
 -22  10   1   52.72    7.21   0
 -21   7  -8    2.24    5.51   0
 -21   9  10   10.58    6.62   0
 -21  10  -1  128.24    8.73   0
 -20   6 -10   20.64    5.74   0
 -20   7  -9   14.13    4.96   0
 -20  10  -2  125.28    9.48   0
 -20  10   8   20.36    6.79   0
 -19   8  -8    4.36    6.07   0
 -19   9  -6   -0.23    6.50   0
 -19  10   8  174.31   10.28   0
 -18   7 -10   23.27    5.87   0
 -18   9  -7  125.99    7.92   0
 -18  10  -4   26.80    7.82   0
 -18  10   8   12.92    6.71   0
 -18  11   1   44.63    7.76   0
 -18  11   3   23.70    7.30   0
 -17  10  -5  371.38   12.50   0
 -17  10   8  438.23   14.08   0
 -17  11   0   34.63    7.42   0
 -17  11   1   15.51    7.48   0
 -17  11   2  126.11    9.92   0
 -17  11   3  216.68   11.24   0
 -16  10  -5    1.54    7.02   0
 -16  11   0   10.60    6.66   0
 -16  11   1   48.42    8.00   0
 -16  11   2  368.23   13.90   0
 -16  11   3   74.36    8.59   0
 -15   8 -10   25.98    5.54   0
 -15   9  -8   28.22    6.67   0
 -15  11  -1   21.94    7.03   0
 -15  11   0  113.91    9.11   0
 -15  11   1   12.02    6.93   0
 -15  11   2  374.71   13.86   0
 -14   9  -8  796.45   15.94   0
 -13   9  -8   15.59    6.84   0
 -31   2  12    5.36    3.21   0
 -31   3   3    2.65    3.38   0
 -31   3  10    3.47    3.07   0
 -30   5   6   19.85    3.68   0
 -29   4  -1    2.88    4.07   0
 -29   5   1   67.79    5.45   0
 -29   6   5   57.43    4.91   0
 -29   6   6   12.25    3.89   0
 -28   4  14   29.37    4.60   0
 -28   6  10    0.23    4.44   0
 -27   3  -6   14.90    3.84   0
 -27   4  -5   15.99    4.26   0
 -27   6  -2   29.70    5.04   0
 -27   6  12    2.72    3.95   0
 -27   7   1  241.57    8.62   0
 -27   7   9    1.12    3.99   0
 -26   5  -5    0.37    5.01   0
 -26   6  13   11.59    4.26   0
 -26   7  11   55.23    5.35   0
 -26   8   2  172.71    8.04   0
 -26   8   4   15.70    5.86   0
 -26   8   5   54.94    6.56   0
 -26   8   6   72.07    6.82   0
 -26   8   7   -4.37    4.70   0
 -25   6  -5   64.67    6.61   0
 -25   7  12   16.96    4.65   0
 -25   8  -1    7.69    4.93   0
 -25   8   9  107.32    7.68   0
 -24   8  10   18.52    6.10   0
 -24   9   1   -2.24    5.31   0
 -24   9   6  155.66    8.37   0
 -24   9   7  219.15    9.40   0
 -23   7  -6   16.21    5.44   0
 -23   8  -4   67.84    6.69   0
 -23   9  -1   12.74    5.74   0
 -23   9   8   30.77    6.30   0
 -22   7  -7   41.41    6.00   0
 -22   8  -5   37.08    7.09   0
 -22   9   9  552.78   13.79   0
 -22  10   3   24.02    6.62   0
 -21   6  -9    1.60    5.58   0
 -21   8  -6  127.63    8.55   0
 -21   9  -4   20.93    6.53   0
 -21  10   0    0.13    6.04   0
 -21  10   1   40.38    8.16   0
 -21  10   2   13.28    7.64   0
 -21  10   6   31.73    6.79   0
 -20   8  -7    9.70    5.26   0
 -20   8  12    8.98    5.97   0
 -20   9  -5  140.01    8.53   0
 -20   9  10  603.08   14.78   0
 -20  10  -1  180.08   10.65   0
 -20  10   6   -2.96    7.17   0
 -19   8  12    4.95    6.44   0
 -19   9  10   32.88    6.75   0
 -19  10  -2    1.79    7.04   0
 -18   8  12   84.88    7.25   0
 -18   9  -6  309.95   11.60   0
 -18   9  10   22.38    6.50   0
 -17   9  -7   94.33    7.56   0
 -17  10  -4  414.11   13.04   0
 -17  10   7  221.36   11.20   0
 -16   8  -9   12.87    5.92   0
 -16   9  -7    3.29    6.62   0
 -16  10  -4  253.31   11.51   0
 -15  10  -5 1004.04   18.58   0
 -31   2  11    4.45    3.34   0
 -31   3   4   20.18    3.41   0
 -31   3   5    4.54    3.42   0
 -31   3   9   19.39    3.34   0
 -30   2  -1   48.14    4.41   0
 -30   3   0   21.96    3.57   0
 -30   3  12   -0.50    3.15   0
 -30   4   2   35.09    3.93   0
 -30   4   3   18.30    4.14   0
 -30   4   9    7.74    3.90   0
 -30   4  10   14.24    3.52   0
 -29   4  12  105.83    5.86   0
 -29   5   2    0.85    4.28   0
 -29   5   9    7.80    4.39   0
 -29   5  10   56.66    4.85   0
 -28   2  -5   32.50    4.52   0
 -28   3  -4    4.04    4.03   0
 -28   5  -1   54.85    5.58   0
 -28   5  12   34.86    4.79   0
 -28   6   2  266.10    8.88   0
 -27   6  -1   26.21    5.47   0
 -27   6  11  133.39    7.13   0
 -27   7   2   97.60    6.33   0
 -27   7   3  109.22    7.13   0
 -27   7   7    2.50    4.87   0
 -26   3  -7   57.73    4.92   0
 -26   4  -6   44.83    5.22   0
 -26   5  14  109.52    6.03   0
 -26   6  12   31.15    5.21   0
 -26   7  -1   11.49    4.92   0
 -26   7  10    1.09    4.25   0
 -25   3  -8   37.29    5.38   0
 -25   5  -6   21.40    5.54   0
 -25   7  11   38.34    5.88   0
 -25   8   0   34.93    5.78   0
 -25   8   1    3.94    6.04   0
 -24   5  -7   21.84    5.86   0
 -24   6  -6   91.86    6.49   0
 -24   7  -4   24.17    6.37   0
 -24   7  12  183.79    8.23   0
 -23   6  -7   -0.24    4.84   0
 -23   9   0   46.70    6.60   0
 -22   4 -10   13.44    5.23   0
 -22   5  -9   48.97    6.18   0
 -22   6  -8   10.35    4.92   0
 -22   8  11   41.32    6.01   0
 -22   9   8  703.28   15.57   0
 -21   5 -10   20.87    4.85   0
 -21   7  13   10.48    5.41   0
 -21   9   9    4.20    5.78   0
 -20   9  -4   10.08    6.00   0
 -20   9   9   60.14    8.11   0
 -20  10   1  150.32    9.60   0
 -20  10   3  230.28   11.80   0
 -20  10   4   88.06    9.31   0
 -20  10   5   48.03    7.74   0
 -19   6 -10    2.24    5.29   0
 -19   7  -9   70.38    6.23   0
 -19   8  -7  103.56    8.13   0
 -19   9  -5    5.49    5.71   0
 -19  10   6   75.49    8.48   0
 -18   8  -8   12.10    5.34   0
 -18  10   6   91.38    9.01   0
 -17   7 -10   18.99    5.10   0
 -17   9  -6   25.85    7.13   0
 -15   8  -9  348.74   10.98   0
 -15   9  -7    2.14    5.35   0
 -15  10  -4   39.21    6.90   0
 -14   8  -9    8.20    6.10   0
 -14   9  -7   -4.75    6.38   0
 -14  10  -4 2068.01   26.60   0
 -31   1  12    1.67    3.04   0
 -31   2   2   50.89    3.82   0
 -31   2  10   16.59    3.72   0
 -30   2  13    1.60    3.06   0
 -30   3   1   -0.21    3.71   0
 -30   3  11   15.51    3.96   0
 -30   4   6    1.89    3.82   0
 -29   2  -3   18.68    3.66   0
 -29   3  13   67.01    4.94   0
 -29   4   0    5.62    3.59   0
 -29   4  11   11.99    4.34   0
 -29   5   3  140.70    6.46   0
 -29   5   4    1.73    4.34   0
 -28   4  -2    3.24    4.51   0
 -28   5   0  133.19    7.01   0
 -28   5  11   36.45    5.13   0
 -28   6   3   27.34    4.78   0
 -28   6   4  105.63    6.57   0
 -28   6   5    3.06    4.77   0
 -28   6   6   13.44    4.67   0
 -27   2  -6    8.42    4.33   0
 -27   4  -4   27.00    5.22   0
 -27   4  14   -0.71    3.80   0
 -27   6   0   73.97    6.57   0
 -27   6  10   19.27    5.18   0
 -27   7   5    0.38    4.11   0
 -26   5  -4   11.52    5.45   0
 -26   7   0    8.34    4.77   0
 -26   7   1   91.56    7.27   0
 -26   7   9    0.34    4.33   0
 -25   5  14    8.49    4.32   0
 -25   6  -4    5.03    5.57   0
 -25   7  -2   35.90    5.70   0
 -25   8   2   25.21    5.90   0
 -25   8   3   11.48    6.16   0
 -25   8   5   60.56    7.04   0
 -25   8   7  338.22   10.54   0
 -24   4  -8    2.35    4.59   0
 -24   8   9   61.33    6.32   0
 -23   4  -9    4.48    4.40   0
 -23   5  -8    3.60    4.46   0
 -23   7  -5    2.68    5.13   0
 -23   7  12   85.75    6.91   0
 -23   8  10  136.79    7.73   0
 -23   9   3    8.08    5.78   0
 -23   9   4   34.02    6.33   0
 -23   9   5   27.58    6.53   0
 -22   7  -6   34.32    5.80   0
 -22   8  -4   36.13    6.61   0
 -22   9  -1   -3.54    5.43   0
 -22   9   0    9.33    6.94   0
 -21   7  -7   65.41    6.65   0
 -21   8  -5   -5.44    5.18   0
 -21   8  11    6.43    5.26   0
 -21   9   8    3.61    6.32   0
 -20   6  -9   49.10    6.39   0
 -20   8  -6   13.50    5.90   0
 -20   8  11    9.68    5.46   0
 -19   8  11   16.81    6.88   0
 -19   9  -4   66.15    8.21   0
 -19   9   9  149.67    8.93   0
 -19  10   0   28.91    6.93   0
 -19  10   1   18.22    6.77   0
 -19  10   2  154.31    9.84   0
 -19  10   3  561.04   15.39   0
 -19  10   4   -5.96    6.11   0
 -18   7  -9  138.17    8.18   0
 -18   8  11   33.67    7.62   0
 -18   9  -5   66.88    7.31   0
 -18   9   9   -1.13    6.09   0
 -18  10   3   70.98    9.14   0
 -18  10   4   60.55    7.86   0
 -17   8  -8   14.12    5.41   0
 -17  10  -2   55.22    7.56   0
 -17  10  -1  140.48   10.05   0
 -17  10   4   17.60    7.96   0
 -17  10   5    8.48    7.00   0
 -16   7 -10   46.63    5.58   0
 -16   9  -6 1096.37   18.78   0
 -16  10  -2   64.31    7.72   0
 -15   9  -6    0.10    6.45   0
 -15  10  -2  181.16   10.05   0
 -13   8  -9  437.42   11.60   0
 -31   2   3   17.37    3.25   0
 -31   2   4  201.43    6.38   0
 -31   2   9   23.54    3.70   0
 -30   2   0  105.33    5.43   0
 -30   2  12    8.76    3.56   0
 -30   3   2  105.21    5.63   0
 -30   3  10   14.01    3.97   0
 -29   3  -1  110.77    5.92   0
 -29   4   1  153.87    6.84   0
 -29   5   5    5.04    3.55   0
 -29   5   6    4.13    3.86   0
 -29   5   7   56.81    4.66   0
 -28   1  -5    3.45    4.05   0
 -28   5   1   56.27    5.83   0
 -28   5  10   45.14    5.48   0
 -27   5  -2   -0.91    4.02   0
 -27   5  12  294.31    8.38   0
 -27   6   9    9.32    4.94   0
 -26   2  -7    2.30    4.29   0
 -26   4  -5    2.92    5.10   0
 -26   5  13    7.22    4.69   0
 -26   6  -2   12.53    4.47   0
 -26   7   2   22.79    5.20   0
 -26   7   7   82.48    6.94   0
 -25   1  -9   38.89    5.01   0
 -25   5  -5    1.64    5.56   0
 -25   6  12    5.74    5.00   0
 -25   7  -1  134.83    7.56   0
 -25   7  10    1.33    4.47   0
 -24   6  -5   17.85    5.41   0
 -24   6  13   48.84    5.02   0
 -24   7  11    2.95    4.44   0
 -24   8   1  512.26   13.61   0
 -23   6  -6    4.59    5.82   0
 -23   7  -4   12.41    6.29   0
 -23   8  -2   12.15    5.40   0
 -22   8  10   11.32    5.35   0
 -22   9   1   27.05    6.33   0
 -22   9   2   38.89    6.64   0
 -22   9   5   16.00    6.09   0
 -21   6  -8   63.00    6.70   0
 -21   8  -4  122.55    8.94   0
 -21   8  10   32.70    6.90   0
 -21   9  -1   79.13    7.85   0
 -21   9   6    0.67    6.68   0
 -20   5 -10   35.30    5.92   0
 -20   8  -5    0.84    6.39   0
 -19   7  -8  128.93    8.28   0
 -19   8  -6   66.58    7.56   0
 -19   9   8   15.21    6.72   0
 -18   6 -10  178.47    8.40   0
 -18   8  -7   32.01    5.93   0
 -18   9  -4   17.84    7.27   0
 -18   9   8   24.63    6.69   0
 -18  10   1   76.89    8.18   0
 -18  10   2  251.65   11.47   0
 -17   7  -9   57.94    6.75   0
 -17   9  -5  163.42    9.06   0
 -17  10   0  214.30   10.67   0
 -17  10   1  234.45   11.18   0
 -17  10   2  299.63   12.24   0
 -17  10   3  285.73   12.12   0
 -16   9  -5   56.85    7.84   0
 -16  10  -1    4.95    6.35   0
 -16  10   0  125.26    9.07   0
 -16  10   1   17.80    6.85   0
 -16  10   2   14.03    6.80   0
 -16  10   3  331.38   12.92   0
 -15   8  -8   13.94    6.11   0
 -15  10  -1   24.20    6.92   0
 -14   9  -6 1690.21   23.03   0
 -31   0  12   -2.36    3.02   0
 -31   1   2    0.93    2.77   0
 -31   1  11   16.75    3.19   0
 -31   2   5   20.82    3.38   0
 -31   2   6  126.49    5.52   0
 -31   2   8   55.28    4.22   0
 -30   1  -1    0.46    3.51   0
 -30   1  13   14.81    3.67   0
 -30   3   3  285.92    7.95   0
 -30   3   9    2.78    3.77   0
 -29   1  -3    7.40    3.87   0
 -29   3  12    0.94    4.06   0
 -29   4   2   11.78    4.56   0
 -29   4   9  141.91    6.64   0
 -28   2  -4   15.48    3.97   0
 -28   4  -1  176.36    7.48   0
 -28   4  12   61.30    5.08   0
 -28   5   2  185.46    7.79   0
 -28   5   9   20.27    4.98   0
 -27   4  13  164.24    6.93   0
 -27   5  -1    4.78    4.85   0
 -27   5  11  259.55    8.64   0
 -27   6   2    1.73    4.26   0
 -27   6   3   33.76    5.72   0
 -26   4  14   12.83    4.30   0
 -26   6  -1   15.09    4.98   0
 -26   6  10  254.39    9.13   0
 -26   7   3   60.12    6.00   0
 -26   7   4    5.67    4.88   0
 -26   7   5    8.53    4.90   0
 -26   7   6  151.17    7.50   0
 -25   2  -8    5.31    4.71   0
 -25   3  -7   18.92    5.26   0
 -25   7   0  246.76    9.43   0
 -24   2  -9   28.06    5.27   0
 -24   5  -6   75.72    6.18   0
 -24   5  14    1.01    4.25   0
 -24   7  10   21.78    5.11   0
 -24   8   2   73.56    7.05   0
 -24   8   4    4.84    5.33   0
 -24   8   6    7.32    5.15   0
 -23   5  -7  132.66    7.81   0
 -23   6  13   -2.28    4.07   0
 -23   7  11   78.36    6.47   0
 -23   8  -1    4.56    5.38   0
 -23   8   0   19.36    6.88   0
 -23   8   8  230.04    9.94   0
 -22   5  -8    5.44    5.29   0
 -22   7  -5    4.02    5.58   0
 -22   8  -2    9.26    6.47   0
 -22   8   9   58.00    6.93   0
 -21   4 -10    0.54    5.10   0
 -21   5  -9   -1.10    4.70   0
 -21   7  12   32.02    5.33   0
 -21   9   0  165.24    9.31   0
 -21   9   1   28.99    6.59   0
 -21   9   2    0.76    7.06   0
 -21   9   4   -2.74    7.04   0
 -21   9   5   15.39    6.12   0
 -20   7  -7  150.34    8.12   0
 -20   7  12   17.62    5.49   0
 -20   9  -1    7.16    5.92   0
 -19   6  -9   35.69    6.30   0
 -19   7  12   27.08    6.45   0
 -19   8  10   17.90    6.00   0
 -19   9  -2   51.46    7.85   0
 -18   7  -8  126.57    8.33   0
 -18   8  -6  273.05   11.03   0
 -18   8  10   83.97    7.77   0
 -18   9   7   67.29    7.78   0
 -17   8  -7  356.68   11.41   0
 -17   9  -4    0.96    5.71   0
 -16   7  -9   11.25    5.78   0
 -31   1   3   -2.12    3.21   0
 -31   1  10    4.58    3.42   0
 -30   2   1   92.27    5.04   0
 -30   2  11    0.86    3.59   0
 -30   3   4   -1.81    3.17   0
 -30   3   5  248.01    7.55   0
 -30   3   6    2.62    3.81   0
 -29   2  13   19.55    4.05   0
 -29   3   0  200.05    7.00   0
 -29   3  11   56.08    5.06   0
 -29   4   3    3.25    3.70   0
 -29   4   7    5.62    4.24   0
 -28   3  -2   -0.30    4.14   0
 -28   3  13   54.18    5.09   0
 -28   5   3   -2.68    3.75   0
 -28   5   6    8.69    4.56   0
 -28   5   7   33.82    5.07   0
 -27   1  -6    6.29    4.26   0
 -27   3  -4   22.52    5.10   0
 -27   3  14   29.79    4.36   0
 -27   5   0    1.97    4.89   0
 -27   6   4    0.35    4.41   0
 -27   6   5    3.41    4.43   0
 -27   6   6    1.27    4.27   0
 -26   6   0   18.43    4.94   0
 -26   6   9   40.85    5.91   0
 -25   0  -9   67.78    5.58   0
 -25   5  -4    2.62    5.71   0
 -25   5  13    4.61    4.01   0
 -25   6  -2   34.55    6.17   0
 -25   6  11  125.87    6.96   0
 -25   7   1  126.60    7.71   0
 -25   7   2  358.26   11.47   0
 -25   7   7    6.89    4.84   0
 -24   4  -7   12.92    4.92   0
 -24   6  -4   10.15    5.06   0
 -24   6  12    8.99    4.43   0
 -24   7  -1    1.30    5.05   0
 -24   7   9   83.07    7.37   0
 -23   3  -9   97.68    6.85   0
 -23   6  -5   15.15    6.25   0
 -23   7  10  141.70    8.22   0
 -23   8   1   44.43    6.50   0
 -23   8   2   50.13    7.50   0
 -23   8   6    2.67    5.17   0
 -22   4  -9   28.52    5.07   0
 -22   6  -6    1.88    5.85   0
 -22   6  13    3.06    4.00   0
 -22   7  11  133.47    7.79   0
 -22   8  -1   -2.70    5.26   0
 -22   8   8   45.94    6.96   0
 -21   6  -7  113.38    8.02   0
 -21   7  11    6.14    6.08   0
 -21   8   9   99.02    7.57   0
 -20   6  -8   95.03    7.61   0
 -20   8  -4   16.80    6.32   0
 -20   8   9    5.62    6.53   0
 -20   9   1    2.87    5.95   0
 -20   9   2  377.53   13.44   0
 -20   9   3   72.61    8.83   0
 -19   7  -7   24.36    6.47   0
 -19   8  -5   71.42    7.36   0
 -19   9  -1  284.43   11.33   0
 -19   9   5   43.73    8.18   0
 -19   9   6   13.82    6.59   0
 -18   9  -2  173.21    9.72   0
 -17   6 -10   38.46    5.22   0
 -17   8  -6    9.17    6.49   0
 -16   9  -4   94.50    7.77   0
 -15   7  -9  162.19    8.71   0
 -15   8  -7  647.18   14.39   0
 -15   9  -4   47.95    7.14   0
 -14   8  -7   42.37    7.33   0
 -31   0   2    1.54    3.16   0
 -31   0  11    7.36    3.32   0
 -31   1   4    9.15    3.01   0
 -31   1   5    1.69    3.30   0
 -31   1   8   17.87    3.81   0
 -31   1   9    0.60    2.86   0
 -30   0  -1    4.75    3.54   0
 -30   1   0  176.14    6.05   0
 -30   1  12    1.49    3.41   0
 -30   2   2   17.24    3.71   0
 -30   2  10    5.07    3.69   0
 -29   2  -1   30.36    4.18   0
 -29   3   1    7.00    3.70   0
 -29   4   5   54.61    4.82   0
 -29   4   6   12.17    3.80   0
 -28   0  -5    2.03    3.79   0
 -28   1  -4   12.49    4.31   0
 -28   2  14    7.71    3.95   0
 -28   4   1    5.09    4.55   0
 -28   4  10   49.31    5.51   0
 -28   5   5   -0.10    3.70   0
 -27   4  -2   12.18    4.35   0
 -27   4  12   13.85    4.55   0
 -27   5   1   15.85    5.30   0
 -27   5  10   81.59    5.73   0
 -26   1  -7    7.59    4.40   0
 -26   2  -6    3.34    4.63   0
 -26   3  -5   82.06    6.39   0
 -26   4  13   48.55    5.24   0
 -26   5  -2   96.24    6.58   0
 -26   5  11   14.26    5.11   0
 -26   6   2   95.95    7.34   0
 -25   4  -5   51.55    6.50   0
 -25   6  10   35.25    5.18   0
 -25   7   3  177.80    8.45   0
 -25   7   4   47.16    5.96   0
 -25   7   5   66.80    6.28   0
 -25   7   6    1.18    4.57   0
 -24   5  -5    7.26    4.81   0
 -24   5  13  106.59    6.46   0
 -24   7   0    6.71    5.27   0
 -23   5  -6  122.43    8.00   0
 -23   6  12  198.06    8.12   0
 -23   7  -2   48.44    6.25   0
 -23   7   9   84.75    7.50   0
 -23   8   4  131.29    8.18   0
 -22   7  10   20.51    6.15   0
 -22   8   0   27.29    6.37   0
 -22   8   1    8.26    6.60   0
 -21   5  -8   48.38    6.39   0
 -21   7  -5    1.23    5.24   0
 -21   8  -2   -0.08    5.28   0
 -21   8   8   26.99    6.22   0
 -20   4 -10   32.13    5.92   0
 -20   5  -9   -1.03    5.33   0
 -20   7  11   24.39    5.54   0
 -20   8   8    4.13    6.70   0
 -19   7  11  243.82   10.39   0
 -19   8   9  397.45   12.50   0
 -19   9   0  264.36   11.12   0
 -19   9   1  256.64   11.26   0
 -19   9   3  101.88    8.42   0
 -18   6  -9   67.53    6.24   0
 -18   7  -7    5.58    6.35   0
 -18   8  -5    0.21    5.78   0
 -18   8   9  373.93   12.56   0
 -18   9  -1    9.88    6.03   0
 -18   9   0   78.68    8.71   0
 -18   9   4  213.05   10.52   0
 -18   9   5    5.03    6.25   0
 -17   7  -8  247.26    9.52   0
 -17   9  -2    2.35    5.92   0
 -17   9  -1  329.57   12.64   0
 -17   9   5  315.67   12.68   0
 -16   6 -10  179.93    8.14   0
 -16   8  -6  125.49    8.06   0
 -16   9  -2   25.69    6.66   0
 -31  -1  12    2.38    3.09   0
 -31   0   3   51.90    4.20   0
 -31   0  10   -1.20    3.08   0
 -31   1   6    9.50    2.91   0
 -30   0  13    0.74    3.42   0
 -30   1   1    5.68    3.81   0
 -30   2   3   52.26    4.38   0
 -30   2   4   13.48    4.03   0
 -30   2   9    2.72    3.17   0
 -29   1  -2   -2.07    3.22   0
 -29   2   0    2.80    4.11   0
 -29   2  12   -0.89    3.51   0
 -29   3   9   35.57    4.84   0
 -29   3  10   19.38    3.80   0
 -28   3  -1   17.45    4.47   0
 -28   3  12   -1.82    3.68   0
 -28   4   2  163.61    7.56   0
 -28   4   9    1.07    4.56   0
 -27   0  -6   -2.30    4.00   0
 -27   4  -1  180.35    7.96   0
 -27   5   2    6.54    4.35   0
 -26   3  14    3.49    3.93   0
 -26   5  -1   19.38    4.86   0
 -26   6   3   43.21    5.78   0
 -26   6   4   62.06    5.85   0
 -26   6   5   14.84    4.69   0
 -26   6   6   50.85    5.52   0
 -25   1  -8    7.25    4.64   0
 -25   2  -7   42.20    5.75   0
 -25   3  -6   13.47    5.19   0
 -25   5  12   18.50    4.42   0
 -25   6   9   23.59    5.06   0
 -24   4  -6    0.02    5.52   0
 -24   4  14    1.88    3.89   0
 -24   6  -2   32.57    6.42   0
 -24   7   2   57.17    6.47   0
 -24   7   5   51.82    6.92   0
 -24   7   6  161.99    8.74   0
 -23   4  -7   51.35    6.58   0
 -23   5  13   14.28    4.86   0
 -23   6  -4   77.50    7.14   0
 -23   6  11  166.97    8.39   0
 -23   7  -1   94.40    7.34   0
 -23   7   8   17.98    6.40   0
 -22   4  -8   28.90    5.98   0
 -22   5  -7    5.61    4.79   0
 -22   6  -5   64.75    7.33   0
 -22   6  12   81.83    6.10   0
 -22   8   3  185.00    9.29   0
 -22   8   4   11.79    5.98   0
 -22   8   5  201.80    9.44   0
 -21   3 -10   11.74    5.22   0
 -21   6  -6   70.19    7.41   0
 -21   6  12   30.42    5.79   0
 -21   7  -4   26.87    6.05   0
 -21   7  10  140.07    7.99   0
 -21   8  -1   32.53    6.25   0
 -21   8   0    9.93    6.74   0
 -21   8   6   71.36    8.21   0
 -20   7  -5    8.55    6.52   0
 -20   8  -2  174.45    9.17   0
 -19   7  -6    5.46    5.26   0
 -18   5 -10  519.06   12.31   0
 -18   8  -4  239.39   10.34   0
 -18   9   1  308.02   11.98   0
 -18   9   2  224.76   10.70   0
 -17   6  -9   19.25    5.91   0
 -17   8  -5  365.24   11.86   0
 -17   9   0   34.82    6.88   0
 -17   9   1  919.90   19.03   0
 -17   9   2   69.90    7.87   0
 -17   9   3    8.96    6.23   0
 -16   8  -5   -6.20    6.12   0
 -16   9  -1  412.45   13.36   0
 -16   9   0   96.51    8.32   0
 -15   6 -10   -0.73    3.71   0
 -15   7  -8   16.33    6.49   0
 -15   8  -6   54.24    6.54   0
 -31  -1   2    4.78    3.14   0
 -31  -1  11   18.03    3.43   0
 -31   0   4   -1.44    3.03   0
 -31   0   9   10.93    3.32   0
 -30  -1  -1   -7.56    3.20   0
 -30   0   0   90.76    5.19   0
 -30   1   2   17.52    4.01   0
 -30   1  11    3.80    3.29   0
 -30   2   6    3.24    3.35   0
 -30   2   7   12.97    3.57   0
 -29   1  -1  101.22    5.79   0
 -29   1  13    5.32    3.35   0
 -29   3   3   17.77    3.97   0
 -29   3   4    5.48    4.15   0
 -29   3   6   51.92    5.15   0
 -29   3   7   -3.18    3.75   0
 -28  -1  -5   -2.07    3.70   0
 -28   2  -2  151.76    6.65   0
 -28   2  13   13.68    4.29   0
 -28   3   0   71.22    5.89   0
 -28   3  11  165.24    6.99   0
 -28   4   3   -0.85    3.96   0
 -28   4   4   47.43    5.47   0
 -27   1  -5   -1.59    4.35   0
 -27   2  -4    0.30    3.90   0
 -27   2  14   12.98    3.99   0
 -27   4   0   14.46    5.15   0
 -27   5   3  250.99    8.70   0
 -27   5   4   -0.31    4.07   0
 -27   5   5   94.89    6.14   0
 -27   5   6   46.18    5.08   0
 -26   3  -4    3.60    5.22   0
 -26   5   0  330.55   10.10   0
 -26   5  10  166.85    7.40   0
 -25  -1  -9   37.61    4.89   0
 -25   4  -4   50.45    6.43   0
 -25   4  13   27.80    4.87   0
 -25   5  11  231.42    8.74   0
 -25   6   1    2.87    4.88   0
 -24   2  -8   18.17    4.97   0
 -24   3  -7   78.90    6.24   0
 -24   5  -4   92.65    7.18   0
 -24   5  12    3.03    4.90   0
 -24   6  10   68.64    6.03   0
 -24   7   4    4.31    5.01   0
 -23   2  -9   23.42    5.47   0
 -23   3  -8    0.31    5.09   0
 -23   5  -5    5.80    5.98   0
 -23   7   0  182.18    9.14   0
 -23   7   1   11.88    6.45   0
 -22   2 -10   19.42    4.58   0
 -22   3  -9    6.60    5.34   0
 -22   7  -2   26.10    5.99   0
 -22   7   9    2.16    5.09   0
 -21   7   9    7.42    6.24   0
 -21   8   1    3.89    5.62   0
 -21   8   2   10.56    6.02   0
 -21   8   4    5.24    5.83   0
 -20   6  12    6.50    4.98   0
 -20   7  10  193.13    9.08   0
 -20   8  -1   10.55    6.12   0
 -20   8   0  216.06   10.70   0
 -20   8   6   10.35    6.11   0
 -19   5  -9  236.77    8.98   0
 -19   6  12   35.14    6.72   0
 -19   7  10   55.14    6.83   0
 -19   8  -2  183.93    9.46   0
 -18   6  -8  342.38   11.23   0
 -18   7  -6  372.37   12.15   0
 -18   8   7   79.69    7.79   0
 -17   5 -10   43.14    6.17   0
 -17   7  -7  178.79    8.79   0
 -17   8  -4  239.95   10.24   0
 -16   6  -9   62.32    6.81   0
 -16   7  -7   17.15    6.53   0
 -15   8  -5 1478.43   21.87   0
 -31  -2  12    6.94    2.78   0
 -31  -1   3    0.67    3.12   0
 -31   0   5    2.66    2.67   0
 -31   0   6    0.08    2.73   0
 -31   0   8    1.69    2.84   0
 -30  -1  13   13.75    3.55   0
 -30   0   1    2.90    3.47   0
 -30   0  12   14.82    3.31   0
 -30   1   3   27.34    4.26   0
 -30   1   9   11.68    3.84   0
 -30   1  10    2.41    3.06   0
 -29  -1  -3   11.01    3.39   0
 -29   0  -2   -2.52    3.39   0
 -29   1  12   -3.10    3.57   0
 -29   2   1   12.29    3.83   0
 -29   2  10    5.00    4.13   0
 -28   0  -4   13.95    3.82   0
 -28   3   1    2.14    4.60   0
 -27   3  -2  115.59    6.63   0
 -27   4   1  258.42    9.18   0
 -27   4  10  163.45    7.04   0
 -26   0  -7    0.99    3.62   0
 -26   2  -5   58.46    6.11   0
 -26   3  13   12.53    4.40   0
 -26   4  -2  151.41    7.54   0
 -26   5   1   15.86    4.86   0
 -25   0  -8   -6.03    4.26   0
 -25   3  -5   -0.03    5.33   0
 -25   5  10   15.71    5.40   0
 -25   6   2  131.52    7.62   0
 -25   6   3   20.50    5.20   0
 -25   6   4    2.54    4.57   0
 -25   6   5   20.42    5.05   0
 -25   6   6   27.49    5.14   0
 -24   4  -5   42.54    6.44   0
 -24   6   0   22.16    6.43   0
 -24   6   9  111.51    7.05   0
 -23   6  10   37.72    5.50   0
 -23   7   2  269.06   10.50   0
 -23   7   4   85.15    7.08   0
 -23   7   5   14.35    5.34   0
 -23   7   6   19.41    5.36   0
 -22   5  -6    3.06    5.15   0
 -22   7   0    7.30    6.40   0
 -22   7   8  372.45   11.52   0
 -21   5  -7    3.06    4.75   0
 -20   5  -8   16.64    5.17   0
 -20   7  -4    9.13    5.60   0
 -20   7   9   10.01    5.30   0
 -20   8   1   36.09    6.87   0
 -20   8   2  108.79    8.26   0
 -20   8   3   73.11    7.51   0
 -20   8   5   11.34    5.80   0
 -19   4 -10   62.73    6.03   0
 -19   6  -7  202.59    8.97   0
 -19   7  -5  277.90   10.65   0
 -19   8  -1   72.78    7.65   0
 -18   8  -2    6.24    5.87   0
 -17   7  -6  175.32    9.33   0
 -16   8  -4  429.94   12.85   0
 -15   6  -9  439.82   12.15   0
 -15   7  -7   24.56    6.68   0
 -31  -3  12   13.70    3.00   0
 -31  -2   2   50.21    3.94   0
 -31  -2  11    5.11    3.08   0
 -31  -1   4    0.27    3.01   0
 -31  -1   9    4.15    3.09   0
 -30  -2  -1   55.72    4.35   0
 -30  -1   0  174.81    6.27   0
 -30   0  11    1.47    3.49   0
 -30   1   5   80.16    5.24   0
 -30   1   6    7.89    3.79   0
 -29   0  13   48.32    4.48   0
 -29   1   0   51.54    4.75   0
 -29   2   2   58.37    4.89   0
 -29   2   3   23.82    4.71   0
 -29   2   9   31.74    4.69   0
 -28  -2  -5   28.75    4.21   0
 -28   2  -1  298.65    8.73   0
 -28   3   2    0.55    4.67   0
 -28   3   9   59.25    5.44   0
 -27  -1  -6    6.09    3.72   0
 -27   0  -5  102.43    6.24   0
 -27   1  -4    9.29    4.74   0
 -27   4   2    1.68    4.13   0
 -27   4   9   28.78    4.60   0
 -26   2  14   14.31    4.10   0
 -26   4  -1   48.93    5.48   0
 -26   4  11  110.44    6.25   0
 -26   5   2   69.04    6.05   0
 -26   5   3    2.36    4.44   0
 -26   5   4   -0.06    5.08   0
 -26   5   5    4.18    5.11   0
 -26   5   7    0.10    4.35   0
 -25  -2  -9   40.18    4.83   0
 -25   1  -7   34.60    5.62   0
 -25   2  -6   26.74    5.66   0
 -25   4  12   12.28    4.18   0
 -24   3  -6   47.88    6.27   0
 -24   6   1  274.28   10.08   0
 -24   6   8   76.40    6.50   0
 -23   0 -10   -1.05    4.43   0
 -23   4  -6   -3.85    4.81   0
 -23   6  -1   10.18    6.11   0
 -23   6   9  250.70    9.35   0
 -22   4  -7  157.92    7.88   0
 -22   6  10   69.00    6.22   0
 -22   7   1    3.81    5.31   0
 -22   7   5   37.95    6.95   0
 -21   2 -10   18.77    5.35   0
 -21   3  -9    3.38    5.27   0
 -21   7  -1    0.61    6.17   0
 -21   7   8   50.23    6.46   0
 -20   3 -10  212.47    8.72   0
 -20   6  11  179.95    8.45   0
 -20   7   8   26.54    6.89   0
 -19   5  -8    7.05    5.90   0
 -19   7  -4    8.39    5.57   0
 -19   7   9   17.96    5.76   0
 -19   8   1    5.97    5.83   0
 -19   8   2   -6.85    5.43   0
 -19   8   3  718.93   16.52   0
 -19   8   4   11.36    5.88   0
 -18   4 -10   21.24    5.52   0
 -18   5  -9    9.37    4.75   0
 -18   7  -5  190.83    9.27   0
 -18   8  -1   55.69    7.00   0
 -18   8   0  330.63   12.45   0
 -18   8   4   49.31    8.07   0
 -18   8   5   11.86    6.20   0
 -17   8  -2   79.32    7.95   0
 -16   5 -10    2.11    4.83   0
 -16   6  -8    1.92    5.69   0
 -16   7  -6 1523.84   21.65   0
 -31  -2   3   14.69    3.39   0
 -31  -2  10   20.51    3.51   0
 -31  -1   5    2.36    2.73   0
 -31  -1   6    0.96    2.63   0
 -31  -1   8   13.41    3.17   0
 -30  -2  13   -0.60    3.04   0
 -30  -1  12    1.80    3.28   0
 -30   0   2   34.19    3.88   0
 -30   0  10   19.06    3.93   0
 -29  -2  -3   20.53    3.67   0
 -29  -1  -2    2.80    3.20   0
 -29   0  -1   89.71    5.28   0
 -29   1   1    2.08    4.11   0
 -29   1  11   -0.85    3.19   0
 -29   2   4  209.35    7.30   0
 -29   2   5    1.76    4.19   0
 -29   2   6  119.13    6.26   0
 -29   2   7   -2.82    4.00   0
 -28  -1  -4    9.41    3.47   0
 -28   0  14   41.13    4.28   0
 -28   1  -2    3.33    3.67   0
 -28   1  13   22.43    3.89   0
 -28   2   0   15.58    4.20   0
 -28   2  11   12.62    4.46   0
 -28   3   3   84.47    5.79   0
 -28   3   4  123.76    6.80   0
 -28   3   5   11.59    4.58   0
 -28   3   6    5.55    4.38   0
 -28   3   7   17.21    4.83   0
 -27   1  14    3.62    3.82   0
 -27   2  -2    1.08    4.47   0
 -27   3  11  123.26    6.21   0
 -27   4   3    3.73    4.14   0
 -27   4   4    5.26    4.15   0
 -27   4   5   37.80    4.89   0
 -27   4   6   25.12    4.51   0
 -27   4   7    7.80    4.28   0
 -26  -3  -8   43.22    4.57   0
 -26  -1  -7    7.98    4.30   0
 -26   2  -4    0.87    5.12   0
 -26   4   0   19.51    5.61   0
 -26   4  10  229.13    8.34   0
 -25   3  -4   -0.16    5.24   0
 -25   3  13    0.14    4.18   0
 -25   4  -2   73.74    6.83   0
 -25   4  11  198.54    8.20   0
 -25   5   1   15.83    5.85   0
 -24   1  -8   36.65    5.40   0
 -24   2  -7   29.25    5.13   0
 -24   4  -4   44.17    5.87   0
 -24   5  -2    7.85    4.78   0
 -24   6   2   28.44    5.61   0
 -24   6   3    1.68    5.12   0
 -24   6   4    7.21    4.91   0
 -24   6   5   11.64    4.87   0
 -24   6   6   29.43    5.33   0
 -23   1  -9   15.86    4.41   0
 -23   2  -8  111.50    7.20   0
 -23   3  -7    7.48    4.61   0
 -23   5  11    6.35    5.37   0
 -23   6   0   76.25    7.57   0
 -23   6   8   18.55    5.46   0
 -22   2  -9    9.51    5.37   0
 -22   3  -8  137.16    7.42   0
 -22   5  -5   13.90    5.34   0
 -22   6  -2   26.54    6.49   0
 -22   6   9   60.24    7.05   0
 -22   7   4  143.33    8.43   0
 -21   5  -6   34.44    5.74   0
 -21   5  12    9.58    5.84   0
 -21   6  -4   -1.61    5.11   0
 -21   6  10  233.39    9.34   0
 -21   7   0   21.31    5.84   0
 -21   7   1   76.87    8.04   0
 -21   7   6  281.03   10.74   0
 -20   6  -5   75.65    7.24   0
 -20   7  -2    6.55    5.56   0
 -19   6  -6   18.46    5.52   0
 -19   7   8   61.63    7.05   0
 -18   8   1  165.85    9.44   0
 -18   8   2  806.53   17.63   0
 -18   8   3   62.93    7.46   0
 -17   5  -9  271.28    9.91   0
 -17   6  -7  478.76   13.06   0
 -17   7  -5  341.27   11.40   0
 -17   8   0   36.04    6.81   0
 -17   8   1   82.89    7.83   0
 -15   7  -6  144.46    8.40   0
 -31  -3   2  104.99    4.52   0
 -31  -3  11   39.60    3.62   0
 -31  -2   4  186.14    5.75   0
 -31  -2   9   19.67    3.44   0
 -30  -3  -1   50.89    3.94   0
 -30  -2   0  107.77    4.99   0
 -30  -1   1    1.31    2.91   0
 -30  -1  11    2.17    3.43   0
 -30   0   3    3.42    3.11   0
 -30   0   4   13.74    3.90   0
 -29   0   0   -1.69    3.81   0
 -29   0  12    3.67    3.88   0
 -29   1   2   74.87    5.18   0
 -29   1  10    0.53    3.17   0
 -28  -3  -5    0.15    3.18   0
 -28   2   1   66.21    5.16   0
 -28   2  10   63.14    5.48   0
 -27  -2  -6    9.37    3.75   0
 -27   2  12   22.94    4.54   0
 -27   3  10    3.65    4.05   0
 -26   0  -6   57.34    5.16   0
 -26   1  -5    9.25    4.34   0
 -26   3  -2   38.70    5.30   0
 -26   4   1   60.54    5.74   0
 -26   4   9  114.47    6.77   0
 -25   2  -5    9.00    5.49   0
 -25   5   3    9.00    5.54   0
 -25   5   4   16.87    5.66   0
 -25   5   5   37.29    6.01   0
 -25   5   6    9.34    5.26   0
 -24   3  -5   46.20    6.52   0
 -24   4  12    1.59    3.95   0
 -24   5  -1    6.45    5.10   0
 -24   5   9   18.23    5.79   0
 -23   4  -5   37.72    5.75   0
 -23   5  10   12.69    5.51   0
 -23   6   2   57.80    7.22   0
 -23   6   6   62.10    6.99   0
 -22   4  -6   35.45    6.47   0
 -22   5  11   86.37    7.06   0
 -22   6  -1   -1.99    5.92   0
 -22   6   8    4.89    6.05   0
 -21   4  -7   63.30    6.98   0
 -21   6   9  423.05   12.28   0
 -21   7   2    0.76    5.43   0
 -21   7   3   37.64    6.49   0
 -21   7   5   10.19    5.52   0
 -20   4  -8  130.89    8.16   0
 -20   6  -4  458.08   13.37   0
 -20   6  10   20.71    5.52   0
 -20   7  -1   58.02    6.75   0
 -20   7   0  147.21    9.32   0
 -20   7   6  117.96    8.23   0
 -19   3 -10   49.22    6.21   0
 -19   5  -7  157.42    8.80   0
 -19   6  -5  234.68   10.41   0
 -19   6  10  505.96   13.13   0
 -19   7  -2    2.99    5.54   0
 -18   6  -6  114.42    7.56   0
 -17   4 -10   51.74    6.39   0
 -17   7  -4   14.12    5.62   0
 -16   5  -9  131.74    8.33   0
 -16   6  -7   48.66    6.97   0
 -16   7  -5    4.64    5.22   0
 -31  -4  11   22.62    3.19   0
 -31  -3   3   -3.41    2.32   0
 -31  -3  10    5.60    3.11   0
 -31  -2   5   16.15    3.05   0
 -31  -2   6  110.91    4.85   0
 -31  -2   8   59.01    3.99   0
 -30  -2   1   96.27    5.15   0
 -30  -2  12   11.40    3.51   0
 -30  -1   2   20.14    3.63   0
 -30  -1  10   -0.14    3.42   0
 -30   0   5   -0.06    3.04   0
 -30   0   6    4.46    3.09   0
 -29  -2  -2   42.89    4.32   0
 -29  -1  -1  102.47    5.44   0
 -29  -1  13   -0.56    3.09   0
 -29   0   1   36.57    4.72   0
 -29   0  11    4.66    3.81   0
 -29   1   3  203.52    7.18   0
 -29   1   4   12.93    4.28   0
 -28  -2  -4   18.36    3.79   0
 -28   0  -2   43.78    4.50   0
 -28   0  13    3.02    3.85   0
 -28   1   0    6.60    4.52   0
 -28   2   2  144.53    6.80   0
 -28   2   3   38.44    5.25   0
 -28   2   9   83.78    5.38   0
 -27  -1  -5    1.85    3.66   0
 -27   0  -4   -2.34    3.78   0
 -27   1  13   13.95    4.29   0
 -27   2  -1    2.53    4.10   0
 -27   3   2   19.57    4.55   0
 -26  -2  -7   -1.51    4.08   0
 -26   2  13   66.04    4.86   0
 -26   3  -1   20.25    4.70   0
 -26   3  11   31.93    4.83   0
 -26   4   2    4.48    4.34   0
 -26   4   3   13.66    4.55   0
 -26   4   5   69.68    6.42   0
 -26   4   6   41.35    5.73   0
 -25   0  -7  178.53    7.63   0
 -25   4  10    2.25    4.42   0
 -24   0  -8    4.74    5.12   0
 -24   1  -7   14.46    5.41   0
 -24   2  -6    5.95    5.35   0
 -24   4  11  182.78    8.13   0
 -24   5   1   38.92    6.55   0
 -24   5   8  411.66   11.29   0
 -23   0  -9   13.78    5.15   0
 -23   3  -6   67.44    6.20   0
 -23   4  12   11.69    4.36   0
 -23   5  -2    8.66    5.18   0
 -23   6   3  113.55    7.54   0
 -23   6   4    0.85    4.83   0
 -23   6   5  125.79    7.62   0
 -22   0 -10  162.05    7.58   0
 -22   3  -7   22.56    6.04   0
 -22   6   0    4.31    5.16   0
 -21   5  -5   68.71    6.67   0
 -21   5  11    2.12    5.36   0
 -21   6  -2  116.53    7.77   0
 -21   6   8   12.88    6.32   0
 -20   3  -9   -0.92    4.43   0
 -20   5  -6  238.50    9.59   0
 -20   6   9  189.78    8.92   0
 -20   7   1  315.01   11.34   0
 -20   7   3    7.17    5.56   0
 -20   7   4 1023.81   18.88   0
 -19   7  -1  112.26    7.97   0
 -19   7   0   45.97    7.45   0
 -19   7   5    3.07    6.56   0
 -18   4  -9   -1.06    5.39   0
 -18   7  -2    6.96    5.62   0
 -17   5  -8   14.86    6.03   0
 -17   6  -6   56.73    7.21   0
 -16   7  -4  610.50   14.75   0
 -15   5  -9   32.52    6.56   0
 -31  -4   3   17.44    3.14   0
 -31  -4  10    0.31    2.87   0
 -31  -3   4   15.68    3.11   0
 -31  -3   5   -1.94    2.88   0
 -31  -3   6    4.75    3.14   0
 -31  -3   8   10.98    3.26   0
 -31  -3   9   19.63    3.00   0
 -30  -4  13  132.51    5.00   0
 -30  -3   0   23.88    3.35   0
 -30  -2  11    0.69    3.32   0
 -30  -1   3   29.09    3.70   0
 -30  -1   4   35.53    4.31   0
 -30  -1   9    4.92    3.61   0
 -29  -4  -3    4.93    3.07   0
 -29  -1   0   59.72    5.04   0
 -29  -1  12   -0.01    3.70   0
 -29   0   2    3.47    4.12   0
 -29   0  10    0.26    3.88   0
 -29   1   5   12.79    3.62   0
 -29   1   6   19.00    3.86   0
 -29   1   7   11.42    3.49   0
 -28   1  11   13.03    3.87   0
 -28   2   4   43.73    4.74   0
 -28   2   5   -0.57    4.22   0
 -28   2   6    0.76    4.16   0
 -28   2   7    7.37    3.61   0
 -27   0  14    2.09    3.70   0
 -27   1  -2  104.41    6.08   0
 -27   2   0   18.78    4.35   0
 -27   2  11    9.37    3.81   0
 -27   3   4   89.55    5.99   0
 -27   3   5    9.30    4.11   0
 -27   3   7   19.01    4.45   0
 -26  -1  -6  129.12    6.87   0
 -26   0  -5    1.45    4.76   0
 -26   1  -4   11.39    4.63   0
 -26   3   0   78.91    6.09   0
 -26   3  10   65.72    5.41   0
 -25  -2  -8    6.21    4.38   0
 -25   3  -2   99.28    7.27   0
 -25   4   0   -0.98    4.44   0
 -25   4   1  117.92    7.72   0
 -25   4   9   43.47    5.56   0
 -24  -2  -9   28.14    5.24   0
 -24   3  -4    3.73    4.81   0
 -24   4  10  561.22   12.65   0
 -24   5   2  163.15    8.21   0
 -24   5   3   22.47    6.06   0
 -24   5   4    2.92    5.49   0
 -24   5   5   32.93    6.10   0
 -24   5   6  143.21    7.52   0
 -23   1  -8   -1.38    4.02   0
 -23   2  -7   27.82    5.13   0
 -23   5  -1    7.83    5.17   0
 -22   1  -9   37.19    5.98   0
 -22   2  -8    3.61    4.60   0
 -22   4  -5   -1.74    4.85   0
 -22   4  12   28.81    5.42   0
 -22   5  10  223.72    8.90   0
 -22   6   1  104.32    7.62   0
 -22   6   3  100.14    7.45   0
 -22   6   6   20.31    5.45   0
 -21   1 -10    1.24    4.40   0
 -21   2  -9  279.38    9.49   0
 -21   4  -6   12.81    6.01   0
 -21   6  -1  165.16    8.92   0
 -20   4  -7  105.66    7.79   0
 -20   6   8  382.94   12.11   0
 -19   4  -8   38.61    5.73   0
 -19   5  -6   44.57    6.88   0
 -19   6  -4   93.80    7.47   0
 -19   7   1  357.53   12.11   0
 -19   7   3  434.36   13.06   0
 -19   7   4   -2.30    5.10   0
 -18   3 -10  226.22    8.94   0
 -18   5  -7    7.07    5.07   0
 -18   6  -5   48.03    6.34   0
 -18   7  -1  443.97   13.19   0
 -18   7   0  104.59    8.60   0
 -17   7  -2   23.72    6.02   0
 -31  -4   4  167.75    5.51   0
 -31  -4   9    9.35    2.98   0
 -30  -4   0    2.70    3.09   0
 -30  -3   1    6.04    3.39   0
 -30  -3  12    0.40    2.77   0
 -30  -2   2   10.50    3.36   0
 -30  -2  10   -0.35    3.29   0
 -30  -1   5   79.03    4.72   0
 -30  -1   6    3.22    3.17   0
 -29  -3  -2  137.68    5.75   0
 -29  -2  -1   31.51    3.87   0
 -29  -2  13   22.69    4.01   0
 -29   0   3  137.95    6.48   0
 -29   0   9   39.97    4.59   0
 -28  -3  -4    2.86    3.28   0
 -28  -1  -2    5.97    4.09   0
 -28   0  -1    0.77    3.62   0
 -28   0  12   15.20    4.19   0
 -28   1   1    1.70    3.65   0
 -28   1   2   48.69    5.47   0
 -28   1  10  122.12    5.97   0
 -27  -4  -6   42.14    4.59   0
 -27  -2  -5    3.76    3.72   0
 -27  -1  -4    8.50    4.61   0
 -27   1  12   18.25    4.37   0
 -27   2   1    6.64    4.14   0
 -27   2  10   30.21    4.44   0
 -26  -3  -7   67.74    5.41   0
 -26   2  -2   19.56    4.61   0
 -26   3   1   12.90    4.59   0
 -26   3   9   17.74    4.37   0
 -25  -1  -7   27.84    5.35   0
 -25   0  -6   -0.74    4.95   0
 -25   1  -5   77.76    6.26   0
 -25   2  13  103.05    5.62   0
 -25   4   2   15.04    4.80   0
 -25   4   3   25.25    5.84   0
 -25   4   6   73.10    6.53   0
 -24   2  -5   90.27    7.33   0
 -24   3  12    5.52    4.03   0
 -23  -2 -10    3.17    4.78   0
 -23   4  11  108.12    6.59   0
 -23   5   0    7.15    4.93   0
 -23   5   1  238.98   10.11   0
 -22   3  -6  145.07    8.50   0
 -22   5  -2   52.64    6.36   0
 -22   5   9  480.86   12.19   0
 -21   5  10   -0.66    4.72   0
 -21   6   1   49.34    6.37   0
 -21   6   6  178.96    9.21   0
 -20   3  -8  320.75   10.85   0
 -20   6  -2   20.31    5.63   0
 -20   6  -1    1.95    6.18   0
 -19   2 -10  106.80    7.23   0
 -19   3  -9  101.99    7.42   0
 -18   6  -4  150.36    8.41   0
 -18   7   2  589.75   15.06   0
 -17   4  -9  221.47    8.69   0
 -17   5  -7    3.87    5.87   0
 -17   6  -5  706.24   15.31   0
 -17   7  -1    6.80    5.69   0
 -16   5  -8   38.78    5.84   0
 -31  -5   4    0.65    2.66   0
 -31  -5  10   38.22    3.27   0
 -31  -4   5    7.30    2.64   0
 -31  -4   6  156.64    5.15   0
 -31  -4   8   52.68    3.64   0
 -30  -5   0   -0.58    2.80   0
 -30  -5  13    3.48    2.88   0
 -30  -4  12    5.12    3.16   0
 -30  -3   2  113.02    5.38   0
 -30  -3  11   15.63    3.63   0
 -30  -2   3   44.63    4.01   0
 -30  -2   4    9.77    3.72   0
 -30  -2   9    8.44    3.57   0
 -29  -4  -2   85.13    5.15   0
 -29  -2   0    1.47    3.80   0
 -29  -2  12   -1.72    3.56   0
 -29  -1   1    4.67    3.43   0
 -29  -1  11   -1.16    3.20   0
 -29   0   4   -4.47    3.33   0
 -29   0   5   77.79    5.01   0
 -29   0   6   -1.05    3.84   0
 -29   0   7    8.46    4.11   0
 -28  -4  -4    0.27    3.50   0
 -28  -2  14   14.01    3.60   0
 -28  -1  13   17.56    3.67   0
 -28   0   0    6.47    3.78   0
 -28   0  11   -4.15    3.77   0
 -28   1   3   30.64    4.52   0
 -28   1   9   12.93    3.76   0
 -27  -5  -6   33.00    4.18   0
 -27  -3  -5   19.73    4.33   0
 -27  -1  14    1.41    3.59   0
 -27   0  -2   -1.74    4.42   0
 -27   0  13  367.70    9.06   0
 -27   2   2   17.96    4.76   0
 -27   2   9    7.07    3.88   0
 -26  -2  -6    4.10    4.45   0
 -26   0  -4  177.05    8.02   0
 -26   0  14    7.89    3.97   0
 -26   1  13   41.94    4.31   0
 -26   2  -1  197.08    8.24   0
 -26   2  11   47.40    5.02   0
 -26   3   2   38.44    5.21   0
 -26   3   3   24.42    4.82   0
 -26   3   4  270.02    9.54   0
 -26   3   5   12.93    5.17   0
 -26   3   6   52.33    5.86   0
 -25  -3  -8   41.85    5.12   0
 -25   2  12   55.90    5.60   0
 -25   3  -1   22.41    4.99   0
 -25   3  10   66.73    5.54   0
 -25   4   4    3.26    4.40   0
 -25   4   5    4.68    4.30   0
 -24  -1  -8   48.06    5.29   0
 -24   0  -7    0.91    5.06   0
 -24   1  -6   31.02    5.14   0
 -24   3  11    6.31    4.99   0
 -24   4   8  187.03    8.63   0
 -24   4   9   14.75    4.73   0
 -23  -1  -9   22.31    5.38   0
 -23   1  -7   19.54    5.63   0
 -23   2  -6  110.22    7.03   0
 -23   4  -2   12.91    4.96   0
 -23   5   3  252.38    9.72   0
 -23   5   4   46.97    5.92   0
 -23   5   5  428.37   11.83   0
 -23   5   6    5.37    4.67   0
 -22  -1 -10   33.71    5.38   0
 -22   2  -7   93.51    7.35   0
 -22   4  -4   12.99    5.34   0
 -22   5  -1   18.53    5.30   0
 -22   5   8  285.09   10.01   0
 -21   0 -10    1.40    5.06   0
 -21   2  -8    2.62    5.33   0
 -21   3  -7   71.54    6.44   0
 -21   5   9    0.96    4.60   0
 -21   6   3   20.08    5.58   0
 -20   1 -10  377.14   10.76   0
 -20   2  -9  125.75    7.79   0
 -20   4  -6    1.24    5.74   0
 -20   4  12   37.66    5.29   0
 -20   5  -4    3.90    5.54   0
 -20   5  10  230.45    9.35   0
 -20   6   0   -3.16    4.90   0
 -20   6   1   57.65    7.44   0
 -20   6   5   47.99    7.21   0
 -20   6   6   53.82    7.00   0
 -19   4  -7  129.51    8.37   0
 -19   5  -5  253.16    9.98   0
 -19   6  -2  442.11   13.02   0
 -18   4  -8  140.44    7.69   0
 -18   5  -6  209.85    9.06   0
 -17   3 -10   20.32    5.74   0
 -17   6  -4   13.98    5.59   0
 -16   6  -5    5.26    5.18   0
 -15   5  -8   51.42    6.30   0
 -31  -5   5   39.43    3.22   0
 -31  -5   6   -0.16    2.80   0
 -31  -5   8    2.41    2.78   0
 -31  -5   9    1.22    2.29   0
 -30  -4   1   48.91    3.86   0
 -30  -3   3  282.13    7.54   0
 -30  -3  10   19.31    3.66   0
 -30  -2   6    4.99    3.05   0
 -29  -3  -1   99.78    5.14   0
 -29  -1   2   75.37    5.08   0
 -29  -1  10    4.80    3.34   0
 -28  -5  -4   34.97    4.08   0
 -28  -2  -2  155.40    6.89   0
 -28  -1  -1   15.77    4.00   0
 -28   0   1   -0.02    3.54   0
 -28   0  10    4.99    4.14   0
 -28   1   4  317.51    9.05   0
 -28   1   5   44.43    4.86   0
 -28   1   6  100.72    5.85   0
 -27  -2  -4    3.23    4.43   0
 -27   1  10    1.70    4.31   0
 -27   2   6   62.47    5.44   0
 -27   2   7   36.88    4.70   0
 -26  -4  -7    1.31    3.46   0
 -26  -1  -5   11.35    4.29   0
 -26   1  -2   83.03    6.57   0
 -26   1  12  134.00    6.68   0
 -26   2   0    2.17    4.17   0
 -26   2  10  195.22    7.51   0
 -25  -2  -7   49.33    5.67   0
 -25   1  -4   92.59    6.51   0
 -25   2  -2   31.58    5.85   0
 -25   3   0   96.06    6.64   0
 -25   3   1   38.74    6.11   0
 -25   3   9   22.79    4.65   0
 -24  -3  -9    1.23    3.97   0
 -24   3  -2  107.45    6.99   0
 -24   4   1   31.67    5.39   0
 -24   4   2  272.92    9.80   0
 -24   4   6   15.03    5.39   0
 -23   0  -8    2.50    4.03   0
 -23   4  -1   19.69    5.17   0
 -23   4   9   14.67    5.65   0
 -22   0  -9   -3.74    4.26   0
 -22   3  -5    7.82    5.91   0
 -22   4  10   31.88    5.98   0
 -22   5   0  218.21    9.45   0
 -22   5   6   -1.22    5.64   0
 -21   1  -9   44.69    5.65   0
 -21   5  -2   -1.97    4.63   0
 -21   5  -1   51.16    7.03   0
 -21   5   8    3.22    4.85   0
 -20   5   9 1277.06   19.39   0
 -20   6   3   92.80    7.38   0
 -19   3  -8  491.72   12.81   0
 -19   5  -4   53.08    7.20   0
 -19   6  -1   37.09    6.05   0
 -19   6   0  228.48   10.37   0
 -18   3  -9  153.18    7.70   0
 -18   5  -5    5.94    5.93   0
 -17   4  -8   17.01    5.86   0
 -17   5  -6   32.34    6.52   0
 -16   5  -7  237.17    9.52   0
 -15   4  -9   43.75    6.52   0
 -31  -6   5    1.87    2.38   0
 -31  -6   6    3.56    2.66   0
 -31  -6   8   17.52    2.90   0
 -30  -5   1    0.55    2.61   0
 -30  -4   2   29.29    3.56   0
 -30  -4  11   11.14    3.45   0
 -30  -3   4    1.50    2.88   0
 -30  -3   5  245.17    7.12   0
 -30  -3   9    4.35    3.37   0
 -29  -4  -1    7.72    3.54   0
 -29  -4  13    5.75    3.56   0
 -29  -3   0  195.87    6.95   0
 -29  -3  12    1.53    3.56   0
 -29  -2   1   11.09    3.55   0
 -29  -2  11    5.58    3.28   0
 -29  -1   4   15.57    3.81   0
 -29  -1   5   11.25    4.18   0
 -29  -1   6   12.25    3.90   0
 -29  -1   9    4.36    3.35   0
 -28  -6  -4   72.34    4.62   0
 -28  -2  13   18.54    4.00   0
 -28  -1   0    2.29    4.07   0
 -28   0   2  485.18   10.86   0
 -27  -4  -5   20.32    4.35   0
 -27   0  -1   36.87    4.68   0
 -27   0  12    0.47    3.44   0
 -27   1   1  205.77    7.93   0
 -27   1   2  126.76    7.26   0
 -27   1   9   21.64    4.83   0
 -26  -5  -7   18.35    4.12   0
 -26  -3  -6   40.08    5.08   0
 -26   0  13   -3.24    3.80   0
 -26   2   1   37.89    5.38   0
 -26   2   9    3.97    3.93   0
 -25  -4  -8  112.42    5.93   0
 -25  -1  -6   28.47    4.88   0
 -25   0  -5   13.21    4.56   0
 -25   0  14    4.61    3.59   0
 -25   1  13   28.89    4.24   0
 -25   2  11   23.31    4.37   0
 -25   3   2   -3.91    4.18   0
 -25   3   8   27.73    4.83   0
 -24  -4  -9    6.21    4.49   0
 -24  -2  -8   18.09    5.29   0
 -24   1  -5   52.79    5.86   0
 -24   2  12    2.63    4.60   0
 -24   3  -1   60.38    6.01   0
 -24   3  10   -3.38    4.30   0
 -24   4   5   36.35    5.31   0
 -23   2  -5  187.98    8.57   0
 -23   2  13  108.33    6.28   0
 -23   3  11    2.70    5.03   0
 -23   4   8  311.04   10.04   0
 -22  -2 -10   20.00    4.99   0
 -22   4  -2    3.70    4.68   0
 -22   5   2    1.55    5.08   0
 -22   5   3  214.69    9.30   0
 -22   5   4   -0.40    4.70   0
 -22   5   5    2.23    4.71   0
 -21   3  -6  179.39    8.55   0
 -21   5   0   50.71    6.24   0
 -20   4  -5  207.91    9.23   0
 -20   4  11  107.11    7.03   0
 -20   5  -2   90.14    7.14   0
 -19   2  -9  451.95   12.03   0
 -19   4  -6   19.90    5.34   0
 -19   6   1   40.85    6.28   0
 -19   6   2  252.68   10.50   0
 -18   2 -10    4.04    4.47   0
 -18   4  -7   -0.19    5.08   0
 -18   6   0   53.84    7.24   0
 -16   5  -6   61.48    7.46   0
 -30  -6   1   58.72    3.73   0
 -30  -6  12    1.07    2.88   0
 -30  -5   2   21.04    3.53   0
 -30  -5  11   22.71    3.51   0
 -30  -4   3   18.11    3.37   0
 -30  -4  10   17.45    3.50   0
 -30  -3   6    6.14    3.06   0
 -29  -5  -1    5.65    3.38   0
 -29  -3   1    7.64    3.92   0
 -29  -2   2   55.72    4.66   0
 -29  -2   3   22.18    4.27   0
 -29  -2  10    1.53    2.99   0
 -28  -3  -2    0.41    3.38   0
 -28  -2  -1  286.95    8.40   0
 -28  -1   1    3.85    4.42   0
 -28  -1  11   19.86    3.89   0
 -28   0   3    4.82    3.85   0
 -28   0   4  406.65    9.95   0
 -28   0   5   -3.13    4.25   0
 -28   0   6    4.00    4.17   0
 -28   0   7    1.21    4.01   0
 -27  -5  -5   16.63    4.02   0
 -27  -3  -4   19.89    4.14   0
 -27  -2  14   13.48    3.69   0
 -27  -1  -2  106.85    6.14   0
 -27   0   0    6.13    4.67   0
 -27   1   4   10.91    5.01   0
 -26  -6  -7  114.51    5.57   0
 -26  -2  -5   51.07    4.97   0
 -26  -1  -4   12.42    4.55   0
 -26   1  -1  132.98    7.02   0
 -26   1  11   76.95    5.52   0
 -26   2   2  190.20    8.05   0
 -26   2   3    2.30    4.20   0
 -26   2   5  115.49    7.09   0
 -25  -5  -8   28.29    4.55   0
 -25  -3  -7   21.93    5.05   0
 -25   1  12  119.90    6.57   0
 -25   2  10  257.17    8.91   0
 -25   3   5    4.92    4.27   0
 -25   3   6   93.16    6.27   0
 -24  -1  -7   18.14    4.71   0
 -24   0  -6    0.16    4.29   0
 -24   3   9  215.93    8.51   0
 -23  -4 -10    4.29    4.38   0
 -23  -1  -8   -1.51    4.99   0
 -23   0  -7  163.82    8.28   0
 -23   1  -6   34.52    5.66   0
 -23   4   1   26.72    5.41   0
 -23   4   3    4.09    5.63   0
 -23   4   6  232.07    9.41   0
 -22  -1  -9   30.23    5.68   0
 -22   1  -7   47.87    6.48   0
 -22   3  11   53.29    6.07   0
 -22   4  -1   36.82    5.65   0
 -22   4   9  265.04    9.34   0
 -21  -1 -10    2.87    4.90   0
 -21   1  -8   14.08    5.59   0
 -21   2  -7  257.09    9.70   0
 -21   3  -5   92.63    7.74   0
 -21   5   1    9.19    5.14   0
 -21   5   2   84.55    7.04   0
 -21   5   4   97.01    7.90   0
 -21   5   5  331.54   10.88   0
 -21   5   6   13.13    5.33   0
 -20   0 -10  118.78    7.36   0
 -20   1  -9    0.79    5.34   0
 -20   2  -8   18.02    5.44   0
 -20   4  10  106.64    7.70   0
 -20   5   7   70.56    6.63   0
 -18   3  -8   61.99    6.87   0
 -18   5  -4   42.48    6.21   0
 -18   6   1    1.49    5.22   0
 -17   3  -9  123.70    7.11   0
 -17   4  -7   30.57    6.34   0
 -17   5  -5  147.33    8.03   0
 -16   4  -8   19.34    5.30   0
 -30  -6   2   13.54    3.15   0
 -30  -5   3   24.21    3.55   0
 -30  -5  10   -0.85    3.11   0
 -30  -4   4    1.87    2.77   0
 -30  -4   5    7.50    3.42   0
 -30  -4   6    1.01    3.22   0
 -30  -4   9    7.22    3.04   0
 -29  -6  -1   -2.57    3.04   0
 -29  -5  13   34.35    3.85   0
 -29  -4   0   -3.21    3.04   0
 -29  -4  12   96.38    5.15   0
 -29  -3   2   32.39    4.52   0
 -29  -3  11   58.93    4.40   0
 -29  -2   4  197.20    6.78   0
 -29  -2   5   -0.50    3.84   0
 -29  -2   9   28.34    3.91   0
 -28  -3  13   49.60    4.60   0
 -28  -2  12   81.63    5.02   0
 -28  -1  10  121.80    5.85   0
 -27  -1  -1    4.10    4.43   0
 -27  -1  12   17.60    4.22   0
 -27   0   1   15.70    5.04   0
 -27   0  10   -2.74    4.15   0
 -27   1   5  220.00    8.07   0
 -27   1   6   45.19    4.90   0
 -26  -4  -6   52.67    4.82   0
 -26   0  -2   76.91    6.07   0
 -26   0  12   26.22    4.69   0
 -26   1  10   44.31    4.77   0
 -25  -6  -8   -0.16    3.73   0
 -25  -2  -6   23.68    4.49   0
 -25  -1  -5   82.31    6.22   0
 -25   0  -4   -0.68    4.28   0
 -25   2   0  110.11    6.88   0
 -25   2   9   44.37    5.04   0
 -24  -5  -9   35.85    4.96   0
 -24  -3  -8    9.98    4.99   0
 -24   1  13   45.58    4.47   0
 -24   2  -2   74.89    6.29   0
 -24   3   1   36.66    5.42   0
 -24   3   2   18.10    5.68   0
 -24   3   8   42.57    5.33   0
 -23   2  12   56.60    5.13   0
 -23   3  -1   63.16    6.86   0
 -23   4   4    4.59    4.69   0
 -22   0  -8   75.45    6.10   0
 -22   2  -5   22.89    6.18   0
 -22   4   8   13.89    4.95   0
 -21   0  -9  122.87    7.16   0
 -21   4  -2    3.43    4.67   0
 -21   4   9  310.56   10.25   0
 -20   3  -6    2.86    4.84   0
 -20   5   0  112.81    7.58   0
 -20   5   1  158.53    8.43   0
 -20   5   5   12.75    6.07   0
 -19   3  -7    1.97    4.82   0
 -19   4  -5   35.80    5.82   0
 -19   5  -2    9.77    5.22   0
 -18   2  -9  240.75    9.49   0
 -18   4  -6   -0.81    4.58   0
 -17   2 -10   -1.30    4.63   0
 -17   5  -4    0.25    4.82   0
 -30  -7   2    2.84    2.32   0
 -30  -6  10   -0.17    2.92   0
 -30  -5   4   47.02    3.68   0
 -30  -5   5   51.76    4.11   0
 -30  -5   9   -1.18    3.01   0
 -29  -7  -1    2.77    2.99   0
 -29  -6  13   10.54    3.16   0
 -29  -5   0   56.44    4.50   0
 -29  -4   1  155.80    6.36   0
 -29  -3   3   18.73    4.18   0
 -29  -3  10   16.82    3.55   0
 -28  -4  -2    0.39    3.37   0
 -28  -3  -1   15.26    4.16   0
 -28  -2   1   60.70    5.48   0
 -28  -2  11    4.16    4.01   0
 -28  -1   3   35.08    4.69   0
 -28  -1   4  316.04    9.23   0
 -28  -1   9    7.02    3.55   0
 -27  -7  -5  228.07    6.86   0
 -27  -6  -5    7.22    3.25   0
 -27  -4  -4   20.20    4.05   0
 -27  -3  14   28.20    4.01   0
 -27  -2  -2   -1.43    3.44   0
 -27  -2  13  102.72    5.66   0
 -27   0   2   -0.57    3.91   0
 -27   0   9  175.92    7.07   0
 -26  -5  -6    2.78    3.97   0
 -26  -3  -5   79.25    5.62   0
 -26  -2  -4    3.26    4.18   0
 -26  -1  13   35.20    4.61   0
 -26   0  -1    3.66    4.07   0
 -26   1   9   22.22    4.56   0
 -25  -4  -7   19.24    4.77   0
 -25   1  -1   12.54    5.33   0
 -25   1  11   29.40    4.39   0
 -25   2   2   21.31    4.87   0
 -25   2   3  191.94    8.70   0
 -25   2   8  137.34    7.15   0
 -24  -1  -6   37.90    5.89   0
 -24   0  -5   -6.36    4.27   0
 -24   1  12  141.63    6.97   0
 -24   2  -1   55.18    5.84   0
 -24   2  10   14.61    4.34   0
 -24   3   3    1.66    4.41   0
 -24   3   4  393.76   11.20   0
 -24   3   5   76.09    6.33   0
 -24   3   6   18.42    4.62   0
 -23  -3  -9   89.63    6.03   0
 -23  -2  -8  117.61    7.33   0
 -23   1  -5  108.03    7.41   0
 -23   1  13   39.66    5.01   0
 -23   3   8  185.81    8.62   0
 -23   3   9  323.78    9.91   0
 -22   1  -6  307.21   10.78   0
 -22   2  12   40.06    5.34   0
 -22   3  -2    3.10    5.42   0
 -22   3  10    4.03    4.32   0
 -22   4   1  134.86    7.84   0
 -22   4   2  439.56   12.23   0
 -22   4   3   22.71    6.18   0
 -22   4   5    7.33    4.80   0
 -22   4   6  261.28    9.84   0
 -21   2  -6   21.92    5.60   0
 -21   3  -4   10.56    5.17   0
 -21   3  11   98.90    6.48   0
 -21   4   8  525.92   12.70   0
 -20   2  -7  400.68   11.51   0
 -20   3  -5   58.54    7.14   0
 -20   4   9    4.10    5.02   0
 -20   5   3  612.97   14.39   0
 -20   5   4    6.50    4.91   0
 -19   5   0   17.51    5.25   0
 -18   1 -10  692.31   13.91   0
 -18   4  -5   49.07    6.77   0
 -18   5  -2  156.27    8.53   0
 -17   4  -6  123.66    7.51   0
 -16   4  -7    0.60    4.89   0
 -30  -8  11    7.16    2.63   0
 -30  -7   3   56.44    3.90   0
 -30  -7  10   13.35    3.11   0
 -30  -6   4    4.76    3.07   0
 -30  -6   9  118.65    4.97   0
 -30  -5   6   18.08    3.03   0
 -30  -5   8    1.56    2.75   0
 -29  -7  13   -2.37    2.78   0
 -29  -6   0   48.66    4.22   0
 -29  -5   1   66.89    4.78   0
 -29  -5  12  343.16    7.83   0
 -29  -4  11    6.03    3.21   0
 -29  -3   4   -2.27    3.14   0
 -29  -3   5    3.67    3.77   0
 -29  -3   6   52.61    4.76   0
 -28  -5  -2    2.81    3.64   0
 -28  -3  12    3.76    3.82   0
 -28  -2   2  153.67    6.96   0
 -28  -2  10   65.92    5.26   0
 -28  -1   5   44.98    4.62   0
 -28  -1   6  102.58    5.64   0
 -28  -1   7   16.62    3.79   0
 -27  -5  -4    2.55    4.02   0
 -27  -2  -1    3.78    4.50   0
 -27  -1   0   64.49    5.34   0
 -27  -1  11  122.67    5.98   0
 -27   0   3  331.13    9.55   0
 -27   0   5  491.92   11.48   0
 -27   0   6   -0.89    4.38   0
 -26  -6  -6  102.13    5.76   0
 -26  -2  14   14.95    3.53   0
 -26  -1  -2   74.15    6.32   0
 -26   0   0   89.70    6.73   0
 -26   0  11    2.61    3.55   0
 -26   1   3   67.70    5.83   0
 -26   1   5   24.70    5.32   0
 -26   1   6  174.98    7.83   0
 -25  -3  -6   11.93    5.03   0
 -25  -2  -5    4.70    4.89   0
 -25   0  12    6.67    4.42   0
 -25   1   0   -5.93    4.85   0
 -25   1  10   34.24    5.22   0
 -25   2   4   29.72    5.01   0
 -25   2   5  513.99   12.17   0
 -25   2   6   54.33    5.39   0
 -24  -7  -9   -0.28    3.64   0
 -24  -4  -8    7.02    4.66   0
 -24   2   0    0.45    4.39   0
 -23  -4  -9   -1.38    4.62   0
 -23  -1  -7   23.29    5.14   0
 -23   0  -6    0.43    4.47   0
 -23   2  -2   61.50    6.73   0
 -23   3   2   10.02    5.64   0
 -22  -2  -9   11.58    5.06   0
 -22  -1  -8  107.35    7.25   0
 -22   0  -7   -5.68    5.20   0
 -22   3  -1    1.38    5.47   0
 -22   3   9   71.04    6.50   0
 -21  -2 -10   13.59    5.32   0
 -21  -1  -9   41.30    6.03   0
 -21   0  -8    3.52    5.28   0
 -21   1  -7   57.71    6.05   0
 -21   3  10  440.71   11.63   0
 -21   4   1  127.70    8.34   0
 -21   4   6  212.64    9.64   0
 -20  -1 -10  390.06   10.91   0
 -20   0  -9    4.26    5.39   0
 -20   1  -8  477.04   12.22   0
 -20   4  -2   55.39    6.35   0
 -20   4   8  703.72   14.61   0
 -19   0 -10    1.52    5.10   0
 -19   1  -9   -0.13    4.78   0
 -19   3  -6   20.53    5.21   0
 -19   5   1   35.51    5.92   0
 -19   5   3   20.33    5.43   0
 -19   5   4   16.10    5.48   0
 -17   2  -9  222.44    9.24   0
 -16   3  -8   94.41    7.58   0
 -30  -8   3    2.89    2.33   0
 -30  -8   4   32.65    3.18   0
 -30  -8  10    4.33    2.68   0
 -30  -7   4    6.94    2.39   0
 -30  -7   9    3.67    2.76   0
 -30  -6   5    4.14    2.64   0
 -30  -6   6   18.90    2.95   0
 -30  -6   8    9.08    2.75   0
 -29  -8  13   18.49    2.87   0
 -29  -7   0   49.56    4.02   0
 -29  -6  12   76.08    4.48   0
 -29  -5  11    0.80    3.45   0
 -29  -4   3   -2.23    3.01   0
 -29  -4   9  148.55    6.16   0
 -29  -4  10  154.27    5.88   0
 -28  -6  -2    8.12    3.69   0
 -28  -3  11  159.60    6.63   0
 -28  -2   3   39.14    4.44   0
 -28  -2   4   47.92    5.17   0
 -28  -2   9   81.18    5.13   0
 -27  -4  14    3.07    3.28   0
 -27  -3  -2  121.28    6.39   0
 -27  -2  12   17.46    3.80   0
 -27  -1   1  209.43    7.87   0
 -27  -1   2  129.22    7.12   0
 -27  -1  10    3.84    3.77   0
 -26  -7  -6   52.82    4.83   0
 -26  -3  -4    3.03    4.15   0
 -26  -1  -1  138.30    7.47   0
 -26  -1  12  126.46    6.03   0
 -26   0   1   -0.03    4.08   0
 -26   0  10   40.57    4.62   0
 -25  -5  -7   28.32    4.49   0
 -25  -1  13   30.64    4.56   0
 -25   0  -2    1.77    4.51   0
 -25   1   1   30.40    5.78   0
 -24  -8  -9   17.58    3.82   0
 -24  -3  -7   80.70    6.53   0
 -24  -2  -6    2.54    5.04   0
 -24   0  13   -0.83    3.48   0
 -24   1  -2   33.30    5.45   0
 -24   1  11   68.68    5.46   0
 -24   2   1    5.69    4.75   0
 -24   2   2   23.45    5.66   0
 -24   2   8   -3.94    4.08   0
 -23   2  -1    8.88    5.46   0
 -23   2  10    3.49    4.06   0
 -23   3   3   -4.55    4.27   0
 -23   3   4    9.03    4.94   0
 -23   3   5  178.71    8.28   0
 -23   3   6   65.31    5.85   0
 -22  -4 -10    6.88    4.74   0
 -22   1  -5   18.82    6.05   0
 -22   1  13   12.56    4.05   0
 -22   3   8    0.54    4.33   0
 -21   2  -5  100.74    7.19   0
 -21   4   2  344.02   11.08   0
 -21   4   3  134.56    7.99   0
 -21   4   4  220.28    9.31   0
 -20   2  -6  106.62    7.23   0
 -20   3  -4  130.98    7.84   0
 -20   4  -1   66.78    6.48   0
 -20   4   0   18.07    6.06   0
 -20   4   7    1.58    4.73   0
 -19   2  -7   35.15    6.49   0
 -19   3  -5   45.87    6.76   0
 -19   4  -2    3.48    5.85   0
 -18   3  -6    6.23    5.74   0
 -18   4  -4   85.68    6.91   0
 -17   1 -10   98.09    7.52   0
 -17   3  -7   -1.00    5.47   0
 -17   4  -5   25.00    5.40   0
 -30  -8   5   34.75    3.24   0
 -30  -8   6   10.33    2.88   0
 -30  -8   8    4.21    2.65   0
 -30  -8   9   40.82    3.19   0
 -30  -7   5    8.91    2.59   0
 -30  -7   6    0.16    2.46   0
 -30  -7   8    2.17    2.50   0
 -29  -8   0    1.87    2.42   0
 -29  -7  12  111.49    4.82   0
 -29  -6   1   16.99    3.32   0
 -29  -5   2    2.17    3.13   0
 -29  -5   3  146.00    6.11   0
 -29  -5  10   55.99    4.55   0
 -29  -4   4  129.96    5.71   0
 -29  -4   5   60.62    4.31   0
 -29  -4   6    4.53    3.46   0
 -29  -4   8    1.46    3.19   0
 -28  -7  -2   34.84    4.09   0
 -28  -5  13    2.06    3.36   0
 -28  -4   0    8.98    3.66   0
 -28  -4  12   66.02    4.81   0
 -28  -3  10   26.64    4.46   0
 -28  -2   5    2.32    3.61   0
 -28  -2   6    2.96    3.53   0
 -27  -7  -4   25.78    4.09   0
 -27  -3  -1   77.96    6.08   0
 -27  -2   0   14.70    4.05   0
 -27  -2  11   12.26    4.28   0
 -27  -1   3  457.35   10.88   0
 -27  -1   4    6.00    4.74   0
 -27  -1   9   21.73    4.13   0
 -26  -8  -6  232.29    7.07   0
 -26  -5  -5   -1.18    4.06   0
 -26  -3  14    8.91    3.78   0
 -26  -2  -2   14.78    4.90   0
 -26  -2  13   66.58    4.87   0
 -26  -1  11   78.79    5.76   0
 -26   0   3   -7.40    4.82   0
 -26   0   9    3.61    3.75   0
 -25  -3  -5    0.53    4.62   0
 -25   0  -1   77.92    6.08   0
 -25   1   2   96.87    6.67   0
 -25   1   3  347.91   10.67   0
 -25   1   8    0.99    4.18   0
 -24  -5  -8   12.79    4.27   0
 -24   1  10    5.83    4.64   0
 -24   2   3    4.05    4.35   0
 -24   2   4   16.71    4.69   0
 -24   2   5   86.96    6.26   0
 -24   2   6   40.26    5.27   0
 -23  -5  -9   -0.83    4.47   0
 -23  -3  -8    5.50    4.55   0
 -23  -2  -7   27.77    5.72   0
 -23  -1  -6   34.78    6.13   0
 -23   0  -5  434.04   11.82   0
 -23   2   0    3.12    5.30   0
 -23   2   9   20.54    4.66   0
 -22  -3  -9    3.71    4.93   0
 -22   0  -6   15.43    5.84   0
 -22   2  10   13.98    5.21   0
 -22   3   2   12.00    5.74   0
 -21   3   9  259.22    9.25   0
 -20   4   1   11.77    5.01   0
 -20   4   2   59.87    6.92   0
 -20   4   3   20.09    6.08   0
 -20   4   4   86.92    7.43   0
 -20   4   5  243.94    9.62   0
 -19   1  -8  357.14   11.26   0
 -19   4  -1  146.61    8.75   0
 -18   0 -10   47.79    6.01   0
 -18   1  -9    7.81    4.67   0
 -17   4  -4  173.39    8.65   0
 -16   2  -9  260.90    9.86   0
 -30  -9   6   50.16    3.34   0
 -30  -9   8    8.67    2.34   0
 -29  -9  12    3.50    2.55   0
 -29  -8   1    8.12    3.01   0
 -29  -8  12   25.44    3.28   0
 -29  -6   2  118.84    5.25   0
 -29  -6  11    2.54    2.97   0
 -29  -5   4   -0.16    3.55   0
 -29  -5   9    6.32    3.43   0
 -28  -9  -2    7.25    3.13   0
 -28  -8  -2   76.91    4.49   0
 -28  -6  -1    2.64    3.60   0
 -28  -6  13  133.82    5.53   0
 -28  -5   0  129.89    6.30   0
 -28  -4   1    0.14    3.42   0
 -28  -4  11   96.11    5.62   0
 -28  -3   3   87.88    5.35   0
 -28  -3   4  129.08    6.44   0
 -28  -3   9   55.26    4.57   0
 -27  -9  -4   10.88    3.28   0
 -27  -8  -4    7.77    3.41   0
 -27  -4  -2   14.59    3.93   0
 -27  -2   1    2.54    3.77   0
 -27  -2  10   30.00    4.71   0
 -27  -1   5  222.31    7.98   0
 -27  -1   6   42.58    4.68   0
 -26  -4  -4    9.95    4.21   0
 -26  -1   0    5.73    4.13   0
 -26  -1  10   33.35    4.97   0
 -26   0   5   -1.12    3.96   0
 -26   0   6   62.49    5.49   0
 -25  -5  -6   26.67    5.03   0
 -25  -1  -2  195.90    8.65   0
 -25  -1  12  110.75    6.28   0
 -25   0   0   -2.30    3.97   0
 -25   0  10    0.95    4.32   0
 -25   1   4    3.01    4.19   0
 -25   1   5    1.31    4.03   0
 -25   1   6   27.67    4.60   0
 -24  -6  -8   29.30    4.89   0
 -24  -4  -7   16.09    5.12   0
 -24   0  12    1.55    3.60   0
 -24   1   0    3.85    4.29   0
 -24   1   9  215.67    8.47   0
 -23   1  -2   -5.17    4.96   0
 -23   1  11    3.73    3.89   0
 -23   2   8  442.09   11.38   0
 -22  -5 -10    0.41    3.81   0
 -22  -2  -8    3.80    4.51   0
 -22  -1  -7   52.37    6.02   0
 -22   2  -2    8.20    4.58   0
 -22   3   3    9.00    4.68   0
 -22   3   4  494.35   12.46   0
 -22   3   5  258.45    9.44   0
 -21  -1  -8   19.12    5.63   0
 -21   0  -7  284.78   10.03   0
 -21   3   0   27.92    5.37   0
 -21   3   8  183.62    8.15   0
 -20  -2 -10   54.31    6.21   0
 -20   0  -8   19.71    5.22   0
 -20   2  -5  135.13    8.01   0
 -20   3   9  551.57   12.86   0
 -19  -1 -10   83.36    6.75   0
 -19   0  -9 1327.91   18.99   0
 -19   2  -6   -0.79    4.50   0
 -19   4   0  213.86    9.22   0
 -19   4   1  499.15   13.48   0
 -18   2  -7   26.47    5.45   0
 -18   3  -5  306.60   10.41   0
 -18   4  -2   40.75    6.20   0
 -17   2  -8  175.59    8.13   0
 -16   3  -7   48.88    6.05   0
 -29  -9   1   10.63    2.67   0
 -29  -8  11   20.53    3.29   0
 -29  -7   2   51.10    4.00   0
 -29  -7  11    4.22    2.71   0
 -29  -6   3   13.16    3.24   0
 -29  -6   4   27.40    3.94   0
 -29  -6   9    6.82    3.39   0
 -29  -6  10   21.90    3.27   0
 -29  -5   5    2.48    3.04   0
 -28  -7  -1   49.90    4.41   0
 -28  -5  12   26.83    3.78   0
 -28  -4   2  153.41    6.46   0
 -28  -4  10   45.18    4.72   0
 -28  -3   5    6.62    3.61   0
 -28  -3   6    7.97    3.33   0
 -27  -5  -2    0.87    3.78   0
 -27  -3   0   58.52    5.03   0
 -27  -3  11  134.16    6.43   0
 -27  -2   2   18.06    4.29   0
 -27  -2   3  349.63    9.92   0
 -27  -2   9    7.87    3.69   0
 -26  -5  -4   14.03    4.75   0
 -26  -4  14   11.69    3.60   0
 -26  -3  -2   33.65    5.26   0
 -26  -3  13    6.59    4.00   0
 -26  -1   1   26.84    4.69   0
 -26  -1   9   17.67    4.73   0
 -25  -9  -7   39.01    4.15   0
 -25  -8  -7  172.96    6.75   0
 -25  -2  13  106.10    5.85   0
 -25   0   1    2.90    4.15   0
 -25   0   9   21.54    4.30   0
 -24  -7  -8  188.18    7.20   0
 -24  -3  -6   46.34    5.34   0
 -24  -1  13   42.41    4.42   0
 -24   0  11    3.18    4.54   0
 -24   1   1   90.48    6.45   0
 -24   1   2  108.16    7.27   0
 -24   1   8    5.96    4.19   0
 -23  -6  -9   45.38    5.24   0
 -23  -4  -8   46.75    5.41   0
 -23  -3  -7   11.86    5.27   0
 -23   0  12   -0.83    4.25   0
 -23   1  -1   -1.41    5.06   0
 -23   2   2   63.22    6.00   0
 -23   2   3  561.49   13.00   0
 -23   2   5  539.95   12.55   0
 -22  -6 -10    6.35    4.56   0
 -22  -4  -9   32.17    5.47   0
 -22   0  -5    0.26    5.54   0
 -22   0  13   -0.57    4.45   0
 -22   2  -1   39.45    5.58   0
 -22   2   9   53.78    5.34   0
 -21  -4 -10   -0.97    4.76   0
 -21   1  -5  148.24    8.18   0
 -21   2  10   84.80    6.10   0
 -21   3   1  197.12    8.78   0
 -21   3   2    3.06    4.60   0
 -21   3   3  184.48    8.91   0
 -20   1  -6  109.97    7.88   0
 -20   2  -4   33.95    6.49   0
 -20   3  -1    3.85    5.58   0
 -20   3   8  159.82    8.18   0
 -19   1  -7  121.21    8.09   0
 -19   4   2  677.86   15.01   0
 -17   1  -9  822.77   15.13   0
 -16   2  -8  104.00    7.73   0
 -29 -10   2   14.11    2.77   0
 -29 -10  11   11.53    2.59   0
 -29  -9   2   32.96    3.02   0
 -29  -9  11    6.65    2.76   0
 -29  -8   2   24.33    3.06   0
 -29  -7   3   74.24    4.29   0
 -29  -6   5   49.11    3.99   0
 -29  -6   6   14.06    3.42   0
 -29  -6   8    6.33    3.01   0
 -28 -10  -1    1.45    2.77   0
 -28  -9  -1   29.51    3.48   0
 -28  -8  -1    8.94    2.97   0
 -28  -8  13    3.49    3.06   0
 -28  -6   0   19.00    3.66   0
 -28  -6  12   48.20    4.49   0
 -28  -5  11   40.00    4.13   0
 -28  -4   3    0.68    3.47   0
 -28  -4   4   41.48    4.80   0
 -27  -5  13    8.11    3.74   0
 -27  -4  12    7.53    3.90   0
 -27  -3   1   34.09    4.70   0
 -27  -3  10   -4.20    3.96   0
 -27  -2   4   97.53    5.95   0
 -27  -2   6   58.58    4.95   0
 -26  -8  -5   12.97    3.94   0
 -26  -2   0   -1.66    3.83   0
 -26  -2  11   52.38    4.87   0
 -26  -1   3   63.69    5.57   0
 -26  -1   4  442.74   11.27   0
 -26  -1   6  176.11    7.67   0
 -26  -1   8   10.52    4.21   0
 -25  -6  -6   12.01    3.97   0
 -25  -1  -1    8.07    4.27   0
 -25   0   2    1.86    4.14   0
 -25   0   3  271.23    9.16   0
 -25   0   4   -3.69    4.77   0
 -25   0   5  640.27   13.32   0
 -25   0   8    0.94    3.71   0
 -24  -8  -8    2.48    3.83   0
 -24  -5  -7   28.95    4.54   0
 -24   0  -1    2.53    4.29   0
 -24   0  10   78.64    6.04   0
 -24   1   3   15.61    4.62   0
 -24   1   4  623.89   13.26   0
 -24   1   5  117.28    6.79   0
 -24   1   6  524.59   12.13   0
 -23  -7  -9   15.45    4.63   0
 -23   1   9   15.89    5.00   0
 -22  -7 -10   -3.46    4.38   0
 -22  -3  -8  148.96    7.88   0
 -22  -1  -6  317.44   10.38   0
 -22   1  11   31.72    4.62   0
 -22   2   1    3.20    4.47   0
 -22   2   8   58.43    5.66   0
 -21  -3  -9    2.74    5.09   0
 -21   0  -6    8.31    4.80   0
 -21   2  -2   33.79    5.55   0
 -21   2   9  262.11    9.47   0
 -20   0  -7    4.78    5.64   0
 -20   3   7  289.28   10.08   0
 -19   0  -8    0.92    5.67   0
 -19   2  -5  216.04    9.25   0
 -18   0  -9   -3.18    5.28   0
 -18   2  -6   64.17    6.27   0
 -17   0 -10   -0.78    4.62   0
 -17   2  -7  233.03    9.18   0
 -17   3  -5  915.48   16.84   0
 -29 -10   3   41.92    3.43   0
 -29 -10  10   15.91    2.82   0
 -29  -9   3  134.93    5.12   0
 -29  -9  10   -0.03    2.72   0
 -29  -8   3   -0.62    2.43   0
 -29  -8   4   17.28    3.30   0
 -29  -8   9   -0.78    2.84   0
 -29  -8  10   26.64    3.24   0
 -29  -7   4   50.37    3.84   0
 -29  -7   5    7.34    2.84   0
 -29  -7   6  146.77    5.60   0
 -29  -7   8  191.61    6.32   0
 -29  -7   9   13.83    3.06   0
 -28  -9  13    1.26    2.76   0
 -28  -7   0    0.01    2.90   0
 -28  -7  12   22.36    3.73   0
 -28  -6   1   -3.19    3.18   0
 -28  -5   2  188.31    6.89   0
 -28  -5   3   -0.63    3.92   0
 -28  -5  10   47.23    4.27   0
 -28  -4   5   93.88    5.29   0
 -27  -5  -1    4.56    3.67   0
 -27  -4   0   20.77    4.09   0
 -27  -4  11   48.94    4.97   0
 -27  -3   2   18.04    4.13   0
 -27  -3   3  106.86    6.50   0
 -26 -10  -5   26.36    3.59   0
 -26  -9  -5   10.94    3.13   0
 -26  -4  -2  145.25    7.28   0
 -25  -7  -6   -1.62    4.08   0
 -25  -5  -5    7.62    4.15   0
 -25  -2  -2   26.93    4.80   0
 -25  -2  12   50.34    5.23   0
 -25  -1   0   -1.84    3.98   0
 -25  -1   1   36.72    5.70   0
 -25  -1  10   26.52    4.27   0
 -24 -10  -8   26.09    3.91   0
 -24  -9  -8  118.54    5.52   0
 -24  -6  -7    5.28    4.60   0
 -24  -4  -6    0.77    4.27   0
 -24  -1  12  142.90    6.42   0
 -24   0   0   19.23    4.75   0
 -23  -8  -9   48.50    5.00   0
 -23  -5  -8   -0.59    3.94   0
 -23  -1  13   40.40    4.49   0
 -23   0  -2   -4.13    4.94   0
 -23   0  11    2.19    4.40   0
 -23   1   1   15.33    4.70   0
 -22  -8 -10   11.23    4.37   0
 -22  -5  -9   43.85    5.67   0
 -22   1  -2  222.92    9.01   0
 -22   1  10   -0.16    3.98   0
 -22   2   2   -3.72    4.24   0
 -22   2   3    3.05    4.27   0
 -22   2   5    6.12    4.35   0
 -22   2   6  330.14   10.28   0
 -21  -5 -10   22.63    5.16   0
 -21  -2  -8    8.15    4.76   0
 -21   2  -1  122.18    7.46   0
 -21   2   8   67.24    6.46   0
 -20  -2  -9  118.83    7.57   0
 -20  -1  -8  508.82   12.55   0
 -20   1  -5    9.03    5.02   0
 -20   3   3    8.88    4.67   0
 -20   3   4    0.56    4.44   0
 -20   3   5   -1.75    4.69   0
 -19  -2 -10  107.50    6.61   0
 -19   2  -4  304.93   10.90   0
 -16   1  -9   16.83    5.12   0
 -29 -11   5    3.82    2.44   0
 -29 -11   8    5.17    2.37   0
 -29 -10   4    6.82    2.34   0
 -29 -10   9    2.54    2.49   0
 -29  -9   4    1.17    2.42   0
 -29  -9   8   12.31    3.06   0
 -29  -9   9    3.22    2.81   0
 -29  -8   5    3.09    2.54   0
 -29  -8   6    3.66    2.97   0
 -29  -8   8    4.40    2.67   0
 -28 -10   0    1.73    2.93   0
 -28  -9   0   84.09    4.63   0
 -28  -8   0   27.20    3.38   0
 -28  -7   1   90.06    4.94   0
 -28  -6   2  256.60    7.59   0
 -28  -6  10   -3.64    3.54   0
 -28  -5   4   58.91    4.55   0
 -28  -5   5    1.88    3.64   0
 -28  -5   6    2.70    3.61   0
 -28  -5   9   18.61    3.66   0
 -27  -7  -2    2.91    3.24   0
 -27  -6  -1   25.22    4.47   0
 -27  -6  13  507.95    9.52   0
 -27  -5   0   -0.48    4.01   0
 -27  -5  12  290.74    7.70   0
 -27  -4   1  249.53    8.14   0
 -27  -4  10  164.49    6.90   0
 -27  -3   4   90.34    5.65   0
 -27  -3   5    3.67    3.62   0
 -27  -3   8   26.05    4.15   0
 -26  -3  11   30.72    4.75   0
 -26  -2   2  179.37    7.60   0
 -26  -2   3    7.99    4.82   0
 -26  -2   8   19.92    4.76   0
 -26  -2   9    1.77    3.60   0
 -25  -6  -5   64.47    5.84   0
 -25  -3  13    0.25    3.16   0
 -25  -2  11   19.35    4.60   0
 -25  -1   2  100.65    6.40   0
 -25  -1   8   -0.80    4.34   0
 -25  -1   9   61.20    5.35   0
 -24  -7  -7   21.43    4.83   0
 -24  -5  -6   82.79    6.61   0
 -24   0   1   -1.02    4.09   0
 -24   0   2   14.01    4.46   0
 -24   0   8   44.21    5.03   0
 -23 -10  -9    7.80    3.57   0
 -23  -9  -9    5.76    3.43   0
 -23  -6  -8   10.90    5.05   0
 -23   0  -1    5.35    5.17   0
 -23   0  10    3.36    4.62   0
 -23   1   2   12.88    4.57   0
 -23   1   3    9.71    4.43   0
 -23   1   4  142.52    7.76   0
 -23   1   5  127.55    7.41   0
 -23   1   6    6.25    4.29   0
 -22  -4  -8   33.76    5.67   0
 -22  -1  -5   12.19    4.90   0
 -22   1  -1   32.50    5.49   0
 -21   0  -5  115.95    7.53   0
 -21   2   1   -2.34    5.15   0
 -21   2   7  314.62    9.97   0
 -20   0  -6   66.30    7.04   0
 -20   2  -2  227.97    9.52   0
 -19   3   0   44.91    5.75   0
 -18   1  -7  187.42    8.55   0
 -18   2  -5    6.73    4.72   0
 -18   3  -2  421.43   12.17   0
 -17   0  -9  622.15   13.72   0
 -17   2  -6  459.23   12.11   0
 -29 -11   7    8.72    2.39   0
 -29 -10   5   22.23    2.58   0
 -29 -10   6   20.59    2.78   0
 -29 -10   8   28.37    2.86   0
 -29  -9   6    3.34    2.57   0
 -28 -11  12   -0.10    2.32   0
 -28  -9   1    0.29    3.03   0
 -28  -9  12   47.64    3.70   0
 -28  -8   1   -1.96    2.88   0
 -28  -7   2    4.40    3.26   0
 -28  -7  11    6.21    3.24   0
 -28  -6   4  109.26    5.80   0
 -27 -11  -2    6.68    3.00   0
 -27 -10  -2  116.47    5.19   0
 -27  -9  -2   18.09    3.68   0
 -27  -8  -2    2.10    3.01   0
 -27  -7  -1   18.90    4.24   0
 -27  -7  13    3.23    3.45   0
 -27  -6  12   -1.38    3.76   0
 -27  -5   1   11.46    4.43   0
 -27  -5  11  270.59    8.08   0
 -27  -4   2   -2.08    3.47   0
 -27  -4   3    1.80    4.20   0
 -27  -4   9   27.01    4.70   0
 -26  -9  -4    2.75    3.72   0
 -26  -8  -4  409.15    9.37   0
 -26  -5  -2  104.18    5.98   0
 -26  -5  13    4.42    3.85   0
 -26  -4  -1   60.11    5.44   0
 -26  -4  12  264.22    8.07   0
 -26  -3   1   13.94    4.18   0
 -26  -3  10   59.94    5.42   0
 -26  -2   4  129.03    6.65   0
 -26  -2   5  109.51    6.33   0
 -26  -2   6   15.46    4.21   0
 -25 -11  -6   61.90    4.07   0
 -25  -9  -6    3.45    3.26   0
 -25  -3  -2   99.37    6.38   0
 -25  -2  10  247.06    8.40   0
 -25  -1   3  314.81    9.65   0
 -25  -1   4    5.29    4.06   0
 -25  -1   6   31.72    4.51   0
 -24  -8  -7   -2.74    4.04   0
 -24  -4  -5   50.09    5.60   0
 -24  -2  12   -1.75    4.19   0
 -24  -1   0   -0.22    4.82   0
 -24   0   3   -2.02    3.90   0
 -24   0   4    5.14    4.38   0
 -24   0   5    1.51    3.92   0
 -24   0   6  148.33    7.24   0
 -23  -7  -8   25.46    5.12   0
 -23  -1  12  119.99    6.02   0
 -23   0   0    3.14    5.05   0
 -23   0   9    4.59    4.55   0
 -22  -3  -7   26.25    5.13   0
 -22  -2  -6  141.89    7.72   0
 -22  -1  13    7.85    3.75   0
 -22   0  11    0.49    3.65   0
 -22   1   0   43.50    5.50   0
 -22   1   1   18.89    5.47   0
 -22   1   8   53.94    5.39   0
 -21  -6 -10   -0.53    4.48   0
 -21  -4  -9  105.06    6.69   0
 -21  -1  -6   55.96    6.20   0
 -21   0  12    3.27    3.90   0
 -21   1  -2    1.77    4.43   0
 -21   2   3  101.04    6.72   0
 -21   2   4   74.56    6.08   0
 -21   2   5  358.25   10.73   0
 -20  -4 -10   30.21    4.89   0
 -20  -1  -7   52.24    6.68   0
 -20   1  -4  498.90   12.87   0
 -19  -3 -10   43.23    5.90   0
 -19   0  -7  304.10   10.27   0
 -19   1  -5   44.83    6.59   0
 -18  -2 -10    4.90    5.03   0
 -17  -1 -10   97.76    7.34   0
 -16   1  -8  438.77   12.30   0
 -28 -11   1   82.67    4.00   0
 -28 -10   1   69.02    4.03   0
 -28  -9  11    2.46    2.90   0
 -28  -8   2  210.41    6.55   0
 -28  -8  11   19.21    3.30   0
 -28  -7   3  126.03    5.56   0
 -28  -7   9   25.90    4.04   0
 -28  -7  10   20.79    3.37   0
 -28  -6   5    7.79    3.29   0
 -28  -6   6   13.71    3.58   0
 -28  -6   8    7.22    3.33   0
 -27  -8  -1    3.67    3.62   0
 -27  -8  13  158.95    5.73   0
 -27  -6   0   70.70    5.07   0
 -27  -5   2    1.23    4.16   0
 -27  -5  10   81.39    5.53   0
 -27  -4   4    1.86    3.49   0
 -27  -4   5   34.01    4.26   0
 -27  -4   6   29.82    4.07   0
 -27  -4   8   37.57    4.38   0
 -26 -11  -4   17.22    3.09   0
 -26 -10  -4    4.12    2.99   0
 -26  -4   0   15.42    4.15   0
 -26  -4  11  118.56    6.27   0
 -26  -3   2   38.72    5.03   0
 -26  -3   3   14.87    4.85   0
 -26  -3   9   14.10    3.92   0
 -25  -4  13   30.62    4.38   0
 -25  -3  -1   20.43    4.55   0
 -25  -2   9   46.58    5.36   0
 -24 -11  -7   17.86    3.74   0
 -24  -9  -7    6.97    3.94   0
 -24  -2  -2   78.45    6.12   0
 -23  -4  -6   -0.25    4.24   0
 -23  -1  -2   -4.46    4.24   0
 -23  -1  11   -4.58    4.19   0
 -23   0   1   81.83    6.23   0
 -23   0   8    3.76    4.74   0
 -22  -7  -9   16.23    4.96   0
 -22  -5  -8    3.14    5.00   0
 -22   0  -2   17.06    4.75   0
 -22   1   2    6.67    4.36   0
 -22   1   3    4.53    4.92   0
 -22   1   4   76.21    6.57   0
 -22   1   5   89.38    6.71   0
 -22   1   6   66.87    5.88   0
 -21   1   9   46.35    5.44   0
 -20  -3  -9    2.63    4.43   0
 -20   0  -5   -4.22    5.55   0
 -19  -2  -9  444.70   11.67   0
 -17   1  -7  654.66   14.06   0
 -16   0  -9   -4.69    5.37   0
 -28 -12   2    7.91    2.37   0
 -28 -11  11   -0.78    2.12   0
 -28 -10   2   98.91    4.49   0
 -28 -10  11    0.79    2.44   0
 -28  -9   2   56.14    3.99   0
 -28  -9  10    0.95    2.89   0
 -28  -8   9   31.32    3.95   0
 -28  -8  10    2.59    2.74   0
 -28  -7   4    6.11    2.99   0
 -28  -7   5   43.73    3.85   0
 -28  -7   6   29.39    3.96   0
 -27 -12  -1   63.52    3.89   0
 -27 -11  -1    5.31    2.94   0
 -27 -10  -1  271.46    7.28   0
 -27  -9  -1   51.36    4.08   0
 -27  -9  13    2.50    3.00   0
 -27  -7   0   17.43    3.72   0
 -27  -7  12   -2.10    3.58   0
 -27  -6   1  190.41    7.12   0
 -27  -5   3  255.53    8.08   0
 -27  -5   4   -0.52    3.91   0
 -27  -5   8   -0.31    3.84   0
 -27  -5   9   62.17    4.75   0
 -26  -6  13   13.81    4.00   0
 -26  -5  12  407.59    9.40   0
 -26  -4   1   64.18    5.30   0
 -26  -4  10  225.43    7.91   0
 -26  -3   4  262.53    8.64   0
 -26  -3   5    4.49    3.73   0
 -26  -3   6   52.85    4.83   0
 -26  -3   8   12.35    3.90   0
 -25  -8  -5    9.62    3.70   0
 -25  -5  -3   64.21    5.43   0
 -25  -3   0   95.91    6.76   0
 -25  -2   3  207.57    8.06   0
 -25  -2   4   34.39    5.38   0
 -25  -2   8  134.98    6.56   0
 -24  -7  -6    9.16    4.55   0
 -24  -5  -5    5.94    4.17   0
 -24  -1   2  109.54    6.77   0
 -24  -1   3   15.93    5.11   0
 -24  -1   8    4.93    4.20   0
 -23  -9  -8    3.81    4.04   0
 -23  -8  -8    2.56    3.97   0
 -23  -6  -7    3.43    4.74   0
 -23  -2  -3    6.70    4.46   0
 -23  -1  -1    7.04    4.26   0
 -23  -1  10   25.81    5.07   0
 -23   0   2    0.59    4.09   0
 -23   0   3   61.83    5.60   0
 -23   0   4    2.62    4.77   0
 -23   0   5  151.08    7.64   0
 -23   0   6   -2.21    3.91   0
 -22  -8  -9   63.05    5.64   0
 -22  -2  -5   26.55    5.26   0
 -22   0  -1    1.26    4.55   0
 -22   0   9   -2.39    4.33   0
 -21  -7 -10   13.71    4.21   0
 -21  -5  -9    3.51    4.31   0
 -21  -2  -6   22.08    5.93   0
 -21  -1  -5  153.95    8.01   0
 -21   0  11   12.25    4.20   0
 -21   1   0    2.99    4.35   0
 -21   1   8  270.01    9.11   0
 -20  -5 -10   34.44    5.76   0
 -20  -1  -6  115.30    7.89   0
 -20   2   2  312.88   10.24   0
 -20   2   4   -1.95    4.13   0
 -19   0  -6   -3.46    4.37   0
 -19   2   0   76.59    6.92   0
 -28 -12   3   -1.26    2.05   0
 -28 -12   9    2.37    2.45   0
 -28 -11   3   22.24    3.14   0
 -28 -11  10    1.46    2.66   0
 -28 -10   3   13.84    2.79   0
 -28 -10  10   24.46    2.92   0
 -28  -9   3    1.83    2.68   0
 -28  -9   4   -1.76    2.99   0
 -28  -9   9   13.52    3.38   0
 -28  -8   4    7.67    3.04   0
 -28  -8   5   29.82    3.38   0
 -28  -8   6    0.88    3.07   0
 -28  -8   8    5.37    2.95   0
 -27 -11  13    4.77    2.73   0
 -27 -10  13   86.32    4.32   0
 -27  -8   0    2.60    3.21   0
 -27  -8  12  103.20    5.20   0
 -27  -7  11    5.44    3.63   0
 -27  -6   2    4.96    3.49   0
 -27  -6   3   32.86    4.66   0
 -27  -6  10   23.27    3.68   0
 -27  -5   5  102.70    5.58   0
 -27  -5   6   42.29    4.49   0
 -26  -7  -2    2.57    3.53   0
 -26  -6  -1    9.98    3.81   0
 -26  -5  11   10.51    4.26   0
 -26  -4   2   -0.42    3.86   0
 -26  -4   3    9.69    4.53   0
 -26  -4   9  123.80    6.58   0
 -25 -12  -5    3.13    2.63   0
 -25 -11  -5   35.11    3.98   0
 -25 -10  -5    5.15    3.09   0
 -25  -5  13    5.32    3.82   0
 -25  -4  12   14.93    3.94   0
 -25  -3   1   46.83    5.11   0
 -25  -3  10   59.21    4.95   0
 -25  -2   6   51.29    4.98   0
 -24  -8  -6   42.84    5.32   0
 -24  -6  -5   18.82    5.05   0
 -24  -4  -3    1.02    4.86   0
 -24  -3  12    7.42    4.26   0
 -24  -2   0    3.65    4.36   0
 -24  -2  10   14.98    4.01   0
 -24  -1   4  640.34   13.14   0
 -24  -1   6  535.38   11.89   0
 -23 -11  -8   61.29    4.63   0
 -23 -10  -8    6.48    3.86   0
 -23  -4  -5   50.73    6.25   0
 -23  -2  12   45.32    4.58   0
 -23  -1   9   14.98    4.77   0
 -22  -9  -9   29.08    4.67   0
 -22  -6  -8   15.54    5.18   0
 -22  -1  11   30.38    4.96   0
 -22   0   1   -1.34    4.80   0
 -22   0   8    3.41    4.67   0
 -21  -8 -10   38.60    5.24   0
 -21  -4  -8    9.39    4.47   0
 -21   0  -2    7.39    4.54   0
 -21   1   1   17.49    4.71   0
 -21   1   2   26.81    4.88   0
 -21   1   3   12.39    5.17   0
 -21   1   4   23.26    5.30   0
 -21   1   5  169.19    8.18   0
 -21   1   7  158.48    7.49   0
 -20   0  -4  691.71   14.82   0
 -19  -4 -10   60.25    6.28   0
 -19  -3  -9   96.66    7.29   0
 -19  -2  -8   -2.10    5.52   0
 -19  -1  -7  124.89    7.69   0
 -18  -3 -10  220.32    8.85   0
 -18  -2  -9  236.04    9.40   0
 -17  -2 -10   -0.39    5.11   0
 -17  -1  -9  823.40   15.16   0
 -17   1  -6   25.94    5.51   0
 -28 -12   4    0.65    2.06   0
 -28 -12   5   65.83    3.68   0
 -28 -12   8   10.48    2.56   0
 -28 -11   4   23.31    2.77   0
 -28 -11   8    2.86    2.66   0
 -28 -11   9   54.47    3.44   0
 -28 -10   4   27.94    3.19   0
 -28 -10   5    8.67    3.00   0
 -28 -10   6    1.82    2.84   0
 -28 -10   8    8.18    3.07   0
 -28 -10   9   19.47    2.94   0
 -28  -9   5    1.00    2.70   0
 -28  -9   6   47.66    3.79   0
 -27 -12   0   25.59    2.97   0
 -27 -12  12   17.92    2.73   0
 -27 -10   0   -0.91    2.76   0
 -27 -10  12    2.23    2.84   0
 -27  -9   0    0.46    2.94   0
 -27  -9  12    4.47    3.21   0
 -27  -8   1   11.51    3.51   0
 -27  -8  11   10.35    3.69   0
 -27  -7   2   93.26    5.29   0
 -27  -7  10    1.89    3.48   0
 -27  -6   4    5.18    3.31   0
 -27  -6   5    0.51    3.74   0
 -27  -6   6    1.70    3.70   0
 -27  -6   8   11.37    3.42   0
 -27  -6   9   12.93    3.42   0
 -26  -7  -1   13.06    4.30   0
 -26  -7  13    9.95    3.27   0
 -26  -6  12   30.37    3.96   0
 -26  -5   1   15.04    4.03   0
 -26  -5  10  155.10    6.86   0
 -26  -4   4   31.27    4.62   0
 -26  -4   5   63.63    5.06   0
 -26  -4   6   40.56    5.02   0
 -25  -5  -2    6.88    3.93   0
 -25  -4   0   -1.83    4.59   0
 -25  -3   2   -2.19    4.03   0
 -25  -3   3   -2.00    4.49   0
 -25  -3   8   34.32    5.16   0
 -25  -3   9   29.32    4.53   0
 -24  -9  -6    4.44    3.98   0
 -24  -4  13   46.84    4.35   0
 -24  -3  -1   56.07    5.50   0
 -24  -3  11    2.51    4.41   0
 -24  -2   2   17.61    5.08   0
 -24  -2   9  159.18    6.91   0
 -23  -3  13    3.17    3.27   0
 -23  -1   1    9.44    4.61   0
 -23  -1   2   23.05    5.30   0
 -23  -1   8   12.54    4.89   0
 -22 -12  -9   82.16    4.80   0
 -22 -11  -9    7.57    3.78   0
 -22 -10  -9   21.74    4.41   0
 -22  -7  -8    2.14    4.91   0
 -22  -3  -5    3.08    4.53   0
 -22  -1  -2  227.39    8.90   0
 -22   0   2   18.51    4.59   0
 -22   0   3    3.06    4.75   0
 -22   0   6   16.66    5.26   0
 -21 -10 -10   20.59    4.57   0
 -21  -9 -10   29.53    4.85   0
 -21  -6  -9   -1.47    3.71   0
 -21  -2  -5  109.53    7.70   0
 -21   0  -1  142.06    7.52   0
 -20  -6 -10   22.98    5.44   0
 -20  -1  -5    9.53    5.81   0
 -19   0  -5  755.59   15.20   0
 -18   0  -6  377.88   11.12   0
 -17   0  -7  302.50   10.56   0
 -16   0  -8 1608.99   20.98   0
 -28 -11   6   54.42    3.51   0
 -27 -13   1    0.81    2.11   0
 -27 -11  12   15.45    2.76   0
 -27  -8   2   19.60    3.68   0
 -27  -7   3  111.22    5.55   0
 -27  -7   9   -1.22    2.89   0
 -26 -13  -2   -1.37    2.22   0
 -26  -5   2   71.57    5.32   0
 -25 -13  -4    0.77    2.52   0
 -25  -6  -2   38.36    4.67   0
 -25  -5  -1    6.72    4.31   0
 -25  -5  12   16.97    3.70   0
 -25  -4   1  112.06    6.39   0
 -25  -3   4   15.73    4.39   0
 -25  -3   5    2.55    3.75   0
 -25  -3   6   84.20    5.58   0
 -24 -12  -6   15.15    3.21   0
 -24 -11  -6   11.03    3.25   0
 -24 -10  -6  101.55    5.49   0
 -24  -4  -2   22.09    4.62   0
 -24  -2   3    4.61    4.22   0
 -24  -2   8    1.02    3.81   0
 -23  -8  -7   60.01    5.19   0
 -23  -6  -6    6.03    4.28   0
 -23  -5  -5    5.56    4.30   0
 -23  -2  -1    7.20    4.29   0
 -23  -1   3   12.80    4.56   0
 -23  -1   4  145.47    7.11   0
 -23  -1   5  138.90    6.90   0
 -23  -1   6    6.30    4.13   0
 -22  -2  -3   -0.51    4.46   0
 -22  -2  12   28.08    4.41   0
 -22  -1  -1   37.63    5.26   0
 -22  -1  10   -3.32    3.64   0
 -22   0   4   94.83    6.24   0
 -22   0   5    1.14    3.83   0
 -21  -5  -8   58.38    5.63   0
 -21   0   0    1.21    4.16   0
 -19  -1  -6   65.76    6.11   0
 -19   0  -4   -0.30    4.41   0
 -30  -2  17   28.48    4.66   0
 -30  -1  15    1.20    3.63   0
 -29  -5  22   29.88    4.96   0
 -29  -3  21    6.63    4.31   0
 -29   0  16    1.92    4.74   0
 -28  -5  23   36.96    5.58   0
 -28  -3  22    4.34    5.10   0
 -28   0  19   -0.59    4.51   0
 -28   1  16   52.54    6.34   0
 -28   1  17   -2.37    4.44   0
 -27  -5  24   20.30    4.79   0
 -27   1  19    5.16    4.95   0
 -27   2  16   19.75    5.77   0
 -26  -6  25    2.12    4.44   0
 -26  -3  24   -1.56    4.43   0
 -26   2  18   11.33    6.08   0
 -25  -4  25  124.30    7.75   0
 -25  -2  24    1.51    4.95   0
 -25  -1  23  273.03   11.38   0
 -25   0  22    0.12    6.27   0
 -25   1  21   40.38    6.32   0
 -25   3  17    4.33    6.18   0
 -25   4  13   23.72    5.59   0
 -24   4  16   28.20    6.09   0
 -23  -9  26   46.38    5.95   0
 -23  -8  26   10.36    5.44   0
 -23  -7  26   75.87    7.07   0
 -23  -6  26   26.98    6.46   0
 -23  -3  25  357.50   12.64   0
 -23   0  23    8.80    6.93   0
 -23   1  22  102.95    9.23   0
 -23   2  21   11.87    6.28   0
 -23   5  13   15.35    6.76   0
 -22 -10  26   14.69    5.21   0
 -22  -5  26    4.22    5.10   0
 -22   3  20   89.09    8.61   0
 -22   4  18   24.82    6.74   0
 -22   5  15   56.36    8.58   0
 -21 -10  26   10.06    5.24   0
 -21  -5  26   25.65    6.72   0
 -21  -2  25   16.99    6.10   0
 -21   5  16    1.05    6.37   0
 -20 -10  26  125.01    7.87   0
 -20  -5  26   -2.35    6.27   0
 -20  -2  25  132.04    9.11   0
 -20   1  23  126.66    9.54   0
 -20   2  22   44.90    7.79   0
 -20   4  19  196.25   11.42   0
 -20   6  13   12.40    6.96   0
 -19  -5  26   44.08    7.90   0
 -19   1  23    2.83    6.40   0
 -19   2  22   95.93    9.34   0
 -18  -9  26   -0.09    6.05   0
 -18  -5  26   14.50    6.10   0
 -18  -2  25   66.80    8.23   0
 -18   1  23    4.97    6.63   0
 -18   2  22   33.74    7.90   0
 -18   6  14  429.22   16.61   0
 -17  -8  26    1.74    6.25   0
 -17  -7  26   21.87    7.28   0
 -17  -6  26    0.28    5.66   0
 -17   4  19   96.69   10.15   0
 -17   5  17   49.93   10.66   0
 -16  -3  25  284.77   12.87   0
 -16  -1  24  330.15   14.22   0
 -16   5  17    6.31    8.20   0
 -15  -4  25  132.99   11.33   0
 -15   3  20   -3.60    7.56   0
 -14  -6  25   41.73    8.70   0
 -14   2  21    1.47    8.23   0
 -13  -1  23  131.67   11.57   0
 -12   1  21   99.65   11.77   0
 -30  -3  18   12.00    4.41   0
 -29  -7  22  139.28    6.77   0
 -29  -6  22  216.07    7.71   0
 -29  -4  21    4.31    4.54   0
 -29  -2  19   25.40    5.38   0
 -29   0  14   -2.92    4.61   0
 -29   0  15  162.05    7.22   0
 -28  -6  23   12.13    4.91   0
 -28  -2  21   62.27    6.16   0
 -28   0  18   21.21    5.57   0
 -28   1  15    4.39    5.28   0
 -27  -7  24   -2.68    4.64   0
 -27  -2  22   86.21    6.91   0
 -27  -1  21  258.99   10.05   0
 -27   1  18   33.55    5.51   0
 -27   2  14   17.43    5.75   0
 -27   2  15    0.37    4.46   0
 -26  -4  24   -0.47    4.78   0
 -26  -2  23   -2.83    4.65   0
 -26  -1  22   71.45    7.10   0
 -26   0  21    4.04    5.33   0
 -26   3  13   15.86    5.95   0
 -26   3  14    8.22    5.16   0
 -25 -10  25   18.64    4.39   0
 -25  -9  25   10.67    5.01   0
 -25  -6  25    4.40    5.49   0
 -25  -3  24    4.29    5.42   0
 -25   2  19    8.87    5.51   0
 -25   3  16   -2.57    5.96   0
 -24  -4  25   45.43    6.44   0
 -24  -2  24   12.59    5.63   0
 -24  -1  23    8.53    6.74   0
 -24   3  18  140.58    9.16   0
 -24   4  15   14.94    6.08   0
 -22  -9  26   45.75    5.84   0
 -22  -8  26  145.71    8.42   0
 -22  -6  26   54.97    6.53   0
 -22  -3  25   13.30    5.76   0
 -22  -1  24   10.59    6.01   0
 -22   0  23    4.76    5.89   0
 -22   2  21  232.64   11.30   0
 -22   4  17  185.96   11.13   0
 -22   5  14   53.65    7.42   0
 -21  -9  26  108.51    7.75   0
 -21  -8  26  129.91    8.45   0
 -21  -7  26   -2.99    5.62   0
 -21  -6  26    8.01    6.29   0
 -21  -3  25  136.87    9.59   0
 -21  -1  24    9.19    6.09   0
 -21   2  21   70.23    9.28   0
 -21   3  20  191.90   10.90   0
 -20  -9  26   77.34    7.35   0
 -20  -6  26    1.66    6.17   0
 -20   3  20  185.81   11.12   0
 -20   5  16   74.86    8.66   0
 -20   6  12   -0.24    7.11   0
 -19  -9  26   -0.44    5.82   0
 -19  -8  26   17.36    6.43   0
 -19  -7  26   75.73    8.14   0
 -19  -6  26   13.86    7.07   0
 -19   3  20   29.77    9.06   0
 -19   6  13  311.46   13.51   0
 -18  -8  26    5.62    6.12   0
 -18  -7  26  119.99    8.79   0
 -18  -6  26    1.14    5.36   0
 -18  -3  25   33.94    8.35   0
 -18  -1  24   18.38    6.91   0
 -18   3  20   94.80   10.80   0
 -17  -3  25  403.29   14.41   0
 -17   0  23   48.04    9.13   0
 -17   3  20   -6.03    7.16   0
 -16  -4  25   16.11    8.21   0
 -16   1  22  151.64   12.17   0
 -16   2  21   73.68   10.70   0
 -16   3  20   88.69   10.13   0
 -15  -5  25  869.36   20.37   0
 -15  -2  24  423.49   15.74   0
 -15   1  22   -1.52    7.83   0
 -15   2  21  131.54   11.18   0
 -15   4  18  400.27   17.69   0
 -14  -3  24  408.89   16.45   0
 -14  -1  23    9.25    7.89   0
 -13  -4  24   -1.73    7.45   0
 -13  -2  23   39.56   10.80   0
 -13   0  22   -5.10    8.08   0
 -13   2  20   59.11   10.83   0
 -12  -3  23  116.61   12.39   0
 -12  -1  22    9.06   10.56   0
 -11  -4  23   68.77   10.47   0
 -11  -2  22   87.71   12.86   0
 -30  -6  20   -3.56    3.13   0
 -30  -4  19    2.42    3.72   0
 -30  -2  15   15.30    4.47   0
 -29  -5  21   61.75    5.78   0
 -29  -1  17   28.25    4.85   0
 -28  -8  23   64.85    5.07   0
 -28  -7  23   63.22    5.44   0
 -28  -4  22   -0.62    4.23   0
 -28  -3  21   60.84    6.58   0
 -28  -1  19   66.88    6.26   0
 -28   0  17    0.01    5.13   0
 -28   1  14  211.54    8.30   0
 -27  -4  23   20.84    5.25   0
 -27   0  19   59.35    7.01   0
 -27   1  17    0.30    5.44   0
 -27   2  13   96.48    7.30   0
 -26  -5  24   49.53    6.04   0
 -26  -3  23  126.59    8.09   0
 -26   1  19   45.89    6.24   0
 -26   2  17   26.29    5.60   0
 -25  -7  25   57.22    6.34   0
 -25  -2  23    7.67    5.44   0
 -25  -1  22   26.22    7.02   0
 -25   1  20   75.38    7.53   0
 -25   2  18  112.08    8.80   0
 -25   3  15    3.78    6.15   0
 -24 -10  25   84.77    6.45   0
 -24  -6  25    8.50    5.84   0
 -24  -5  25   63.12    6.64   0
 -24   0  22  312.88   11.98   0
 -24   4  13   46.97    7.25   0
 -24   4  14    1.67    5.41   0
 -23 -11  25  117.27    6.94   0
 -23  -4  25  116.73    8.09   0
 -23  -2  24   76.30    7.57   0
 -23  -1  23   95.19    8.99   0
 -23   1  21   92.59    9.06   0
 -23   2  20   30.42    6.60   0
 -23   4  15   13.15    7.09   0
 -22  -4  25   24.25    6.88   0
 -22  -2  24  154.94   10.22   0
 -22   3  19    7.29    6.28   0
 -21 -12  25    2.32    4.81   0
 -21   0  23    5.78    6.19   0
 -21   1  22    3.04    6.27   0
 -21   5  14   16.95    8.23   0
 -20  -8  26   51.58    6.92   0
 -20  -7  26  231.16   10.02   0
 -20   0  23    2.51    6.22   0
 -20   1  22  183.73   10.87   0
 -20   2  21    6.23    6.70   0
 -20   5  15  144.86   10.07   0
 -19   0  23   16.68    6.84   0
 -19   1  22   99.18    9.31   0
 -19   2  21  197.65   11.63   0
 -19   4  18  158.55   11.02   0
 -19   5  16   49.81    8.37   0
 -19   6  12   47.43    8.77   0
 -18  -4  25  132.47   10.25   0
 -18   0  23   -1.58    6.73   0
 -18   2  21    4.48    7.14   0
 -18   4  18    5.39    7.22   0
 -18   5  16    5.82    7.98   0
 -17  -4  25    7.51    6.70   0
 -17   1  22   63.52    9.14   0
 -17   2  21   37.67    8.20   0
 -17   4  18  265.02   13.62   0
 -16  -5  25   91.34    9.83   0
 -16  -2  24   94.42    9.51   0
 -15  -7  25  170.91   10.69   0
 -15  -6  25  139.38   10.04   0
 -15  -3  24    8.30    8.69   0
 -15  -1  23   10.99    7.94   0
 -15   3  19  156.20   13.26   0
 -14  -4  24  872.29   21.58   0
 -14   0  22  137.31   11.52   0
 -14   1  21   38.82   11.11   0
 -14   2  20  595.30   19.96   0
 -30  -4  18   26.25    4.23   0
 -30  -3  17   -0.34    3.69   0
 -30  -2  14   -0.37    3.80   0
 -29  -4  20    0.48    4.89   0
 -29  -3  19   16.38    5.39   0
 -29  -2  18    3.99    4.21   0
 -29  -1  15   28.40    5.31   0
 -28  -5  22    5.12    4.34   0
 -28   0  16  143.16    7.96   0
 -27  -5  23   17.48    5.31   0
 -27  -3  22   -3.01    4.73   0
 -27  -2  21  182.03    8.90   0
 -27   1  16    6.25    5.74   0
 -26  -8  24  278.87    9.77   0
 -26  -6  24   22.45    5.38   0
 -26  -2  22  122.76    8.25   0
 -26  -1  21   -3.66    5.26   0
 -26   0  20   45.65    6.29   0
 -26   1  18   17.83    6.50   0
 -26   2  16    1.39    4.84   0
 -25  -5  24   26.89    6.42   0
 -25   2  17   27.33    7.04   0
 -24  -9  25   24.55    4.93   0
 -24  -2  23   49.77    7.92   0
 -24   1  20  114.46    9.22   0
 -24   3  16   10.05    6.75   0
 -24   4  12    4.16    5.31   0
 -23 -10  25   16.05    5.41   0
 -23   0  22    9.11    6.03   0
 -23   2  19  309.12   12.87   0
 -23   4  14   24.73    7.40   0
 -22 -11  25    1.02    4.80   0
 -22   0  22   73.77    8.96   0
 -22   2  20   35.89    7.15   0
 -22   4  16   35.54    7.05   0
 -21  -2  24  110.25    9.00   0
 -21   2  20   54.46    8.95   0
 -21   5  13   68.11    8.12   0
 -20  -4  25   18.58    6.68   0
 -20  -2  24   -2.85    5.78   0
 -20   3  19   30.56    7.43   0
 -20   5  14  573.24   17.33   0
 -19  -4  25   22.36    6.95   0
 -19  -2  24   25.07    6.79   0
 -19   3  19   89.32   10.36   0
 -19   5  15  115.83   10.07   0
 -18   3  19  129.28   11.49   0
 -18   5  15   -3.29    8.37   0
 -17  -5  25  218.48   11.79   0
 -17   3  19   34.82    9.85   0
 -16  -7  25    3.98    7.12   0
 -16  -6  25  364.21   13.97   0
 -16  -3  24   12.00    8.52   0
 -16   3  19  569.12   18.69   0
 -15   1  21   18.53    9.70   0
 -15   2  20   11.69    7.94   0
 -14  -2  23   58.36    9.19   0
 -13  -3  23  197.17   13.66   0
 -13  -1  22  145.45   12.21   0
 -12  -4  23  551.50   18.33   0
 -12  -2  22   28.58   11.30   0
 -30  -5  18    0.57    4.16   0
 -30  -4  17   92.26    6.06   0
 -30  -3  15   47.67    5.19   0
 -29  -8  21   13.65    4.42   0
[truncated: 5,196,496 more chars]
