# Supplementary material for: Total Structure, Structural Transformation and Catalytic Hydrogenation of [Cu41(SC6H3F2)15Cl3(P(PhF)3)6(H)25]2− Constructed from Twisted Cu13 Units
Source: Adv Sci (Weinh). 2023 Dec 8;11(7):2307085. doi: 10.1002/advs.202307085 (PMC10870033; doi:10.1002/advs.202307085)
Supplement: Supplementary file 2 — Supporting Information [file ADVS-11-2307085-s002.zip › advs202307085-sup-0002-cif/Cu14.cif]

data_op
_audit_creation_date               2023-08-30
_audit_creation_method
;
Olex2 1.2
(compiled 2018.05.29 svn.r3508 for OlexSys, GUI svn.r5506)
;
_shelx_SHELXL_version_number       '2018/3'
_audit_contact_author_address      ?
_audit_contact_author_email        ?
_audit_contact_author_name         ''
_audit_contact_author_phone        ?
_publ_contact_author_id_orcid      ?
_publ_section_references
;
Dolomanov, O.V., Bourhis, L.J., Gildea, R.J, Howard, J.A.K. & Puschmann, H.
 (2009), J. Appl. Cryst. 42, 339-341.

Sheldrick, G.M. (2015). Acta Cryst. A71, 3-8.

Sheldrick, G.M. (2015). Acta Cryst. C71, 3-8.
;
_chemical_name_common              ?
_chemical_name_systematic          ?
_chemical_formula_moiety           '1(C162 H129 Cu14 F6 P8 S3), 1(C1 O3)'
_chemical_formula_sum              'C162 H129 Cl0.08 Cu14 F6 N1.22 O2.60 P8 S3'
_chemical_formula_weight           3484.82
_chemical_melting_point            ?
loop_
  _atom_type_symbol
  _atom_type_description
  _atom_type_scat_dispersion_real
  _atom_type_scat_dispersion_imag
  _atom_type_scat_source
 'C' 'C' 0.0181 0.0091 'International Tables Vol C Tables 4.2.6.8 and 6.1.1.4'
 'H' 'H' 0.0000 0.0000 'International Tables Vol C Tables 4.2.6.8 and 6.1.1.4'
 'Cu' 'Cu' -1.9646 0.5888
 'International Tables Vol C Tables 4.2.6.8 and 6.1.1.4'
 'F' 'F' 0.0727 0.0534 'International Tables Vol C Tables 4.2.6.8 and 6.1.1.4'
 'N' 'N' 0.0311 0.0180 'International Tables Vol C Tables 4.2.6.8 and 6.1.1.4'
 'O' 'O' 0.0492 0.0322 'International Tables Vol C Tables 4.2.6.8 and 6.1.1.4'
 'P' 'P' 0.2955 0.4335 'International Tables Vol C Tables 4.2.6.8 and 6.1.1.4'
 'S' 'S' 0.3331 0.5567 'International Tables Vol C Tables 4.2.6.8 and 6.1.1.4'
 'Cl' 'Cl' 0.3639 0.7018 'International Tables Vol C Tables 4.2.6.8 and 6.1.1.4'

_shelx_space_group_comment
;
The symmetry employed for this shelxl refinement is uniquely defined
by the following loop, which should always be used as a source of
symmetry information in preference to the above space-group names.
They are only intended as comments.
;
_space_group_crystal_system        'trigonal'
_space_group_IT_number             167
_space_group_name_H-M_alt          'R -3 c'
_space_group_name_Hall             '-R 3 2"c'
loop_
  _space_group_symop_operation_xyz
 'x, y, z'
 '-y, x-y, z'
 '-x+y, -x, z'
 'y, x, -z+1/2'
 'x-y, -y, -z+1/2'
 '-x, -x+y, -z+1/2'
 'x+2/3, y+1/3, z+1/3'
 '-y+2/3, x-y+1/3, z+1/3'
 '-x+y+2/3, -x+1/3, z+1/3'
 'y+2/3, x+1/3, -z+5/6'
 'x-y+2/3, -y+1/3, -z+5/6'
 '-x+2/3, -x+y+1/3, -z+5/6'
 'x+1/3, y+2/3, z+2/3'
 '-y+1/3, x-y+2/3, z+2/3'
 '-x+y+1/3, -x+2/3, z+2/3'
 'y+1/3, x+2/3, -z+7/6'
 'x-y+1/3, -y+2/3, -z+7/6'
 '-x+1/3, -x+y+2/3, -z+7/6'
 '-x, -y, -z'
 'y, -x+y, -z'
 'x-y, x, -z'
 '-y, -x, z-1/2'
 '-x+y, y, z-1/2'
 'x, x-y, z-1/2'
 '-x+2/3, -y+1/3, -z+1/3'
 'y+2/3, -x+y+1/3, -z+1/3'
 'x-y+2/3, x+1/3, -z+1/3'
 '-y+2/3, -x+1/3, z-1/6'
 '-x+y+2/3, y+1/3, z-1/6'
 'x+2/3, x-y+1/3, z-1/6'
 '-x+1/3, -y+2/3, -z+2/3'
 'y+1/3, -x+y+2/3, -z+2/3'
 'x-y+1/3, x+2/3, -z+2/3'
 '-y+1/3, -x+2/3, z+1/6'
 '-x+y+1/3, y+2/3, z+1/6'
 'x+1/3, x-y+2/3, z+1/6'

_cell_length_a                     17.397(3)
_cell_length_b                     17.397(3)
_cell_length_c                     179.53(2)
_cell_angle_alpha                  90
_cell_angle_beta                   90
_cell_angle_gamma                  120
_cell_volume                       47054(16)
_cell_formula_units_Z              11.99988
_cell_measurement_reflns_used      21883
_cell_measurement_temperature      120
_cell_measurement_theta_max        69.62
_cell_measurement_theta_min        3.53
_shelx_estimated_absorpt_T_max     ?
_shelx_estimated_absorpt_T_min     ?
_exptl_absorpt_coefficient_mu      3.613
_exptl_absorpt_correction_T_max    ?
_exptl_absorpt_correction_T_min    ?
_exptl_absorpt_correction_type     ?
_exptl_absorpt_process_details     ?
_exptl_absorpt_special_details     ?
_exptl_crystal_colour              ?
_exptl_crystal_density_diffrn      1.476
_exptl_crystal_density_meas        ?
_exptl_crystal_density_method      ?
_exptl_crystal_description         prism
_exptl_crystal_F_000               21117
_exptl_crystal_size_max            ?
_exptl_crystal_size_mid            ?
_exptl_crystal_size_min            ?
_exptl_transmission_factor_max     ?
_exptl_transmission_factor_min     ?
_diffrn_reflns_av_R_equivalents    0.0643
_diffrn_reflns_av_unetI/netI       0.0412
_diffrn_reflns_Laue_measured_fraction_full  0.995
_diffrn_reflns_Laue_measured_fraction_max  0.983
_diffrn_reflns_limit_h_max         21
_diffrn_reflns_limit_h_min         -19
_diffrn_reflns_limit_k_max         18
_diffrn_reflns_limit_k_min         -21
_diffrn_reflns_limit_l_max         216
_diffrn_reflns_limit_l_min         -100
_diffrn_reflns_number              44344
_diffrn_reflns_point_group_measured_fraction_full  0.995
_diffrn_reflns_point_group_measured_fraction_max  0.983
_diffrn_reflns_theta_full          67.686
_diffrn_reflns_theta_max           69.623
_diffrn_reflns_theta_min           3.534
_diffrn_ambient_temperature        120
_diffrn_detector_area_resol_mean   ?
_diffrn_measured_fraction_theta_full  0.995
_diffrn_measured_fraction_theta_max  0.983
_diffrn_measurement_device_type    stoe
_diffrn_measurement_method         ?
_diffrn_radiation_type             CuK\a
_diffrn_radiation_wavelength       1.54186
_diffrn_source                     ?
_reflns_Friedel_coverage           0.000
_reflns_Friedel_fraction_full      .
_reflns_Friedel_fraction_max       .
_reflns_number_gt                  6912
_reflns_number_total               9695
_reflns_special_details
;
 Reflections were merged by SHELXL according to the crystal
 class for the calculation of statistics and refinement.
 
 Structure factors included contributions from the .fab file.
 
 _reflns_Friedel_fraction is defined as the number of unique
 Friedel pairs measured divided by the number that would be
 possible theoretically, ignoring centric projections and
 systematic absences.
;
_reflns_threshold_expression       'I > 2\s(I)'
_computing_cell_refinement         ?
_computing_data_collection         ?
_computing_data_reduction          ?
_computing_molecular_graphics      'Olex2 (Dolomanov et al., 2009)'
_computing_publication_material    'Olex2 (Dolomanov et al., 2009)'
_computing_structure_refinement    'ShelXL (Sheldrick, 2015)'
_computing_structure_solution      'ShelXT (Sheldrick, 2015)'
_refine_diff_density_max           1.416
_refine_diff_density_min           -0.564
_refine_diff_density_rms           0.104
_refine_ls_extinction_coef         .
_refine_ls_extinction_method       none
_refine_ls_goodness_of_fit_ref     1.031
_refine_ls_hydrogen_treatment      constr
_refine_ls_matrix_type             full
_refine_ls_number_parameters       592
_refine_ls_number_reflns           9695
_refine_ls_number_restraints       7
_refine_ls_R_factor_all            0.0903
_refine_ls_R_factor_gt             0.0654
_refine_ls_restrained_S_all        1.039
_refine_ls_shift/su_max            0.006
_refine_ls_shift/su_mean           0.000
_refine_ls_structure_factor_coef   Fsqd
_refine_ls_weighting_details      
 'w=1/[\s^2^(Fo^2^)+(0.1152P)^2^+258.4750P] where P=(Fo^2^+2Fc^2^)/3'
_refine_ls_weighting_scheme        calc
_refine_ls_wR_factor_gt            0.1821
_refine_ls_wR_factor_ref           0.2066
_refine_special_details            ?
_olex2_refinement_description
;
1. Fixed Uiso
 At 1.2 times of:
  All C(H) groups
2. Rigid bond restraints
 O1, C1, O1, O1
 with sigma for 1-2 distances of 0.001 and sigma for 1-3 distances of 0.001
3. Uiso/Uaniso restraints and constraints
Uanis(O1) \\sim Ueq: with sigma of 0.01 and sigma for terminal atoms of 0.02
4.a Aromatic/amide H refined with riding coordinates:
 C35(H35), C50(H50), C52(H52), C53(H53), C55(H55), C10(H10), C21(H21),
 C24(H24), C42(H42), C39(H39), C17(H17), C19(H19), C34(H34), C1AA(H1AA),
 C2AA(H2AA), C4(H4), C12(H12), C15(H15), C16(H16), C4AA(H4AA), C22(H22),
 C29(H29), C30(H30), C31(H31), C32(H32), C33(H33), C3AA(H3AA), C7AA(H7AA),
 C5AA(H5AA), C6AA(H6AA), C20(H20), C8AA(H8AA), C13(H13), C9AA(H9AA), C0BA(H0BA),
  C2(H2), C2BA(H2BA), C7(H7), C4BA(H4BA), C8BA(H8BA), C6BA(H6BA), C7BA(H7BA),
 C5BA(H5BA)
;
_atom_sites_solution_hydrogens     geom
_atom_sites_solution_primary       dual
_atom_sites_solution_secondary     ?
loop_
  _atom_site_label
  _atom_site_type_symbol
  _atom_site_fract_x
  _atom_site_fract_y
  _atom_site_fract_z
  _atom_site_U_iso_or_equiv
  _atom_site_adp_type
  _atom_site_occupancy
  _atom_site_site_symmetry_order
  _atom_site_calc_flag
  _atom_site_refinement_flags_posn
  _atom_site_refinement_flags_adp
  _atom_site_refinement_flags_occupancy
  _atom_site_disorder_assembly
  _atom_site_disorder_group
 Cu01 Cu 0.333333 0.666667 0.55764(2) 0.0487(3) Uani 1 3 d S T P . .
 Cu02 Cu 0.35713(5) 0.58109(5) 0.54716(2) 0.0482(2) Uani 1 1 d . . . . .
 Cu03 Cu 0.333333 0.666667 0.51907(2) 0.0499(3) Uani 1 3 d S T P . .
 Cu04 Cu 0.44305(6) 0.69356(5) 0.53682(2) 0.0500(2) Uani 1 1 d . . . . .
 Cu05 Cu 0.38315(6) 0.52295(6) 0.53538(2) 0.0552(2) Uani 1 1 d . . . . .
 Cu06 Cu 0.20210(6) 0.49322(6) 0.55062(2) 0.0566(2) Uani 1 1 d . . . . .
 S007 S 0.42387(9) 0.62442(9) 0.52570(2) 0.0484(3) Uani 1 1 d . . . . .
 P008 P 0.333333 0.666667 0.57021(2) 0.0506(6) Uani 1 3 d S T P . .
 P009 P 0.333333 0.666667 0.50672(2) 0.0588(7) Uani 1 3 d S T P . .
 P00A P 0.41950(12) 0.41857(11) 0.53460(2) 0.0606(4) Uani 1 1 d . . . . .
 P00B P 0.10426(11) 0.35899(11) 0.55476(2) 0.0604(4) Uani 1 1 d . . . . .
 F00C F 0.4562(3) 0.5302(3) 0.51335(2) 0.0785(11) Uani 1 1 d . . . . .
 F00D F 0.7613(3) 0.7180(4) 0.51076(3) 0.1044(16) Uani 1 1 d . . . . .
 C18 C 0.4172(5) 0.3599(5) 0.54311(4) 0.0743(19) Uani 1 1 d . . . . .
 C35 C 0.3683(6) 0.3638(6) 0.54905(4) 0.084(2) Uani 1 1 d . . . . .
 H35 H 0.341779 0.399922 0.548761 0.101 Uiso 1 1 calc R . . . .
 C50 C 0.4617(7) 0.3123(6) 0.54372(5) 0.101(3) Uani 1 1 d . . . . .
 H50 H 0.498767 0.313122 0.539794 0.122 Uiso 1 1 calc R . . . .
 C52 C 0.4510(9) 0.2635(6) 0.55016(6) 0.114(4) Uani 1 1 d . . . . .
 H52 H 0.477989 0.227803 0.550521 0.136 Uiso 1 1 calc R . . . .
 C53 C 0.3584(7) 0.3145(7) 0.55544(5) 0.116(4) Uani 1 1 d . . . . .
 H53 H 0.322116 0.313542 0.559428 0.140 Uiso 1 1 calc R . . . .
 C55 C 0.4026(8) 0.2666(7) 0.55587(6) 0.116(4) Uani 1 1 d . . . . .
 H55 H 0.398553 0.235228 0.560322 0.139 Uiso 1 1 calc R . . . .
 C8 C 0.5303(5) 0.4587(5) 0.53074(4) 0.0683(17) Uani 1 1 d . . . . .
 C10 C 0.5979(5) 0.5405(5) 0.53319(4) 0.0757(19) Uani 1 1 d . . . . .
 H10 H 0.586075 0.572537 0.536864 0.091 Uiso 1 1 calc R . . . .
 C21 C 0.6813(5) 0.5747(6) 0.53031(5) 0.084(2) Uani 1 1 d . . . . .
 H21 H 0.727622 0.629963 0.532112 0.101 Uiso 1 1 calc R . . . .
 C24 C 0.5500(6) 0.4140(6) 0.52529(5) 0.089(2) Uani 1 1 d . . . . .
 H24 H 0.505180 0.357567 0.523558 0.106 Uiso 1 1 calc R . . . .
 C42 C 0.6351(6) 0.4521(7) 0.52240(6) 0.100(3) Uani 1 1 d . . . . .
 H42 H 0.648143 0.421973 0.518630 0.120 Uiso 1 1 calc R . . . .
 C39 C 0.6993(6) 0.5309(6) 0.52489(6) 0.096(3) Uani 1 1 d . . . . .
 H39 H 0.757406 0.556427 0.522867 0.115 Uiso 1 1 calc R . . . .
 C0AA C 0.3438(4) 0.3292(4) 0.52835(4) 0.0628(15) Uani 1 1 d . . . . .
 C17 C 0.2250(5) 0.2014(6) 0.51853(4) 0.080(2) Uani 1 1 d . . . . .
 H17 H 0.185045 0.157929 0.515130 0.096 Uiso 1 1 calc R . . . .
 C19 C 0.3115(5) 0.3531(5) 0.52246(4) 0.080(2) Uani 1 1 d . . . . .
 H19 H 0.330080 0.413864 0.521618 0.096 Uiso 1 1 calc R . . . .
 C34 C 0.2512(6) 0.2883(6) 0.51765(4) 0.095(3) Uani 1 1 d . . . . .
 H34 H 0.227643 0.305597 0.513632 0.114 Uiso 1 1 calc R . . . .
 C1AA C 0.3152(6) 0.2414(5) 0.52940(4) 0.081(2) Uani 1 1 d . . . . .
 H1AA H 0.335197 0.223344 0.533613 0.097 Uiso 1 1 calc R . . . .
 C2AA C 0.2579(6) 0.1788(5) 0.52445(5) 0.089(2) Uani 1 1 d . . . . .
 H2AA H 0.240963 0.118282 0.525193 0.107 Uiso 1 1 calc R . . . .
 C3 C 0.4134(4) 0.6415(4) 0.57451(3) 0.0578(14) Uani 1 1 d . . . . .
 C4 C 0.4244(5) 0.5746(5) 0.57120(4) 0.0708(17) Uani 1 1 d . . . . .
 H4 H 0.392485 0.545885 0.566805 0.085 Uiso 1 1 calc R . . . .
 C5 C 0.1433(5) 0.3100(5) 0.56177(4) 0.0703(17) Uani 1 1 d . . . . .
 C9 C 0.0576(5) 0.2721(4) 0.54768(4) 0.0685(17) Uani 1 1 d . . . . .
 C12 C 0.1982(5) 0.3642(5) 0.56741(4) 0.081(2) Uani 1 1 d . . . . .
 H12 H 0.213637 0.424888 0.567524 0.097 Uiso 1 1 calc R . . . .
 C14 C 0.0071(4) 0.3556(4) 0.55907(3) 0.0641(16) Uani 1 1 d . . . . .
 C15 C 0.1135(5) 0.2727(5) 0.54210(4) 0.0742(18) Uani 1 1 d . . . . .
 H15 H 0.172757 0.320693 0.541776 0.089 Uiso 1 1 calc R . . . .
 C16 C -0.0228(5) 0.4100(5) 0.55598(4) 0.0726(18) Uani 1 1 d . . . . .
 H16 H 0.007979 0.447895 0.551902 0.087 Uiso 1 1 calc R . . . .
 C4AA C -0.0371(5) 0.3027(6) 0.56518(4) 0.083(2) Uani 1 1 d . . . . .
 H4AA H -0.016480 0.266377 0.567324 0.099 Uiso 1 1 calc R . . . .
 C22 C 0.0832(6) 0.2035(5) 0.53698(4) 0.084(2) Uani 1 1 d . . . . .
 H22 H 0.121142 0.204013 0.533149 0.101 Uiso 1 1 calc R . . . .
 C29 C 0.1566(6) 0.1920(6) 0.56716(5) 0.089(2) Uani 1 1 d . . . . .
 H29 H 0.142730 0.131786 0.567026 0.106 Uiso 1 1 calc R . . . .
 C30 C 0.1229(6) 0.2222(5) 0.56177(4) 0.083(2) Uani 1 1 d . . . . .
 H30 H 0.085370 0.182821 0.558018 0.099 Uiso 1 1 calc R . . . .
 C31 C 0.2101(6) 0.2460(6) 0.57277(4) 0.090(2) Uani 1 1 d . . . . .
 H31 H 0.232079 0.223500 0.576518 0.109 Uiso 1 1 calc R . . . .
 C32 C 0.2306(6) 0.3323(6) 0.57282(4) 0.089(2) Uani 1 1 d . . . . .
 H32 H 0.267738 0.370889 0.576636 0.107 Uiso 1 1 calc R . . . .
 C33 C -0.0306(5) 0.2015(5) 0.54794(5) 0.086(2) Uani 1 1 d . . . . .
 H33 H -0.070570 0.200573 0.551593 0.103 Uiso 1 1 calc R . . . .
 C3AA C -0.0034(7) 0.1335(7) 0.53757(6) 0.111(3) Uani 1 1 d . . . . .
 H3AA H -0.024233 0.085036 0.534203 0.133 Uiso 1 1 calc R . . . .
 C7AA C 0.4619(6) 0.6839(6) 0.58084(4) 0.083(2) Uani 1 1 d . . . . .
 H7AA H 0.454458 0.728583 0.583200 0.100 Uiso 1 1 calc R . . . .
 C5AA C 0.4823(6) 0.5503(7) 0.57437(4) 0.093(3) Uani 1 1 d . . . . .
 H5AA H 0.488659 0.503777 0.572226 0.112 Uiso 1 1 calc R . . . .
 C6AA C 0.5227(7) 0.6600(7) 0.58376(4) 0.102(3) Uani 1 1 d . . . . .
 H6AA H 0.557947 0.690919 0.587954 0.122 Uiso 1 1 calc R . . . .
 C20 C 0.5311(6) 0.5946(8) 0.58071(4) 0.099(3) Uani 1 1 d . . . . .
 H20 H 0.570575 0.578007 0.582868 0.119 Uiso 1 1 calc R . . . .
 C8AA C -0.0982(5) 0.4082(5) 0.55892(4) 0.0782(19) Uani 1 1 d . . . . .
 H8AA H -0.119988 0.443183 0.556700 0.094 Uiso 1 1 calc R . . . .
 C13 C -0.1108(5) 0.3022(6) 0.56817(4) 0.088(2) Uani 1 1 d . . . . .
 H13 H -0.140752 0.265670 0.572337 0.105 Uiso 1 1 calc R . . . .
 C9AA C -0.1408(5) 0.3565(6) 0.56497(4) 0.086(2) Uani 1 1 d . . . . .
 H9AA H -0.190850 0.357183 0.567018 0.103 Uiso 1 1 calc R . . . .
 C0BA C -0.0581(6) 0.1337(7) 0.54284(6) 0.109(3) Uani 1 1 d . . . . .
 H0BA H -0.117429 0.085639 0.543047 0.131 Uiso 1 1 calc R . . . .
 C9BA C 0.5272(4) 0.6534(4) 0.52136(3) 0.0534(13) Uani 1 1 d . . . . .
 C2 C 0.6062(4) 0.7269(4) 0.52339(3) 0.0593(15) Uani 1 1 d . . . . .
 H2 H 0.605783 0.762900 0.527349 0.071 Uiso 1 1 calc R . . . .
 C1BA C 0.5312(5) 0.6030(4) 0.51563(3) 0.0621(15) Uani 1 1 d . . . . .
 C2BA C 0.6094(5) 0.6236(5) 0.51197(3) 0.0687(17) Uani 1 1 d . . . . .
 H2BA H 0.610196 0.588063 0.507989 0.082 Uiso 1 1 calc R . . . .
 C6 C 0.6844(5) 0.6964(6) 0.51431(4) 0.0758(19) Uani 1 1 d . . . . .
 C7 C 0.6851(5) 0.7503(5) 0.51997(4) 0.0719(18) Uani 1 1 d . . . . .
 H7 H 0.738459 0.801856 0.521446 0.086 Uiso 1 1 calc R . . . .
 C3BA C 0.2550(5) 0.5610(5) 0.50244(3) 0.0680(17) Uani 1 1 d . . . . .
 C4BA C 0.2547(6) 0.4846(5) 0.50486(4) 0.082(2) Uani 1 1 d . . . . .
 H4BA H 0.291556 0.488420 0.508918 0.098 Uiso 1 1 calc R . . . .
 C8BA C 0.1963(6) 0.5528(6) 0.49692(4) 0.086(2) Uani 1 1 d . . . . .
 H8BA H 0.194664 0.603642 0.495219 0.103 Uiso 1 1 calc R . . . .
 C6BA C 0.1442(6) 0.3969(7) 0.49596(4) 0.096(3) Uani 1 1 d . . . . .
 H6BA H 0.107407 0.341269 0.493621 0.115 Uiso 1 1 calc R . . . .
 C7BA C 0.1389(7) 0.4692(7) 0.49380(5) 0.101(3) Uani 1 1 d . . . . .
 H7BA H 0.096374 0.463043 0.490179 0.121 Uiso 1 1 calc R . . . .
 C5BA C 0.2016(7) 0.4030(6) 0.50145(4) 0.096(3) Uani 1 1 d . . . . .
 H5BA H 0.205093 0.352350 0.502904 0.116 Uiso 1 1 calc R . . . .
 O1 O 0.0096(7) 0.0782(8) 0.51782(10) 0.250(6) Uani 1 1 d . U . . .
 C1 C 0.000000 0.000000 0.5207(3) 0.33(2) Uani 1 3 d S TU P . .

loop_
  _atom_site_aniso_label
  _atom_site_aniso_U_11
  _atom_site_aniso_U_22
  _atom_site_aniso_U_33
  _atom_site_aniso_U_23
  _atom_site_aniso_U_13
  _atom_site_aniso_U_12
 Cu01 0.0541(5) 0.0541(5) 0.0379(6) 0.000 0.000 0.0270(3)
 Cu02 0.0490(5) 0.0521(5) 0.0420(4) -0.0017(3) -0.0009(3) 0.0242(4)
 Cu03 0.0566(5) 0.0566(5) 0.0366(6) 0.000 0.000 0.0283(3)
 Cu04 0.0545(5) 0.0490(5) 0.0465(4) -0.0024(3) 0.0043(3) 0.0259(4)
 Cu05 0.0672(6) 0.0538(5) 0.0529(4) 0.0018(4) 0.0063(4) 0.0366(4)
 Cu06 0.0519(5) 0.0494(5) 0.0619(5) 0.0064(4) 0.0007(4) 0.0203(4)
 S007 0.0526(8) 0.0547(8) 0.0420(6) 0.0001(5) 0.0032(5) 0.0299(6)
 P008 0.0577(9) 0.0577(9) 0.0363(10) 0.000 0.000 0.0288(4)
 P009 0.0704(11) 0.0704(11) 0.0356(10) 0.000 0.000 0.0352(5)
 P00A 0.0729(11) 0.0557(9) 0.0654(8) -0.0027(7) -0.0033(8) 0.0412(8)
 P00B 0.0588(9) 0.0529(9) 0.0591(8) 0.0074(7) -0.0009(7) 0.0201(7)
 F00C 0.075(3) 0.073(3) 0.076(2) -0.0202(19) 0.0109(19) 0.029(2)
 F00D 0.072(3) 0.143(5) 0.110(3) -0.009(3) 0.025(2) 0.062(3)
 C18 0.084(5) 0.057(4) 0.088(5) -0.002(3) -0.018(4) 0.040(4)
 C35 0.084(5) 0.090(6) 0.074(4) 0.019(4) -0.002(4) 0.040(5)
 C50 0.147(9) 0.085(6) 0.097(6) -0.014(5) -0.040(6) 0.077(6)
 C52 0.172(11) 0.082(6) 0.105(7) -0.006(5) -0.042(7) 0.078(7)
 C53 0.101(7) 0.127(8) 0.101(6) 0.052(6) 0.000(5) 0.041(6)
 C55 0.147(10) 0.083(6) 0.100(7) 0.025(5) -0.025(7) 0.045(6)
 C8 0.072(4) 0.063(4) 0.085(4) -0.009(3) -0.006(3) 0.045(4)
 C10 0.073(5) 0.078(5) 0.089(5) -0.013(4) -0.004(4) 0.048(4)
 C21 0.072(5) 0.078(5) 0.108(6) -0.018(4) -0.010(4) 0.043(4)
 C24 0.086(6) 0.092(6) 0.104(5) -0.024(5) -0.003(4) 0.057(5)
 C42 0.093(6) 0.109(7) 0.121(7) -0.024(6) 0.004(5) 0.069(6)
 C39 0.072(5) 0.092(6) 0.135(7) -0.008(6) -0.005(5) 0.049(5)
 C0AA 0.065(4) 0.060(4) 0.072(4) -0.003(3) 0.003(3) 0.038(3)
 C17 0.081(5) 0.080(5) 0.074(4) -0.019(4) -0.002(4) 0.036(4)
 C19 0.096(6) 0.057(4) 0.077(4) -0.002(3) -0.001(4) 0.033(4)
 C34 0.105(7) 0.095(6) 0.071(4) -0.009(4) -0.023(4) 0.040(5)
 C1AA 0.093(6) 0.070(5) 0.090(5) -0.010(4) -0.006(4) 0.049(4)
 C2AA 0.091(6) 0.064(5) 0.107(6) -0.010(4) 0.007(5) 0.035(4)
 C3 0.060(4) 0.066(4) 0.049(3) 0.002(3) -0.007(3) 0.033(3)
 C4 0.069(4) 0.092(5) 0.064(3) 0.007(3) 0.002(3) 0.050(4)
 C5 0.061(4) 0.072(4) 0.068(3) 0.008(3) -0.003(3) 0.026(3)
 C9 0.080(5) 0.051(4) 0.070(4) 0.004(3) -0.006(3) 0.030(3)
 C12 0.087(5) 0.077(5) 0.068(4) 0.011(4) -0.008(4) 0.033(4)
 C14 0.053(3) 0.063(4) 0.063(3) 0.000(3) -0.001(3) 0.018(3)
 C15 0.074(5) 0.070(4) 0.077(4) 0.001(3) -0.011(4) 0.036(4)
 C16 0.068(4) 0.074(4) 0.076(4) 0.001(3) -0.003(3) 0.036(4)
 C4AA 0.069(5) 0.093(6) 0.078(4) 0.021(4) -0.002(4) 0.035(4)
 C22 0.105(6) 0.080(5) 0.076(4) -0.013(4) -0.020(4) 0.054(5)
 C29 0.092(6) 0.076(5) 0.091(5) 0.023(4) -0.001(4) 0.037(4)
 C30 0.085(5) 0.061(4) 0.092(5) 0.015(4) -0.017(4) 0.029(4)
 C31 0.087(6) 0.105(7) 0.081(5) 0.038(5) 0.011(4) 0.050(5)
 C32 0.092(6) 0.089(6) 0.070(4) 0.009(4) -0.013(4) 0.034(5)
 C33 0.063(4) 0.076(5) 0.105(6) -0.019(4) -0.015(4) 0.024(4)
 C3AA 0.123(8) 0.086(6) 0.127(8) -0.046(6) -0.059(7) 0.057(6)
 C7AA 0.106(6) 0.103(6) 0.056(3) -0.009(4) -0.022(4) 0.064(5)
 C5AA 0.107(6) 0.122(7) 0.091(5) 0.008(5) 0.002(5) 0.088(6)
 C6AA 0.115(7) 0.120(8) 0.070(4) -0.007(5) -0.038(5) 0.059(6)
 C20 0.106(7) 0.150(9) 0.075(5) 0.012(5) -0.014(4) 0.091(7)
 C8AA 0.072(5) 0.073(5) 0.086(5) 0.003(4) 0.002(4) 0.034(4)
 C13 0.074(5) 0.104(6) 0.071(4) 0.007(4) 0.008(4) 0.034(5)
 C9AA 0.067(5) 0.095(6) 0.082(5) -0.011(4) 0.003(4) 0.031(4)
 C0BA 0.080(6) 0.094(7) 0.143(8) -0.049(6) -0.027(6) 0.035(5)
 C9BA 0.062(4) 0.065(4) 0.047(3) 0.001(2) 0.006(2) 0.042(3)
 C2 0.055(4) 0.066(4) 0.061(3) -0.006(3) -0.002(3) 0.034(3)
 C1BA 0.068(4) 0.061(4) 0.061(3) -0.003(3) 0.002(3) 0.034(3)
 C2BA 0.081(5) 0.082(5) 0.061(3) -0.005(3) 0.014(3) 0.054(4)
 C6 0.067(4) 0.096(6) 0.077(4) -0.001(4) 0.011(3) 0.050(4)
 C7 0.057(4) 0.081(5) 0.079(4) -0.006(4) 0.002(3) 0.036(4)
 C3BA 0.084(5) 0.077(4) 0.043(3) -0.006(3) -0.004(3) 0.041(4)
 C4BA 0.086(5) 0.087(5) 0.063(4) -0.008(4) -0.017(4) 0.037(4)
 C8BA 0.112(6) 0.092(6) 0.061(4) -0.016(4) -0.024(4) 0.055(5)
 C6BA 0.104(7) 0.102(7) 0.074(5) -0.035(5) -0.022(4) 0.046(6)
 C7BA 0.112(7) 0.116(8) 0.078(5) -0.032(5) -0.040(5) 0.059(6)
 C5BA 0.130(8) 0.077(5) 0.073(4) -0.018(4) -0.020(5) 0.045(5)
 O1 0.147(8) 0.163(8) 0.458(16) 0.015(10) 0.014(10) 0.090(7)
 C1 0.076(8) 0.076(8) 0.83(7) 0.000 0.000 0.038(4)

_geom_special_details
;
 All esds (except the esd in the dihedral angle between two l.s. planes)
 are estimated using the full covariance matrix.  The cell esds are taken
 into account individually in the estimation of esds in distances, angles
 and torsion angles; correlations between esds in cell parameters are only
 used when they are defined by crystal symmetry.  An approximate (isotropic)
 treatment of cell esds is used for estimating esds involving l.s. planes.
;
loop_
  _geom_bond_atom_site_label_1
  _geom_bond_atom_site_label_2
  _geom_bond_distance
  _geom_bond_site_symmetry_2
  _geom_bond_publ_flag
 Cu01 Cu02 2.5579(12) . ?
 Cu01 Cu02 2.5583(12) 3_565 ?
 Cu01 Cu02 2.5583(12) 2_665 ?
 Cu01 Cu06 3.0026(11) . ?
 Cu01 Cu06 3.0025(11) 2_665 ?
 Cu01 Cu06 3.0024(11) 3_565 ?
 Cu01 P008 2.257(2) . ?
 Cu02 Cu02 3.0019(15) 3_565 ?
 Cu02 Cu02 3.0019(15) 2_665 ?
 Cu02 Cu04 2.5660(11) . ?
 Cu02 Cu04 2.5068(11) 3_565 ?
 Cu02 Cu05 2.4814(11) . ?
 Cu02 Cu06 2.4237(12) . ?
 Cu02 Cu06 2.5137(13) 2_665 ?
 Cu03 S007 2.3658(15) . ?
 Cu03 S007 2.3661(15) 3_565 ?
 Cu03 S007 2.3661(15) 2_665 ?
 Cu03 P009 2.217(3) . ?
 Cu04 Cu04 2.9843(15) 2_665 ?
 Cu04 Cu04 2.9843(16) 3_565 ?
 Cu04 Cu05 2.6656(13) 2_665 ?
 Cu04 Cu05 2.6210(12) . ?
 Cu04 Cu06 2.6732(12) 2_665 ?
 Cu04 S007 2.2672(15) . ?
 Cu05 S007 2.3210(16) . ?
 Cu05 P00A 2.2058(18) . ?
 Cu06 P00B 2.2197(19) . ?
 S007 C9BA 1.785(6) . ?
 P008 C3 1.828(6) 3_565 ?
 P008 C3 1.828(6) 2_665 ?
 P008 C3 1.828(6) . ?
 P009 C3BA 1.823(7) 2_665 ?
 P009 C3BA 1.823(7) 3_565 ?
 P009 C3BA 1.823(7) . ?
 P00A C18 1.827(7) . ?
 P00A C8 1.827(8) . ?
 P00A C0AA 1.834(7) . ?
 P00B C5 1.830(7) . ?
 P00B C9 1.825(7) . ?
 P00B C14 1.834(7) . ?
 F00C C1BA 1.350(8) . ?
 F00D C6 1.354(8) . ?
 C18 C35 1.386(11) . ?
 C18 C50 1.393(11) . ?
 C35 C53 1.389(10) . ?
 C50 C52 1.390(13) . ?
 C52 C55 1.345(15) . ?
 C53 C55 1.390(16) . ?
 C8 C10 1.389(11) . ?
 C8 C24 1.395(10) . ?
 C10 C21 1.365(11) . ?
 C21 C39 1.366(12) . ?
 C24 C42 1.385(12) . ?
 C42 C39 1.340(13) . ?
 C0AA C19 1.356(10) . ?
 C0AA C1AA 1.362(10) . ?
 C17 C34 1.352(12) . ?
 C17 C2AA 1.356(11) . ?
 C19 C34 1.391(11) . ?
 C1AA C2AA 1.372(11) . ?
 C3 C4 1.403(9) . ?
 C3 C7AA 1.388(9) . ?
 C4 C5AA 1.394(10) . ?
 C5 C12 1.388(10) . ?
 C5 C30 1.385(10) . ?
 C9 C15 1.394(10) . ?
 C9 C33 1.407(11) . ?
 C12 C32 1.373(10) . ?
 C14 C16 1.402(10) . ?
 C14 C4AA 1.390(10) . ?
 C15 C22 1.392(10) . ?
 C16 C8AA 1.401(10) . ?
 C4AA C13 1.387(11) . ?
 C22 C3AA 1.389(14) . ?
 C29 C30 1.365(10) . ?
 C29 C31 1.374(12) . ?
 C31 C32 1.359(12) . ?
 C33 C0BA 1.377(11) . ?
 C3AA C0BA 1.342(14) . ?
 C7AA C6AA 1.415(12) . ?
 C5AA C20 1.399(12) . ?
 C6AA C20 1.335(13) . ?
 C8AA C9AA 1.367(11) . ?
 C13 C9AA 1.411(12) . ?
 C9BA C2 1.378(9) . ?
 C9BA C1BA 1.376(8) . ?
 C2 C7 1.366(9) . ?
 C1BA C2BA 1.386(9) . ?
 C2BA C6 1.353(11) . ?
 C6 C7 1.380(10) . ?
 C3BA C4BA 1.396(11) . ?
 C3BA C8BA 1.379(10) . ?
 C4BA C5BA 1.390(11) . ?
 C8BA C7BA 1.405(12) . ?
 C6BA C7BA 1.363(13) . ?
 C6BA C5BA 1.369(12) . ?
 O1 C1 1.38(3) . ?

loop_
  _geom_angle_atom_site_label_1
  _geom_angle_atom_site_label_2
  _geom_angle_atom_site_label_3
  _geom_angle
  _geom_angle_site_symmetry_1
  _geom_angle_site_symmetry_3
  _geom_angle_publ_flag
 Cu02 Cu01 Cu02 71.85(4) . 3_565 ?
 Cu02 Cu01 Cu02 71.85(4) . 2_665 ?
 Cu02 Cu01 Cu02 71.85(4) 3_565 2_665 ?
 Cu02 Cu01 Cu06 50.92(3) . . ?
 Cu02 Cu01 Cu06 107.83(5) 3_565 2_665 ?
 Cu02 Cu01 Cu06 107.83(5) 2_665 . ?
 Cu02 Cu01 Cu06 53.02(3) 3_565 . ?
 Cu02 Cu01 Cu06 107.84(5) . 3_565 ?
 Cu02 Cu01 Cu06 53.02(3) . 2_665 ?
 Cu02 Cu01 Cu06 50.92(3) 3_565 3_565 ?
 Cu02 Cu01 Cu06 53.02(3) 2_665 3_565 ?
 Cu02 Cu01 Cu06 50.92(3) 2_665 2_665 ?
 Cu06 Cu01 Cu06 103.65(3) . 2_665 ?
 Cu06 Cu01 Cu06 103.65(3) 3_565 2_665 ?
 Cu06 Cu01 Cu06 103.65(3) 3_565 . ?
 P008 Cu01 Cu02 137.35(3) . 2_665 ?
 P008 Cu01 Cu02 137.35(3) . 3_565 ?
 P008 Cu01 Cu02 137.35(3) . . ?
 P008 Cu01 Cu06 114.80(3) . 3_565 ?
 P008 Cu01 Cu06 114.80(3) . 2_665 ?
 P008 Cu01 Cu06 114.81(3) . . ?
 Cu01 Cu02 Cu02 54.08(2) . 3_565 ?
 Cu01 Cu02 Cu02 54.08(2) . 2_665 ?
 Cu01 Cu02 Cu04 106.88(4) . . ?
 Cu02 Cu02 Cu02 60.000(1) 3_565 2_665 ?
 Cu04 Cu02 Cu01 108.71(4) 3_565 . ?
 Cu04 Cu02 Cu02 54.63(3) 3_565 3_565 ?
 Cu04 Cu02 Cu02 52.80(3) . 2_665 ?
 Cu04 Cu02 Cu02 90.35(3) 3_565 2_665 ?
 Cu04 Cu02 Cu02 89.22(3) . 3_565 ?
 Cu04 Cu02 Cu04 72.06(4) 3_565 . ?
 Cu04 Cu02 Cu06 133.13(4) 3_565 2_665 ?
 Cu05 Cu02 Cu01 168.40(4) . . ?
 Cu05 Cu02 Cu02 118.46(3) . 3_565 ?
 Cu05 Cu02 Cu02 115.16(3) . 2_665 ?
 Cu05 Cu02 Cu04 62.54(3) . . ?
 Cu05 Cu02 Cu04 64.60(3) . 3_565 ?
 Cu05 Cu02 Cu06 104.59(4) . 2_665 ?
 Cu06 Cu02 Cu01 74.08(3) . . ?
 Cu06 Cu02 Cu01 72.60(3) 2_665 . ?
 Cu06 Cu02 Cu02 109.08(3) 2_665 3_565 ?
 Cu06 Cu02 Cu02 51.21(4) 2_665 2_665 ?
 Cu06 Cu02 Cu02 53.93(4) . 3_565 ?
 Cu06 Cu02 Cu02 111.69(4) . 2_665 ?
 Cu06 Cu02 Cu04 134.97(4) . . ?
 Cu06 Cu02 Cu04 63.50(3) 2_665 . ?
 Cu06 Cu02 Cu04 65.64(3) . 3_565 ?
 Cu06 Cu02 Cu05 109.49(4) . . ?
 Cu06 Cu02 Cu06 145.92(5) . 2_665 ?
 S007 Cu03 S007 96.88(5) . 3_565 ?
 S007 Cu03 S007 96.88(5) 2_665 3_565 ?
 S007 Cu03 S007 96.88(5) . 2_665 ?
 P009 Cu03 S007 120.23(4) . 3_565 ?
 P009 Cu03 S007 120.23(4) . 2_665 ?
 P009 Cu03 S007 120.22(4) . . ?
 Cu02 Cu04 Cu02 72.56(4) 2_665 . ?
 Cu02 Cu04 Cu04 54.88(3) 2_665 2_665 ?
 Cu02 Cu04 Cu04 53.05(3) . 3_565 ?
 Cu02 Cu04 Cu04 89.62(3) . 2_665 ?
 Cu02 Cu04 Cu04 90.76(3) 2_665 3_565 ?
 Cu02 Cu04 Cu05 57.15(3) . . ?
 Cu02 Cu04 Cu05 128.85(4) . 2_665 ?
 Cu02 Cu04 Cu05 57.24(3) 2_665 2_665 ?
 Cu02 Cu04 Cu05 129.47(4) 2_665 . ?
 Cu02 Cu04 Cu06 55.69(3) 2_665 2_665 ?
 Cu02 Cu04 Cu06 57.30(3) . 2_665 ?
 Cu04 Cu04 Cu04 59.999(1) 2_665 3_565 ?
 Cu05 Cu04 Cu04 54.93(4) 2_665 2_665 ?
 Cu05 Cu04 Cu04 114.61(4) 2_665 3_565 ?
 Cu05 Cu04 Cu04 56.34(4) . 3_565 ?
 Cu05 Cu04 Cu04 116.02(4) . 2_665 ?
 Cu05 Cu04 Cu05 165.56(5) . 2_665 ?
 Cu05 Cu04 Cu06 97.24(4) 2_665 2_665 ?
 Cu05 Cu04 Cu06 96.56(4) . 2_665 ?
 Cu06 Cu04 Cu04 109.01(3) 2_665 2_665 ?
 Cu06 Cu04 Cu04 108.89(3) 2_665 3_565 ?
 S007 Cu04 Cu02 158.95(6) . 2_665 ?
 S007 Cu04 Cu02 110.93(5) . . ?
 S007 Cu04 Cu04 104.07(4) . 2_665 ?
 S007 Cu04 Cu04 76.62(5) . 3_565 ?
 S007 Cu04 Cu05 56.13(4) . . ?
 S007 Cu04 Cu05 112.67(5) . 2_665 ?
 S007 Cu04 Cu06 144.35(5) . 2_665 ?
 Cu02 Cu05 Cu04 60.31(3) . . ?
 Cu02 Cu05 Cu04 58.16(3) . 3_565 ?
 Cu04 Cu05 Cu04 68.73(4) . 3_565 ?
 S007 Cu05 Cu02 112.12(5) . . ?
 S007 Cu05 Cu04 54.20(4) . . ?
 S007 Cu05 Cu04 82.68(5) . 3_565 ?
 P00A Cu05 Cu02 125.16(6) . . ?
 P00A Cu05 Cu04 145.61(7) . 3_565 ?
 P00A Cu05 Cu04 145.41(7) . . ?
 P00A Cu05 S007 118.31(7) . . ?
 Cu02 Cu06 Cu01 55.01(3) . . ?
 Cu02 Cu06 Cu01 54.39(3) 3_565 . ?
 Cu02 Cu06 Cu02 74.86(5) . 3_565 ?
 Cu02 Cu06 Cu04 59.20(3) 3_565 3_565 ?
 Cu02 Cu06 Cu04 58.68(3) . 3_565 ?
 Cu04 Cu06 Cu01 92.78(4) 3_565 . ?
 P00B Cu06 Cu01 135.61(6) . . ?
 P00B Cu06 Cu02 140.85(7) . . ?
 P00B Cu06 Cu02 144.26(7) . 3_565 ?
 P00B Cu06 Cu04 131.56(6) . 3_565 ?
 Cu04 S007 Cu03 102.85(6) . . ?
 Cu04 S007 Cu05 69.66(5) . . ?
 Cu05 S007 Cu03 128.00(7) . . ?
 C9BA S007 Cu03 115.18(19) . . ?
 C9BA S007 Cu04 112.0(2) . . ?
 C9BA S007 Cu05 115.0(2) . . ?
 C3 P008 Cu01 115.0(2) 2_665 . ?
 C3 P008 Cu01 115.0(2) 3_565 . ?
 C3 P008 Cu01 115.01(19) . . ?
 C3 P008 C3 103.4(2) 2_665 3_565 ?
 C3 P008 C3 103.4(2) 2_665 . ?
 C3 P008 C3 103.4(2) 3_565 . ?
 C3BA P009 Cu03 114.9(2) . . ?
 C3BA P009 Cu03 114.9(2) 3_565 . ?
 C3BA P009 Cu03 114.9(2) 2_665 . ?
 C3BA P009 C3BA 103.5(2) 3_565 . ?
 C3BA P009 C3BA 103.5(3) 3_565 2_665 ?
 C3BA P009 C3BA 103.5(2) 2_665 . ?
 C18 P00A Cu05 118.1(3) . . ?
 C18 P00A C0AA 103.5(3) . . ?
 C8 P00A Cu05 113.1(2) . . ?
 C8 P00A C18 104.8(3) . . ?
 C8 P00A C0AA 105.3(3) . . ?
 C0AA P00A Cu05 110.9(2) . . ?
 C5 P00B Cu06 116.9(3) . . ?
 C5 P00B C14 104.2(3) . . ?
 C9 P00B Cu06 115.3(2) . . ?
 C9 P00B C5 102.0(3) . . ?
 C9 P00B C14 104.3(3) . . ?
 C14 P00B Cu06 112.6(2) . . ?
 C35 C18 P00A 117.4(5) . . ?
 C35 C18 C50 120.4(8) . . ?
 C50 C18 P00A 122.2(7) . . ?
 C18 C35 C53 119.6(9) . . ?
 C52 C50 C18 118.9(10) . . ?
 C55 C52 C50 120.4(10) . . ?
 C55 C53 C35 118.8(11) . . ?
 C52 C55 C53 121.7(9) . . ?
 C10 C8 P00A 117.5(5) . . ?
 C10 C8 C24 118.4(7) . . ?
 C24 C8 P00A 124.0(6) . . ?
 C21 C10 C8 119.8(7) . . ?
 C10 C21 C39 121.1(8) . . ?
 C42 C24 C8 119.8(8) . . ?
 C39 C42 C24 120.6(8) . . ?
 C42 C39 C21 120.2(9) . . ?
 C19 C0AA P00A 116.7(5) . . ?
 C19 C0AA C1AA 118.5(7) . . ?
 C1AA C0AA P00A 124.8(6) . . ?
 C34 C17 C2AA 117.4(8) . . ?
 C0AA C19 C34 119.7(7) . . ?
 C17 C34 C19 122.0(8) . . ?
 C0AA C1AA C2AA 120.9(8) . . ?
 C17 C2AA C1AA 121.4(8) . . ?
 C4 C3 P008 117.2(5) . . ?
 C7AA C3 P008 123.6(6) . . ?
 C7AA C3 C4 119.3(6) . . ?
 C5AA C4 C3 119.9(7) . . ?
 C12 C5 P00B 118.3(6) . . ?
 C30 C5 P00B 124.4(6) . . ?
 C30 C5 C12 117.3(7) . . ?
 C15 C9 P00B 118.4(6) . . ?
 C15 C9 C33 118.8(7) . . ?
 C33 C9 P00B 122.6(6) . . ?
 C32 C12 C5 121.6(8) . . ?
 C16 C14 P00B 117.3(5) . . ?
 C4AA C14 P00B 123.3(6) . . ?
 C4AA C14 C16 119.4(7) . . ?
 C22 C15 C9 120.5(8) . . ?
 C8AA C16 C14 119.6(7) . . ?
 C13 C4AA C14 120.9(8) . . ?
 C3AA C22 C15 118.9(9) . . ?
 C30 C29 C31 122.0(8) . . ?
 C29 C30 C5 120.2(8) . . ?
 C32 C31 C29 118.4(8) . . ?
 C31 C32 C12 120.5(8) . . ?
 C0BA C33 C9 119.1(9) . . ?
 C0BA C3AA C22 120.8(9) . . ?
 C3 C7AA C6AA 119.5(8) . . ?
 C4 C5AA C20 119.7(8) . . ?
 C20 C6AA C7AA 121.0(8) . . ?
 C6AA C20 C5AA 120.6(8) . . ?
 C9AA C8AA C16 120.5(8) . . ?
 C4AA C13 C9AA 119.2(7) . . ?
 C8AA C9AA C13 120.2(8) . . ?
 C3AA C0BA C33 121.8(9) . . ?
 C2 C9BA S007 122.9(4) . . ?
 C1BA C9BA S007 120.7(5) . . ?
 C1BA C9BA C2 116.3(6) . . ?
 C7 C2 C9BA 123.1(6) . . ?
 F00C C1BA C9BA 119.4(6) . . ?
 F00C C1BA C2BA 117.5(6) . . ?
 C9BA C1BA C2BA 123.1(7) . . ?
 C6 C2BA C1BA 117.2(6) . . ?
 F00D C6 C7 119.1(7) . . ?
 C2BA C6 F00D 118.1(6) . . ?
 C2BA C6 C7 122.8(7) . . ?
 C2 C7 C6 117.5(7) . . ?
 C4BA C3BA P009 118.3(5) . . ?
 C8BA C3BA P009 123.3(6) . . ?
 C8BA C3BA C4BA 118.4(7) . . ?
 C5BA C4BA C3BA 121.3(7) . . ?
 C3BA C8BA C7BA 120.0(8) . . ?
 C7BA C6BA C5BA 121.1(8) . . ?
 C6BA C7BA C8BA 120.1(8) . . ?
 C6BA C5BA C4BA 118.9(9) . . ?
 O1 C1 O1 107(3) 2 3 ?
 O1 C1 O1 107(3) 3 . ?
 O1 C1 O1 107(3) 2 . ?

_smtbx_masks_special_details       ?
loop_
  _smtbx_masks_void_nr
  _smtbx_masks_void_average_x
  _smtbx_masks_void_average_y
  _smtbx_masks_void_average_z
  _smtbx_masks_void_volume
  _smtbx_masks_void_count_electrons
  _smtbx_masks_void_content
 1 0.000 0.000 0.000 185.6 66.9 ?
 2 0.000 0.000 0.059 59.4 1.7 ?
 3 0.000 0.000 0.250 547.5 129.9 ?
 4 0.000 0.000 0.441 59.4 0.8 ?
 5 0.000 0.000 0.500 185.6 66.9 ?
 6 0.000 0.000 0.559 59.4 2.0 ?
 7 0.000 0.000 0.750 547.5 130.4 ?
 8 0.000 0.000 0.941 59.4 1.1 ?
 9 -0.333 0.333 0.083 547.5 130.4 ?
 10 0.333 0.667 0.417 547.5 130.4 ?
 11 -0.333 0.333 0.583 547.5 129.9 ?
 12 0.333 0.667 0.917 547.5 129.9 ?
 13 0.333 0.667 0.167 185.6 66.9 ?
 14 0.333 0.667 0.667 185.6 66.9 ?
 15 0.333 0.667 0.107 59.4 0.8 ?
 16 0.333 0.667 0.607 59.4 1.1 ?
 17 0.333 0.667 0.726 59.4 1.7 ?
 18 0.333 0.667 0.226 59.4 2.0 ?
 19 0.667 0.333 0.833 185.6 66.9 ?
 20 0.667 0.333 0.333 185.6 66.9 ?
 21 0.667 0.333 0.274 59.4 1.1 ?
 22 0.667 0.333 0.774 59.4 0.8 ?
 23 0.667 0.333 0.393 59.4 1.7 ?
 24 0.667 0.333 0.893 59.4 2.0 ?

_shelx_res_file
;
TITL op_a.res in R-3c
    op.res
    created by SHELXL-2018/3 at 13:29:40 on 30-Aug-2023
REM Old TITL
REM SHELXT solution in R-3c
REM R1 0.492, Rweak 0.049, Alpha 0.041, Orientation as input
REM Formula found by SHELXT: Cu14 S11 C172 F9
CELL 1.54186 17.3968 17.3968 179.5256 90 90 120
ZERR 11.99988 0.0028 0.0028 0.0215 0 0 0
LATT 3
SYMM -Y,+X-Y,+Z
SYMM +Y-X,-X,+Z
SYMM +Y,+X,0.5-Z
SYMM -Y+X,-Y,0.5-Z
SYMM -X,-X+Y,0.5-Z
SFAC C H Cu F N O P S Cl
UNIT 1944 1548 168 72 14.68 31.16 96 36 1
DELU 0.001 0.001 O1 C1 O1 O1
ISOR 0.01 0.02 O1

L.S. 20
PLAN  10
TEMP -153.15
list 4
ABIN
fmap 2
acta
REM <olex2.extras>
REM <HklSrc "%.\\OP.hkl">
REM </olex2.extras>

WGHT    0.115200  258.475006
FVAR       0.03548
CU01  3    0.333333    0.666667    0.557640    10.33333    0.05405    0.05405 =
         0.03795    0.00000    0.00000    0.02703
CU02  3    0.357128    0.581093    0.547161    11.00000    0.04904    0.05213 =
         0.04204   -0.00174   -0.00091    0.02423
CU03  3    0.333333    0.666667    0.519071    10.33333    0.05661    0.05661 =
         0.03657    0.00000    0.00000    0.02830
CU04  3    0.443047    0.693564    0.536820    11.00000    0.05447    0.04903 =
         0.04650   -0.00244    0.00434    0.02587
CU05  3    0.383148    0.522946    0.535383    11.00000    0.06722    0.05375 =
         0.05292    0.00176    0.00632    0.03655
CU06  3    0.202095    0.493219    0.550623    11.00000    0.05185    0.04944 =
         0.06193    0.00638    0.00068    0.02033
S007  8    0.423873    0.624416    0.525703    11.00000    0.05257    0.05467 =
         0.04201    0.00011    0.00318    0.02992
P008  7    0.333333    0.666667    0.570210    10.33333    0.05770    0.05770 =
         0.03632    0.00000    0.00000    0.02885
P009  7    0.333333    0.666667    0.506722    10.33333    0.07037    0.07037 =
         0.03562    0.00000    0.00000    0.03519
P00A  7    0.419504    0.418567    0.534598    11.00000    0.07293    0.05569 =
         0.06539   -0.00270   -0.00334    0.04121
P00B  7    0.104263    0.358993    0.554761    11.00000    0.05877    0.05292 =
         0.05907    0.00735   -0.00094    0.02006
F00C  4    0.456176    0.530227    0.513352    11.00000    0.07525    0.07329 =
         0.07599   -0.02017    0.01088    0.02891
F00D  4    0.761276    0.717984    0.510764    11.00000    0.07178    0.14296 =
         0.11005   -0.00882    0.02467    0.06246
C18   1    0.417161    0.359886    0.543115    11.00000    0.08422    0.05707 =
         0.08778   -0.00177   -0.01809    0.04005
C35   1    0.368334    0.363762    0.549053    11.00000    0.08371    0.09038 =
         0.07432    0.01949   -0.00161    0.04045
AFIX  43
H35   2    0.341779    0.399922    0.548761    11.00000   -1.20000
AFIX   0
C50   1    0.461700    0.312282    0.543716    11.00000    0.14686    0.08505 =
         0.09732   -0.01370   -0.04045    0.07690
AFIX  43
H50   2    0.498767    0.313122    0.539794    11.00000   -1.20000
AFIX   0
C52   1    0.450990    0.263509    0.550156    11.00000    0.17244    0.08221 =
         0.10532   -0.00619   -0.04176    0.07810
AFIX  43
H52   2    0.477989    0.227803    0.550521    11.00000   -1.20000
AFIX   0
C53   1    0.358422    0.314489    0.555435    11.00000    0.10107    0.12656 =
         0.10080    0.05166   -0.00030    0.04129
AFIX  43
H53   2    0.322116    0.313542    0.559428    11.00000   -1.20000
AFIX   0
C55   1    0.402618    0.266594    0.555871    11.00000    0.14661    0.08291 =
         0.10023    0.02533   -0.02541    0.04477
AFIX  43
H55   2    0.398553    0.235228    0.560322    11.00000   -1.20000
AFIX   0
C8    1    0.530315    0.458654    0.530737    11.00000    0.07169    0.06324 =
         0.08537   -0.00931   -0.00603    0.04524
C10   1    0.597884    0.540486    0.533191    11.00000    0.07327    0.07810 =
         0.08942   -0.01295   -0.00423    0.04813
AFIX  43
H10   2    0.586075    0.572537    0.536864    11.00000   -1.20000
AFIX   0
C21   1    0.681301    0.574741    0.530312    11.00000    0.07243    0.07848 =
         0.10784   -0.01796   -0.01035    0.04275
AFIX  43
H21   2    0.727622    0.629963    0.532112    11.00000   -1.20000
AFIX   0
C24   1    0.550023    0.413978    0.525287    11.00000    0.08624    0.09228 =
         0.10439   -0.02441   -0.00273    0.05729
AFIX  43
H24   2    0.505180    0.357567    0.523558    11.00000   -1.20000
AFIX   0
C42   1    0.635125    0.452051    0.522404    11.00000    0.09324    0.10942 =
         0.12114   -0.02377    0.00434    0.06912
AFIX  43
H42   2    0.648143    0.421973    0.518630    11.00000   -1.20000
AFIX   0
C39   1    0.699265    0.530913    0.524886    11.00000    0.07195    0.09214 =
         0.13520   -0.00775   -0.00472    0.04921
AFIX  43
H39   2    0.757406    0.556427    0.522867    11.00000   -1.20000
AFIX   0
C0AA  1    0.343808    0.329239    0.528345    11.00000    0.06495    0.06030 =
         0.07153   -0.00333    0.00341    0.03753
C17   1    0.224984    0.201437    0.518530    11.00000    0.08056    0.07953 =
         0.07361   -0.01907   -0.00192    0.03573
AFIX  43
H17   2    0.185045    0.157929    0.515130    11.00000   -1.20000
AFIX   0
C19   1    0.311542    0.353125    0.522458    11.00000    0.09645    0.05733 =
         0.07729   -0.00153   -0.00130    0.03255
AFIX  43
H19   2    0.330080    0.413864    0.521618    11.00000   -1.20000
AFIX   0
C34   1    0.251182    0.288304    0.517653    11.00000    0.10529    0.09463 =
         0.07090   -0.00910   -0.02335    0.03998
AFIX  43
H34   2    0.227643    0.305597    0.513632    11.00000   -1.20000
AFIX   0
C1AA  1    0.315202    0.241445    0.529397    11.00000    0.09347    0.07015 =
         0.09041   -0.00981   -0.00622    0.04923
AFIX  43
H1AA  2    0.335197    0.223344    0.533613    11.00000   -1.20000
AFIX   0
C2AA  1    0.257916    0.178797    0.524453    11.00000    0.09115    0.06431 =
         0.10749   -0.01037    0.00737    0.03512
AFIX  43
H2AA  2    0.240963    0.118282    0.525193    11.00000   -1.20000
AFIX   0
C3    1    0.413395    0.641454    0.574514    11.00000    0.06015    0.06612 =
         0.04870    0.00166   -0.00657    0.03282
C4    1    0.424419    0.574556    0.571199    11.00000    0.06875    0.09246 =
         0.06434    0.00684    0.00208    0.05021
AFIX  43
H4    2    0.392485    0.545885    0.566805    11.00000   -1.20000
AFIX   0
C5    1    0.143272    0.309996    0.561767    11.00000    0.06105    0.07175 =
         0.06784    0.00795   -0.00259    0.02561
C9    1    0.057609    0.272116    0.547684    11.00000    0.08037    0.05059 =
         0.07036    0.00445   -0.00564    0.02966
C12   1    0.198153    0.364224    0.567407    11.00000    0.08744    0.07747 =
         0.06798    0.01067   -0.00823    0.03312
AFIX  43
H12   2    0.213637    0.424888    0.567524    11.00000   -1.20000
AFIX   0
C14   1    0.007082    0.355643    0.559072    11.00000    0.05264    0.06250 =
         0.06296    0.00019   -0.00130    0.01806
C15   1    0.113507    0.272678    0.542096    11.00000    0.07445    0.07045 =
         0.07716    0.00053   -0.01052    0.03573
AFIX  43
H15   2    0.172757    0.320693    0.541776    11.00000   -1.20000
AFIX   0
C16   1   -0.022782    0.410028    0.555975    11.00000    0.06836    0.07384 =
         0.07648    0.00078   -0.00327    0.03628
AFIX  43
H16   2    0.007979    0.447895    0.551902    11.00000   -1.20000
AFIX   0
C4AA  1   -0.037076    0.302693    0.565176    11.00000    0.06911    0.09286 =
         0.07788    0.02103   -0.00226    0.03463
AFIX  43
H4AA  2   -0.016480    0.266377    0.567324    11.00000   -1.20000
AFIX   0
C22   1    0.083199    0.203452    0.536980    11.00000    0.10542    0.08018 =
         0.07594   -0.01302   -0.02021    0.05409
AFIX  43
H22   2    0.121142    0.204013    0.533149    11.00000   -1.20000
AFIX   0
C29   1    0.156633    0.191984    0.567160    11.00000    0.09247    0.07590 =
         0.09134    0.02262   -0.00145    0.03728
AFIX  43
H29   2    0.142730    0.131786    0.567026    11.00000   -1.20000
AFIX   0
C30   1    0.122910    0.222162    0.561773    11.00000    0.08526    0.06137 =
         0.09173    0.01485   -0.01722    0.02933
AFIX  43
H30   2    0.085370    0.182821    0.558018    11.00000   -1.20000
AFIX   0
C31   1    0.210052    0.245970    0.572769    11.00000    0.08691    0.10542 =
         0.08107    0.03804    0.01149    0.04958
AFIX  43
H31   2    0.232079    0.223500    0.576518    11.00000   -1.20000
AFIX   0
C32   1    0.230622    0.332315    0.572823    11.00000    0.09179    0.08912 =
         0.06993    0.00947   -0.01333    0.03358
AFIX  43
H32   2    0.267738    0.370889    0.576636    11.00000   -1.20000
AFIX   0
C33   1   -0.030576    0.201475    0.547945    11.00000    0.06261    0.07630 =
         0.10485   -0.01898   -0.01504    0.02398
AFIX  43
H33   2   -0.070570    0.200573    0.551593    11.00000   -1.20000
AFIX   0
C3AA  1   -0.003432    0.133529    0.537569    11.00000    0.12343    0.08645 =
         0.12725   -0.04622   -0.05930    0.05660
AFIX  43
H3AA  2   -0.024233    0.085036    0.534203    11.00000   -1.20000
AFIX   0
C7AA  1    0.461940    0.683858    0.580844    11.00000    0.10633    0.10307 =
         0.05636   -0.00913   -0.02162    0.06388
AFIX  43
H7AA  2    0.454458    0.728583    0.583200    11.00000   -1.20000
AFIX   0
C5AA  1    0.482331    0.550252    0.574366    11.00000    0.10742    0.12157 =
         0.09125    0.00832    0.00166    0.08819
AFIX  43
H5AA  2    0.488659    0.503777    0.572226    11.00000   -1.20000
AFIX   0
C6AA  1    0.522664    0.659972    0.583762    11.00000    0.11489    0.12037 =
         0.07020   -0.00706   -0.03766    0.05950
AFIX  43
H6AA  2    0.557947    0.690919    0.587954    11.00000   -1.20000
AFIX   0
C20   1    0.531106    0.594583    0.580712    11.00000    0.10648    0.15021 =
         0.07533    0.01188   -0.01397    0.09089
AFIX  43
H20   2    0.570575    0.578007    0.582868    11.00000   -1.20000
AFIX   0
C8AA  1   -0.098237    0.408213    0.558921    11.00000    0.07244    0.07304 =
         0.08568    0.00319    0.00198    0.03382
AFIX  43
H8AA  2   -0.119988    0.443183    0.556700    11.00000   -1.20000
AFIX   0
C13   1   -0.110808    0.302178    0.568173    11.00000    0.07395    0.10386 =
         0.07100    0.00684    0.00777    0.03355
AFIX  43
H13   2   -0.140752    0.265670    0.572337    11.00000   -1.20000
AFIX   0
C9AA  1   -0.140844    0.356518    0.564967    11.00000    0.06710    0.09529 =
         0.08225   -0.01057    0.00276    0.03070
AFIX  43
H9AA  2   -0.190850    0.357183    0.567018    11.00000   -1.20000
AFIX   0
C0BA  1   -0.058094    0.133658    0.542836    11.00000    0.07962    0.09370 =
         0.14312   -0.04910   -0.02696    0.03510
AFIX  43
H0BA  2   -0.117429    0.085639    0.543047    11.00000   -1.20000
AFIX   0
C9BA  1    0.527205    0.653415    0.521364    11.00000    0.06202    0.06477 =
         0.04681    0.00119    0.00573    0.04182
C2    1    0.606196    0.726867    0.523390    11.00000    0.05539    0.06602 =
         0.06090   -0.00628   -0.00181    0.03361
AFIX  43
H2    2    0.605783    0.762900    0.527349    11.00000   -1.20000
AFIX   0
C1BA  1    0.531195    0.603040    0.515631    11.00000    0.06777    0.06070 =
         0.06091   -0.00346    0.00158    0.03447
C2BA  1    0.609358    0.623600    0.511971    11.00000    0.08148    0.08197 =
         0.06051   -0.00462    0.01398    0.05417
AFIX  43
H2BA  2    0.610196    0.588063    0.507989    11.00000   -1.20000
AFIX   0
C6    1    0.684415    0.696416    0.514309    11.00000    0.06684    0.09646 =
         0.07702   -0.00145    0.01123    0.05045
C7    1    0.685114    0.750340    0.519975    11.00000    0.05726    0.08142 =
         0.07865   -0.00621    0.00235    0.03586
AFIX  43
H7    2    0.738459    0.801856    0.521446    11.00000   -1.20000
AFIX   0
C3BA  1    0.254989    0.560986    0.502443    11.00000    0.08398    0.07730 =
         0.04299   -0.00636   -0.00351    0.04060
C4BA  1    0.254722    0.484581    0.504862    11.00000    0.08564    0.08719 =
         0.06346   -0.00827   -0.01685    0.03692
AFIX  43
H4BA  2    0.291556    0.488420    0.508918    11.00000   -1.20000
AFIX   0
C8BA  1    0.196295    0.552759    0.496918    11.00000    0.11150    0.09172 =
         0.06051   -0.01595   -0.02395    0.05517
AFIX  43
H8BA  2    0.194664    0.603642    0.495219    11.00000   -1.20000
AFIX   0
C6BA  1    0.144186    0.396862    0.495962    11.00000    0.10409    0.10150 =
         0.07441   -0.03506   -0.02180    0.04626
AFIX  43
H6BA  2    0.107407    0.341269    0.493621    11.00000   -1.20000
AFIX   0
C7BA  1    0.138912    0.469175    0.493800    11.00000    0.11205    0.11611 =
         0.07754   -0.03240   -0.03988    0.05909
AFIX  43
H7BA  2    0.096374    0.463043    0.490179    11.00000   -1.20000
AFIX   0
C5BA  1    0.201604    0.403024    0.501450    11.00000    0.13018    0.07694 =
         0.07342   -0.01817   -0.02015    0.04507
AFIX  43
H5BA  2    0.205093    0.352350    0.502904    11.00000   -1.20000
AFIX   0

O1    6    0.009620    0.078231    0.517822    11.00000    0.14658    0.16250 =
         0.45797    0.01546    0.01397    0.08971
C1    1    0.000000    0.000000    0.520668    10.33333    0.07557    0.07557 =
         0.83433    0.00000    0.00000    0.03778
HKLF 4


REM  op_a.res in R-3c
REM wR2 = 0.2066, GooF = S = 1.031, Restrained GooF = 1.039 for all data
REM R1 = 0.0654 for 6912 Fo > 4sig(Fo) and 0.0903 for all 9695 data
REM 592 parameters refined using 7 restraints

END

WGHT      0.1152    258.4616

REM Highest difference peak  1.416,  deepest hole -0.564,  1-sigma level  0.104
Q1    1   0.1082  0.4980  0.5457  11.00000  0.05    1.42
Q2    1   0.2118  0.4825  0.5554  11.00000  0.05    1.41
Q3    1   0.1486  0.3480  0.5578  11.00000  0.05    1.01
Q4    1   0.3333  0.6667  0.5226  10.33333  0.05    0.92
Q5    1   0.2746  0.4676  0.5403  11.00000  0.05    0.91
Q6    1   0.0036  0.0473  0.5121  11.00000  0.05    0.88
Q7    1   0.4360  0.5368  0.5370  11.00000  0.05    0.79
Q8    1   0.0085  0.0527  0.5252  11.00000  0.05    0.79
Q9    1   0.4296  0.7016  0.5327  11.00000  0.05    0.77
Q10   1   0.3333  0.6667  0.5126  10.33333  0.05    0.72
;
_shelx_res_checksum                73814
_shelx_hkl_file
;
 -14   0 124    1.11    1.60
 -13  -2 130   -0.51    1.48
 -12  -4 100    0.78    1.41
 -12  -4 103    2.01    1.98
 -12  -4 106    0.56    1.40
 -11  -5 120   22.80    2.23
 -11  -5 123   -1.11    1.69
 -11  -5 126    2.06    1.56
 -11  -2  27   20.42    2.60
 -10  -6 128   12.15    1.84
 -10  -6 131    3.18    1.61
  -9  -7 130    0.31    1.53
  -9  -7 133    0.89    1.42
  -8  -8 123    1.14    1.73
  -8  -8 126    5.19    1.84
  -8  -8 129   -0.90    1.23
  -6  -9 144    2.26    1.32
  -6  -7  22    1.76    1.78
  -5 -10 131    1.98    1.58
  -5 -10 134   -0.08    1.39
  -3 -11 131   -0.22    1.57
 -14   0  88    8.22    2.41
 -14   0  94    2.23    2.05
 -14   0 112   -1.59    2.09
 -14   0 118   22.52    2.29
 -13  -2 115   -0.91    1.84
 -13  -2 118    2.06    1.81
 -13  -2 121   -0.96    1.65
 -13  -2 124    3.79    1.77
 -11  -5  99    3.59    2.23
 -11  -5 102   14.78    2.44
 -11  -5 114    3.78    1.92
 -11  -2  30   51.09    3.30
 -11  -1  23   55.68    3.38
 -10  -6 119    4.54    1.93
 -10  -6 122    0.47    1.71
  -9  -7 118    0.16    1.73
  -9  -7 121    2.11    1.61
  -9  -7 124    0.68    1.52
  -9  -7 127    0.98    1.24
  -8  -8 111   -2.60    1.80
  -8  -8 114    4.55    1.91
  -8  -8 117    7.71    1.96
  -8  -8 120    1.75    1.82
  -8  -5  21   40.69    3.05
  -6  -9 141    2.55    1.44
  -6  -7  25    8.28    2.05
  -5 -10 125   17.60    2.08
  -5 -10 128   -0.93    1.54
  -4 -10 147    1.07    1.18
  -3 -11 125   21.84    2.06
  -3 -11 128    1.03    1.68
 -14   0 100   -2.05    2.00
 -14   0 106    1.23    1.98
 -14   1 135   -0.13    1.60
 -13  -2 100   16.70    2.50
 -13  -2 103    3.42    2.18
 -13  -2 106    2.20    1.94
 -13  -2 109   -0.43    2.03
 -13  -1 141    0.20    1.41
 -11  -4 143   -0.69    1.48
 -11  -4 146    0.44    1.35
 -11  -2  33    2.23    2.03
 -10  -6 104    0.79    2.11
 -10  -6 107    8.70    2.15
 -10  -6 110    1.80    2.09
 -10  -6 113    4.98    2.14
 -10  -6 116   11.17    1.72
  -9  -7 100    2.82    2.11
  -9  -7 103   -2.02    1.88
  -9  -7 106    1.54    1.94
  -9  -7 109    6.67    2.14
  -9  -7 115    3.77    1.56
  -9  -4  25  197.00    5.66
  -8  -7 152    1.85    1.32
  -8  -6  37   11.90    2.14
  -8  -5  24   64.63    3.48
  -7  -8 148   -1.53    1.31
  -6  -9 135   -0.21    1.47
  -6  -9 138   -0.12    1.40
  -5 -10  92   -1.00    2.04
  -5 -10  95    3.74    2.39
  -5 -10 101    1.12    2.01
  -5 -10 104    1.11    1.90
  -5 -10 107   -1.45    1.97
  -5 -10 110   44.87    2.89
  -5 -10 113   30.55    2.59
  -5 -10 116    5.65    1.87
  -5 -10 119    2.52    1.77
  -4 -10 144   -0.96    1.40
  -3 -11  92   32.09    2.77
  -3 -11  95   17.35    2.49
  -3 -11  98   63.05    3.11
  -3 -11 110   -0.13    1.80
  -3 -11 113   29.19    2.39
  -3 -11 116    1.33    1.82
  -3 -11 122   12.97    1.98
  -2 -11  66    2.53    1.94
 -13  -1 135   -0.11    1.52
 -13  -1 138    9.00    1.63
 -12  -3 126   -0.02    1.87
 -12  -3 129    1.31    1.86
 -12   0  36   30.60    2.76
 -10  -5 148    0.49    1.26
  -9  -6 147    5.54    1.46
  -9  -6 150   -0.33    1.27
  -9  -4  28   12.62    2.63
  -8  -7 146    2.36    1.46
  -8  -7 149    1.59    1.18
  -6  -9 129   -0.83    1.60
  -6  -9 132   -0.67    1.56
  -5  -9 154    1.50    1.38
  -4 -10 138    2.82    1.77
  -4 -10 141   18.29    1.86
  -2 -11  75    4.34    2.27
 -14   1 117    1.71    2.12
 -14   1 120   -1.21    1.71
 -14   1 123    1.56    1.85
 -14   1 126   17.24    2.04
 -13  -1 129   -0.50    1.58
 -13  -1 132    1.07    1.64
 -12  -3 123    1.42    1.65
 -11  -4 134    0.28    1.68
 -11  -4 137    7.85    1.74
 -10  -5 142    0.69    1.51
  -9  -6 144    5.00    1.56
  -8  -7 143   -0.16    1.57
  -6  -9 117   -1.86    1.75
  -6  -9 120    4.53    1.84
  -6  -9 123    0.52    1.78
  -6  -9 126    0.80    1.73
  -6  -8 158    2.47    1.28
  -5  -9 151    1.06    1.46
  -4 -10 135    3.91    1.76
  -3 -10 151   -0.04    1.49
 -14   1  96    2.24    1.53
 -14   1 105   -2.07    2.08
 -14   1 108   -0.80    2.02
 -14   1 111    1.58    2.03
 -14   1 114   12.77    2.19
 -14   2 134   -0.25    1.51
 -13  -1 117    1.89    2.04
 -13  -1 120   -0.34    1.91
 -13  -1 123    2.43    2.00
 -13  -1 126   20.77    2.19
 -13   0 146    0.12    1.49
 -13   1  55   15.38    2.86
 -13   1  58   18.05    2.87
 -12   0  42    0.29    1.83
 -12   1  38    0.76    2.36
 -11  -4 125   14.89    2.27
 -11  -4 128   34.49    2.65
 -11  -4 131    2.80    1.43
 -11  -3 154    5.21    1.49
 -10  -5 136    6.56    1.76
  -9  -6 138    2.18    1.60
  -9  -4  34   16.34    2.69
  -8  -7 137    6.96    1.80
  -8  -7 140   11.91    1.59
  -8  -5  33  112.70    4.28
  -6  -9 108    4.27    2.14
  -6  -9 111    6.11    1.67
  -6  -9 114   16.70    2.03
  -6  -8 155    4.72    1.47
  -5  -9 145   15.51    1.78
  -5  -9 148   15.22    1.81
  -4 -10 126    1.62    1.85
  -4 -10 129   50.99    2.75
  -4 -10 132   -2.25    1.67
  -3 -10 148   14.70    1.91
  -2 -11 120   -0.77    1.45
 -14   2  83    8.68    2.48
 -14   2  86   -0.52    2.23
 -14   2 128    0.71    1.62
 -14   2 131   -1.79    1.68
 -13  -1 105    0.09    2.16
 -13  -1 108    1.30    1.99
 -13  -1 111    0.56    2.13
 -13  -1 114    9.51    1.92
 -12   0  48   94.17    4.38
 -11  -4 107    2.24    2.34
 -11  -4 110    3.71    2.29
 -11  -4 119   17.84    2.39
 -11  -4 122    3.73    1.52
 -11  -3 151    1.23    1.42
 -10  -5 127    1.43    1.76
 -10  -5 130    3.17    1.82
 -10  -5 133    0.62    1.35
 -10  -4 156    0.60    1.30
 -10  -4 159    1.01    0.99
 -10  -2  31   94.04    4.02
  -9  -6 129    7.78    2.03
  -9  -6 132    1.93    1.81
  -9  -6 135    1.24    1.69
  -9  -5 161   -1.15    1.12
  -8  -7 128    2.06    1.82
  -8  -7 131    2.27    1.75
  -8  -7 134    2.30    1.36
  -8  -6 160    2.83    1.37
  -7  -8 106    0.56    2.08
  -7  -8 109   46.09    3.01
  -7  -8 112    5.09    2.20
  -7  -8 115    9.44    2.49
  -7  -8 118    5.04    2.27
  -6  -8 152   22.96    1.94
  -6  -7  40   45.75    2.97
  -5  -9 142    3.87    1.67
  -4 -10  93   12.07    2.37
  -4 -10  96    1.97    2.05
  -4 -10  99    8.98    2.34
  -4 -10 102   17.70    2.37
  -4 -10 105    0.35    1.89
  -4 -10 108    2.49    1.89
  -4 -10 111   -0.85    1.88
  -4 -10 114    1.23    1.98
  -4 -10 117   39.46    2.69
  -4 -10 120    3.00    2.06
  -4 -10 123    2.21    1.92
  -3 -10 145   17.81    1.85
  -2 -11 105    2.00    1.88
  -2 -11 108    0.40    1.83
  -2 -11 111   -0.04    1.76
  -2 -11 114   -1.71    1.67
  -2 -11 117   -0.96    1.55
 -14   2  92    1.52    2.18
 -14   2  95   -1.07    2.24
 -14   2  98   32.35    2.81
 -14   2 101    9.23    2.33
 -14   2 104    0.44    2.35
 -14   2 113    0.90    2.37
 -14   2 116    8.90    2.11
 -14   2 119    1.88    1.81
 -14   2 122    1.79    1.83
 -14   2 125    0.55    1.72
 -12  -1 154    6.71    1.56
 -12   1  41    0.85    1.82
 -11  -3 145    0.39    1.56
 -11  -3 148   -0.74    1.51
 -10  -5 106    0.18    2.31
 -10  -5 115    2.99    2.16
 -10  -5 118    1.97    2.16
 -10  -5 121    6.36    2.22
 -10  -5 124   11.93    1.90
 -10  -4 153    0.70    1.38
  -9  -6 108    6.19    2.29
  -9  -6 111   -0.16    2.08
  -9  -6 114    5.86    2.15
  -9  -6 117   -0.83    1.92
  -9  -6 120    1.82    2.05
  -9  -6 123   -1.12    1.91
  -9  -6 126    3.10    1.88
  -9  -5 158    0.07    1.25
  -8  -7 110    1.79    2.14
  -8  -7 113   24.71    2.70
  -8  -7 116   -0.89    2.05
  -8  -7 119    0.35    1.86
  -8  -7 122    5.80    2.05
  -8  -7 125   -0.53    1.29
  -8  -6 157    2.58    1.43
  -6  -8 149   39.24    2.37
  -5  -9 136   -2.09    1.61
  -5  -9 139    0.34    1.59
  -5  -8 165   13.54    1.53
  -4  -9 158   -1.95    1.30
  -3 -10 142    6.00    1.73
 -14   2 107    0.76    1.97
 -14   2 110   23.16    2.55
 -13   0 128    6.89    2.00
 -13   0 134   24.04    1.97
 -12   1  44   21.83    2.39
 -11  -3 142   12.37    2.01
 -10  -4 150    3.64    1.53
  -9  -5 152    1.75    1.44
  -9  -5 155    0.88    1.40
  -8  -6 154    4.07    1.59
  -7  -7 150   -1.74    1.57
  -7  -6  44    2.38    1.70
  -6  -8 143    6.98    1.80
  -6  -8 146    1.50    1.65
  -5  -9  91   23.75    2.85
  -5  -9 127    1.76    1.87
  -5  -9 130    1.13    1.80
  -5  -8 162    2.53    1.35
  -4  -9 152   19.94    1.87
  -4  -9 155    6.44    1.60
  -3 -10 136    0.56    1.80
  -3 -10 139   -0.43    1.59
 -13   0  98   -1.14    2.13
 -13   0 104   39.86    3.02
 -13   0 110    4.15    2.13
 -13   0 116   10.38    2.18
 -13   1 145    2.01    1.73
 -12  -2 104    2.19    1.87
 -12  -2 107    1.76    1.85
 -12  -1 145    1.01    1.61
 -12  -1 148    4.08    1.70
 -12   1  47    0.13    1.73
 -11  -3 139   -1.23    1.36
 -11  -2 159    0.14    1.56
 -10  -4 144   32.38    2.40
 -10  -4 147    6.42    1.77
  -9  -4 169    2.70    1.24
  -8  -6 148   -0.57    1.51
  -8  -6 151    1.58    1.49
  -7  -7 147   -1.12    1.72
  -7  -6 170    2.09    1.39
  -6  -8 137   22.89    2.31
  -6  -7 166    3.86    1.40
  -5  -9 100    2.25    2.26
  -5  -9 103   18.60    2.56
  -5  -9 106   20.32    2.70
  -5  -9 112    1.83    2.16
  -5  -9 118   14.62    2.24
  -5  -9 121   -0.21    1.81
  -5  -9 124    1.60    1.41
  -5  -8 159   16.05    1.73
  -4  -9 149   14.75    1.87
  -3 -10  91  110.75    4.27
  -3 -10  94   19.23    2.53
  -3 -10 124    3.33    1.78
  -3 -10 127    0.42    1.70
  -3 -10 130   16.73    2.18
  -3 -10 133    6.60    1.63
  -3  -9 165   12.21    1.45
  -2 -10  71   95.33    3.93
 -13   1  82   47.38    3.39
 -13   1 139   -0.87    1.65
 -13   1 142    1.17    1.58
 -13   2  66   13.90    2.61
 -13   2 153   19.31    1.96
 -12   0  60   87.45    3.93
 -12   1  50   21.30    2.37
 -12   1  53   13.53    2.67
 -11  -3 127    0.35    2.19
 -11  -3 130   -0.44    1.80
 -11  -2 156   18.18    1.98
 -10  -4 138   10.94    2.14
 -10  -4 141   -1.69    1.81
 -10  -3 164    0.99    1.36
 -10  -2  43    4.79    2.49
  -9  -5 143    9.69    2.05
  -9  -5 146   14.62    2.01
  -9  -4 166    2.80    1.32
  -8  -6 145    8.71    1.88
  -8  -5 168    0.52    1.33
  -7  -7 138   -0.93    1.84
  -7  -7 141   24.62    2.42
  -7  -7 144    1.16    1.30
  -7  -6 167    0.40    1.41
  -6  -7 163    1.36    1.46
  -5  -8 156   40.46    2.28
  -4  -9 143   -1.77    1.52
  -4  -9 146    1.07    1.62
  -4  -8 172    3.44    1.10
  -3 -10 100    0.67    1.99
  -3 -10 103   23.25    2.47
  -3 -10 106    1.99    1.91
  -3 -10 109   12.65    2.25
  -3 -10 112    0.92    1.91
  -3 -10 118    6.02    1.84
  -3 -10 121    1.79    1.81
  -3  -9 162    0.01    1.38
  -2 -10  77   10.35    2.41
  -2 -10 143    5.04    1.92
  -2 -10 146    5.62    1.75
 -13   1  85    2.91    2.39
 -13   1 133   -1.07    1.87
 -13   1 136    1.05    1.78
 -13   2 150   13.14    1.86
 -12  -1 133   -2.05    1.83
 -12  -1 136   -0.73    1.93
 -12  -1 139    2.47    1.47
 -12   0 156    3.20    1.50
 -11  -3 112   36.27    2.62
 -11  -3 115   17.01    2.12
 -11  -3 118   -1.83    1.50
 -11  -2 150   14.76    2.07
 -11  -2 153   18.14    1.80
 -11  -1  53   15.35    2.31
 -10  -4 129   -0.85    2.00
 -10  -4 132   37.37    2.83
 -10  -4 135    8.61    1.69
 -10  -3 158   10.41    1.70
 -10  -3 161    0.90    1.10
 -10  -2  46   18.81    2.37
  -9  -5 137   21.39    2.54
  -9  -5 140   36.85    2.61
  -9  -4 163    1.57    1.34
  -8  -6 136   46.29    2.82
  -8  -6 139   -0.27    1.89
  -8  -5 165   -0.42    1.23
  -7  -7 129    8.48    1.99
  -7  -7 132   -0.47    1.93
  -7  -7 135   -2.05    1.59
  -7  -6 164    9.97    1.67
  -5  -8 153   17.26    2.06
  -4  -9 137    1.57    1.74
  -4  -9 140   -0.12    1.62
  -4  -8 169   40.97    2.15
  -3  -9 159   16.72    1.76
  -2 -10  83  139.33    4.48
  -2 -10 140    0.96    1.74
  -1 -10  66   19.66    2.66
 -13   1  94   23.79    2.73
 -13   1  97   -2.06    2.12
 -13   1 100   14.23    2.51
 -13   1 103    2.49    2.27
 -13   1 106   29.37    2.81
 -13   1 109    1.65    2.26
 -13   1 115   11.01    2.47
 -13   1 118   18.78    2.61
 -13   1 121    0.94    1.99
 -13   1 124    1.67    2.12
 -13   1 127    2.42    1.95
 -13   1 130   11.11    1.72
 -13   2 144    0.76    1.58
 -13   2 147    0.54    1.56
 -12  -1 103    1.83    2.45
 -12  -1 106   35.78    3.13
 -12  -1 118   16.28    2.48
 -12  -1 121   -0.65    2.01
 -12  -1 124    3.65    2.20
 -12   0 150    3.66    1.63
 -11  -2 147   -0.22    1.72
 -11   0  46   23.50    2.47
 -10  -4 108   18.60    2.79
 -10  -4 111   15.38    2.66
 -10  -4 114    4.79    2.35
 -10  -4 117    3.18    2.31
 -10  -4 120   42.44    3.17
 -10  -4 123   50.00    2.88
 -10  -3 155    1.04    1.61
 -10  -2 172   11.00    1.64
  -9  -5 122   16.13    2.54
  -9  -5 125   -0.57    2.13
  -9  -5 128   31.43    2.88
  -9  -5 131    7.97    2.38
  -9  -5 134   23.46    2.27
  -9  -4 160    0.90    1.53
  -8  -6 124   12.20    2.29
  -8  -6 127    4.22    2.05
  -8  -6 133   19.21    2.18
  -8  -5 162    3.19    1.48
  -7  -7 111   -2.52    1.96
  -7  -7 114   -0.61    2.15
  -7  -7 117    2.66    2.22
  -7  -7 120    3.79    2.20
  -7  -7 123    3.80    1.99
  -7  -7 126    5.29    1.97
  -7  -6 161    2.53    1.54
  -5  -8 147    4.93    1.81
  -5  -8 150   -0.16    1.65
  -5  -7 173    8.79    1.56
  -4  -9  95   40.66    3.07
  -4  -9 128    4.32    1.84
  -4  -9 131    1.06    1.82
  -4  -9 134    6.15    1.82
  -4  -8 166    0.97    1.51
  -3  -9  66   19.94    2.38
  -3  -9 153   42.73    2.38
  -3  -9 156    7.50    1.69
  -2 -10  86   13.46    2.64
  -2 -10  92   75.58    3.66
  -2 -10 131    4.46    1.79
  -2 -10 134    6.74    1.81
  -2 -10 137    7.19    1.88
  -2  -9 166    0.84    1.34
  -1 -10  72   55.73    3.54
 -13   1 112    7.40    1.94
 -13   2  81    3.10    2.42
 -13   2  84   29.06    2.96
 -13   2 138    9.91    2.00
 -13   2 141    0.33    1.81
 -13   3 152    2.53    1.67
 -12  -1 109   -0.25    1.75
 -12  -1 112    8.97    1.95
 -12  -1 115    7.65    1.92
 -12   1  62   16.54    2.83
 -12   1 161   10.60    1.78
 -11  -2 138    4.71    2.01
 -11  -2 141    1.80    1.86
 -11   0  52   42.34    3.36
 -10  -3 149    0.11    1.70
 -10  -3 152    3.77    1.69
 -10  -2 169    3.04    1.49
  -9  -5 110    1.79    1.78
  -9  -5 113    1.74    1.73
  -9  -5 116    8.84    1.97
  -9  -4 157   -0.18    1.53
  -9  -3 174    3.60    1.33
  -8  -6 109   14.08    2.59
  -8  -6 112    2.27    2.23
  -8  -6 115    3.25    2.18
  -8  -6 118   -0.55    1.56
  -8  -6 121    0.12    1.56
  -8  -5 159    1.19    1.53
  -8  -4 176   28.84    1.87
  -7  -6 158    1.04    1.57
  -7  -5 178   -0.57    0.97
  -5  -8 141    3.56    1.81
  -5  -8 144   24.21    2.30
  -5  -7 170    5.15    1.45
  -4  -9 104    2.44    2.20
  -4  -9 107   27.36    2.84
  -4  -9 110   14.18    2.57
  -4  -9 113   43.59    3.07
  -4  -9 122    7.24    2.07
  -4  -8 163   31.74    2.19
  -3  -9 150   -0.01    1.65
  -2 -10  95   62.10    3.39
  -2 -10 101    6.66    2.21
  -2 -10 104   14.76    2.33
  -2 -10 107   17.92    2.34
  -2 -10 110    3.41    1.95
  -2 -10 113   18.06    2.26
  -2 -10 116    2.86    1.85
  -2 -10 119    0.70    1.77
  -2 -10 122   -0.43    1.73
  -2 -10 125   15.14    2.11
  -2 -10 128    9.71    2.01
  -2  -9 163   14.56    1.71
  -1 -10  75   96.92    4.25
  -1 -10  78  324.76    6.54
 -13   2  87    4.46    2.38
 -13   2  90   10.69    2.68
 -13   2  93    2.62    2.31
 -13   2 132   12.62    2.23
 -13   2 135   -2.36    1.97
 -13   3 146   10.05    2.15
 -13   3 149   -0.75    1.57
 -12   0 144    2.57    1.79
 -12   1  65    4.18    1.99
 -12   1 158    0.37    1.60
 -12   2  58   76.50    4.13
 -11  -2 129    2.18    2.26
 -10  -3 143    2.03    2.03
 -10  -3 146   14.45    2.17
 -10  -2 166    1.31    1.53
  -9  -4 154   12.54    1.67
  -9  -3 171   -1.53    1.20
  -8  -5 153   -0.21    1.67
  -8  -5 156    9.39    1.54
  -8  -4 173    2.21    1.43
  -7  -6 152   13.19    1.87
  -7  -6 155   -1.93    1.20
  -7  -5 175    0.63    1.32
  -5  -8  90   19.25    2.86
  -5  -8 135    0.84    1.93
  -5  -8 138    2.94    1.81
  -5  -7  56   74.42    3.84
  -5  -7 167    7.02    1.58
  -4  -8 160   21.43    2.08
  -4  -7 180   17.39    1.62
  -3  -9 144    0.98    1.65
  -3  -9 147   13.35    1.99
  -3  -8 173   22.89    1.77
  -2  -9 160    1.80    1.45
  -1 -10  81    3.82    2.69
  -1 -10  84   51.87    3.36
 -13   2  96    6.26    2.33
 -13   2  99    7.52    2.49
 -13   2 102   67.50    3.73
 -13   2 105    2.16    2.25
 -13   2 108    2.73    2.21
 -13   2 111   15.72    2.54
 -13   2 114   22.84    2.66
 -13   2 117   -2.15    1.91
 -13   2 120   14.18    2.32
 -13   2 123   27.22    2.74
 -13   2 126   -3.96    2.04
 -13   2 129    0.67    2.06
 -13   3 143    0.01    1.77
 -12   0 132    4.96    2.09
 -12   0 138    0.00    1.52
 -12   2  61    0.32    2.65
 -11  -2 120   15.72    2.77
 -11  -2 123   24.25    2.40
 -11  -2 126   -1.92    1.58
 -10  -3 140   52.47    3.02
 -10  -2 163    5.32    1.78
 -10  -1 177    2.21    1.46
  -9  -4 145    3.33    2.12
  -9  -4 148   30.30    2.56
  -9  -3 168   16.99    1.80
  -8  -5 150   26.64    2.36
  -8  -4  53   53.24    3.27
  -8  -4 170   -0.98    1.33
  -7  -6 146    3.35    1.89
  -7  -6 149    5.15    1.87
  -7  -5 172    0.95    1.38
  -5  -8 105   31.90    2.99
  -5  -8 108    0.44    2.28
  -5  -8 111   31.73    2.96
  -5  -8 117   21.97    2.65
  -5  -8 123    0.21    2.22
  -5  -8 126   10.75    2.27
  -5  -8 132   14.05    1.84
  -5  -7 164    2.11    1.64
  -4  -8 154    0.56    1.68
  -4  -8 157   24.00    2.14
  -4  -7 177    6.52    1.42
  -3  -9  81    9.19    2.06
  -3  -9  87  139.48    4.57
  -3  -9 138   16.47    2.13
  -3  -9 141    0.11    1.68
  -2  -9 157   13.31    1.81
  -1 -10  87   71.90    3.44
  -1 -10  90   10.10    2.49
  -1 -10  93   76.39    3.52
 -13   3 137    9.19    2.21
 -13   3 140   47.14    2.77
 -12   0 102   56.73    3.63
 -12   0 108   35.08    3.25
 -12   0 114    3.84    2.32
 -12   0 120   13.23    2.62
 -12   0 126    2.12    1.97
 -12   1  74   50.41    3.15
 -12   1 149    5.12    1.84
 -12   1 152    4.13    1.74
 -12   2  64   69.06    3.91
 -12   2 163    8.61    1.65
 -11   0 166    1.49    1.55
 -10  -3 122   21.32    2.94
 -10  -3 125   38.04    3.21
 -10  -3 128   49.06    3.39
 -10  -3 131    5.93    2.32
 -10  -1 174   -0.82    1.45
  -9  -4 136  108.57    4.10
  -9  -4 142   24.40    2.52
  -9  -3 165    3.27    1.59
  -9  -2 179    0.74    1.36
  -8  -5 141    9.78    2.35
  -8  -5 144   22.38    2.49
  -8  -4  56  175.89    5.16
  -8  -4 167    1.13    1.47
  -7  -6 143   -1.24    1.73
  -7  -5 169    1.53    1.43
  -6  -7 130    2.30    2.17
  -5  -7 161    3.50    1.68
  -5  -6 181    0.12    1.24
  -4  -8 151   20.98    2.22
  -3  -9  90    0.16    1.70
  -3  -9  93   30.81    2.90
  -3  -9  96   88.82    3.87
  -3  -9  99   64.60    3.45
  -3  -9 129   40.28    2.74
  -3  -9 132    3.21    1.99
  -3  -9 135    1.09    1.77
  -3  -8 167   31.66    2.18
  -2  -9  70   18.33    2.21
  -2  -9  73   70.69    3.60
  -2  -9 154    6.39    1.83
  -1 -10  96  114.99    4.04
  -1 -10  99    0.92    2.15
  -1 -10 102  100.31    3.81
  -1 -10 105   23.20    2.56
  -1 -10 117    5.92    2.10
  -1 -10 120    1.76    1.90
  -1 -10 123    6.92    2.11
  -1 -10 126   35.46    2.68
 -13   3  95   24.69    2.91
 -13   3  98    2.96    2.45
 -13   3 101   61.21    3.47
 -13   3 128   37.24    2.88
 -13   3 131    6.41    2.25
 -13   3 134   36.81    2.75
 -12   1  83    8.92    2.64
 -12   1 143    1.33    1.87
 -12   1 146    2.32    1.85
 -12   2  67    5.87    2.47
 -12   2  70    0.02    2.25
 -12   2 157    2.72    1.61
 -12   2 160    7.57    1.73
 -11  -1  86    5.13    2.80
 -11   0  64    7.43    2.08
 -11   0 160    2.64    1.68
 -10  -3 110    2.89    2.04
 -10  -3 113   55.68    3.26
 -10  -3 119   56.53    3.24
 -10  -2 154    3.68    1.91
 -10  -2 157    3.40    1.26
 -10  -1  54   53.03    3.16
  -9  -4 121   59.27    3.70
  -9  -4 127   20.16    2.88
  -9  -4 130   46.15    3.30
  -9  -4 133   26.06    3.02
  -9  -3 162    1.61    1.63
  -9  -2 176   38.65    2.17
  -8  -5 129   20.85    2.90
  -8  -5 132  116.63    4.29
  -8  -5 135    0.39    2.21
  -8  -5 138   25.92    2.26
  -8  -4 164    2.06    1.62
  -8  -3 181    0.52    1.29
  -7  -6 125    8.20    2.33
  -7  -6 131   -0.54    2.16
  -7  -6 134   -1.52    1.93
  -7  -5 166    3.09    1.57
  -7  -4 183    2.66    1.37
  -6  -7 106    7.92    2.46
  -6  -7 109   38.97    3.13
  -6  -7 112    8.72    2.48
  -6  -7 115   13.61    2.53
  -6  -7 118   -1.86    2.08
  -6  -7 121    2.23    2.15
  -6  -7 124    4.30    1.75
  -6  -7 127   12.41    1.98
  -6  -6  63    2.96    1.84
  -6  -6 162    4.90    1.90
  -6  -5 182   -0.84    1.35
  -5  -7 155    2.59    1.71
  -5  -7 158    4.45    1.76
  -5  -6 178   -1.54    1.36
  -4  -8  82    4.39    2.28
  -4  -8 145    0.68    1.83
  -4  -8 148   23.50    2.34
  -4  -7 174    7.94    1.50
  -3  -9 102    8.22    1.88
  -3  -9 105   19.04    2.51
  -3  -9 108   32.86    2.79
  -3  -9 114    1.98    2.08
  -3  -9 120   -1.07    1.91
  -3  -9 123   -0.88    1.89
  -3  -9 126   20.85    2.07
  -3  -8 164   -0.02    1.70
  -3  -7 184    8.03    1.21
  -2  -9  76   63.50    3.61
  -2  -9  79  131.84    4.42
  -2  -9 148   -2.40    1.56
  -2  -9 151    0.30    1.68
  -2  -8 174    0.79    1.56
  -1 -10 111   -1.65    1.48
 -13   3 104   -2.74    2.17
 -13   3 107   25.52    2.78
 -13   3 110    0.19    2.32
 -13   3 113   51.31    3.41
 -13   3 116   32.01    3.12
 -13   3 119   61.02    3.45
 -13   3 122   18.39    2.69
 -13   3 125   34.20    2.89
 -12   1 137    0.90    1.99
 -12   2  73   29.34    3.16
 -12   2 154    1.38    1.70
 -12   3 165    0.73    1.42
 -11   1 171    8.20    1.60
 -10  -2 148    2.62    1.82
 -10  -2 151    6.53    1.97
 -10  -1 168   14.05    1.91
  -9  -4 109  116.92    4.35
  -9  -4 112    8.86    2.31
  -9  -4 115   41.89    3.00
  -9  -4 118   42.15    3.03
  -9  -3 156    2.74    1.88
  -9  -3 159    3.90    1.35
  -8  -5 111   20.33    2.88
  -8  -5 114    3.09    2.50
  -8  -5 117   41.73    3.33
  -8  -5 120   45.52    3.36
  -8  -5 123    8.87    2.54
  -8  -5 126    2.73    1.83
  -8  -4  65   22.28    2.47
  -8  -4 161    0.92    1.81
  -8  -3 178   -1.01    1.35
  -7  -6 107    3.90    1.89
  -7  -6 110   13.84    2.16
  -7  -6 113    0.12    2.24
  -7  -6 116   15.81    2.58
  -7  -6 119    0.45    1.62
  -7  -6 122    8.87    1.87
  -7  -5 160   10.70    1.94
  -7  -5 163   -0.55    1.26
  -7  -4 180   25.45    1.86
  -6  -6 159    1.92    1.79
  -6  -5 179    2.27    1.50
  -5  -7 152   49.12    2.87
  -5  -6 175    3.20    1.49
  -4  -8 136    1.67    1.97
  -4  -8 139    2.40    2.04
  -4  -8 142   10.42    2.03
  -4  -7 171   11.36    1.66
  -4  -6 188    1.47    0.93
  -3  -8 161   41.60    2.46
  -3  -7 181   -0.36    1.28
  -2  -9  85    6.41    2.38
  -2  -9 142   -0.56    1.63
  -2  -9 145    0.23    1.67
  -1  -9 158   13.98    2.10
 -12   1  98   54.34    3.52
 -12   1 101   -1.92    2.44
 -12   1 104   15.19    2.62
 -12   1 107   15.22    2.65
 -12   1 119   17.57    2.58
 -12   1 122   -1.96    2.07
 -12   1 125    3.90    2.17
 -12   1 128    5.07    2.27
 -12   1 131   12.60    2.38
 -12   1 134    0.39    1.65
 -12   2  76   39.09    3.21
 -12   2  79    3.58    2.35
 -12   2 151    5.98    2.02
 -12   3 162    0.27    1.49
 -11  -1 101   -3.87    1.82
 -11  -1 110   24.38    3.11
 -11  -1 113   -0.76    2.52
 -11   0 154    2.89    1.86
 -11   1  60    0.27    1.74
 -11   2 176   37.24    2.14
 -10  -2 142   20.91    2.47
 -10  -1 165    0.51    1.76
  -9  -3 150    5.56    1.98
  -9  -3 153    5.15    2.00
  -9  -2 173    0.05    1.17
  -9  -1 184   11.63    1.65
  -8  -4 155    3.83    1.95
  -8  -4 158    7.69    1.64
  -8  -3 175    1.43    1.56
  -7  -5 157   -0.41    1.88
  -7  -4 177    5.06    1.65
  -6  -6 153    1.54    2.00
  -6  -6 156   18.11    1.95
  -6  -5 176   16.91    1.89
  -6  -4 190   10.08    1.49
  -5  -7 146    1.09    2.06
  -5  -7 149   -0.16    1.66
  -4  -8  94    2.45    1.78
  -4  -8  97   28.86    2.85
  -4  -8 103   16.36    2.56
  -4  -8 106    2.32    2.31
  -4  -8 121   81.61    3.70
  -4  -8 124   -0.90    2.07
  -4  -8 127    1.55    2.09
  -4  -8 130   13.61    2.39
  -4  -8 133   35.14    2.79
  -4  -7 168    0.37    1.51
  -4  -6 185    1.99    1.26
  -3  -8  71  110.06    4.37
  -3  -8 155   22.91    2.11
  -3  -8 158   -1.49    1.68
  -3  -7 178   10.68    1.60
  -2  -9  88  131.37    4.44
  -2  -9 136    0.05    1.66
  -2  -9 139   -0.71    1.56
  -2  -8 171   15.94    1.77
  -1  -9 155    0.22    1.61
  -1  -8 178    2.18    1.33
 -12   1 110   27.07    2.49
 -12   1 113   -1.21    1.71
 -12   1 116   22.41    2.37
 -12   2  82    2.66    2.30
 -12   2  85   -0.12    2.27
 -12   2 145    6.80    2.16
 -12   2 148    0.23    1.88
 -12   3 156    6.36    1.89
 -12   3 159    5.43    1.66
 -12   4 164    2.44    1.61
 -11   0  82   38.21    3.30
 -11   0 148    2.72    2.02
 -11   1  63   28.73    2.59
 -11   1  66   52.24    3.61
 -11   1 165   -0.24    1.65
 -11   2 173    2.94    1.66
 -10  -2  97   29.93    3.38
 -10  -2 130   13.48    2.55
 -10  -2 136   17.08    2.50
 -10  -2 139    4.96    1.72
 -10  -1  66   50.63    3.14
 -10  -1 159   12.03    2.12
  -9  -3 144   78.43    3.60
  -9  -3 147    0.53    2.03
  -9  -2 167    5.12    1.72
  -9  -2 170    1.29    1.23
  -9  -1 181    0.57    1.45
  -8  -4 149    4.75    2.04
  -8  -4 152    2.10    1.90
  -8  -3 172   46.51    2.58
  -8  -2 186   -1.20    1.15
  -7  -5  79   59.97    3.63
  -7  -5 151    2.17    1.95
  -7  -5 154    4.48    1.59
  -7  -4 174    2.84    1.64
  -7  -3 188   12.11    1.55
  -6  -6 147   -1.19    1.72
  -6  -6 150   -2.41    1.62
  -6  -5 173   11.18    1.87
  -5  -7 143   -0.07    1.52
  -4  -8 112    7.26    1.96
  -4  -8 115   40.59    2.73
  -4  -8 118    5.17    1.92
  -4  -7 162    0.74    1.70
  -4  -7 165    4.07    1.39
  -3  -8  77   19.73    2.75
  -3  -8 152   20.01    2.28
  -2  -9 100  288.90    6.09
  -2  -9 103    8.15    2.50
  -2  -9 106   32.16    2.88
  -2  -9 109   38.04    3.05
  -2  -9 121   34.50    2.72
  -2  -9 124    1.63    1.92
  -2  -9 127    1.06    1.78
  -2  -9 130   -2.77    1.65
  -2  -9 133   17.02    2.14
  -2  -8 168   24.45    2.11
  -2  -7 185    0.55    1.21
  -1  -9 152    5.43    1.64
 -12   2  88   37.61    3.18
 -12   2  91   21.03    2.86
 -12   2  94   16.35    2.76
 -12   2 136   14.28    2.39
 -12   2 139    5.65    2.35
 -12   2 142   18.85    2.39
 -12   3 153    3.98    1.90
 -12   4 161    0.07    1.53
 -11   0 142    0.93    1.98
 -11   1  69   16.44    2.93
 -11   1 159   11.89    2.02
 -11   1 162   -0.97    1.29
 -11   2 170    0.64    1.46
 -10  -2 106    3.72    2.60
 -10  -2 109   25.62    2.98
 -10  -2 112    2.60    2.56
 -10  -2 115   69.79    3.85
 -10  -2 118   -0.64    2.44
 -10  -2 121   36.17    3.14
 -10  -2 124    3.10    2.42
 -10  -2 127   29.63    2.54
 -10  -1  75   11.37    2.68
 -10  -1 156   10.34    2.24
 -10   1 181    2.08    1.42
  -9  -3  90    1.31    2.61
  -9  -3 135    0.16    2.35
  -9  -3 138   41.64    3.24
  -9  -3 141    5.59    2.46
  -9  -2 164    1.75    1.84
  -9  -1 178    1.97    1.49
  -8  -4 143   -0.32    2.18
  -8  -4 146    9.47    2.27
  -8  -2 183    0.82    1.31
  -7  -5 142    0.24    1.98
  -7  -5 145    4.08    2.14
  -7  -5 148    1.85    1.46
  -7  -4 171    0.02    1.49
  -7  -3 185   12.65    1.67
  -6  -6  87    3.91    2.34
  -6  -6 138    0.87    1.96
  -6  -6 141    0.17    2.00
  -6  -6 144   -0.65    1.34
  -6  -5 170   14.83    2.09
  -6  -4 187    0.13    1.37
  -4  -7 159    9.05    2.00
  -3  -8  80   61.42    3.09
  -3  -8  83   67.65    3.57
  -3  -8 146    1.17    1.72
  -3  -8 149    9.64    1.96
  -3  -7 175    2.26    1.58
  -2  -9 115   22.56    2.23
  -2  -9 118    2.26    1.66
  -2  -8 165   35.74    2.35
  -1  -9 146   -0.32    1.64
  -1  -8 175    1.31    1.49
 -12   2  97   24.91    3.01
 -12   2 100    8.56    2.81
 -12   2 103   39.37    3.23
 -12   2 106    1.10    2.38
 -12   2 124    5.68    2.34
 -12   2 127   36.43    2.96
 -12   2 130    6.82    2.45
 -12   2 133   21.10    2.54
 -12   3 147    3.01    2.09
 -12   3 150    6.95    2.06
 -12   4 158    6.54    1.86
 -11   0  94   53.25    3.22
 -11   0 100  115.40    4.64
 -11   0 130    0.01    2.35
 -11   0 136   12.67    1.98
 -11   1  72    3.51    1.95
 -11   2 167    7.66    1.72
 -11   3 175   -0.63    1.53
 -10  -1  78   81.83    4.10
 -10  -1 150    3.41    1.90
 -10  -1 153    1.81    1.89
 -10   1 178   -0.43    1.51
  -9  -3 105  182.70    5.61
  -9  -3 108   10.01    3.19
  -9  -3 111   66.22    3.97
  -9  -3 114   54.55    3.92
  -9  -3 117  141.39    5.06
  -9  -3 123   49.51    3.76
  -9  -3 126   55.45    3.69
  -9  -3 132   59.14    3.21
  -9  -2 161    1.95    1.85
  -9  -1 175   -0.55    1.51
  -9   0 186    1.04    1.41
  -8  -4  98  103.16    4.86
  -8  -4 131   -3.47    2.38
  -8  -4 134   31.88    3.06
  -8  -4 137   18.06    2.85
  -8  -4 140   83.38    3.52
  -8  -3 166    3.11    1.70
  -8  -2 180   24.71    1.99
  -8  -1 191   -1.67    1.22
  -7  -5 133   28.51    2.92
  -7  -5 139   -0.03    2.11
  -6  -6  96   25.92    2.88
  -6  -6  99    6.36    2.39
  -6  -6 105   21.32    2.80
  -6  -6 108   21.88    2.76
  -6  -6 123    9.38    2.38
  -6  -6 126    8.79    2.33
  -6  -6 129    7.14    2.40
  -6  -6 132    0.06    2.06
  -6  -6 135   12.42    1.90
  -6  -5 167    0.75    1.70
  -6  -4 184   23.08    1.94
  -6  -3 195    2.14    1.23
  -4  -7  75   64.94    3.61
  -4  -7 153   -1.51    1.80
  -4  -7 156   52.94    2.84
  -4  -6 179    0.51    1.40
  -4  -5 193   -0.23    1.13
  -3  -8  89    2.47    2.22
  -3  -8 137   23.42    2.43
  -3  -8 140   -0.62    1.95
  -3  -8 143    1.00    1.36
  -3  -7 172   23.57    2.03
  -3  -6 189    4.37    1.33
  -2  -8 159    0.15    1.75
  -2  -8 162    9.54    1.92
  -2  -7 182    2.14    1.35
  -1  -9  86   24.04    2.61
  -1  -9  89   80.67    3.74
  -1  -9 140   -1.97    1.70
  -1  -9 143   12.13    2.06
  -1  -8 172   89.20    3.02
  -1  -7 189   -0.87    0.88
 -12   2 109   21.63    2.36
 -12   2 112   -1.23    1.74
 -12   2 115   60.30    3.20
 -12   2 118   -2.24    1.70
 -12   2 121   27.84    2.45
 -12   3  84   52.55    3.57
 -12   3  87   62.35    3.68
 -12   3 144   72.20    3.44
 -12   4 155    4.98    1.84
 -11   0 106   43.59    3.06
 -11   0 112  112.01    4.20
 -11   0 118    0.00    1.78
 -11   0 124   52.95    3.10
 -11   1  81    4.19    2.54
 -11   1 150    1.57    1.82
 -11   1 153    3.39    2.02
 -11   2 164    3.10    1.73
 -10  -1  87   18.21    2.89
 -10  -1 144    0.54    2.07
 -10  -1 147    0.06    1.85
  -9  -2 155   11.99    2.25
  -9  -2 158   -0.03    1.32
  -8  -4 107   54.28    3.80
  -8  -4 110   -3.82    2.89
  -8  -4 113  321.53    7.00
  -8  -4 119   34.06    3.36
  -8  -4 128   44.00    3.05
  -8  -3  67   83.12    3.81
  -8  -3 160   -0.84    1.78
  -8  -3 163   11.37    1.79
  -8  -2 177    0.98    1.58
  -7  -5 100   35.11    2.82
  -7  -5 109   83.05    4.08
  -7  -5 112   -1.08    2.37
  -7  -5 118    1.48    2.49
  -7  -5 121   86.36    4.06
  -7  -5 124    3.98    2.48
  -7  -5 127    2.40    2.30
  -7  -5 130    1.81    1.78
  -7  -4 162   11.30    2.12
  -7  -4 165   -0.70    1.38
  -7  -2 193    6.06    1.33
  -6  -6 111    0.40    1.67
  -6  -6 114    3.71    1.75
  -6  -6 117    6.76    1.84
  -6  -6 120    2.19    1.72
  -6  -5 161   -1.01    1.64
  -6  -5 164   -1.68    1.33
  -6  -4 181   33.54    2.27
  -5  -6  73    4.74    2.28
  -5  -4 194    1.31    1.32
  -4  -7  78  119.96    4.11
  -4  -7  81    2.45    2.40
  -4  -7 147    1.46    1.91
  -4  -7 150   -0.14    1.96
  -4  -6 176   11.15    1.80
  -4  -5 190   -0.19    1.30
  -3  -8  98    2.77    2.25
  -3  -8 104   93.05    3.94
  -3  -8 107   39.12    3.01
  -3  -8 122   -0.17    2.10
  -3  -8 128    9.73    2.25
  -3  -8 131    0.18    1.96
  -3  -8 134    1.43    1.96
  -3  -7 169    9.86    1.82
  -3  -6 186   -0.54    1.33
  -2  -8 156   19.98    2.28
  -2  -7 179   -1.41    1.50
  -1  -9  95    4.38    2.41
  -1  -9  98   78.14    3.64
  -1  -9 101   35.81    2.94
  -1  -9 128   16.94    2.27
  -1  -9 131   -1.82    1.75
  -1  -9 134   16.18    2.19
  -1  -8 169   10.95    1.98
  -1  -7 186   -1.02    1.43
 -12   3  93   42.90    3.26
 -12   3  96   35.21    3.18
 -12   3 138   36.49    2.78
 -12   3 141    6.25    2.15
 -12   4 149    1.76    1.88
 -12   4 152    1.86    1.82
 -11   1  87   19.22    2.90
 -11   1 144    1.66    2.12
 -11   1 147   -0.74    1.87
 -11   2  71   21.72    2.89
 -11   2 161    0.48    1.83
 -11   3 169   -0.43    1.68
 -10  -1  90    2.23    2.07
 -10  -1 138    2.65    2.12
 -10  -1 141    1.54    1.56
 -10   0  68   11.17    2.18
 -10   1 175    0.46    1.27
 -10   2 183    2.04    1.40
  -9  -2  77    9.72    2.22
  -9  -2  80   54.55    3.59
  -9  -2  83    2.37    2.55
  -9  -2 149    1.86    2.14
  -9  -2 152   -0.09    1.47
  -9  -1 169    3.23    1.69
  -8  -3 154    2.71    2.03
  -8  -2 174    5.45    1.74
  -8  -1 188    0.73    1.31
  -7  -4  72   47.84    3.32
  -7  -3 179    0.61    1.24
  -7  -2 190    4.41    1.36
  -6  -5  74   35.25    3.00
  -6  -5 155   11.27    2.13
  -6  -5 158    4.65    2.00
  -6  -3 192    1.25    1.33
  -5  -6  76   21.07    2.29
  -5  -4 191    2.96    1.40
  -4  -7  84    4.74    1.75
  -4  -7  87   42.72    3.09
  -4  -7  90   19.56    2.64
  -4  -7 141   10.82    2.27
  -4  -7 144   24.89    2.53
  -3  -8 113   55.71    2.99
  -3  -8 116   22.31    2.27
  -3  -8 119   12.34    1.97
  -3  -7 163   -0.47    1.74
  -3  -7 166    0.32    1.34
  -3  -5 197   -0.84    1.07
  -2  -8 150    0.68    1.82
  -2  -8 153    6.40    1.88
  -2  -7 176   97.98    3.17
  -2  -6 193    3.66    1.28
  -1  -9 104  133.45    4.10
  -1  -9 107   51.32    3.23
  -1  -9 110  119.53    4.12
  -1  -9 113   19.55    2.56
  -1  -9 116  107.17    3.93
  -1  -9 119    0.80    2.13
  -1  -9 125   13.13    2.29
  -1  -8 166   38.29    2.50
 -12   3  99  135.90    4.77
 -12   3 102    4.83    2.74
 -12   3 105  177.80    5.37
 -12   3 108    4.46    2.62
 -12   3 111   58.47    3.60
 -12   3 114   44.97    3.52
 -12   3 117  132.79    4.69
 -12   3 120    1.70    2.48
 -12   3 123   48.48    3.36
 -12   3 126   51.93    3.41
 -12   3 129   48.57    3.24
 -12   3 132   50.38    2.84
 -12   4 143    1.47    2.07
 -12   4 146   10.62    2.23
 -11   1  90    0.38    1.94
 -11   1  93   69.69    3.81
 -11   1  96   22.47    2.95
 -11   1 135   22.76    2.74
 -11   1 138    1.19    2.13
 -11   1 141    0.09    1.73
 -11   2  74   16.42    2.79
 -11   2 155   10.55    2.16
 -11   2 158   -0.41    1.79
 -11   3 166    3.79    1.75
 -11   4 174    2.90    1.50
 -10  -1 129    2.66    1.82
 -10   0  74  147.90    4.99
 -10   1 172   15.69    1.77
 -10   3 185   11.56    1.60
  -9  -2  86   50.98    3.65
  -9  -2 140   70.33    3.66
  -9  -2 143    0.19    2.33
  -9  -2 146    2.06    1.61
  -9  -1 166   13.44    2.13
  -9   0 180    6.57    1.68
  -8  -3  79   80.85    4.10
  -8  -3 151   25.52    2.64
  -8  -2 171    1.30    1.65
  -8  -1 185   -1.35    1.40
  -7  -4 156    6.82    1.66
  -7  -3 176   37.73    2.22
  -7  -1 198    4.32    1.30
  -6  -5  77    2.88    1.79
  -6  -5  80    1.63    2.24
  -6  -5 152    5.48    2.19
  -6  -4 175    1.89    1.67
  -6  -3 189    1.61    1.36
  -6  -2 200    1.72    1.20
  -5  -6  85    1.26    2.44
  -5  -5 174    0.09    1.62
  -4  -7  93   36.80    2.67
  -4  -7  96   27.28    2.86
  -4  -7  99    0.42    2.32
  -4  -7 102   21.25    2.65
  -4  -7 126    1.03    2.18
  -4  -7 129   33.85    2.89
  -4  -7 132    0.88    2.24
  -4  -7 135   -0.34    1.99
  -4  -7 138    3.72    1.66
  -4  -6 170    1.17    1.40
  -4  -5 187    2.42    1.51
  -3  -7 160   31.59    2.53
  -2  -8 144   14.80    2.16
  -2  -8 147    7.23    1.94
  -2  -7 173    5.41    1.85
  -2  -6 190   -0.85    1.30
  -1  -8 163   -1.24    1.76
  -1  -7 183    1.66    1.54
 -12   4 137   11.68    2.50
 -12   4 140   84.15    3.62
 -11   1  99   17.26    2.35
 -11   1 102    1.11    2.46
 -11   1 105   44.06    3.48
 -11   1 108   65.07    4.00
 -11   1 111   61.31    3.87
 -11   1 114   -5.96    2.31
 -11   1 117   14.82    2.83
 -11   1 120   43.14    3.52
 -11   1 123   32.34    3.25
 -11   1 126    2.83    2.38
 -11   1 129    4.27    2.36
 -11   1 132    0.05    1.73
 -11   2  77    8.05    2.52
 -11   2  80   61.66    3.73
 -11   3 163    8.39    1.99
 -10   1 166   11.85    2.14
 -10   2 177   -1.21    1.64
  -9  -2  92   75.35    3.74
  -9  -2  95    2.43    2.62
  -9  -2  98    1.02    2.90
  -9  -2 101   78.57    4.24
  -9  -2 104   49.98    3.66
  -9  -2 128   -2.64    2.21
  -9  -2 131    5.40    2.55
  -9  -2 134   16.98    2.70
  -9  -2 137   10.06    2.13
  -9  -1 160    3.88    1.94
  -9  -1 163   -1.45    1.75
  -8  -3  88   90.99    4.35
  -8  -3 142   16.07    2.65
  -8  -3 145    2.06    2.27
  -8  -2 168    3.58    1.93
  -8  -1 182    2.50    1.62
  -7  -4  81    3.13    1.76
  -7  -4  87   20.36    2.76
  -7  -4 144   50.98    3.29
  -7  -4 147    0.05    2.10
  -7  -4 150   -0.62    1.50
  -7  -3 170    2.53    1.77
  -7  -3 173   11.89    1.78
  -7  -2 187   -0.80    1.05
  -6  -5  83   28.36    2.53
  -6  -5 143    2.55    2.18
  -6  -5 146    6.50    2.19
  -6  -5 149    2.83    1.58
  -6  -4 172   25.03    2.32
  -5  -6  88    9.02    1.94
  -5  -6  91    1.57    2.24
  -5  -6  94   17.92    2.70
  -5  -6  97   27.94    2.99
  -5  -6 136    4.62    2.34
  -5  -6 139    9.13    2.43
  -5  -5 168    3.18    1.83
  -5  -5 171    0.01    1.29
  -5  -3 199   -0.72    1.20
  -4  -7 105   19.88    2.30
  -4  -7 108   36.61    2.69
  -4  -7 111   12.84    2.08
  -4  -7 114    9.34    2.45
  -4  -7 117   28.30    2.84
  -4  -7 120    3.20    1.79
  -4  -7 123   -0.27    1.65
  -4  -6 164   15.42    2.25
  -3  -7 154   -0.97    1.78
  -3  -7 157    9.09    2.19
  -3  -5 194    8.25    1.52
  -2  -8  90    3.12    2.12
  -2  -8  93   28.68    2.86
  -2  -8  96   68.58    3.44
  -2  -8 135   36.69    2.70
  -2  -8 138   12.53    2.29
  -2  -8 141   -2.66    1.78
  -2  -7 170   -0.66    1.69
  -1  -8 157   10.95    1.97
  -1  -8 160    9.15    1.99
  -1  -7 180   32.65    2.14
   0  -9 132    6.97    2.03
   0  -9 138    0.21    1.68
   0  -8 170   19.13    2.06
 -12   4 125  157.31    4.89
 -12   4 128   38.07    3.13
 -12   4 131   -0.76    2.41
 -12   4 134   34.11    2.95
 -11   2  83    1.65    2.60
 -11   2 146   -0.15    2.12
 -11   2 149    2.61    1.72
 -11   3 160    0.59    1.91
 -11   4 168   11.62    1.96
 -10   0  86   23.53    2.92
 -10   1 163    0.47    1.99
 -10   2 174    3.05    1.80
 -10   3 182    6.42    1.65
  -9  -2 107   26.31    2.63
  -9  -2 110   -0.11    1.93
  -9  -2 113   62.76    3.42
  -9  -2 116    4.33    2.06
  -9  -2 119   39.87    2.89
  -9  -2 125   23.62    2.48
  -9   2 190    4.69    1.45
  -8  -3 103    1.53    2.83
  -8  -3 127   36.74    3.30
  -8  -3 130   34.91    3.28
  -8  -3 133   55.66    3.81
  -8  -3 139    2.59    1.89
  -8  -2 162    0.54    1.90
  -8  -2 165   10.83    2.20
  -8  -1 179   -0.42    1.69
  -8   0 190   10.93    1.71
  -8   1 198    3.83    1.16
  -7  -4  90   33.65    3.12
  -7  -4  93   87.98    4.30
  -7  -4  96  124.55    4.72
  -7  -4 135   12.71    2.68
  -7  -4 138   19.33    2.88
  -7  -4 141    8.75    2.51
  -7  -3 167   21.32    2.40
  -7  -2 184    1.64    1.54
  -7  -1 195    1.40    0.98
  -6  -5  92   14.72    2.57
  -6  -5  95    2.20    2.32
  -6  -5  98    1.88    2.36
  -6  -5 131    2.87    2.30
  -6  -5 134   13.27    2.52
  -6  -5 137    1.54    2.29
  -6  -5 140   51.38    2.96
  -6  -4 166   14.70    2.27
  -6  -4 169   18.68    2.21
  -6  -2 197    4.46    1.14
  -5  -6 100   84.84    3.67
  -5  -6 103    3.69    2.48
  -5  -6 106    6.15    2.51
  -5  -6 115    2.30    2.43
  -5  -6 121    6.69    2.58
  -5  -6 124   -2.52    2.20
  -5  -6 127   -1.77    2.30
  -5  -6 130   21.10    2.37
  -5  -6 133   -0.96    1.71
  -5  -5 165   12.99    2.15
  -5  -4 185    1.21    1.23
  -5  -3 196    2.65    1.32
  -4  -6 161    6.16    2.09
  -3  -7 148   42.21    2.89
  -3  -7 151    4.72    2.05
  -2  -8  99   -1.51    2.10
  -2  -8 102   19.76    2.65
  -2  -8 105  115.68    4.30
  -2  -8 108   51.97    3.26
  -2  -8 111    9.61    2.38
  -2  -8 114    0.75    2.41
  -2  -8 117  196.82    5.20
  -2  -8 120   38.44    2.92
  -2  -8 123    9.61    2.23
  -2  -8 126   -1.61    2.10
  -2  -8 129   47.66    2.96
  -2  -8 132   -0.51    1.89
  -2  -7 167    1.38    1.76
  -2  -6 187    2.61    1.47
  -1  -8 154   15.20    2.08
  -1  -6 194   -0.51    1.18
   0  -9 114   60.65    3.28
 -12   4 113  284.82    6.34
 -12   4 116   -0.77    2.52
 -12   4 119   31.75    3.07
 -12   4 122   44.65    3.55
 -11   2  89   31.03    3.19
 -11   2  92   89.98    4.31
 -11   2  95   -3.40    2.34
 -11   2 137   10.94    2.57
 -11   2 140   64.03    3.49
 -11   2 143    0.26    1.59
 -11   3 154    3.68    2.10
 -11   3 157    0.97    2.02
 -11   4 165    0.61    1.87
 -11   5 170   12.85    1.91
 -10   0  92   20.68    2.46
 -10   0  98   20.94    2.88
 -10   1 157    6.92    2.12
 -10   1 160    5.17    2.14
 -10   2 171    2.32    1.78
 -10   3 179   -0.25    1.56
 -10   4 184   22.95    2.00
  -9  -1  76   13.64    2.29
  -9  -1 151    2.12    2.27
  -9  -1 154   22.42    2.15
  -9   0 168    2.31    1.94
  -8  -3 106   -1.72    2.10
  -8  -3 109  193.61    5.44
  -8  -3 112   22.40    2.73
  -8  -3 118   20.95    2.72
  -8  -3 124    3.76    2.19
  -8  -2 159    9.21    2.32
  -8  -1 176    2.79    1.78
  -8   1 195    0.11    1.40
  -7  -4  99    4.76    2.14
  -7  -4 102   73.42    4.10
  -7  -4 105  207.63    5.86
  -7  -4 108   55.02    3.80
  -7  -4 111   -2.06    2.64
  -7  -4 120   -1.02    2.84
  -7  -4 123   41.73    3.36
  -7  -4 126   18.04    2.98
  -7  -4 132   18.24    2.42
  -7  -2 181    1.16    1.61
  -7  -1 192    1.48    1.43
  -7   0 200   -0.52    1.31
  -6  -5 101  115.15    4.18
  -6  -5 104   22.71    2.47
  -6  -5 107    3.89    2.37
  -6  -5 110    0.04    2.40
  -6  -5 113  111.36    4.44
  -6  -5 119    2.72    2.30
  -6  -5 122    2.17    2.31
  -6  -5 128   -3.37    1.62
  -6  -4 163    1.76    2.04
  -6  -3 183    3.09    1.33
  -6  -2 194    1.10    1.42
  -5  -5 162    3.50    1.94
  -5  -4 182   -0.12    1.62
  -5  -2 204    6.38    1.41
  -4  -6 155   -1.66    2.26
  -4  -6 158   12.74    1.91
  -4  -3 203    2.04    1.29
  -3  -7  88   17.57    2.45
  -3  -7 142   20.25    2.48
  -3  -7 145   -0.02    2.08
  -3  -6 174    2.46    1.75
  -3  -4 202    6.45    1.32
  -2  -7 164    0.85    1.86
  -2  -6 184    7.34    1.67
  -2  -5 198   23.51    1.80
  -1  -8 151    4.77    1.78
   0  -8 164   17.56    1.97
   0  -7 184    2.16    1.39
 -11   2  98    7.23    2.63
 -11   2 101   79.17    4.03
 -11   2 104   49.38    3.70
 -11   2 107   30.53    3.11
 -11   2 110   -2.44    2.32
 -11   2 113   79.59    3.93
 -11   2 116    0.58    2.40
 -11   2 119   38.85    3.20
 -11   2 122    9.53    2.60
 -11   2 125   23.46    2.85
 -11   2 128   -0.91    2.37
 -11   2 131    3.62    2.33
 -11   3  79   76.09    4.09
 -11   3 151   21.95    2.55
 -11   5 167    0.46    1.66
 -10   0 104   19.16    2.40
 -10   0 110   -0.61    2.40
 -10   0 116  157.34    5.26
 -10   0 122   -1.75    2.45
 -10   2 168    2.66    1.90
 -10   3 176   40.74    2.45
  -9  -1 142   15.72    2.58
  -9  -1 145   -2.27    2.07
  -9  -1 148    0.87    1.59
  -9   2 187   -2.23    1.48
  -9   3 192    0.71    1.33
  -8  -2 156    9.45    1.85
  -8  -1 173    7.53    2.01
  -8   0 184    6.22    1.69
  -7  -3 158    8.08    2.38
  -7  -2 178    0.81    1.62
  -7  -1 189    5.22    1.58
  -6  -4 157   13.10    2.40
  -6  -3 180    5.75    1.52
  -6  -2 191    0.30    1.44
  -6  -1 202    0.65    1.14
  -5  -5 159    6.42    1.67
  -5  -4 179   -1.48    1.50
  -5  -3 193    1.91    1.46
  -4  -6 152   42.96    2.72
  -3  -7  94    0.83    2.07
  -3  -7  97   50.83    3.15
  -3  -7 100    0.50    2.09
  -3  -7 130   -0.86    2.04
  -3  -7 133   33.62    2.81
  -3  -7 136   -0.41    1.98
  -3  -7 139    2.71    1.62
  -3  -6 168    1.38    1.80
  -3  -6 171    4.88    1.50
  -3  -5 188    4.47    1.55
  -2  -7 161   17.52    2.18
  -2  -6 181    3.77    1.64
  -2  -5 195    9.69    1.51
  -1  -8 142   -0.78    1.81
  -1  -7 174    7.60    1.85
   0  -8 158   34.41    2.44
 -11   3  82    6.53    1.99
 -11   3  85    2.93    2.57
 -11   3 145    4.43    2.32
 -11   3 148   18.04    2.19
 -11   4 156    9.90    2.23
 -11   4 159    5.33    2.05
 -11   5 164    0.16    1.61
 -10   1  79    0.42    1.96
 -10   1 148    2.50    2.39
 -10   1 151    1.21    1.70
 -10   3 173   11.26    2.01
 -10   5 183   -0.85    1.34
  -9  -1 133    8.70    2.50
  -9  -1 139    3.14    2.31
  -9   0 162   36.54    2.73
  -9   2 184    1.91    1.67
  -8  -2  81   -4.46    2.48
  -8  -2  84   35.43    3.26
  -8  -2 150    1.93    1.67
  -8  -1 170   14.25    2.17
  -7  -3 152    5.19    2.41
  -7  -2 172   -0.40    1.88
  -7  -1 186   -0.34    1.56
  -6  -4 151    2.16    2.13
  -6  -4 154   -1.80    2.06
  -6  -3 174    3.20    1.83
  -6  -3 177    9.55    1.58
  -6  -1 199    3.21    1.33
  -5  -5 150   20.97    2.76
  -5  -5 153   23.07    2.34
  -5  -3 190    1.06    1.55
  -5  -2 201    5.14    1.45
  -3  -7 103   19.83    2.17
  -3  -7 106   -3.23    2.13
  -3  -7 109  123.96    4.36
  -3  -7 115    2.94    2.15
  -3  -7 118    5.18    2.32
  -3  -7 124    1.38    2.18
  -3  -7 127    0.96    1.61
  -3  -6 165    0.48    1.92
  -3  -5 185    2.45    1.60
  -2  -6 178   20.41    2.11
  -1  -8  97   90.13    3.93
  -1  -8 100  212.26    5.22
  -1  -8 136   -0.21    1.94
  -1  -8 139   25.91    2.15
  -1  -7 171   -1.60    1.66
   0  -7 178   19.23    1.94
 -11   3  91  118.35    4.63
 -11   3  94   46.69    3.56
 -11   3 136   71.90    3.66
 -11   3 139    4.52    2.29
 -11   3 142   20.42    2.31
 -11   4 153   -0.57    2.01
 -11   5 161    1.37    1.84
 -10   1  85   27.30    2.71
 -10   1  88    9.36    2.61
 -10   1  91   -0.92    2.31
 -10   1 139    1.78    2.33
 -10   1 142   15.25    2.64
 -10   1 145   -0.45    1.70
 -10   2 162   -2.46    1.50
 -10   3 170    2.96    1.90
 -10   4 178    2.23    1.70
  -9  -1 103   -1.71    1.98
  -9  -1 106    3.06    2.78
  -9  -1 109   75.92    4.21
  -9  -1 112   42.31    3.64
  -9  -1 115   19.82    3.07
  -9  -1 118   15.21    2.98
  -9  -1 121   41.17    3.50
  -9  -1 124   16.80    2.86
  -9  -1 127    1.30    1.76
  -9  -1 130    0.47    1.75
  -9   0 156   33.26    2.90
  -9   2 181    1.50    1.71
  -9   3 189    1.65    1.46
  -8  -2  90   -1.71    2.38
  -8  -2  93   33.19    3.35
  -8  -2 138   -2.65    2.24
  -8  -2 141    7.46    2.51
  -8  -2 144   34.09    2.65
  -8  -1 164   42.15    2.94
  -8  -1 167   -0.86    1.43
  -8   1 189    7.07    1.72
  -7  -3  86   11.81    2.42
  -7  -3 143    4.43    2.37
  -7  -3 146    4.12    2.43
  -7  -3 149   -0.53    1.61
  -7  -1 183   -0.17    1.68
  -7   0 194    3.63    1.51
  -7   1 202   -0.59    1.24
  -6  -4 148   -2.66    2.07
  -6  -3 171   17.49    2.28
  -6  -2 188   11.71    1.59
  -5  -5  87    8.21    2.46
  -5  -5  90   23.15    2.87
  -5  -5 141    4.85    2.23
  -5  -5 144   18.83    2.54
  -5  -5 147    0.29    1.62
  -5  -4 173    4.41    1.44
  -5  -3 187    3.79    1.62
  -5  -2 198    6.26    1.50
  -4  -2 208    4.56    1.28
  -3  -5 182    1.39    1.68
  -3  -4 196   11.87    1.77
  -2  -7 149    8.73    2.15
  -2  -7 152   29.74    2.57
  -2  -6 175   -0.24    1.74
  -2  -5 192   26.51    2.05
  -2  -4 203   13.26    1.50
  -1  -8 106   35.27    3.00
  -1  -8 109   76.64    3.59
  -1  -8 112   63.88    3.37
  -1  -8 115    0.60    2.13
  -1  -8 124   32.20    2.79
  -1  -8 127   25.22    2.58
  -1  -7 168    0.47    1.29
  -1  -6 185    1.23    1.54
  -1  -5 199    2.11    1.38
   0  -8 152   22.86    2.29
   0  -6 192   10.46    1.58
 -11   3  97   32.83    2.89
 -11   3 100  352.94    7.15
 -11   3 103    5.40    2.65
 -11   3 106   -4.03    2.52
 -11   3 109  216.14    5.80
 -11   3 112   24.06    3.13
 -11   3 115   37.27    3.26
 -11   3 118   21.92    3.19
 -11   3 121  188.50    5.44
 -11   3 124    4.26    2.52
 -11   3 127   40.76    3.33
 -11   3 130   35.38    3.12
 -11   3 133   45.72    2.94
 -11   4 147    0.55    1.91
 -11   4 150   -1.05    1.87
 -11   5 158    3.31    1.91
 -10   1  94   15.26    2.27
 -10   1  97   91.80    4.23
 -10   1 100   33.65    3.34
 -10   1 103   -2.01    2.34
 -10   1 106    2.22    2.48
 -10   1 124   15.88    2.79
 -10   1 127    1.93    2.39
 -10   1 130   -1.24    2.48
 -10   1 133    5.58    2.51
 -10   2 153   10.46    2.32
 -10   3 167   21.13    2.35
 -10   4 175    2.26    1.77
  -9   0 150   71.83    3.70
  -9   3 186    6.28    1.73
  -9   4 191    3.46    1.45
  -8  -2  96  240.47    5.93
  -8  -2  99   -4.33    2.69
  -8  -2 105   64.51    4.10
  -8  -2 108  120.61    4.69
  -8  -2 111   -2.99    2.39
  -8  -2 114   21.50    3.03
  -8  -2 117  104.94    4.45
  -8  -2 120   -1.80    2.41
  -8  -2 123    7.64    2.56
  -8  -2 126   -2.61    2.54
  -8  -2 129   56.09    3.61
  -8  -2 132   22.86    2.47
  -8  -2 135   -0.12    1.77
  -8   0 178    5.19    1.55
  -8   1 186    0.88    1.64
  -7  -3  89    1.02    1.87
  -7  -3  92  280.98    6.44
  -7  -3  95    6.80    2.91
  -7  -3 134    0.36    2.42
  -7  -1 180    9.53    2.03
  -7   1 199    3.35    1.42
  -6  -4 136   15.90    2.67
  -6  -4 139   34.79    3.04
  -6  -4 142    0.21    1.69
  -6  -2 185    2.24    1.41
  -6  -1 196   10.71    1.68
  -6   0 204    1.60    1.25
  -5  -5  99   -0.74    2.19
  -5  -5 129    0.28    2.08
  -5  -5 132    7.78    2.29
  -5  -5 135    1.64    2.17
  -5  -5 138   13.64    2.04
  -5  -3 184    0.07    1.75
  -5  -1 206    0.54    1.18
  -4  -4 183    2.81    1.94
  -4  -2 205    4.47    1.38
  -3  -6 159    0.27    1.50
  -3  -5 179    1.55    1.79
  -3  -4 193    1.58    1.60
  -2  -7 140    0.59    2.03
  -2  -7 143   34.90    2.89
  -2  -7 146   -1.69    1.91
  -2  -6 172   17.30    2.21
  -2  -5 189   -0.05    1.49
  -1  -7 162   16.58    2.14
   0  -8 146    0.19    1.74
 -11   4 141   10.46    2.34
 -11   4 144   45.95    3.01
 -11   5 152    3.80    1.97
 -10   1 109   65.53    3.49
 -10   1 112   37.30    2.93
 -10   1 115   20.24    2.49
 -10   1 118   14.23    2.35
 -10   1 121   42.16    3.01
 -10   3 164    2.22    2.08
 -10   4 172   28.39    2.42
 -10   5 177    8.10    1.76
 -10   6 179    0.64    1.48
  -9   0 144   -1.84    2.45
  -9   2 175    1.60    1.90
  -9   3 183    2.24    1.66
  -9   4 188    8.08    1.70
  -8  -1 155    3.69    2.44
  -8   0 172    3.90    2.01
  -7  -3 104  273.65    6.48
  -7  -3 107    1.78    2.63
  -7  -3 110   -5.48    2.57
  -7  -3 113  280.75    6.63
  -7  -3 119   51.12    3.65
  -7  -3 122    2.01    2.60
  -7  -3 128    5.11    2.10
  -7  -2 160   50.55    3.28
  -7  -2 163   24.85    2.31
  -7  -1 177    9.12    2.12
  -6  -4  97  190.32    5.22
  -6  -4 100  127.07    4.72
  -6  -4 103   -4.76    2.41
  -6  -4 106  166.96    5.39
  -6  -4 109  211.94    5.79
  -6  -4 112   22.16    2.99
  -6  -4 115    2.71    2.37
  -6  -4 118   -2.67    2.40
  -6  -4 121  141.29    4.86
  -6  -4 124   -0.34    2.57
  -6  -4 127   33.85    3.11
  -6  -4 133   10.29    2.07
  -6  -3 162    9.69    2.30
  -6  -2 182    0.30    1.79
  -6  -1 193    7.15    1.73
  -5  -5 105   78.52    3.57
  -5  -5 108   44.39    2.96
  -5  -5 111   24.75    2.92
  -5  -5 114    2.95    2.38
  -5  -5 117   -0.46    2.27
  -5  -5 120   -1.31    1.73
  -5  -5 123    0.79    1.68
  -5  -5 126    0.36    1.59
  -5  -4 164   30.71    2.69
  -5  -3 181    1.73    1.92
  -5  -2 195    5.95    1.60
  -5  -1 203   -0.38    1.21
  -4  -4 180   -0.39    1.96
  -3  -6 150   29.06    2.71
  -3  -6 153    0.91    2.12
  -3  -5 176    1.30    1.88
  -2  -7  98  123.38    4.37
  -2  -7 134   -2.43    2.09
  -2  -7 137   16.38    2.40
  -2  -6 169    3.02    1.92
  -2  -5 186   19.38    2.01
  -2  -4 200   14.20    1.71
   0  -7 172   -0.47    1.69
   0  -5 200    1.87    1.22
   1  -7 179   -1.04    1.57
   1  -6 193    0.80    1.30
 -11   4  99    7.75    2.71
 -11   4 132   14.85    2.63
 -11   4 135   11.07    2.48
 -11   4 138    9.19    1.85
 -11   5 146    4.14    2.02
 -10   2 141   10.06    2.56
 -10   2 144   35.46    3.07
 -10   2 147   -0.66    1.65
 -10   3 158    5.25    2.09
 -10   3 161   -0.77    1.94
 -10   4 169   16.06    2.28
 -10   5 174    1.07    1.79
 -10   6 176    8.34    1.68
  -9   0  90   21.82    2.37
  -9   0  96    1.80    2.32
  -9   0 138   38.24    3.35
  -9   2 172    0.32    1.83
  -9   3 180    6.93    1.89
  -9   5 190    1.64    1.38
  -8  -1 149   -2.48    2.48
  -8   1 180   12.08    2.04
  -8   3 196    1.35    1.41
  -7  -2 154   -1.04    2.15
  -7  -2 157   -1.47    2.26
  -7  -1 174   -0.50    1.83
  -7   0 188    1.91    1.34
  -7   1 196   13.88    1.81
  -7   2 201    3.52    1.49
  -6  -2 179   17.49    1.87
  -6  -1 190   24.50    2.22
  -6   1 206    0.53    1.23
  -5  -4 158    7.72    2.44
  -5  -3 178   -2.30    1.81
  -5  -2 192   22.27    2.09
  -5   0 208    0.21    1.14
  -4  -4 177    7.04    1.89
  -4  -3 191   -0.38    1.67
  -4  -2 202   -0.10    1.43
  -4  -1 210   19.65    1.64
  -3  -6 144    6.27    2.39
  -3  -6 147    1.29    1.68
  -3  -5 173    5.75    1.97
  -3  -2 209   18.59    1.68
  -2  -7 101   73.68    3.29
  -2  -7 104    0.96    2.14
  -2  -7 107   28.73    2.72
  -2  -7 110    9.56    2.51
  -2  -7 113  196.66    5.15
  -2  -7 116   -0.44    2.13
  -2  -7 119    2.52    2.14
  -2  -7 128   -1.70    1.53
  -2  -6 166    4.13    1.94
  -2  -4 197    6.21    1.54
  -2  -3 208    1.20    1.20
  -1  -7 153   19.98    2.38
  -1  -6 179    2.54    1.42
  -1  -5 193    0.71    1.39
  -1  -4 204    3.42    1.32
   0  -8 110  123.91    4.15
   0  -8 122   37.92    2.75
   0  -8 128   17.63    2.43
   0  -7 166    0.24    1.70
   0  -6 186    1.04    1.61
   1  -7 176    3.99    1.75
 -11   4 102   62.17    3.71
 -11   4 105  213.18    5.77
 -11   4 108   52.57    3.53
 -11   4 114   18.25    3.13
 -11   4 117  248.88    6.11
 -11   4 120   -0.90    2.41
 -11   4 123   40.89    3.22
 -11   4 126   10.76    2.75
 -11   5 143    0.58    2.09
 -10   2  93   30.86    3.45
 -10   2  96  253.44    6.28
 -10   2 132   29.84    3.08
 -10   2 135    2.46    2.56
 -10   2 138    2.46    2.38
 -10   3 155   18.46    2.59
 -10   4 166   13.00    2.31
 -10   5 171    1.37    1.92
  -9   0 102    0.94    1.85
  -9   2 169    0.91    2.08
  -9   3 177    9.70    2.05
  -9   4 185   -0.72    1.49
  -9   5 187    1.41    1.49
  -8  -1 140   10.23    2.57
  -8  -1 146   69.46    3.42
  -8   0 166   16.54    2.41
  -8   4 198    0.32    1.25
  -7  -2 151    1.41    2.24
  -7   1 193   10.45    1.83
  -6  -3 153   25.21    3.04
  -6  -3 156   51.57    2.99
  -6  -2 176   -0.27    1.40
  -6   0 198    4.72    1.53
  -5  -4 155   -0.71    1.64
  -5  -2 189    3.21    1.79
  -5  -1 200   20.09    1.86
  -4  -4 174    1.74    1.76
  -4  -3 188    9.98    1.89
  -4  -2 199    2.21    1.44
  -3  -6 135    2.44    2.34
  -3  -6 138    5.57    2.24
  -3  -5 170    5.85    2.05
  -2  -6 160   24.76    2.55
  -2  -6 163    1.84    1.51
  -2  -5 183    8.43    1.61
  -1  -7 147   14.91    2.22
  -1  -7 150    9.06    2.11
  -1  -5 190    2.17    1.52
   0  -8 116    0.07    1.43
   1  -8 144    4.13    1.81
   1  -7 173    1.65    1.60
   1  -6 190    2.58    1.39
 -11   5 131    7.54    2.30
 -11   5 134    8.72    2.36
 -11   5 137    5.51    2.45
 -10   2  99   -0.39    2.08
 -10   2 111    0.31    2.67
 -10   2 114   14.42    3.01
 -10   2 117  110.56    4.60
 -10   2 120   -3.60    2.35
 -10   2 123    6.26    2.56
 -10   2 126   -2.84    2.42
 -10   2 129   44.75    3.03
 -10   3 149    2.25    2.33
 -10   3 152    6.04    1.79
 -10   4 160   27.41    2.58
 -10   5 168    6.84    2.15
  -9   2 166    0.50    2.07
  -9   3 174    4.03    1.87
  -8  -1  92    0.35    1.77
  -8  -1  98   14.77    2.73
  -8  -1 128   16.32    2.73
  -8  -1 131    8.98    2.69
  -8  -1 134    8.13    2.55
  -8  -1 137   13.50    2.19
  -8   0 160  136.22    4.67
  -8   1 174   -0.19    1.82
  -8   3 190    1.35    1.61
  -8   4 195    1.84    1.39
  -7  -2 145   -1.40    2.26
  -7   0 182   16.72    2.17
  -7   1 190   28.56    2.27
  -7   2 198    5.26    1.74
  -6  -3 144    3.62    2.33
  -6  -3 147    0.03    2.24
  -6  -3 150    4.27    1.88
  -6  -2 170   24.84    2.75
  -6  -1 184    1.11    1.90
  -5  -4 143    4.32    2.30
  -5  -4 149   32.28    2.62
  -5  -3 172   -0.82    1.91
  -5  -2 186   26.19    2.46
  -5  -1 197    2.62    1.58
  -4  -5 136   19.40    2.76
  -4  -5 139    3.47    2.63
  -4  -4 171    4.59    1.52
  -4  -3 185    0.81    1.74
  -4  -1 207    1.06    1.32
  -3  -6  99    0.92    1.53
  -3  -6 102    1.53    2.02
  -3  -6 105   45.45    3.06
  -3  -6 108   43.22    3.17
  -3  -6 111   43.24    3.18
  -3  -6 114   -1.16    2.39
  -3  -6 117  114.08    4.37
  -3  -6 120   24.82    2.88
  -3  -6 123    0.07    2.09
  -3  -6 126   -1.59    2.09
  -3  -6 129   47.50    2.88
  -3  -5 164   31.58    2.79
  -3  -2 206    7.91    1.63
  -2  -5 180    3.36    1.84
  -2  -4 194    3.26    1.60
  -2  -3 205    9.31    1.55
  -1  -7 141   -0.78    1.96
  -1  -7 144    8.74    2.09
  -1  -6 170   24.31    2.27
  -1  -6 173   -0.52    1.26
  -1  -4 201    1.29    1.30
   0  -7 160   67.06    3.13
   0  -6 180    1.99    1.56
   1  -8 138    1.46    1.71
   1  -8 141    0.53    1.78
   1  -6 187    8.49    1.63
 -11   5 122    3.99    2.30
 -11   5 125   36.52    3.11
 -11   5 128   -0.24    2.14
 -10   3 143    3.18    2.47
 -10   3 146    4.07    2.25
 -10   4 157   10.11    2.42
 -10   5 165   16.21    2.33
 -10   6 170    3.54    1.71
  -9   4 179   -1.83    1.66
  -9   5 184    4.66    1.65
  -8  -1 107   16.86    2.41
  -8  -1 110    6.93    2.67
  -8  -1 113   23.78    3.02
  -8  -1 116   14.10    2.81
  -8  -1 119    5.50    2.05
  -8  -1 122    4.89    1.87
  -8  -1 125    9.94    2.10
  -8   1 171    8.45    2.22
  -7  -2  94  125.94    4.60
  -7  -2 130    8.96    2.55
  -7  -2 133   -0.98    2.47
  -7  -2 136   13.68    2.67
  -7  -2 139   13.11    2.17
  -7  -1 162   -0.58    2.13
  -7  -1 165   -0.06    1.60
  -7   2 195    4.15    1.67
  -6  -3 138   -1.95    2.43
  -6  -3 141    9.43    2.51
  -6  -2 167   33.80    2.92
  -6  -1 181    6.19    2.14
  -6   0 192   11.14    1.94
  -6   1 200   19.52    1.91
  -5  -4 134    3.78    2.31
  -5  -4 137   31.10    3.10
  -5  -4 140    6.12    2.41
  -5  -3 166    1.65    2.05
  -5  -3 169    3.01    1.56
  -5  -2 183   18.26    2.34
  -5  -1 194   20.68    2.12
  -5   1 210   16.43    1.57
  -4  -5 100    0.85    2.32
  -4  -5 106   -0.77    2.12
  -4  -5 121   39.65    3.18
  -4  -5 124    9.01    2.53
  -4  -5 130    2.08    2.44
  -4  -5 133   14.06    2.22
  -4  -4 165    2.97    2.16
  -4  -3 182    9.73    2.10
  -4  -1 204   11.70    1.62
  -3  -5 161    6.58    2.34
  -2  -6 151    5.69    2.27
  -2  -6 154    0.40    1.52
  -2  -5 177    5.61    1.99
  -2  -4 191    6.22    1.75
  -1  -7 132   24.48    2.77
  -1  -7 135   11.60    2.31
  -1  -5 187    6.42    1.76
  -1  -4 198    2.79    1.40
  -1  -3 209    0.83    1.13
   0  -7 154    1.58    1.84
   0  -5 194    2.17    1.44
   1  -7 167    1.69    1.85
   1  -5 198    0.71    1.29
 -10   3  95   11.22    2.89
 -10   3 131   69.55    3.75
 -10   3 137   16.22    2.69
 -10   3 140   28.54    2.52
 -10   4 151   -0.06    2.05
 -10   5 162    5.74    2.23
 -10   6 167   -0.83    1.68
  -9   1  92    1.43    2.55
  -9   1  98   15.04    2.68
  -9   1 128   14.93    2.82
  -9   1 131    5.95    2.63
  -9   1 134   17.01    2.87
  -9   3 168   -2.07    2.05
  -9   4 176   12.81    2.14
  -9   5 181   -0.28    1.77
  -9   6 183    1.28    1.48
  -8   0 148   44.55    3.32
  -8   1 168   13.48    2.35
  -8   4 192    0.50    1.53
  -8   5 194    8.86    1.63
  -7  -2 100   71.04    3.51
  -7  -2 103   10.26    2.20
  -7  -2 106   25.86    2.89
  -7  -2 109   43.75    3.29
  -7  -2 112    2.85    2.34
  -7  -2 115   24.52    2.93
  -7  -2 118   52.65    3.49
  -7  -2 121    2.14    2.35
  -7  -2 124   -1.24    1.71
  -7  -2 127    2.28    1.85
  -7  -1 156   79.41    3.89
  -7  -1 159    0.67    2.27
  -7   0 176   21.62    2.07
  -7   1 187   14.03    1.70
  -7   4 202    3.67    1.37
  -6  -3 102  172.36    5.26
  -6  -3 105   17.72    2.77
  -6  -3 108   67.73    3.68
  -6  -3 111   57.36    3.52
  -6  -3 114   31.28    3.05
  -6  -3 117   25.89    2.89
  -6  -3 120   -3.01    2.20
  -6  -3 123   32.03    3.06
  -6  -3 132   14.76    2.24
  -6  -2 161    3.98    2.38
  -6  -2 164   23.17    2.34
  -5  -4  98  221.43    5.70
  -5  -4 107    5.72    2.39
  -5  -4 110   17.56    2.64
  -5  -4 113   12.04    2.52
  -5  -4 116   -1.10    2.24
  -5  -4 119   13.91    2.49
  -5  -4 122   -1.70    2.22
  -5  -4 125   -1.16    2.12
  -5  -4 131   -0.62    1.62
  -5  -3 163    7.15    2.27
  -5  -2 180    1.54    2.02
  -5   0 202   -0.56    1.35
  -5   1 207    1.07    1.29
  -4  -5 109   -1.26    1.73
  -4  -5 115   -1.02    1.68
  -4  -5 118    0.40    1.80
  -4  -4 159    4.30    2.26
  -4  -4 162    6.37    2.17
  -4  -3 179   30.81    2.53
  -4  -2 193   -0.64    1.63
  -3  -3 192   20.59    2.28
  -3  -2 203    0.38    1.39
  -3  -1 211    0.91    1.30
  -2  -6 145   22.21    2.69
  -2  -6 148    0.94    1.61
  -2  -5 171   -0.41    1.87
  -2  -5 174   25.07    2.08
  -2  -4 188   18.68    2.05
  -1  -7 108    1.43    2.23
  -1  -7 111   30.59    2.83
  -1  -7 114    0.09    2.04
  -1  -7 120   30.29    2.73
  -1  -7 123   -1.00    2.02
  -1  -6 164    9.34    2.23
  -1  -5 184    9.34    1.90
  -1  -3 206    2.15    1.33
   0  -4 202    2.32    1.34
   1  -7 164   12.06    2.11
   1  -6 184    6.54    1.72
   1  -4 206    1.33    1.17
 -10   3  98  308.16    6.76
 -10   3 101   45.88    3.91
 -10   3 110   -3.11    2.65
 -10   3 113  259.94    6.33
 -10   3 116   -0.11    2.59
 -10   3 119   51.78    3.53
 -10   3 122   -3.16    2.52
 -10   3 125  102.09    4.30
 -10   3 128    3.23    2.50
 -10   4 145   10.53    2.37
 -10   4 148    1.19    2.11
 -10   6 164   11.33    2.13
  -9   1 101   -0.31    1.76
  -9   1 107   14.22    2.81
  -9   1 110    8.39    2.67
  -9   1 113   23.42    2.95
  -9   1 116   15.94    2.76
  -9   1 119    5.45    2.52
  -9   1 122    0.23    2.42
  -9   1 125   11.85    2.24
  -9   2 154    2.78    1.80
  -9   3 165    4.99    2.31
  -9   4 173    3.78    2.02
  -9   5 178    0.32    1.76
  -9   7 182    0.67    1.45
  -8   0 142   71.33    3.95
  -8   1 165    1.73    1.65
  -8   3 184   -1.51    1.90
  -7  -1 150   10.24    2.59
  -7   0 170    4.69    2.18
  -7   1 184   -1.75    1.26
  -6  -2 155   35.95    3.17
  -6  -2 158   28.75    2.96
  -6  -1 175   15.46    2.49
  -6   1 197    1.29    1.27
  -6   2 202    0.87    1.42
  -5  -3 160   24.12    2.37
  -5  -2 177    1.55    2.10
  -5  -1 191    5.42    1.58
  -4  -4 156  155.11    4.82
  -4  -3 176    2.71    2.00
  -4  -2 190    6.15    1.79
  -3  -3 189    9.60    2.06
  -3  -1 208    5.96    1.47
  -2  -6 139   48.78    3.21
  -2  -6 142    1.77    1.64
  -2  -5 168    2.91    1.97
  -2  -4 185    1.96    1.73
  -1  -6 161    5.95    2.04
  -1  -5 181    1.96    1.82
  -1  -4 195    2.59    1.53
   0  -7 148    2.99    1.54
   0  -6 174   18.27    1.77
   0  -5 188   -0.25    1.47
   0  -3 210    4.76    1.32
   1  -7 161    6.30    1.95
   1  -6 181    2.14    1.70
   1  -5 195    2.26    1.42
   2  -5 199   -0.89    0.99
   2  -5 199    0.47    0.72
 -10   4 139   31.96    2.92
 -10   4 142   -1.22    2.11
 -10   5 153   24.19    2.80
  -9   2 145   -2.34    2.45
  -9   2 148    4.35    1.93
  -9   3 159    2.65    2.26
  -9   3 162   10.61    2.34
  -9   7 179   -0.26    1.79
  -8   0 136    1.55    2.40
  -8   1 159   -0.03    2.35
  -8   3 181    0.18    1.94
  -8   4 186    2.64    1.70
  -8   5 191   -2.87    1.50
  -8   6 193    1.10    1.14
  -8   6 193    0.74    0.79
  -7  -1 144   48.13    3.47
  -7  -1 147    2.86    2.47
  -7   1 181    2.20    1.49
  -7   2 189    4.49    1.95
  -7   4 199   16.41    1.83
  -7   5 201    1.49    1.27
  -6  -2 152   71.38    3.86
  -6  -1 172    0.67    2.10
  -6   1 194   18.31    2.02
  -5  -3 151   18.76    2.80
  -5  -3 154   15.01    2.69
  -5  -2 174    6.09    2.19
  -5  -1 188    6.99    1.96
  -5   0 196    7.94    1.82
  -5   1 204   14.38    1.78
  -5   2 209   17.44    1.73
  -4  -4 150    7.56    2.46
  -4  -4 153   -1.38    1.80
  -4  -3 173    2.65    2.18
  -4  -1 198    0.25    1.66
  -4   0 206    7.60    1.58
  -3  -3 186    6.15    1.91
  -2  -6 121   14.06    2.50
  -2  -6 124   70.28    3.56
  -2  -6 127   26.70    2.76
  -2  -6 130   -1.38    2.06
  -2  -6 133   12.34    2.07
  -2  -4 182   16.00    2.15
  -1  -6 155    5.47    2.06
  -1  -6 158    0.56    1.43
  -1  -3 203    2.38    1.49
  -1  -2 211    2.14    1.27
   0  -7 136  127.81    4.23
   0  -7 142    2.49    1.57
   0  -6 168    1.99    1.77
   1  -7 155    4.52    1.86
   1  -7 158    1.09    1.34
   1  -6 178   21.57    2.22
   1  -5 192    7.52    1.67
   1  -4 203    0.47    1.27
   2  -6 185    0.76    1.55
   2  -5 196   12.67    1.78
 -10   4 130   -0.83    2.34
 -10   4 133   12.32    2.71
 -10   4 136   16.20    2.61
 -10   5 147   -1.78    1.97
 -10   5 150   21.86    2.57
  -9   2 136    8.18    2.57
  -9   2 139   14.07    2.70
  -9   2 142    3.27    1.90
  -9   3 156   64.06    3.71
  -9   4 167   -0.67    1.90
  -9   5 172    4.56    2.09
  -9   6 177    8.22    2.03
  -8   0 124    7.53    2.65
  -8   3 178    2.27    2.06
  -8   5 188    3.72    1.65
  -8   6 190    0.71    1.46
  -7  -1 135    3.14    2.38
  -7  -1 138    6.68    2.65
  -7  -1 141    6.74    2.07
  -7   1 178   19.89    2.18
  -7   2 186   21.77    2.40
  -6  -2 143   19.30    2.84
  -6  -2 146   -1.92    2.41
  -6  -1 169    0.88    1.65
  -6   2 199    4.50    1.62
  -6   3 204    7.90    1.58
  -5  -3 145   88.94    4.18
  -5  -3 148   89.92    4.15
  -5  -1 185    3.98    2.12
  -5   3 211    2.82    1.32
  -4  -4 141   75.41    3.81
  -4  -4 147    7.08    1.85
  -4  -3 170   13.02    2.33
  -4  -2 184    7.77    2.10
  -4  -1 195   -0.14    1.67
  -4   1 211    1.19    1.26
  -3  -3 183    7.49    2.07
  -3  -2 197    7.16    1.40
  -3  -1 205   22.03    1.96
  -2  -6 109   55.91    2.97
  -2  -6 112   55.35    2.94
  -2  -6 115    1.74    1.63
  -2  -5 159   28.70    2.73
  -2  -5 162    7.87    2.26
  -2  -1 212    1.43    1.36
  -1  -6 149    9.74    2.24
  -1  -6 152   -0.58    2.00
  -1  -5 175    0.13    1.79
  -1  -4 189    0.61    1.71
   0  -7 124  231.68    5.41
   1  -7 152   -1.58    1.74
   1  -6 175    0.46    1.70
   2  -6 182   15.33    2.01
 -10   4 103   -4.30    2.51
 -10   4 106  167.25    5.33
 -10   4 109  232.99    6.03
 -10   4 112   22.71    3.00
 -10   4 115    4.99    2.45
 -10   4 118   -2.88    2.39
 -10   4 121  133.03    4.75
 -10   4 124   -5.81    2.31
 -10   4 127   35.73    2.74
 -10   5 141    4.55    2.27
 -10   6 152   48.22    3.12
  -9   2  97    7.49    2.77
  -9   2 100   75.93    4.03
  -9   2 121    1.88    2.42
  -9   2 124    0.59    2.36
  -9   2 127    5.39    2.67
  -9   2 130    6.87    2.56
  -9   2 133   -0.44    1.80
  -9   3 150    5.37    2.41
  -9   3 153   25.46    2.97
  -9   4 164   28.69    2.82
  -9   5 169   12.45    2.33
  -9   7 176   85.91    3.16
  -8   1 147   -0.85    2.58
  -8   1 150    8.80    2.72
  -8   3 175   23.47    2.66
  -8   4 183    3.90    1.91
  -7  -1 102  110.31    4.45
  -7  -1 120   12.84    2.69
  -7  -1 123    3.93    2.37
  -7  -1 132   -0.87    1.71
  -7   0 158    6.46    2.58
  -7   1 172   -0.10    2.10
  -7   1 175    8.96    1.78
  -7   2 183   17.11    2.36
  -7   4 196    9.08    1.82
  -7   5 198   20.47    1.89
  -6  -2 134    2.04    2.55
  -6  -2 137  125.15    4.70
  -6  -2 140    0.48    1.89
  -6  -1 163    1.90    2.53
  -6   0 180    1.66    1.52
  -6   1 188    6.78    1.96
  -6   3 201   15.91    1.89
  -5  -3 136   35.00    3.17
  -5  -3 139    0.60    2.37
  -5  -2 165   30.84    2.93
  -5  -1 182   62.52    3.26
  -5   1 201    8.15    1.43
  -5   2 206    5.31    1.53
  -4  -4 132   31.98    3.11
  -4  -4 135   36.90    3.33
  -4  -4 138   -2.52    1.85
  -4  -3 164    3.21    2.24
  -4  -3 167   27.02    2.35
  -4   1 208    7.85    1.49
  -4   2 213    4.93    1.29
  -3  -3 180   -0.42    1.81
  -3  -2 194    0.39    1.55
  -3  -1 202   10.95    1.76
  -3   0 210   20.43    1.77
  -3   1 215   -1.39    1.12
  -2  -5 156   12.41    2.58
  -2  -4 176    2.46    2.01
  -2  -4 179    1.91    1.50
  -1  -6 143   35.00    2.92
  -1  -6 146   -1.04    1.98
  -1  -5 172    8.11    2.09
  -1  -3 200    5.54    1.62
  -1  -2 208    0.34    1.45
   0  -7 112  342.23    6.46
   0  -7 118    9.07    2.21
   0  -5 182    1.06    1.65
   0  -4 196    2.37    1.24
   0  -2 212    6.51    1.29
   1  -7 146   -1.42    1.84
   1  -7 149   15.74    1.87
   1  -6 172    9.69    1.86
   1  -5 189    2.11    1.63
   1  -4 200    3.01    1.51
   2  -5 193    1.86    1.51
   2  -4 204    1.98    1.20
 -10   5 135    1.43    2.19
 -10   5 138   14.44    2.52
 -10   6 146   24.23    2.71
 -10   6 149    3.75    2.32
  -9   2 109   37.62    2.81
  -9   2 112    5.23    1.94
  -9   2 115   24.08    2.55
  -9   2 118   45.42    3.04
  -9   3 144    1.46    2.33
  -9   3 147    0.14    2.25
  -9   4 158    8.48    2.37
  -9   4 161   13.34    2.09
  -9   5 166    0.69    2.12
  -9   6 171    3.74    1.96
  -8   3 172    0.76    2.28
  -8   4 180   -0.48    1.93
  -8   5 185    2.84    1.75
  -8   6 187    1.50    1.57
  -7  -1 105    0.39    1.84
  -7  -1 108   -0.08    1.76
  -7  -1 114   17.21    2.32
  -7  -1 117    0.54    1.87
  -7   0 152  258.92    6.30
  -7   2 180    1.38    2.05
  -7   6 197   -0.70    1.34
  -6  -2 104   22.42    2.65
  -6  -2 107   15.25    2.49
  -6  -2 110    7.14    2.40
  -6  -2 116    8.94    2.47
  -6  -2 119   49.48    3.36
  -6  -2 122   35.96    3.28
  -6  -2 125  128.80    4.74
  -6  -2 131   21.72    2.43
  -6  -1 157   16.93    2.94
  -6  -1 160   89.99    4.13
  -6   0 174   20.08    2.56
  -6   1 185    5.08    2.15
  -6   2 193    1.20    1.65
  -6   5 205    2.08    1.29
  -5  -3 124    6.30    2.33
  -5  -3 127    4.94    2.48
  -5  -3 130   -0.79    2.36
  -5  -2 162    8.21    2.56
  -5   1 198   -0.27    1.62
  -5   3 208    2.74    1.36
  -4  -4 108   36.54    3.13
  -4  -4 114   25.65    2.85
  -4  -4 117   19.56    2.69
  -4  -4 123  191.07    5.40
  -4  -4 126   -2.10    2.35
  -4  -4 129   42.95    2.92
  -4  -3 161   47.91    3.34
  -4  -2 178   41.94    2.94
  -4  -1 192   12.47    2.15
  -4   0 200   11.98    1.88
  -3  -3 177   25.46    2.53
  -3  -2 191    3.58    1.84
  -2  -5 153    4.00    1.77
  -1  -6 134   13.67    2.46
  -1  -6 137   24.67    2.99
  -1  -6 140  272.43    5.96
  -1  -5 169    3.07    2.00
   0  -6 156    7.15    2.03
   0  -3 204    0.96    1.31
   1  -7 140  254.76    5.56
   1  -6 169    1.08    1.66
   1  -5 186   -0.38    1.50
   1  -3 208   -0.24    1.24
   2  -6 176    2.55    1.66
 -10   5 123    2.57    2.23
 -10   5 126    0.27    2.17
 -10   5 129    0.11    2.15
 -10   5 132    8.12    1.88
  -9   3 138    1.02    2.42
  -9   3 141    7.66    2.53
  -9   4 155    0.86    2.26
  -9   5 163   -1.62    1.96
  -9   6 168    1.97    1.87
  -9   7 170   -0.16    1.74
  -8   3 169    0.35    2.12
  -8   4 177    3.64    1.90
  -8   5 182    1.26    1.82
  -8   6 184    6.23    1.81
  -7   2 177    3.06    2.14
  -7   4 190   12.94    2.02
  -7   5 195    9.64    1.85
  -6  -1 154   19.80    2.93
  -6   1 182   58.33    3.20
  -5  -3 106    8.63    1.90
  -5  -3 109   94.24    3.74
  -5  -3 112   25.36    2.40
  -5  -3 115    6.98    1.81
  -5  -3 118    5.51    1.83
  -5  -2 159   50.36    3.07
  -5   1 195   -2.26    1.66
  -5   2 203    0.32    1.12
  -5   4 210    2.81    1.35
  -4  -3 155   49.64    3.44
  -4  -3 158   20.71    2.38
  -4   1 205   19.40    1.93
  -3  -4 151   88.77    4.14
  -3  -2 188    9.78    2.10
  -3  -1 199    0.80    1.62
  -3   1 212   -0.53    1.26
  -2  -5 144  221.14    5.61
  -2  -4 170   15.58    2.53
  -2  -2 198   11.82    1.97
  -1  -6 122   97.95    3.93
  -1  -6 125    3.42    2.49
  -1  -6 128  178.25    5.02
  -1  -5 163    3.29    2.10
  -1  -5 166   16.72    2.01
  -1  -4 183   -2.42    1.65
  -1  -3 194   30.02    2.33
   0  -5 176   13.74    2.06
   1  -7 131   72.87    3.44
   1  -7 137   20.55    2.23
   1  -5 183   -0.88    1.71
   1  -4 197   10.52    1.74
   1  -2 213    4.49    1.23
   2  -7 150    1.02    1.62
   2  -7 153    5.53    1.88
   2  -5 190   -0.87    1.49
   2  -3 209    6.12    1.27
   3  -4 202    9.69    1.59
 -10   5 111   23.25    3.05
 -10   5 117    1.95    2.15
 -10   5 120   -0.99    1.63
 -10   6 134    3.61    2.19
 -10   6 137    7.87    2.33
  -9   3 126   13.52    2.69
  -9   3 129    5.74    2.49
  -9   3 132   18.15    2.86
  -9   3 135   28.99    2.64
  -9   4 149   32.81    3.13
  -9   4 152   63.99    3.26
  -9   5 160  136.00    4.48
  -9   6 165    1.29    2.15
  -9   7 167   -1.18    2.07
  -8   1 108    1.73    2.31
  -8   1 111    0.31    2.32
  -8   1 114   18.16    2.81
  -8   1 117    1.50    2.66
  -8   3 163    1.78    2.25
  -8   3 166    2.30    1.71
  -8   4 174   -1.54    1.86
  -8   5 179   -0.38    1.88
  -8   7 183    0.72    1.53
  -8   8 182    0.96    1.65
  -7   1 160   87.53    4.05
  -7   1 163    0.51    1.76
  -7   2 174    9.21    2.39
  -6  -1 151   12.12    2.29
  -6   0 168   46.38    3.24
  -6   1 179    8.71    2.37
  -6   2 190    6.35    1.52
  -6   3 195    0.74    1.85
  -6   5 202    3.14    1.46
  -5  -2 150   15.35    2.85
  -5  -1 173    1.25    1.68
  -5   0 184   14.29    2.45
  -5   2 200   13.42    1.89
  -5   3 205   11.76    1.77
  -4  -3 149   84.98    4.14
  -4  -1 186   18.19    2.35
  -4   3 212    1.32    1.31
  -3  -4 145   65.50    3.72
  -3  -4 148    0.61    2.63
  -3  -2 185    3.31    1.88
  -3  -1 196   12.28    2.14
  -3   0 204    2.29    1.54
  -2  -2 195   -0.04    1.80
  -2   1 216    2.23    1.26
  -1  -6 119   74.24    3.38
  -1  -5 160    1.56    2.18
  -1  -4 180   -1.91    1.76
   0  -6 150    3.73    1.97
   0  -1 214   -0.20    1.17
   1  -7 119   92.24    3.90
   1  -7 122  106.04    4.00
   1  -7 125    6.69    2.40
   1  -7 128  191.11    4.96
   1  -6 163    1.51    1.86
   1  -4 194   24.54    2.12
   1  -3 205    2.92    1.47
   2  -5 187    0.64    1.73
   2  -4 198   14.53    1.71
   3  -5 191    0.73    1.49
 -10   6 128    8.69    2.59
 -10   6 131    5.10    2.26
  -9   3 102  210.64    5.85
  -9   3 105   21.07    3.14
  -9   3 114   33.75    3.24
  -9   3 117   27.06    3.10
  -9   3 120   -1.64    2.30
  -9   3 123   33.66    2.73
  -9   4 143    2.81    2.30
  -9   4 146   -1.58    2.24
  -9   5 154   11.78    2.43
  -9   6 162   10.83    2.25
  -8   3 160   26.79    2.91
  -8   4 171    1.24    2.03
  -8   5 176    2.23    2.01
  -8   6 181    5.26    1.92
  -7   0 128   13.65    2.73
  -7   4 187    3.11    1.92
  -6  -1 139    3.70    2.44
  -6  -1 142    7.45    2.68
  -6  -1 145   67.61    3.63
  -6   1 176   13.77    2.49
  -6   2 187    7.32    2.18
  -5  -2 144    3.95    2.56
  -5   2 197    6.97    1.86
  -5   4 207    7.91    1.61
  -4  -1 183    0.89    2.00
  -4   0 194   -1.05    1.68
  -4   1 202   11.75    1.59
  -4   2 207   -0.14    1.37
  -3  -4 139   20.15    3.02
  -3  -4 142   10.16    2.70
  -3  -3 168    4.62    2.37
  -3  -1 193   15.81    2.13
  -3   1 209    6.49    1.52
  -2  -5 126   60.29    3.42
  -2  -5 129    4.83    2.76
  -2  -5 132  385.52    6.98
  -2  -2 192    0.10    1.72
  -2  -1 203   -1.57    1.56
  -1  -5 154    1.54    2.10
  -1  -4 177   12.30    2.16
  -1  -3 191   -1.57    1.80
   0  -3 198   40.75    2.44
   0  -2 206    0.63    1.39
   1  -6 160    1.41    1.89
   1  -5 180   -0.25    1.19
   1  -3 202   18.29    1.79
   2  -6 170   13.32    2.09
   2  -5 184    5.63    1.82
   2  -3 206   16.92    1.68
   3  -4 199   -1.52    1.47
  -9   4 137   33.28    3.02
  -9   5 151    4.30    2.42
  -9   6 159   -0.39    1.91
  -9   7 164    1.68    1.90
  -8   2 137  131.48    4.89
  -8   2 140    0.71    2.66
  -8   3 157   23.70    2.95
  -8   4 168    6.42    2.21
  -8   5 173    7.63    2.25
  -8   6 178   14.96    2.13
  -8   7 180   35.53    2.47
  -7   0 116   17.28    2.74
  -7   0 122    3.17    1.91
  -7   1 151   10.99    2.94
  -7   1 154   15.85    2.34
  -7   2 168   -0.42    2.17
  -7   4 184    5.52    2.09
  -7   5 189    1.14    1.44
  -6  -1 130   28.59    3.10
  -6  -1 133  113.22    4.51
  -6  -1 136    0.41    1.82
  -6   1 173   -0.05    2.22
  -6   2 184    8.96    2.12
  -6   5 199    4.72    1.61
  -5  -2 135   43.86    3.33
  -5  -2 138   -3.39    2.55
  -5  -1 164   81.49    3.95
  -5   0 178   63.12    3.43
  -5   3 202    1.55    1.31
  -4  -2 163   12.59    2.60
  -4  -2 166    4.09    1.95
  -4  -1 180    0.12    2.06
  -4   3 209    0.69    1.34
  -3  -4 130   44.01    3.35
  -3  -2 179   14.12    2.41
  -3   2 211    2.28    1.31
  -2  -5 117    2.81    2.37
  -2  -5 123   92.31    3.70
  -2   0 208    6.75    1.54
  -2   1 213    5.66    1.32
  -1  -5 151   10.04    2.33
  -1  -4 174    2.47    1.96
  -1  -3 188    7.04    2.08
   1  -6 154   -0.68    1.92
   1  -6 157    4.54    1.63
   1  -5 177    9.34    1.90
   1  -4 191    0.66    1.50
   2  -4 195   -2.47    1.43
   3  -5 188   10.63    1.75
  -9   4 128   25.09    2.94
  -9   4 131   -0.49    2.34
  -9   4 134    2.45    1.80
  -9   5 148   23.90    2.76
  -9   6 156   64.02    3.35
  -9   7 158    2.39    1.98
  -9   7 161   17.46    2.27
  -8   2 125  121.06    4.70
  -8   2 128    2.04    2.54
  -8   2 131   23.97    3.02
  -8   2 134    0.43    2.04
  -8   3 151   13.08    3.01
  -8   3 154   18.69    2.40
  -8   4 162    4.01    2.34
  -8   4 165    4.18    1.79
  -8   5 170    6.52    2.13
  -8   7 177   -3.13    1.90
  -7   2 165   26.15    2.51
  -7   4 181    0.03    2.09
  -7   5 186   23.42    2.37
  -7   6 188    7.91    1.81
  -7   7 190    1.81    1.55
  -7   8 189   -2.10    1.29
  -6  -1 115    0.94    2.31
  -6  -1 118    2.16    2.62
  -6  -1 121   86.28    3.98
  -6  -1 124    8.90    2.51
  -6  -1 127   13.07    2.19
  -6   1 170   20.71    2.85
  -6   2 181    4.91    2.10
  -6   3 189    9.00    2.05
  -6   5 196   10.47    1.86
  -6   6 198    0.23    1.38
  -5  -2 129  277.98    6.43
  -5  -2 132   50.00    3.15
  -5  -1 158    4.52    2.54
  -5   1 186   16.78    2.39
  -5   2 194    0.52    1.82
  -5   3 199    0.08    1.58
  -4  -3 125  105.79    4.26
  -4  -3 134   10.92    2.17
  -4  -2 160   76.02    3.93
  -4   1 196   13.30    2.15
  -3  -4 115  101.60    4.28
  -3  -4 118   48.71    3.47
  -3  -4 121   16.58    2.74
  -3  -4 127  102.17    3.99
  -3  -1 190   -0.88    1.31
  -3   0 198    5.43    1.87
  -3   1 206   15.78    1.62
  -1  -5 145    0.24    2.43
  -1  -5 148   79.26    3.42
  -1  -4 171   -1.32    1.93
  -1  -3 185   13.15    2.37
  -1   0 212    6.21    1.45
   0  -6 132  182.42    4.77
   1  -6 151    7.58    2.16
   1  -4 188    6.28    1.83
   1  -3 199    0.33    1.52
   1  -2 207    0.65    1.39
   2  -6 161   55.55    3.00
   2  -6 164    8.71    1.66
   2  -5 181   12.87    1.96
   2  -3 203    1.43    1.36
   3  -5 185    0.27    1.71
   3  -4 196   12.06    1.72
  -9   4 104   41.73    3.31
  -9   4 107    0.71    2.50
  -9   4 110   15.56    2.84
  -9   4 113    6.72    2.62
  -9   4 116    2.90    2.56
  -9   4 119   16.92    2.79
  -9   4 125   -0.71    1.75
  -9   5 139    2.05    2.35
  -9   5 142   14.04    2.60
  -9   6 153    0.48    1.62
  -8   2 107   16.63    2.84
  -8   2 110   14.81    2.79
  -8   2 116    8.78    2.62
  -8   2 119   55.29    3.62
  -8   2 122   29.99    2.80
  -8   3 148   88.65    4.26
  -8   4 159    1.26    2.56
  -8   5 167    0.39    2.22
  -8   6 172   20.15    2.57
  -8   7 174    5.66    1.99
  -7   1 142    6.41    2.27
  -7   4 178   19.69    2.58
  -7   5 183    7.41    2.13
  -7   8 186    0.05    1.69
  -6   0 150   27.74    3.10
  -6   1 167    2.39    2.38
  -6   2 178   42.00    3.02
  -6   3 186    8.31    2.05
  -6   7 197   -0.58    1.42
  -5  -2 114    5.29    2.46
  -5  -2 117  335.46    6.85
  -5  -2 120   12.24    2.14
  -5  -2 123   -1.58    1.57
  -5  -1 152  214.45    5.85
  -5  -1 155   -1.68    2.47
  -5   0 172   15.02    2.59
  -5   1 183   -0.45    2.06
  -5   2 191    0.11    1.90
  -5   3 196   11.47    1.96
  -5   4 201   -0.24    1.55
  -5   6 205    0.99    1.02
  -4  -3 116    5.04    2.36
  -4  -3 119    0.74    1.75
  -4   2 201    5.12    1.67
  -4   3 206    4.04    1.50
  -4   4 208    1.54    1.33
  -3  -2 173   91.21    4.06
  -3  -1 187    2.14    1.91
  -3   1 203    1.22    1.63
  -3   2 208    0.92    1.50
  -2  -2 186    4.13    1.92
  -2  -1 197    4.94    1.37
  -2   1 210    3.33    1.43
  -1  -5 139  106.24    4.51
  -1  -5 142   71.24    3.32
  -1  -4 165   21.24    2.54
  -1  -4 168    1.62    1.57
  -1  -3 182    9.80    2.24
  -1   1 214   -0.22    1.19
   0  -4 178    3.96    1.97
   0  -3 192    1.96    1.29
   0  -2 200   46.76    2.55
   1  -6 145   -1.31    2.13
   1  -5 171   -0.36    1.76
   1  -4 185   12.39    1.96
   1  -3 196    7.75    1.77
   2  -6 158    6.22    2.05
   2  -5 178   11.36    1.96
   2  -4 192    2.16    1.65
   2  -2 208    7.88    1.45
   3  -5 182   24.77    2.12
   3  -3 204    2.20    1.26
  -9   5 133   12.55    2.59
  -9   5 136   14.22    2.65
  -9   6 147   -0.75    2.13
  -9   7 152   28.77    2.78
  -8   3 139    1.78    2.48
  -8   3 142   16.21    2.95
  -7   1 130   21.61    3.20
  -7   1 133  117.84    4.72
  -7   1 136    1.54    2.04
  -7   2 156   72.08    3.76
  -7   4 175    3.52    2.37
  -7   6 185    1.03    1.81
  -6   0 144   83.09    4.09
  -6   1 161   16.60    2.94
  -6   3 183    4.74    2.15
  -6   5 193    0.29    1.86
  -5  -1 149   77.47    4.22
  -5   0 166   62.52    3.67
  -5   1 180    0.47    2.11
  -5   2 188   12.09    2.39
  -4  -2 148   55.39    3.57
  -4  -2 151    2.29    2.35
  -4  -1 168    2.29    2.32
  -4   1 193   13.09    1.79
  -4   2 198   16.03    2.13
  -4   3 203    2.35    1.55
  -3  -3 147    0.85    2.34
  -3   1 200    4.22    1.81
  -3   3 210    5.50    1.41
  -2  -2 183   -1.17    1.84
  -2  -1 194   10.05    2.07
  -2   0 202    4.79    1.75
  -2   2 212    6.00    1.44
  -1  -5 130  169.35    4.92
  -1  -5 133   -5.11    2.56
  -1  -4 162    9.06    2.46
  -1  -3 179   11.83    2.37
  -1  -1 201    0.47    1.80
   1  -6 139   95.89    3.98
   1  -6 142   83.83    3.65
   1  -5 168    2.88    1.89
   1  -4 182    8.85    1.94
   1  -2 204   44.06    2.31
   2  -5 175    2.89    1.82
   2  -4 189    2.30    1.74
   2  -3 200    3.10    1.56
   2  -1 213    2.60    1.24
   3  -4 193   14.17    1.92
   3  -2 209    6.66    1.35
  -9   5 127   15.27    2.65
  -9   6 141    1.51    2.20
  -9   7 149    6.64    2.24
  -8   3 130    5.17    2.60
  -8   3 136   35.33    2.87
  -8   4 150    4.12    2.42
  -8   4 153   -2.22    1.94
  -8   5 161    2.93    2.28
  -7   5 177    4.58    2.16
  -7   7 184    0.50    1.68
  -7   8 183    0.18    1.56
  -6   0 138  164.47    5.27
  -6   2 172   12.66    2.61
  -6   5 190    1.36    1.84
  -6   7 194   -0.14    1.48
  -6   8 193    2.62    1.43
  -5  -1 140    1.06    2.37
  -5  -1 143    3.38    2.49
  -5  -1 146   18.42    2.51
  -5   1 177    1.42    2.28
  -5   3 193    0.67    1.85
  -5   4 198   -0.08    1.31
  -5   6 202    3.75    1.45
  -4  -2 142   23.61    3.02
  -4   1 190    0.73    1.91
  -4   5 207    8.66    1.73
  -3  -3 141   78.39    3.92
  -3  -2 167    8.21    2.44
  -3  -1 181    4.60    2.23
  -3   2 205   -0.10    1.55
  -3   4 212   -0.64    1.22
  -2  -2 180   18.47    2.42
  -2   3 214    9.80    1.41
  -1  -5 121   -5.26    2.35
  -1  -5 124  272.29    5.96
  -1  -5 127  130.73    4.22
  -1  -1 198    0.10    1.68
  -1   2 216    1.64    1.25
   0  -5 152   12.24    1.91
   0  -4 172    5.03    2.14
   0  -3 186   58.89    3.10
   1  -6 133    0.29    2.66
   1  -6 136  642.53    8.66
   1  -5 162    7.40    2.06
   1  -5 165   15.43    1.89
   1  -3 193    7.03    1.88
   1  -2 201    0.92    1.60
   1   0 214    1.45    1.23
   2  -6 152    4.76    2.04
   2  -5 172    1.83    1.77
   2  -4 186    2.28    1.70
   2  -3 197    4.72    1.66
   3  -6 162   -0.35    1.96
   3  -5 179   14.55    2.04
   3  -4 190    0.94    1.62
   4  -3 202    9.43    1.44
  -9   5 106    0.75    2.41
  -9   5 109   -0.05    2.48
  -9   5 112   63.19    3.66
  -9   5 115   -0.08    2.40
  -9   5 118    1.11    2.49
  -9   6 135    5.76    2.34
  -9   6 138    3.07    2.24
  -9   7 143   31.31    2.80
  -9   7 146   -2.37    1.99
  -8   3 121   75.89    3.89
  -8   3 127    6.44    2.53
  -8   4 147    7.10    2.55
  -8   5 155    2.87    2.34
  -8   5 158   10.33    2.49
  -8   6 163   -2.21    2.14
  -8   7 168   -2.48    2.02
  -7   4 169   24.88    2.94
  -7   6 179    2.34    2.01
  -7   9 179   -0.39    1.65
  -6   0 126    5.65    2.46
  -6   0 132   12.28    2.12
  -6   1 152  211.71    5.87
  -6   1 155    2.14    2.60
  -6   6 192   11.42    1.59
  -6   7 191    6.52    2.01
  -5  -1 134   12.66    2.71
  -5  -1 137  140.12    4.86
  -5   0 160  256.77    6.31
  -5   1 174  106.08    4.23
  -5   2 182   24.78    2.67
  -5   3 190    0.89    1.92
  -5   4 195    4.48    1.92
  -5   6 199    2.06    1.56
  -4  -2 136   14.80    2.64
  -4  -1 162    8.44    2.60
  -4   0 176    9.30    2.56
  -4   1 187    1.05    2.01
  -4   2 195   -0.85    1.85
  -4   6 206   -0.30    1.28
  -3  -3 135   17.47    2.89
  -3  -3 138  140.53    4.82
  -3  -2 164   26.99    2.56
  -3   1 197    4.53    1.98
  -3   2 202   20.12    2.13
  -3   5 211    2.16    1.31
  -2  -3 160   33.88    3.24
  -2  -2 177   45.42    3.08
  -2  -1 188    8.71    2.10
  -2   1 204   46.83    2.57
  -1  -4 156    9.85    1.94
   0  -5 146  113.73    4.15
   0  -2 194    3.57    1.80
   1  -5 159   12.10    2.18
   1  -4 179    7.29    1.61
   2  -5 169   80.47    3.36
   3  -6 159   17.95    2.40
   3  -5 176   23.12    2.38
   3  -3 198    5.82    1.55
   3  -2 206   18.82    1.70
  -9   6 126    2.66    2.24
  -9   6 132    8.29    2.46
  -9   7 137   14.90    2.44
  -9   7 140   -0.08    2.12
  -8   3 112   37.85    3.31
  -8   3 115    7.78    2.10
  -8   3 118    6.68    2.08
  -8   4 138   -0.22    2.41
  -8   4 141   86.51    4.12
  -8   5 152   47.43    3.31
  -8   6 160   22.73    2.66
  -8   7 165   17.07    2.26
  -7   4 166    1.19    2.30
  -7   5 174   25.81    2.29
  -7   6 176    4.45    2.03
  -7   7 178   19.65    2.35
  -7   8 180   33.79    2.41
  -6   0 120    4.32    1.83
  -6   1 149   69.37    4.14
  -6   2 166    2.07    2.00
  -6   3 174   17.77    2.77
  -6   5 187    9.18    2.14
  -6   8 190   -1.12    1.42
  -5  -1 125  163.16    5.02
  -5  -1 128   -2.05    2.24
  -5   0 154   -0.53    2.38
  -5   1 171   -0.03    1.81
  -5   2 179   16.47    2.60
  -5   3 187   -0.49    1.97
  -5   4 192    7.73    1.99
  -5   7 198   21.32    1.82
  -4  -2 127   17.75    2.56
  -4  -2 130   67.47    3.83
  -4  -1 156  264.90    6.35
  -4  -1 159    5.53    2.03
  -4   1 184    0.66    2.24
  -4   2 192    2.21    2.01
  -4   3 197    9.63    1.90
  -4   5 204    2.50    1.61
  -3  -1 175   -1.69    2.23
  -3   0 186    8.26    2.21
  -3   1 194   13.60    2.25
  -2  -3 154   -2.58    2.54
  -2  -1 185   18.23    2.41
  -2   0 196    6.01    1.99
  -2   3 211    0.02    1.33
  -2   4 213    4.41    1.30
  -1  -4 150    8.85    2.35
  -1  -1 195   -0.23    1.69
  -1   2 213    2.33    1.33
  -1   3 215   -0.41    1.19
   0   1 212    7.97    1.52
   1  -5 156   11.37    2.29
   1  -4 176    8.25    2.07
   1  -2 198    3.54    1.77
   1  -1 206   10.91    1.71
   2  -6 143   30.03    2.69
   2  -5 166    3.22    2.03
   2  -3 194   10.58    1.83
   2  -2 202    5.59    1.53
   3  -5 173   90.24    3.46
   3  -4 187   -0.31    1.71
   4  -3 199    1.91    1.33
  -9   6 120   31.89    3.12
  -9   6 123   -0.78    2.17
  -9   7 134   -0.81    2.27
  -8   4 132   28.76    3.08
  -8   4 135   38.38    3.25
  -8   5 146   16.01    2.65
  -8   5 149    5.90    2.48
  -8   6 157   13.79    2.49
  -8   7 162   13.54    2.20
  -8   8 164   18.23    2.24
  -7   3 149   90.71    4.55
  -7   4 163   10.83    2.61
  -7   5 171    4.70    1.77
  -7   6 173    0.17    2.10
  -7   8 177    0.34    1.83
  -6   1 143    5.29    2.79
  -6   1 146   18.58    2.50
  -6   2 160   71.26    4.04
  -6   3 171   18.62    2.92
  -6   5 184    9.36    2.08
  -6   6 186    0.68    1.85
  -6   7 188    6.73    1.84
  -6   8 187    0.38    1.77
  -6   9 186   -1.24    1.50
  -5  -1 119   27.26    2.41
  -5  -1 122    1.35    1.78
  -5   0 148  155.02    5.13
  -5   1 165   56.39    3.59
  -5   1 168    1.65    1.83
  -5   2 176   23.14    2.81
  -5   3 184    7.13    2.13
  -5   6 196   10.56    1.93
  -4  -2 121  192.05    5.30
  -4  -2 124    3.23    1.75
  -4  -1 153  124.72    4.99
  -4   0 170   79.09    3.91
  -4   1 181    4.90    2.47
  -4   2 189    3.99    2.03
  -3  -3 123   45.91    2.94
  -3  -2 152   93.95    4.18
  -3  -2 155    3.45    1.85
  -3  -1 172   19.21    2.28
  -3   1 191    0.85    1.92
  -3   3 204    0.47    1.53
  -3   5 208    2.58    1.32
  -2  -3 151    0.15    2.39
  -2  -2 171   15.27    2.49
  -2  -1 182    5.76    2.20
  -2   1 201    1.25    1.27
  -2   2 206    0.14    1.53
  -1  -4 144  223.87    5.63
  -1  -4 147    3.93    1.80
  -1  -1 192   59.49    3.11
  -1   0 200   44.01    2.67
  -1   2 210    2.77    1.38
   0  -4 160    4.34    2.19
   0   2 214   32.56    1.93
   1  -5 153   20.42    2.49
   1  -3 187    0.86    1.34
   1  -2 195    2.29    1.78
   2  -6 137   -6.70    2.28
   2  -5 163    7.90    2.11
   2  -4 180   16.06    2.13
   2  -3 191    3.21    1.76
   3  -4 184    0.92    1.71
   3  -2 203   -0.79    1.43
   4  -4 188    7.97    1.72
   4  -2 204    2.05    1.31
  -8   4 123  173.14    5.33
  -8   4 129   42.69    2.95
  -8   5 143   25.70    3.06
  -8   6 151    4.15    2.23
  -8   6 154    0.62    1.61
  -8   7 159   -1.73    2.04
  -7   2 117  342.61    7.05
  -7   2 120   12.79    2.96
  -7   2 123   -0.79    2.34
  -7   2 126   -4.63    1.92
  -7   3 146   13.18    2.97
  -7   4 157   16.63    2.93
  -7   5 165   15.65    2.58
  -7   5 168    0.95    1.67
  -7   8 174    5.97    2.28
  -6   2 157  146.54    5.09
  -6   3 168   -0.91    2.50
  -6   5 181    3.16    2.14
  -5   1 162    3.75    2.56
  -5   2 173   87.79    4.05
  -5   4 189    4.04    1.94
  -5   8 194    7.64    1.63
  -4  -1 150   -0.84    1.88
  -4   1 178   79.95    3.93
  -4   2 186    4.15    2.13
  -4   3 194   27.21    2.54
  -4   5 201    1.84    1.61
  -4   7 202    5.18    1.38
  -3  -2 149  210.39    5.70
  -3  -1 166   27.74    3.04
  -3   0 180   10.37    2.53
  -2  -3 145   81.08    4.02
  -2  -3 148    8.65    2.04
  -2  -2 165  105.07    4.21
  -2  -2 168    1.96    1.72
  -2   0 190    2.52    1.96
  -2   3 208   -0.06    1.40
  -2   4 210   13.97    1.63
  -1  -4 138   39.26    3.04
  -1  -4 141    9.75    2.14
  -1  -1 189    5.17    2.02
  -1   3 212    1.54    1.27
   0  -3 174   11.02    2.29
   0   0 204   38.38    2.53
   1  -5 147    2.52    2.14
   1  -4 170   24.33    2.52
   1  -3 184   47.55    2.89
   2  -6 128  309.81    6.13
   2  -6 131  127.54    4.33
   3  -6 147    1.03    1.65
   3  -5 167    3.70    1.94
   3  -1 208    1.56    1.29
   4  -3 196   11.58    1.71
  -8   4 111   92.84    4.30
  -8   4 117   23.85    3.10
  -8   4 120   17.23    2.46
  -8   5 140   43.61    2.90
  -8   6 148    3.25    2.42
  -8   8 158   28.39    2.64
  -7   3 143    4.14    2.04
  -7   4 154    1.29    2.69
  -7   5 162    7.37    2.47
  -7   6 170   25.46    2.43
  -7   7 172   -1.89    1.86
  -6   1 128    3.99    2.58
  -6   1 131   33.18    3.20
  -6   2 154   -0.80    2.00
  -6   7 185    1.90    1.78
  -6   8 184    1.88    1.77
  -6   9 183    0.59    1.48
  -5   0 142   22.44    2.49
  -5   1 159    4.65    2.65
  -5   2 170   15.04    2.85
  -5   3 181   11.47    1.90
  -5   4 186    1.43    1.89
  -5   6 193    0.25    1.75
  -4  -1 144   46.64    3.46
  -4   3 191   -1.19    2.12
  -4   4 196    1.87    1.70
  -4   5 198    2.79    1.73
  -3  -2 143   -0.20    2.32
  -3  -2 146    3.15    1.98
  -3  -1 163   -1.09    2.31
  -3   1 188    8.39    1.80
  -3   4 203    1.16    1.51
  -3   5 205    7.71    1.66
  -2  -3 139    7.40    2.47
  -2  -2 162    3.58    2.37
  -2  -1 179    1.55    1.68
  -2   1 195    3.01    1.92
  -1  -4 132  305.31    6.37
  -1  -4 135   31.88    2.58
  -1   1 202   22.61    2.13
  -1   2 207    0.33    1.48
   0  -4 154   23.72    2.63
   1  -5 141    8.60    2.44
   1  -4 167   22.54    2.53
   1  -3 181    9.13    2.20
   1  -1 200   49.35    2.69
   2  -5 157  124.34    4.17
   2  -4 174    1.41    1.93
   2  -3 188    7.23    1.62
   2  -2 196    7.64    1.83
   2  -1 204   45.38    2.36
   3  -5 164   25.59    2.50
   3  -4 181    3.96    1.69
   3  -3 192   20.65    2.11
   3  -2 200    5.35    1.60
   3   0 210    5.47    1.41
   4  -3 193   15.07    1.83
   5  -3 194   -0.70    1.58
   5  -2 202    0.05    0.49
  -8   5 131   50.37    3.51
  -8   5 134    5.98    2.51
  -8   6 142   -0.33    2.34
  -8   6 145   21.06    2.75
  -8   7 150    5.32    2.26
  -7   4 148   -0.44    2.53
  -7   4 151   95.32    4.27
  -7   5 159   24.59    2.90
  -7   6 167    3.99    1.75
  -7   9 170    0.46    1.83
  -6   2 145  147.58    5.18
  -6   2 148   59.28    3.82
  -6   5 175   -0.31    2.11
  -6   6 180   -1.35    2.00
  -6   7 182   14.46    2.13
  -5   0 130   59.43    3.49
  -5   1 153  115.05    4.85
  -5   3 178   10.37    1.94
  -5   4 183   -0.82    2.00
  -5   6 190    4.18    1.87
  -5   7 192   25.67    2.16
  -4  -1 135   45.25    3.27
  -4  -1 138   -0.52    2.37
  -4   0 158   45.11    3.53
  -4   1 172   23.14    2.89
  -4   2 183    1.06    1.61
  -4   7 199   17.30    1.83
  -3  -1 160  103.11    4.32
  -3   0 174   40.92    3.29
  -3   2 193    3.79    1.55
  -3   3 198   37.98    2.59
  -2  -3 136   81.09    3.57
  -2  -2 159    7.66    2.49
  -2   2 200   48.29    2.80
  -2   3 205    1.51    1.25
  -2   4 207    0.69    1.36
  -2   5 209   17.13    1.74
  -1  -4 129   -3.60    1.63
  -1  -1 186   -0.69    1.43
  -1   0 194    0.22    1.78
  -1   3 209    8.96    1.62
   0  -4 148   66.01    3.45
   0  -3 168   25.72    2.68
   0   1 206    9.45    1.67
   1  -5 138   47.85    3.20
   1  -4 164   -0.06    1.55
   1  -3 178   13.02    2.45
   1  -2 189    2.75    1.93
   1   1 210    2.20    1.43
   2  -5 154    2.46    2.10
   2  -4 171   18.17    2.33
   2  -3 185   14.04    2.21
   3  -4 178   70.29    3.15
   3  -1 205    1.31    1.34
   4  -5 168   -0.02    1.84
   4  -4 182   31.66    2.32
   4  -1 206    2.42    1.27
  -8   5 122   -1.93    2.37
  -8   5 125    0.39    2.49
  -8   6 139   49.20    3.61
  -8   7 147   12.25    2.47
  -8   8 152   17.76    2.41
  -7   3 125  102.32    4.36
  -7   3 128    6.82    2.65
  -7   3 131   51.93    3.18
  -7   4 145   63.91    3.91
  -7   5 156   14.31    2.71
  -7   6 161    8.20    2.37
  -7   6 164   10.24    1.99
  -7   7 166    1.77    1.99
  -7   8 168    0.68    2.03
  -7   9 167   -0.18    1.78
  -6   2 142   21.87    3.24
  -6   7 179    1.76    1.95
  -6   8 181    2.00    1.83
  -5   0 124    1.78    2.44
  -5   1 150   -0.57    2.50
  -5   2 164   26.12    3.31
  -5   3 175    2.61    1.71
  -5   4 180   -1.63    1.93
  -5   9 187    0.60    1.46
  -4  -1 129  139.92    4.71
  -4  -1 132   73.54    3.80
  -4   2 180   15.71    2.13
  -4   5 195    2.36    1.84
  -3  -2 128   36.49    3.05
  -3  -2 131   62.73    3.58
  -3  -2 134   27.17    2.55
  -3  -1 157   96.43    4.29
  -3   1 182   10.28    2.41
  -3   4 200    4.03    1.42
  -3   5 202    0.96    1.55
  -3   7 203    0.35    1.02
  -3   7 203    1.03    0.74
  -2  -3 127  142.48    4.68
  -2  -3 130    2.62    1.85
  -2  -1 170    1.65    2.32
  -2  -1 173   57.66    3.16
  -2   1 192   59.69    3.19
  -2   3 202   19.23    2.20
  -2   6 208    2.82    1.11
  -1  -2 169   61.64    3.76
  -1  -1 183   16.56    2.07
  -1   2 204   44.57    2.48
   0   0 198   35.60    2.58
   0   2 208    5.65    1.52
   1  -4 158    5.93    2.20
   1  -4 161   22.52    2.20
   1  -3 175    1.45    2.06
   1   2 212    0.28    1.27
   2  -5 148    5.65    2.10
   2  -5 151    0.58    1.50
   2  -4 168    0.70    1.93
   2  -3 182    9.97    2.06
   2   0 206    2.47    1.45
   3  -5 158   -5.67    2.02
   3  -4 175    0.72    1.79
   3  -2 197    4.19    1.34
   4  -3 190    0.70    1.64
   4  -2 198   15.71    1.82
   5  -3 191   -1.69    1.38
   5  -2 199    0.19    1.32
  -8   5 113   20.31    2.99
  -8   5 116  152.72    5.08
  -8   5 119   66.10    3.75
  -8   6 133    9.75    2.66
  -8   6 136  104.88    4.39
  -8   7 144    7.41    2.34
  -8   8 146   -1.44    1.94
  -7   3 116    4.28    2.60
  -7   3 119    3.41    2.30
  -7   3 122   16.34    2.32
  -7   5 153    6.11    2.51
  -7   6 158    0.30    2.18
  -7   8 165   14.72    2.31
  -6   2 136   16.10    3.12
  -6   2 139   10.30    2.28
  -6   6 174   21.72    2.57
  -6   8 178   19.04    2.29
  -5   1 144   49.68    3.52
  -5   1 147   13.73    2.24
  -5   2 161  265.70    6.44
  -5   3 172    1.09    1.74
  -5   8 188    3.32    1.63
  -4  -1 123   62.53    3.45
  -4  -1 126    0.31    1.66
  -4   1 166   29.17    3.08
  -4   2 177   37.88    2.77
  -4   4 190   18.53    2.05
  -4   7 196   11.22    1.78
  -4   8 195   -1.04    1.30
  -3  -1 151    4.79    2.46
  -3  -1 154   24.68    2.52
  -3   0 168    7.89    2.48
  -3   1 179    6.73    2.41
  -3   2 187   -0.56    2.21
  -3   4 197    7.50    2.03
  -2  -2 150   27.24    3.04
  -2  -2 153  106.30    4.08
  -2  -1 167   -1.50    2.19
  -2   1 189    4.16    2.15
  -2   4 204    3.00    1.55
  -2   5 206    8.40    1.57
  -1  -2 166   42.17    3.50
  -1  -1 180  255.37    5.88
  -1   1 196   85.55    3.43
  -1   3 206   17.94    1.91
  -1   4 208    7.48    1.48
  -1   5 210   18.92    1.67
   0  -4 142   96.69    3.67
   0  -3 162   12.48    2.58
   0   4 212   -1.01    1.08
   1  -5 129   -3.20    1.59
   1  -4 155   33.44    2.79
   1  -3 172   76.29    3.56
   1  -2 186    1.56    1.47
   1  -1 194    1.92    1.98
   1   1 207   -0.27    1.22
   2  -5 145   82.46    3.66
   2  -4 165  103.62    3.85
   2  -2 190    2.19    1.84
   2  -1 198    0.93    1.68
   3  -5 155    5.59    2.06
   3  -3 186   13.01    2.12
   3  -2 194   10.11    1.84
   3  -1 202   16.98    1.81
   4  -1 203    0.59    1.29
  -8   6 127   21.40    2.87
  -8   6 130    1.22    2.31
  -8   7 138    1.60    2.39
  -7   4 133   -0.34    2.62
  -7   5 147   55.05    3.63
  -7   5 150    0.81    1.83
  -7   6 155    5.49    2.32
  -7   7 160   67.82    3.48
  -6   5 166   16.31    2.65
  -6   7 176    4.02    2.09
  -5   1 141  197.26    5.65
  -5   2 155    4.56    2.55
  -5   2 158   -4.88    1.93
  -5   3 169   70.44    3.42
  -5   6 184    5.83    2.18
  -5   7 186   20.15    2.25
  -5   8 185    3.60    1.72
  -5   9 184    3.84    1.60
  -5  10 180   12.27    1.89
  -4   0 146   39.14    3.20
  -4   1 163    0.88    1.87
  -4   2 174    2.52    1.91
  -4   3 182    6.35    1.80
  -4   8 192   -0.01    1.46
  -4   9 191    0.30    1.34
  -3  -1 148   62.82    3.66
  -3   3 192    1.19    1.64
  -3   5 199    2.54    1.38
  -3   7 200    4.58    1.52
  -2  -2 147    9.58    2.54
  -2  -1 164   28.25    2.96
  -2   0 178   25.79    2.81
  -2   1 186    2.90    2.12
  -2   2 194    4.56    1.99
  -2   3 199   -0.95    1.79
  -2   4 201    5.53    1.75
  -2   6 205    4.87    1.50
  -1  -2 163    1.28    2.41
  -1  -1 177   12.72    2.67
  -1   2 201    2.92    1.49
   0   1 200   46.75    2.70
   1  -4 152    7.60    2.23
   1  -3 169   61.32    3.40
   1  -2 183   18.94    2.50
   1   1 204   42.81    2.41
   1   2 209    6.82    1.52
   1   3 211    2.41    1.33
   2  -5 139    5.59    2.16
   2  -5 142    3.67    2.13
   2  -4 162    4.29    2.13
   2   2 210   14.85    1.65
   3  -5 152   93.15    3.72
   3  -1 199    0.73    1.55
   3   1 209    0.49    1.25
   4  -3 187   -0.85    1.70
   4  -2 195    0.63    1.64
   5  -3 188    9.44    1.72
   5  -2 196   13.51    1.67
   5  -1 201    0.26    1.19
  -8   6 118   52.54    3.37
  -8   6 121   14.27    2.81
  -8   6 124   66.42    3.73
  -8   7 132   29.73    2.88
  -8   7 135   11.23    2.45
  -8   8 140   33.81    2.90
  -7   4 127  104.11    4.40
  -7   4 130   46.67    3.45
  -7   5 144  212.50    5.86
  -7   6 152    0.39    2.34
  -7   8 159    1.04    1.93
  -7   9 161   17.44    2.20
  -6   4 155   47.67    3.54
  -6   4 158    1.09    2.12
  -6   5 163    2.05    2.33
  -6   7 173    1.66    2.08
  -6  10 170    1.61    1.49
  -5   1 132   81.74    4.05
  -5   2 152   92.99    4.28
  -5   3 163    9.52    2.55
  -5   3 166    1.39    1.85
  -5   4 174    0.83    1.68
  -5   6 181    0.10    2.11
  -5   7 183    8.08    2.11
  -4   1 157   89.70    4.29
  -4   1 160   96.10    3.98
  -4   2 171   16.60    2.26
  -4   4 184    0.46    2.11
  -4   5 189    0.29    1.92
  -3  -1 142   16.38    2.88
  -3   0 162   35.11    2.73
  -3   1 173   65.51    3.79
  -3   5 196   11.53    1.94
  -3   8 196    2.07    1.32
  -2  -2 144   10.49    2.10
  -2   3 196    6.22    2.06
  -2   5 203   -0.50    1.06
  -1  -1 174    5.17    2.28
  -1   4 205   23.98    1.98
  -1   5 207    0.22    1.20
  -1   6 206   -0.83    1.19
   0  -4 130    1.89    1.98
   0  -3 156    6.23    2.28
   0   0 192   52.70    2.97
   1  -4 149   10.99    2.31
   1  -3 166   37.74    2.97
   1  -2 180  236.24    5.53
   2  -4 159    1.65    1.97
   2  -3 176   64.64    2.99
   2  -1 195    1.11    1.66
   3  -5 149  211.83    5.14
   3  -3 180    6.38    1.91
   3  -2 191    2.77    1.77
   3   0 204    0.09    1.35
   4  -5 159    4.60    1.62
   4  -3 184   -0.30    1.71
   4  -1 200    3.60    1.47
   5  -4 177    0.47    1.69
  -8   6 115   -1.83    2.46
  -8   7 126    6.98    2.36
  -7   4 121   13.07    2.81
  -7   4 124  118.54    4.63
  -7   5 138   37.66    3.39
  -7   7 154    0.06    2.24
  -7   8 156   47.10    3.05
  -7   9 158    4.17    2.00
  -6   4 152    7.96    2.88
  -6   5 160    2.87    2.35
  -6   6 168    2.43    1.74
  -6   8 172   24.36    2.57
  -6   9 171    3.28    2.03
  -5   1 126    4.80    2.60
  -5   2 149  218.57    5.98
  -5   3 160   33.51    3.18
  -5   4 171   -1.15    1.68
  -5   8 182    4.80    1.81
  -5   9 181    1.55    1.60
  -5  10 177    5.54    1.66
  -4   0 134    8.61    2.30
  -4   5 186    1.10    2.09
  -4   7 190   10.73    1.98
  -4   8 189    1.36    1.61
  -3  -1 136   15.63    2.51
  -3  -1 139   22.32    2.32
  -3   0 156  142.15    4.90
  -3   1 170    2.47    2.45
  -3   3 186   58.37    3.38
  -3   4 191   -1.80    1.97
  -3   7 197   -0.69    1.18
  -2  -2 135    7.06    2.38
  -2  -1 158    0.80    2.32
  -2   0 172   23.25    2.80
  -2   2 188   56.91    3.26
  -2   4 198   15.06    2.09
  -2   5 200    8.37    1.72
  -2   6 202   -0.85    1.42
  -1  -2 157   36.84    2.80
  -1  -1 171    4.74    2.27
  -1   0 182    6.56    2.26
  -1   1 190    3.35    2.04
  -1   2 195    0.15    1.92
  -1   3 200    5.67    1.85
   0  -3 150   17.22    2.53
   0   2 202    6.61    1.80
   0   5 208    0.85    1.22
   1  -4 143   40.17    3.05
   1  -4 146    0.01    1.53
   1  -3 163    0.87    2.12
   1  -2 177    9.33    2.77
   1   1 201    2.47    1.94
   1   3 208    7.52    1.48
   1   4 210   16.86    1.51
   2  -5 133   48.35    3.00
   2  -4 156   43.40    3.03
   2  -2 184   89.42    3.59
   2  -1 192   61.47    3.05
   2   2 207    0.25    1.34
   3  -5 146    0.26    2.04
   3  -4 166   26.06    2.59
   3  -2 188    9.09    1.98
   3  -1 196    7.14    1.83
   4  -5 156  213.70    4.91
   4  -2 192    0.44    1.52
   4   1 207    6.78    1.26
   5  -4 174   90.96    3.34
   5  -3 185    1.20    1.65
   5  -2 193    1.82    1.46
   5  -1 198    1.49    1.32
  -7   4 118   38.56    2.90
  -7   5 135  167.20    5.42
  -7   6 143   26.01    2.98
  -7   6 146    0.67    2.29
  -7   8 153   18.91    2.55
  -7   9 155    4.66    2.12
  -6   3 132   40.99    3.42
  -6   4 149    9.90    2.68
  -6   7 167    4.73    2.36
  -6   8 169    0.43    1.96
  -6   9 168    3.28    1.98
  -5   2 143   -1.84    2.40
  -5   2 146    0.69    2.12
  -5   4 168    4.32    1.97
  -5   7 180    2.81    1.52
  -5   8 179    1.57    1.84
  -5   9 178   -0.17    1.68
  -4   0 128   67.38    3.54
  -4   1 151    6.65    2.58
  -4   2 162    0.03    2.55
  -4   2 165  106.25    4.13
  -4   5 183   -0.98    1.94
  -4   7 187    2.45    1.86
  -4   9 185    0.15    1.79
  -3  -1 130   33.21    2.88
  -3  -1 133   54.72    3.31
  -3   5 193    1.19    1.29
  -3   7 194    1.03    1.66
  -3   8 193    2.11    1.49
  -2  -2 129    5.73    2.30
  -2  -2 132    4.09    2.27
  -2  -1 155    3.04    1.83
  -2   3 193    2.90    1.51
  -2   6 199    3.18    1.59
  -1  -2 151    6.07    2.46
  -1  -2 154    1.01    1.85
  -1  -1 168    7.68    2.37
  -1   4 202   10.55    1.84
  -1   6 203    1.64    1.39
   0  -1 178    2.26    2.32
   0   0 186   29.37    2.68
   0   1 194    3.57    1.98
   0   3 204    1.80    1.21
   0   4 206    7.11    1.48
   1  -4 140  192.12    5.12
   1  -3 160   15.36    2.45
   1  -2 174    1.60    2.17
   2  -3 170    3.06    2.10
   2   3 209   18.34    1.64
   3  -5 143   -0.10    1.89
   3  -4 163    0.06    2.04
   4  -3 181    2.70    1.69
   4  -2 189    4.92    1.82
   4  -1 197    8.21    1.68
   5  -3 182   24.41    2.14
   6  -1 196   10.29    1.62
  -7   5 129   10.00    3.13
  -7   6 140  253.15    6.28
  -7   8 150    7.49    2.23
  -7   9 152   27.69    2.66
  -6   3 126   46.45    3.40
  -6   3 129   58.91    3.66
  -6   4 143   27.79    3.26
  -6   4 146    8.24    2.15
  -6   5 154    1.59    2.60
  -6   6 162   25.58    2.45
  -6   7 164   14.31    2.45
  -6   8 166    5.40    2.02
  -6  10 164   12.56    2.22
  -5   2 140    2.93    2.56
  -5   3 154   -0.81    2.60
  -5   6 175   -0.42    2.09
  -5   7 177    3.02    2.01
  -5  10 174    1.14    1.61
  -4   1 148   58.27    3.30
  -4   2 159    3.95    2.47
  -4   3 170   22.33    2.84
  -4   8 186    0.59    1.64
  -3   0 150  118.35    4.54
  -3   1 164   33.84    3.23
  -3   2 175    0.45    1.78
  -3   3 180   27.59    2.82
  -3   9 189    3.15    1.67
  -2  -1 149  122.39    4.59
  -2   0 166    0.21    1.73
  -2   3 190   25.63    2.59
  -2   4 195    0.24    1.30
  -2   5 197    6.98    1.82
  -2   8 197    1.68    1.30
  -1  -2 148    1.60    2.31
  -1  -1 165   24.79    2.77
  -1   0 176  246.48    6.01
  -1   1 184  180.96    5.10
  -1   2 192   62.57    3.22
  -1   3 197    4.02    1.95
  -1   5 201    6.12    1.61
  -1   7 202   -1.11    1.25
   0  -3 144   94.66    3.94
   1  -4 134    0.00    2.15
   1  -4 137   14.34    2.05
   1  -2 171    5.80    2.25
   1   1 198    2.87    1.42
   1   3 205   17.25    1.87
   1   4 207   -0.72    1.23
   2  -4 150   30.73    2.84
   2  -3 167    1.08    2.05
   2  -1 189    3.59    1.95
   2   4 208    6.11    1.28
   3  -5 137  102.21    3.85
   3  -5 140   -0.92    1.38
   3  -4 160  112.68    4.05
   3  -3 174   37.33    2.70
   3  -1 193    8.25    1.94
   3   0 198   38.50    2.43
   3   1 203    2.77    1.54
   4  -5 147   12.95    2.16
   4  -3 178   63.92    3.01
   4  -1 194   20.86    2.03
   4   1 204    1.18    1.32
   4   2 206    0.53    1.13
   5  -4 171   -0.42    1.83
   5  -2 190    0.17    1.54
   5  -1 195    1.89    1.48
   5   0 200    0.77    1.29
  -7   5 120  189.77    5.53
  -7   5 123  105.87    4.50
  -7   5 126   54.67    3.28
  -7   6 134   11.02    2.74
  -7   6 137   21.77    3.20
  -7   7 142    3.48    2.39
  -7   8 147   14.39    2.44
  -7   9 149    6.28    2.27
  -6   3 123   50.96    3.44
  -6   4 140  412.83    7.84
  -6   5 151   11.24    2.70
  -6   6 156    7.61    2.44
  -6   7 161    6.25    2.30
  -6   8 163    1.17    1.94
  -6   9 165    1.47    2.00
  -6  10 161    8.56    2.34
  -5   2 137   90.96    3.90
  -5   3 151   -0.57    2.51
  -5   8 176    2.71    1.96
  -5   9 175    1.21    1.82
  -4   1 142   20.11    2.87
  -4   2 156   49.59    3.62
  -4   3 167   23.76    2.90
  -4   5 180    0.78    1.58
  -4   7 184    2.02    1.92
  -4   8 183    4.25    1.84
  -4   9 182    0.65    1.62
  -3   0 144   13.17    2.52
  -3   1 161   94.38    4.25
  -3   2 172   68.03    3.42
  -2   1 174    0.18    1.76
  -2   2 182   30.49    2.91
  -2   3 187   -1.11    2.02
  -2   4 192    1.46    1.99
  -2   5 194   -0.19    1.60
  -2   6 196   16.13    2.13
  -1  -2 142    1.02    2.27
  -1  -2 145    1.72    1.78
  -1  -1 162   11.07    2.46
  -1   2 189    4.19    2.14
  -1   3 194   13.83    2.17
  -1   6 200   17.59    1.84
   0  -3 138   25.00    2.60
   0  -1 172  219.73    5.79
   0   6 204    0.95    1.29
   1  -4 131   21.42    2.51
   1  -3 154    0.77    2.10
   1  -2 168    7.84    2.31
   1   1 195   -1.27    1.78
   1   2 200    5.51    1.85
   1   5 206    1.36    1.18
   2  -4 147    9.39    2.31
   2  -3 164   30.59    2.90
   2   3 206    6.35    1.51
   3  -5 134   32.03    2.82
   3  -4 157   90.84    3.79
   3  -2 182    9.12    2.17
   3  -1 190   25.00    2.27
   3   3 207    0.69    1.23
   4  -4 164   18.55    2.30
   4  -3 175    0.01    1.82
   4  -2 186    2.74    1.89
   5  -4 168    1.09    1.77
   5  -2 187    1.30    1.66
   5   1 202    0.95    1.16
   6  -3 180    1.36    1.48
   6  -2 188   15.91    1.87
   6   0 198   -0.05    1.20
  -7   5 117    3.14    2.88
  -7   8 144    4.38    2.40
  -7   9 146   -0.51    2.11
  -6   5 148   99.14    4.36
  -6   7 158    0.17    2.16
  -6   8 160   18.42    2.42
  -6   9 162    9.29    2.16
  -5   3 145   80.90    4.13
  -5   3 148    7.12    2.17
  -5   6 169    3.83    2.47
  -5   7 171    0.75    2.13
  -5   9 172    1.15    1.90
  -4   1 136   12.46    2.49
  -4   2 153  115.38    4.60
  -4   4 172    7.32    1.88
  -4   5 177    9.21    2.36
  -4   7 181    0.86    2.00
  -4  10 178    2.14    1.54
  -3   1 158   -1.14    1.81
  -3   4 182    6.65    2.23
  -3   6 189    9.01    1.74
  -3   9 186    6.43    1.66
  -2  -1 140    3.99    2.28
  -2  -1 143   11.88    2.17
  -2   1 171    3.28    1.86
  -2   4 189    5.76    2.03
  -2   8 194   -1.14    1.40
  -1  -2 139   62.66    3.63
  -1  -1 159    9.34    2.06
  -1   0 170    8.57    2.46
  -1   4 196   11.38    2.10
  -1   7 199    4.52    1.47
   0   0 180  261.60    5.98
   0   4 200   11.07    1.75
   0   5 202    0.00    1.38
   1  -3 151    7.10    2.25
   1   3 202   12.64    1.83
   1   4 204   13.16    1.64
   2  -4 141  130.81    4.30
   2  -4 144    8.34    1.83
   2  -3 161   93.01    3.91
   2   2 201    4.56    1.78
   2   4 205    5.42    1.35
   3  -2 179    2.39    1.95
   3   1 200    3.50    1.61
   4  -2 183    0.78    1.68
   4  -1 191   -0.26    1.62
   4   1 201   -0.11    1.38
   5  -1 192    6.57    1.70
   6  -1 193    1.28    1.38
   7  -1 191    4.88    1.40
  -7   6 125    6.04    2.69
  -7   6 128  191.70    5.60
  -7   7 136  127.95    4.68
  -7   8 141    0.34    2.09
  -7   9 143   30.55    2.74
  -6   4 128  310.49    6.82
  -6   4 131  125.60    4.84
  -6   5 145    0.71    2.00
  -6   6 150   -0.14    2.31
  -6   7 155    5.25    2.32
  -6   9 159   -0.82    1.96
  -5   2 125   25.72    2.58
  -5   3 142    1.80    2.60
  -5   6 166   18.12    2.82
  -5   8 170    5.51    2.06
  -5  10 168    0.97    1.84
  -4   1 130   33.53    3.08
  -4   1 133   45.45    2.98
  -4   2 150   26.27    2.63
  -4   3 161   24.49    2.95
  -4   8 180    2.33    1.89
  -4  11 171   -0.45    1.42
  -3   0 138   84.98    3.62
  -3   1 152  124.15    4.69
  -3   1 155    4.08    1.97
  -3   2 166   35.33    2.83
  -3   4 179   12.85    2.58
  -3   8 187    5.12    1.85
  -3  10 182    3.64    1.48
  -2   1 168    7.84    2.53
  -2   2 176  281.16    6.47
  -2   3 184   41.42    2.73
  -2   5 191    1.32    1.75
  -2   6 193    0.73    1.76
  -2   9 190    5.84    1.37
  -1  -2 133    3.82    2.24
  -1  -2 136   12.17    2.55
  -1  -1 153    2.62    2.54
  -1   1 178    1.46    2.29
  -1   2 186   -1.56    1.52
  -1   3 191    3.07    1.56
  -1   6 197    1.99    1.55
   0  -3 132   18.50    2.09
   0   7 200   -0.70    1.22
   1  -2 165   19.05    2.20
   1   0 184  196.37    5.28
   1   2 197    3.17    1.33
   1   3 199    0.97    1.62
   1   5 203    0.87    1.29
   1   6 202   -0.37    1.14
   2  -4 138   29.45    2.85
   2  -3 158    0.44    2.26
   2  -2 172   22.03    2.57
   2   5 204    5.77    0.94
   3  -4 151    7.54    2.24
   3  -1 187   -0.93    1.73
   3   3 204    4.85    1.40
   4  -4 158   41.69    2.79
   4  -3 172   19.96    2.31
   4   0 196    2.94    1.30
   5  -4 162    6.54    2.06
   5  -2 184    7.60    1.88
   5   1 199    2.32    1.27
   6  -3 177   24.52    2.13
   6  -2 185    1.76    1.67
  -7   7 130   34.22    3.08
  -7   8 138    0.19    2.09
  -6   4 125   -3.66    2.39
  -6   5 139   99.07    4.60
  -6   7 152   -0.56    2.18
  -6   8 157   10.48    1.90
  -6   9 156   52.19    3.13
  -6  10 155   -1.40    1.94
  -5   5 158    0.49    2.59
  -5   6 163    2.59    2.33
  -5   7 168    0.61    1.65
  -5   9 169    8.90    2.04
  -4   2 144   11.05    2.76
  -4   2 147    7.59    2.04
  -4   3 158    8.54    2.06
  -4   4 166    2.28    2.25
  -4   7 178   21.37    2.44
  -4   8 177    7.83    2.11
  -4   9 176   14.69    2.11
  -4  10 175    0.51    1.64
  -3   0 132   27.96    2.72
  -3   1 149  136.46    4.98
  -3   4 176    8.26    2.39
  -3   5 181   11.62    2.42
  -3   7 185    0.49    1.96
  -3   9 183    2.51    1.66
  -2  -1 131   -1.83    2.19
  -2  -1 134   54.79    3.06
  -2   1 165   21.89    2.86
  -2   3 181    8.45    2.47
  -2   5 188    8.81    2.04
  -2   8 191    3.69    1.67
  -1  -1 150    0.76    2.27
  -1   0 164   23.78    2.81
  -1   2 183   18.17    2.72
  -1   3 188    7.16    2.31
  -1   4 193   16.58    1.85
  -1   5 195   -0.42    1.66
   0   0 174   14.10    2.52
   0   2 190    3.68    1.56
   1  -3 142    2.28    2.04
   1  -3 145    0.02    1.53
   1  -2 162    9.46    1.97
   1   1 189    2.37    2.11
   2  -4 135    8.87    2.34
   2  -1 180  247.97    5.66
   2   1 193    4.67    1.96
   2   2 198   14.95    1.90
   2   4 202    0.37    1.25
   3  -2 176   83.98    3.60
   3  -1 184   49.83    2.92
   3   0 192    1.28    1.44
   3   4 203   -0.14    1.19
   4  -3 169   94.57    3.70
   4  -1 188    5.31    1.86
   4   1 198    0.29    1.52
   5  -3 173   89.77    3.46
   5   0 194    1.86    1.40
   5   2 201    0.29    1.12
   6  -3 174   11.83    1.97
   6  -1 190    1.73    1.45
   7  -1 188    5.41    1.44
  -7   6 116  330.74    7.00
  -7   8 135    5.74    1.80
  -6   4 122   11.35    2.14
  -6   6 144  284.61    6.54
  -6   7 149   12.80    2.53
  -6   8 154   -0.61    1.52
  -5   6 160    1.85    2.38
  -5   7 165   15.78    2.63
  -5   8 167   -0.86    1.95
  -5   9 166    0.14    2.05
  -5  10 165   14.15    2.16
  -4   7 175    1.64    2.23
  -4  10 172   22.25    2.23
  -4  11 168    7.18    1.73
  -3   1 146   38.26    3.23
  -3   2 157   38.27    3.25
  -3   2 160   13.82    2.20
  -3   3 168   25.66    2.92
  -3   5 178   11.59    2.38
  -3   8 184    0.20    1.40
  -3  10 179   -0.50    1.48
  -2   0 148  128.18    4.57
  -2   2 170   13.75    2.67
  -2   8 188   11.18    1.88
  -2  10 183    1.48    1.41
  -1   1 172  223.41    5.87
  -1   3 185   18.92    2.53
  -1   4 190   -0.53    2.01
  -1   5 192   14.03    2.14
  -1   6 194   24.05    2.24
   0  -1 160    0.22    2.31
   0   3 192   19.81    2.33
   0   6 198    5.74    1.51
   1  -3 139   64.16    3.42
   1  -2 156  161.02    4.88
   1  -2 159    6.19    1.89
   1   1 186    2.84    2.01
   1   3 196   13.88    2.07
   1   4 198   -1.55    1.47
   1   5 200   20.11    1.85
   1   7 198    6.02    1.32
   2  -4 132    3.26    1.61
   2  -3 152  121.39    4.29
   2  -2 166    0.07    2.08
   2  -1 177   13.64    2.81
   2   5 201    4.83    1.43
   3  -4 142   16.16    2.51
   3  -4 145  156.56    4.40
   3  -3 162   34.06    2.44
   3  -2 173   58.26    3.25
   3   3 201   15.58    1.79
   4  -4 152  160.30    4.56
   4  -3 166   26.44    2.59
   4  -2 177   45.30    2.82
   4  -1 185   12.81    1.97
   4   2 200   12.53    1.66
   5  -4 159    4.98    2.06
   5  -3 170   14.86    2.23
   5  -2 181   12.83    1.99
   6  -2 182   14.48    1.97
   6   0 192   12.30    1.63
  -7   8 129   15.67    2.65
  -6   5 130  168.73    5.29
  -6   7 146   -2.06    2.38
  -6   8 151    7.04    2.27
  -6   9 150   24.83    2.67
  -6  10 149    2.21    2.11
  -5   5 152   14.41    2.75
  -5   6 157    5.79    2.47
  -5   7 162    6.33    2.44
  -5   8 164   30.27    2.78
  -5   9 163   -0.82    1.97
  -5  10 162    2.38    2.02
  -4   2 135    7.24    2.53
  -4   2 138   25.60    2.61
  -4   3 149   11.92    2.74
  -4   3 152    5.14    2.06
  -4   4 160    6.78    2.57
  -4   7 172   -2.34    2.03
  -4   8 174    0.94    1.90
  -4   9 173    3.11    1.90
  -3   1 140    1.20    2.15
  -3   1 143    7.86    1.95
  -3   2 154    1.43    2.39
  -3   4 173    9.69    2.00
  -3   7 182   10.17    1.77
  -3   8 181    2.65    2.03
  -3   9 180    5.37    1.88
  -3  11 172   33.52    2.13
  -2   1 159    5.56    1.98
  -2   3 175    0.02    2.29
  -2   4 180   15.38    2.54
  -2   5 185    1.19    1.96
  -2   6 187    2.88    1.96
  -1  -1 144   11.91    2.50
  -1   2 177    8.95    2.83
  -1   4 187    2.27    1.98
  -1   7 193    8.66    1.47
  -1   9 188   -0.53    1.25
   0   2 184   78.98    3.67
   0   4 194   -2.74    1.33
   0   5 196    6.48    1.45
   1  -3 136   12.17    2.26
   1  -2 153    3.53    2.41
   1   0 178    0.62    2.19
   1   6 199    4.47    1.40
   2  -3 149  134.59    4.47
   2  -1 174    6.28    2.29
   2   1 190   26.65    2.62
   2   2 195   -0.19    1.17
   2   3 197    8.34    1.69
   2   4 199    3.08    1.46
   2   6 200    2.30    1.13
   3  -4 139   31.69    2.82
   3  -2 170    0.56    2.06
   3  -1 181    7.77    1.75
   3   4 200    2.59    1.30
   4   0 190   21.52    2.20
   4   1 195    3.11    1.64
   4   4 201   -1.46    0.89
   5  -4 156  270.04    5.61
   5  -2 178   10.91    1.92
   5  -1 186    2.63    1.77
   5   2 198   21.89    1.78
   6  -3 171   16.93    2.20
   6  -2 179    1.38    1.69
   6  -1 187    7.70    1.72
   6   1 194   -0.08    1.26
   6   2 196    1.42    1.12
   7  -2 180    5.63    1.69
   7  -1 185    1.72    1.37
   7   0 190    3.16    1.28
  -7   8 123   -0.94    1.85
  -7   8 126    7.40    2.32
  -6   7 143   35.78    3.30
  -6   8 148    1.75    1.74
  -6   9 147    3.17    2.18
  -5   4 138   44.80    3.68
  -5   6 154    2.39    2.38
  -5   7 159   24.84    2.90
  -5   8 161    6.47    2.47
  -4   2 132    0.67    2.36
  -4   3 146    0.16    2.45
  -4   6 167   -1.28    2.31
  -4   9 170    9.81    2.04
  -4  10 169   15.81    2.17
  -4  11 165   -0.19    1.57
  -3   1 137   53.31    3.41
  -3   3 162   11.22    2.60
  -3   4 170   21.25    2.34
  -3   5 175   -1.17    1.55
  -3   7 179   29.99    2.87
  -2   1 156  152.64    4.77
  -2   2 164    2.19    2.33
  -2   3 172   72.51    3.84
  -2   6 184    8.66    2.16
  -2   9 184    1.29    1.49
  -2  10 180   24.58    2.00
  -1  -1 141    2.78    1.71
  -1   2 174    4.01    2.40
  -1   5 189   21.02    2.43
  -1   6 191    4.53    1.39
  -1   7 190   23.45    2.20
   0  -1 154    2.92    2.49
   0   0 168  101.31    3.92
   0   1 176  249.31    5.98
   0   7 194    2.50    1.53
   1  -2 150    0.81    2.12
   1   1 183   20.56    2.63
   1   2 188    9.51    2.24
   1   3 193   15.29    2.10
   1   4 195    0.29    1.78
   1   5 197    2.29    1.51
   2  -2 160  192.00    5.19
   2   2 192    3.05    1.72
   2   5 198    4.39    1.39
   3  -4 136   12.83    2.40
   3  -2 167    2.17    2.08
   3  -1 178   16.37    2.35
   3   0 186   52.95    2.97
   3   3 198    3.32    1.56
   3   5 199   -1.08    0.97
   4  -4 146   37.35    2.75
   4  -3 163    1.69    1.64
   4  -2 174    2.88    1.53
   4  -1 182    9.33    2.00
   5  -4 153  121.42    4.18
   5  -3 167    0.92    1.86
   5  -1 183   -0.88    1.53
   6  -3 168    0.87    1.87
   6  -1 184    5.05    1.74
  -6   6 132  239.89    6.21
  -6   7 140  269.69    6.44
  -6   8 145   19.92    2.30
  -5   4 135   38.86    3.47
  -5   6 151   10.56    2.62
  -5   7 156    9.79    2.81
  -5   8 158   17.80    2.55
  -5   9 160  100.05    3.61
  -4   2 129    5.09    1.94
  -4   3 143   46.49    3.52
  -4   4 154   23.44    3.07
  -4   6 164   12.54    2.66
  -4   7 169   15.12    2.10
  -4  10 166   14.04    2.20
  -3   1 134   64.82    3.53
  -3   2 148    6.35    2.50
  -3   5 172    1.97    2.29
  -3   7 176    4.65    2.26
  -3   8 178    0.19    1.91
  -3  10 173   10.28    1.94
  -3  11 169   -1.29    1.57
  -2   0 136  107.00    4.16
  -2   1 150    1.19    2.25
  -2   9 181   -0.43    1.52
  -2  11 173    1.10    1.37
  -1  -1 135   37.06    2.98
  -1   0 152    1.49    2.30
  -1   3 179    0.16    2.25
  -1   4 184    1.76    2.07
  -1   6 188    7.39    1.91
  -1   9 185   -0.43    1.35
  -1  10 181    0.77    1.30
   0   3 186   13.12    2.35
   0   6 192    8.37    1.84
   0   8 190   10.15    1.66
   1   0 172  228.42    5.84
   1   3 190    0.05    1.93
   1   6 196    9.41    1.37
   1   7 195   -0.95    1.30
   2  -1 171    5.38    1.82
   2   3 194   -0.28    1.67
   2   4 196   13.74    1.86
   2   6 197    3.25    1.30
   3  -1 175    0.22    2.05
   3   2 193    3.64    1.95
   3   4 197   -1.13    1.25
   4  -3 160  109.87    4.05
   4  -2 171   17.77    2.30
   4  -1 179    8.92    2.06
   4   1 192    8.34    1.53
   4   4 198    1.57    1.36
   5  -4 150   -0.76    1.87
   5  -3 164   26.16    2.69
   5  -2 175    0.47    1.72
   5   0 188   -1.08    1.54
   5   2 195    8.11    1.64
   5   3 197    1.98    1.27
   6  -2 176    0.01    1.63
   6   1 191    4.21    1.41
   7  -2 177    6.30    1.71
   7  -1 182   11.40    1.73
  -6   7 137   23.12    3.20
  -6   8 142   -1.06    1.73
  -6   9 141    2.42    2.10
  -5   5 140  445.75    8.12
  -5   6 148   96.70    4.29
  -5   7 153    5.54    2.64
  -5   8 155    4.49    2.26
  -5   9 157    5.18    2.38
  -5  10 156   67.58    3.34
  -4   3 140  208.49    5.77
  -4   7 166    2.11    2.29
  -4   8 168    3.60    1.83
  -3   1 131    0.39    1.57
  -3   2 145   -1.32    2.11
  -3   3 156    7.81    2.49
  -3   8 175   23.81    2.53
  -2   1 147   18.19    2.64
  -2   2 158   10.20    2.53
  -2   3 169   57.12    3.27
  -2   4 174    1.65    2.37
  -2   5 179   12.98    2.01
  -2   6 181    2.77    2.01
  -2   8 182   -0.20    1.79
  -2  10 177    0.23    1.58
  -1   1 160    2.92    2.29
  -1   2 171    2.40    1.83
  -1   4 181    4.41    2.25
  -1   7 187   14.66    2.29
   0  -1 148    0.26    2.21
   0   1 170   11.17    2.48
   0   2 178   21.64    2.84
   0   4 188    7.81    1.70
   0   5 190   29.78    2.50
   0   9 186    0.83    1.33
   1  -2 144   12.14    2.49
   1   2 185   15.23    1.97
   1   4 192   12.78    2.09
   1   6 193    6.33    1.64
   1   8 191    1.20    1.29
   2  -3 137   52.09    3.13
   2  -3 140    1.28    1.63
   2  -2 154   23.49    2.66
   2  -1 168    7.71    2.35
   2   1 184   49.43    3.02
   2   5 195    4.29    1.51
   3  -3 150  113.46    4.19
   3   3 195    3.50    1.65
   3   5 196    2.23    1.43
   4  -4 140   59.08    3.23
   4  -3 157   96.75    3.88
   4  -2 168    2.20    1.98
   4   0 184    0.84    1.72
   4   1 189    3.20    1.80
   5  -4 147   16.56    2.37
   5  -3 161  235.76    5.34
   5  -2 172    1.28    1.91
   5  -1 180   -1.21    1.71
   5   1 190    3.13    1.59
   6  -3 165  212.92    4.97
   6  -1 181    0.78    1.55
   6   0 186    0.46    1.52
   6   2 193    1.44    1.23
   7  -2 174   23.94    2.06
   7   1 189    1.59    1.25
  -6   6 126  308.37    6.54
  -6   7 131   63.53    3.82
  -5   4 126   36.83    3.14
  -5   6 145    0.80    2.76
  -5   8 152   41.49    3.10
  -4   3 134    2.25    2.41
  -4   3 137   17.71    2.40
  -4   4 148   66.87    3.55
  -4   6 161   56.78    3.24
  -4   7 163   10.19    2.76
  -4   8 165    2.35    2.18
  -4   9 164   23.64    2.62
  -4  10 163   -1.94    1.80
  -4  11 159    5.64    1.80
  -3   2 142    3.48    2.21
  -3   4 161   26.79    2.95
  -3   7 173    4.19    2.30
  -3  10 170    1.44    1.82
  -3  11 166    1.41    1.60
  -2   1 144    9.82    2.36
  -2   3 166   41.07    2.93
  -2   4 171   16.98    2.84
  -2   5 176   27.39    2.86
  -2   6 178   39.23    2.91
  -2   8 179   17.38    2.30
  -2   9 178   -1.36    1.63
  -2  11 170    0.91    1.42
  -1   6 185    6.09    2.12
  -1  10 178    2.20    1.38
   1  -2 141    2.19    2.03
   1   2 182    8.49    2.26
   1   3 187    0.04    1.86
   1   4 189   20.56    2.29
   1   5 191    6.16    1.78
   1   7 192    0.81    1.36
   2  -3 134   71.27    3.54
   2  -1 165   24.69    2.77
   2   1 181    9.58    2.38
   2   2 186    3.74    1.92
   2   3 191   -0.23    1.79
   2   4 193    2.25    1.67
   2   6 194    4.54    1.40
   2   7 193    4.53    1.30
   3  -2 161   89.17    3.83
   3   0 180   22.58    2.15
   3   3 192   15.38    1.96
   3   4 194    1.75    1.45
   3   6 195    0.21    0.92
   4  -3 154   35.59    3.04
   4  -1 176   10.59    2.15
   4   4 195    0.99    1.30
   5  -4 144   48.29    3.07
   5  -2 169   70.99    3.24
   5   2 192   22.58    2.06
   6  -3 162   -4.99    1.95
   6  -2 173   37.17    2.51
   6   1 188    6.29    1.56
   6   3 192    1.26    1.13
   7  -1 179    1.16    1.60
   7   0 184    2.00    1.51
   8  -1 177   -2.53    1.69
   8   0 182   -0.83    1.37
   8   1 184   26.64    1.74
  -6   7 128  181.81    5.48
  -6   9 135    2.23    2.09
  -5   5 134  353.74    7.26
  -5   7 147   63.58    3.89
  -4   6 158    3.00    2.03
  -4   8 162    3.92    2.43
  -4  10 160   32.56    2.72
  -3   2 136    9.44    2.58
  -3   3 150   17.63    2.71
  -3   4 158   12.51    2.59
  -3   8 172    1.68    1.70
  -3   9 171   15.67    2.22
  -3  10 167   16.69    2.21
  -3  11 163   11.75    2.12
  -2   1 141   -0.27    2.01
  -2   4 168    1.00    2.36
  -1   1 154   -0.28    2.18
  -1   2 165   24.96    2.91
  -1   3 173   55.51    3.20
  -1   4 178   62.91    3.22
  -1   5 180    1.51    2.08
  -1   6 182   60.54    3.25
  -1   7 184    1.01    1.36
   0   0 156   38.71    2.81
   0   3 180    9.53    1.91
   0   7 188    2.38    1.29
   1  -2 138    0.97    1.94
   1   0 166   21.02    2.36
   1   1 174    2.76    1.72
   1   2 179    5.14    2.23
   1   3 184    1.47    1.98
   1   6 190   30.25    2.28
   1   8 188    0.95    1.40
   2  -1 162    9.43    2.56
   2   3 188   11.53    2.15
   2   5 192   23.94    2.15
   3  -3 144   15.30    2.41
   3  -2 158   -0.65    2.12
   3   2 187    1.36    1.76
   3   5 193    1.75    1.38
   4  -4 134    6.44    2.20
   4  -1 173    9.36    2.33
   4   1 186   -1.35    1.65
   4   3 193   -0.08    1.24
   4   5 194    2.14    1.43
   5  -4 141  207.79    5.13
   5  -3 158   -0.52    1.62
   5  -1 177    7.39    1.87
   5   0 182    1.55    1.68
   5   1 187    8.14    1.84
   6  -2 170   13.91    1.98
   6  -1 178   17.86    2.07
   6   2 190    1.91    1.39
   7  -2 171    0.73    1.65
   7   1 186    0.45    1.39
   7   2 188    5.84    1.38
  -6   7 125    4.16    2.86
  -6   8 130   -1.62    2.33
  -5   6 139  103.23    4.62
  -5   7 144  224.00    6.03
  -5   8 149    8.57    1.99
  -5   9 148   22.83    2.69
  -5  10 147   -0.33    2.06
  -4   7 157   17.28    2.93
  -4   9 161   11.33    1.90
  -3   2 133    2.65    2.27
  -3   5 160   37.24    3.33
  -3   8 169    3.31    2.10
  -3   9 168    1.45    2.11
  -3  12 156    2.96    1.45
  -2   1 138    1.49    2.02
  -2   4 165  102.71    4.34
  -2   5 170   16.16    2.81
  -2   8 176   -0.52    2.00
  -2   9 175    1.27    1.80
  -2  10 171   -0.02    1.61
  -2  11 167    6.59    1.70
  -2  12 160    1.47    1.65
  -1   2 162   11.51    2.61
  -1   3 170    0.97    1.85
  -1   4 175    2.39    2.41
  -1   7 181    6.57    2.12
  -1   9 179   -1.08    1.70
  -1  11 171    2.55    1.17
  -1  11 171    1.16    0.80
   0  -1 136   50.96    3.25
   0   1 164   21.37    2.32
   0   2 172   19.26    2.28
   0   4 182   29.22    2.38
   0   5 184   13.64    2.26
   0   6 186   59.10    2.83
   0   8 184    7.21    1.92
   1  -2 135   32.97    2.43
   1   1 171    0.58    2.18
   1   4 186   16.41    2.32
   1   5 188    8.38    2.12
   1   7 189    4.99    1.27
   2  -2 148  110.55    3.89
   2  -1 159    9.87    2.46
   2   1 178    8.75    1.82
   2   2 183    1.66    1.96
   2   4 190    7.38    1.59
   2   6 191    3.88    1.52
   2   7 190    4.47    1.33
   3  -2 155    2.62    2.34
   3  -1 166   46.12    3.27
   3   0 174    9.92    2.30
   3   3 189   10.60    1.95
   3   4 191    1.07    1.63
   3   6 192    0.36    1.27
   4  -2 162    2.21    2.07
   4   0 178    3.37    1.94
   4   4 192   -0.50    1.40
   5  -4 138   -2.26    1.85
   5  -3 155    1.68    2.03
   5  -2 166    0.73    1.92
   5  -1 174    2.38    1.93
   6  -3 159   17.62    2.31
   6  -1 175   -0.72    1.55
   6   1 185    0.76    1.53
   7  -1 176    3.81    1.74
  -6   7 119   79.03    4.11
  -6   8 127   25.49    2.85
  -5   7 141   40.69    3.67
  -5   8 146   16.67    2.17
  -4   6 152    3.51    2.52
  -4   9 158    7.92    2.25
  -4  10 157    9.93    2.13
  -4  11 153    2.65    1.86
  -3   4 152   12.26    2.80
  -3   8 166    0.51    2.10
  -3  10 164    1.49    2.03
  -3  11 160    0.83    1.75
  -2   2 146    4.89    2.25
  -2   6 172   11.63    2.52
  -2   8 173    0.03    1.94
  -2   9 172    0.67    1.86
  -1   1 148    2.41    2.14
  -1   2 159    8.64    2.73
  -1   3 167    1.00    2.34
  -1   6 179   13.29    2.35
   0   0 150   47.02    2.91
   0   3 174   42.01    3.18
   0  10 176   43.89    2.22
   1   0 160    4.56    2.39
   1   1 168    7.10    2.35
   1   2 176   64.22    3.21
   1   3 181    2.84    1.66
   1   6 187   18.33    2.31
   1   7 186    1.61    1.56
   1   8 185    0.08    1.50
   2  -1 156  173.28    5.02
   2   2 180   17.84    2.42
   2   3 185    2.23    1.91
   2   4 187    5.14    1.88
   2   8 186   -1.82    1.24
   3  -3 138   79.89    3.31
   3  -2 152  128.10    4.40
   3  -1 163    3.36    2.26
   3   5 190   -0.01    1.43
   3   7 188   12.96    1.53
   4  -2 159    5.79    2.26
   4   5 191    4.23    1.74
   4   6 190    5.36    1.31
   5  -2 163    7.59    2.07
   5   1 184    8.65    1.91
   5   4 190    2.78    1.46
   6  -3 156  160.69    4.56
   6   0 180   -0.25    1.64
   6   2 187    0.75    1.38
   6   3 189    1.17    1.01
   7   1 183    1.34    1.56
   7   2 185   -0.20    1.36
   8   1 181    1.77    1.31
  -6   7 116  304.16    6.74
  -6   8 124   65.76    3.66
  -6   9 126   -2.99    2.20
  -5   6 133   -0.23    2.23
  -5   7 138   51.60    3.58
  -5   8 143   20.28    2.35
  -5   9 142   14.08    2.52
  -5  10 144   19.14    2.62
  -4   5 141    7.26    2.96
  -4   9 155    0.77    2.25
  -4  10 154   -0.63    1.98
  -4  11 150   -0.33    1.73
  -3   4 149   12.55    2.75
  -3   9 165    7.80    1.87
  -3  12 153    2.65    1.82
  -2   3 154    2.05    2.34
  -2   4 162    1.44    1.91
  -2   5 167    4.50    1.88
  -2   6 169   86.97    3.92
  -2  10 168    0.93    1.71
  -2  11 164    2.32    1.69
  -2  12 157    2.00    1.72
  -1   2 156  191.12    5.55
  -1   3 164   31.80    3.25
  -1   4 169   89.53    4.12
  -1   5 174   91.75    4.01
  -1   6 176   10.67    2.44
  -1   7 178   18.03    2.41
  -1   9 176    4.49    1.85
  -1  10 172   17.82    2.00
  -1  11 168   14.70    1.77
   0   1 158   39.33    3.11
   0   2 166   -2.38    2.21
   0   4 176   10.79    2.41
   0   7 182   15.50    2.05
   1   2 173   60.35    3.56
   1   5 185    3.28    1.60
   2  -1 153    5.38    2.43
   2   1 172   80.10    3.82
   2   6 188   17.01    1.97
   2   7 187   -0.80    1.31
   3   3 186    9.72    2.03
   3   4 188   11.38    1.90
   3   6 189    2.12    1.39
   4  -3 142   20.77    2.63
   4  -2 156   44.18    3.00
   4  -1 167   23.79    2.59
   4   1 180   -0.95    1.98
   4   3 187    4.06    1.91
   4   4 189   -0.16    1.31
   5  -3 149  216.22    5.19
   5  -1 171    1.05    1.37
   5   0 176   13.02    2.12
   5   2 186   23.60    2.16
   5   5 189    1.51    1.11
   6  -3 153  166.84    4.60
   6  -2 164   10.12    2.19
   6  -1 172    8.62    1.97
   6   1 182   12.51    1.90
   7  -2 165   14.14    2.05
   7  -1 173    1.34    1.61
   7   0 178   20.92    2.06
   8  -1 171    0.12    1.58
   9   1 176   -0.32    0.67
   9   1 176   -0.21    0.44
  -6   8 118   60.06    3.70
  -6   8 121   13.52    2.16
  -6   9 123    0.48    1.83
  -5   6 127  138.90    5.05
  -5  10 141    3.50    2.15
  -4   5 138   37.03    3.39
  -4   6 146   10.80    2.64
  -4   8 153   -2.91    2.43
  -4   9 152   68.45    3.55
  -4  10 151    1.71    2.03
  -3   4 146   -1.42    2.44
  -3   7 161   50.83    3.47
  -3   9 162   12.94    2.44
  -3  10 161   -0.93    1.39
  -3  11 157    2.97    1.86
  -2   2 140    3.99    2.29
  -2   3 151    4.04    2.35
  -2   4 159    7.90    2.02
  -2   6 166    5.09    2.50
  -2   9 169    1.45    1.82
  -1   1 142   36.61    2.89
  -1   2 153    3.66    2.49
  -1   3 161   90.25    4.21
  -1   5 171   -1.51    2.32
  -1   7 175    8.31    2.29
  -1   9 173    7.30    1.86
  -1  11 165    1.95    1.84
   0   0 144  114.03    4.07
   0   5 178   66.87    3.45
   0   6 180    1.07    1.89
   1   0 154   -0.06    2.23
   1   4 180    2.50    2.09
   1   5 182   61.27    3.25
   1   7 183   -0.43    1.65
   1   8 182    2.30    1.56
   1  10 174    0.93    1.28
   2  -2 136  101.97    3.88
   2   1 169   63.20    3.56
   2   4 184    7.29    2.03
   2   5 186   18.99    1.81
   2   6 185    2.01    1.75
   2   8 183    2.57    1.46
   2   9 179   -0.59    1.29
   3  -2 146   40.03    2.99
   3  -1 160   10.80    1.99
   3   0 168   25.79    2.73
   3   2 181   10.99    1.74
   3   3 183    5.65    1.89
   3   5 187    4.13    1.64
   4  -3 139   26.01    2.61
   4  -2 153  113.04    4.13
   4  -1 164    3.95    2.16
   4   0 172    7.24    2.24
   4   5 188    8.77    1.68
   4   6 187    0.63    1.25
   5  -3 146    3.17    2.16
   5  -1 168    4.32    2.09
   5   1 181    1.11    1.31
   5   2 183    4.63    1.85
   5   4 187   -0.04    1.40
   5   6 185    9.58    1.37
   6   2 184    4.02    1.59
   6   3 186   -0.42    1.33
   7  -1 170   23.73    2.18
   7   1 180   35.10    2.27
   7   2 182   -0.77    1.36
   7   3 184   11.88    1.46
   8   1 178    2.46    1.43
   8   2 180   30.16    1.85
  -6   8 115   -2.11    2.46
  -5   9 139    0.49    1.69
  -4   5 135   43.36    3.61
  -4   6 143   33.13    3.28
  -4   7 148    0.44    1.93
  -4   8 150    7.55    2.45
  -4  11 147    1.88    1.90
  -3   5 151   -0.21    1.91
  -3   7 158   21.97    3.20
  -3   9 159    4.61    2.20
  -3  10 158    7.65    2.29
  -3  11 154    0.96    1.94
  -2   3 148    3.13    2.29
  -2   4 156   44.64    3.42
  -2   5 161  242.95    6.15
  -2   8 167   34.58    2.89
  -2   9 166    4.25    1.98
  -2  10 165   12.44    2.10
  -2  12 154    2.76    1.48
  -1   2 150    2.79    2.26
  -1   3 158   -1.04    2.39
  -1   6 173    0.43    1.59
  -1  10 169    2.47    1.73
   0   1 152   -0.42    2.07
   0   2 160  180.66    5.34
   0   3 168    6.40    2.43
   0   8 178    5.42    1.50
   0  11 166    2.40    1.42
   1   1 162   12.23    2.01
   1   4 177    0.30    2.10
   2  -1 150    1.15    1.67
   2   2 174    7.06    2.31
   2   4 181    4.01    2.02
   2   5 183   16.41    2.24
   2   7 184    1.42    1.19
   3  -2 143   12.35    2.36
   3  -1 157   39.10    3.01
   3   2 178   11.57    2.32
   3   4 185    0.73    1.40
   3   6 186    6.06    1.32
   3   8 181    2.93    1.40
   4  -3 136   14.18    2.27
   4  -1 161   24.37    2.62
   4   1 177    5.00    1.64
   4   3 184    3.40    1.82
   4   7 183    3.19    1.22
   5  -1 165   17.82    2.32
   5   1 178   22.18    2.37
   5   5 186   -0.18    1.41
   6  -3 150    4.28    2.01
   6  -2 161   53.53    2.72
   6   0 174   20.06    2.16
   6   1 179   -0.39    1.68
   6   5 184    0.84    1.24
   7  -2 162    8.72    1.96
   8  -1 168    0.55    1.63
   9   1 173    3.08    1.44
  -5   6 121   -6.58    2.65
  -5   7 129   12.45    3.04
  -5   8 134    7.81    2.04
  -5   9 136   16.88    2.57
  -4   5 132  323.72    6.89
  -4   7 145   65.65    3.75
  -4   9 149   26.49    2.44
  -4  10 148   -0.55    1.87
  -4  11 144   47.83    3.02
  -3   5 148    9.91    2.77
  -3   8 157   17.92    2.77
  -3  10 155   18.62    2.50
  -2   2 134   24.86    2.61
  -2   3 145    4.39    2.29
  -2   6 163    9.27    2.63
  -2  10 162    0.05    1.87
  -2  11 158   -1.33    1.70
  -1   1 136   55.82    3.27
  -1   2 147   16.83    2.59
  -1   4 163    0.67    2.40
  -1   5 168    0.45    1.69
  -1   6 170   20.60    2.62
  -1   7 172    3.04    1.58
  -1   9 170   12.35    2.07
  -1  11 162    3.33    1.70
   0   0 138   61.37    3.21
   0   4 170   77.13    3.83
   0   7 176   22.81    2.47
   0  10 170    1.38    1.61
   1   0 148    2.05    2.32
   1   1 159    2.73    1.75
   1   2 167    0.45    1.65
   1   3 172   23.37    2.84
   1   5 179    9.42    1.87
   1   7 180   11.43    2.01
   1   8 179    1.05    1.32
   1  10 171    8.47    1.60
   2  -1 147   16.95    2.12
   2   3 176   23.41    2.67
   2   6 182   -2.95    1.70
   2   7 181    1.60    1.57
   2   8 180   22.18    1.93
   2   9 176   33.27    2.08
   3  -2 140    1.60    2.04
   3  -1 154    2.08    2.14
   3   5 184   -0.13    1.52
   3   6 183    1.97    1.51
   4  -2 150   25.25    2.36
   4   1 174    2.12    2.19
   4   6 184   19.75    1.80
   5  -3 143    3.93    1.58
   5  -2 154   -0.43    2.07
   5   0 170    7.04    2.08
   6  -3 147    1.16    1.83
   6  -2 158    4.87    2.08
   6  -1 166   16.46    2.28
   6   2 181    4.08    1.72
   6   3 183    1.79    1.24
   7  -2 159   22.93    2.30
   7  -1 167    4.17    1.77
   7   0 172    1.29    1.76
   7   1 177   -3.06    1.49
   7   2 179    0.06    1.47
   7   3 181    0.89    1.35
   7   4 180   14.32    1.53
   8   1 175    0.82    1.58
   8   2 177   19.63    1.83
  -5   9 133   15.12    2.49
  -5  10 132    9.48    2.43
  -4   5 129   -0.03    2.39
  -4   6 137   -4.33    2.64
  -4   7 142    8.24    2.64
  -4   9 146   -1.38    2.14
  -4  10 145    7.93    2.25
  -4  11 141    8.14    2.23
  -3   8 154   15.21    2.68
  -3  11 151   24.63    2.55
  -2   3 142    3.25    2.20
  -2   5 155    4.87    2.44
  -2   6 160   79.74    4.08
  -2   9 163   24.74    2.69
  -2  12 151    4.88    1.62
  -1   2 144    9.19    2.34
  -1   3 155   -0.93    1.72
  -1   4 160  112.16    4.50
  -1   5 165   61.60    3.63
  -1   6 167    1.07    2.21
  -1   7 169    0.84    2.14
  -1   9 167    2.52    2.02
  -1  10 166   10.44    1.71
   0   1 146    1.42    2.21
   0   6 174   22.50    2.52
   0  12 156    1.93    1.52
   1   1 156  175.52    5.21
   1   2 164   32.13    3.04
   1   3 169   98.37    4.25
   1   4 174  106.18    4.17
   1   5 176   11.48    2.46
   1   6 178   18.77    2.32
   1   7 177    7.44    1.91
   1   8 176    5.19    1.64
   1  11 164    0.16    1.21
   2  -1 144    8.28    1.82
   2   1 163    1.10    2.32
   2   4 178   41.30    2.92
   2   5 180   -0.43    1.81
   3  -1 151    6.10    2.50
   3   0 162   10.43    1.96
   3   2 175    2.39    1.54
   3   8 178   -2.20    1.23
   3   9 174    8.41    1.41
   4  -3 133   53.70    2.77
   4  -2 147   11.90    2.39
   4  -1 158   11.05    2.30
   4   0 166    4.08    2.09
   4   3 181    2.18    1.32
   4   4 183    2.99    1.36
   4   7 180   23.22    1.76
   5  -3 140   -0.25    1.89
   5  -2 151    1.18    2.05
   5   1 175    1.73    1.84
   5   5 183   -0.28    1.62
   5   6 182    1.63    1.02
   6  -3 144   16.01    2.21
   6  -2 155   47.93    2.96
   6   1 176    5.88    1.87
   6   2 178   13.65    1.98
   6   3 180   18.94    1.96
   6   5 181    0.70    1.40
   8  -1 165   14.98    1.94
   8   0 170   19.92    2.08
   8   3 176   19.18    1.72
   9   1 170    6.99    1.44
   9   2 172   16.56    1.55
  -5   7 120  194.06    5.55
  -5   7 123   92.16    3.91
  -5   8 125    1.89    2.45
  -5   9 130    3.73    2.20
  -5  10 129   -0.93    2.02
  -4   5 126   28.37    2.57
  -4   7 139   19.98    2.93
  -4   8 141   78.28    3.86
  -4  10 142   -0.35    2.23
  -3   4 134    2.45    2.43
  -3   7 152  142.36    4.70
  -3   9 153   30.93    2.92
  -3  10 152    7.05    2.13
  -3  11 148   19.05    2.38
  -3  12 144   70.84    3.15
  -2   3 139   66.07    3.67
  -2   4 147   11.62    2.86
  -2   6 157  148.71    5.16
  -2   9 160   48.73    3.13
  -2  10 159    8.01    2.15
  -2  11 155    8.30    1.91
  -1   2 141    1.29    2.06
  -1   3 152  116.09    4.26
  -1   4 157   91.02    4.24
  -1   5 162    7.72    2.72
  -1   7 166   15.06    2.44
  -1  10 163   -2.88    1.78
  -1  11 159    9.02    1.98
   0   2 154   20.46    2.34
   1   0 142   39.49    3.03
   1   1 153    5.10    2.74
   1   4 171    2.42    2.33
   1   6 175   11.26    2.18
   1  10 168   12.06    1.73
   2  -1 141    2.32    1.58
   2   1 160   16.31    2.64
   2   2 168   -0.14    1.63
   2   4 175   43.32    3.05
   2   5 177    2.16    1.92
   2   6 179   21.01    2.32
   2   7 178    0.47    1.64
   2   8 177   -0.37    1.47
   2   9 173    2.43    1.61
   3  -2 137   49.02    2.79
   3   2 172    2.77    2.08
   3   3 177   20.14    2.08
   3   4 179   31.05    2.54
   3   6 180    8.96    2.01
   3   7 179   -1.06    1.56
   4  -2 144    9.02    2.30
   4  -1 155   35.20    2.85
   4   1 171    0.86    1.59
   4   3 178   20.46    2.31
   4   4 180    1.31    1.61
   4   5 182    2.06    1.24
   4   6 181   36.66    2.24
   4   8 176   20.51    1.64
   5  -1 159   11.59    2.22
   5   1 172   10.29    2.09
   5   2 177    5.15    1.93
   5   4 181    0.41    1.58
   5   7 178   -1.39    1.04
   6  -1 163    0.41    1.39
   6   0 168    2.21    1.82
   6   1 173    2.65    1.87
   7  -1 164   12.02    1.93
   7   1 174    5.86    1.75
   7   2 176   87.48    3.09
   7   3 178   10.70    1.61
   8   2 174    1.00    1.49
  -5   7 117    2.02    2.80
  -5   8 122   -1.57    2.25
  -5   9 127   19.11    2.61
  -5  10 126   -0.54    1.99
  -4   9 140    6.28    2.51
  -4  11 138   16.41    2.45
  -3   6 144   16.30    3.05
  -3   7 149   99.58    4.50
  -3  10 149   -0.33    1.94
  -3  12 141    5.63    2.04
  -2   4 144    9.66    2.87
  -2   5 152   91.70    3.98
  -2   8 158   28.96    2.92
  -2  10 156   11.73    2.30
  -2  11 152   -1.42    1.88
  -2  12 148    0.78    1.69
  -1   2 138    1.40    2.00
  -1   4 154   30.88    3.13
  -1   5 159    7.79    2.57
  -1   6 164   57.61    3.13
  -1   9 164   42.34    2.98
  -1  12 152    5.11    1.63
   0   1 140   94.57    4.08
   0   4 164   19.40    2.34
   0   5 166   58.70    3.48
   0   7 170    2.50    2.10
   0  11 160    2.40    1.57
   1   1 150    2.68    2.27
   1   2 158   -0.75    2.25
   1   3 166   24.64    2.48
   1   5 173   -1.38    1.52
   1   8 173    7.87    1.94
   2  -1 138    3.16    1.56
   2   3 170   17.34    2.84
   2   6 176    3.04    1.96
   2   8 174    2.35    1.60
   3  -2 134   53.39    2.88
   3  -1 145    2.59    2.08
   3   0 156    8.09    2.50
   3   2 169   80.48    3.67
   3   3 174   16.15    2.52
   3   4 176    8.34    2.11
   3   5 178    1.93    1.97
   3   8 175    2.27    1.40
   3   9 171    0.31    1.36
   4   7 177    9.99    1.61
   5  -3 134   33.84    2.77
   5  -2 148    7.33    2.18
   5   0 164    6.41    2.12
   5   5 180   14.48    1.64
   5   6 179    1.67    1.04
   6   2 175    0.22    1.75
   6   3 177    7.87    1.87
   6   5 178    2.28    1.54
   6   6 177    2.99    1.24
   7  -2 153    8.18    1.99
   7  -1 161    8.65    1.86
   7   1 171    0.89    1.69
   7   4 177    6.27    1.51
   8  -2 154   -1.76    1.76
   8  -1 162   15.48    2.01
   8   3 173   23.90    1.80
   9   1 167    0.45    1.37
   9   2 169   18.36    1.71
  -5   8 119   52.83    3.55
  -5   9 124   11.77    2.44
  -5  10 123    1.53    1.95
  -4   7 133   -4.59    2.39
  -4   9 137   30.56    2.98
  -4  11 135   10.48    2.40
  -3   6 141   83.35    4.10
  -3   7 146   15.25    2.82
  -3   8 148   90.72    4.13
  -3  10 146    2.92    2.05
  -3  11 145    4.16    2.07
  -2   4 141  132.42    4.75
  -2   9 157   -2.04    1.63
  -2  12 145    4.34    1.83
  -1   2 135   37.00    2.86
  -1   3 146   40.82    3.30
  -1   6 161   25.49    2.94
  -1   7 163    4.22    2.37
  -1  10 160    3.61    2.02
  -1  13 142   -0.18    1.11
  -1  13 142    0.17    0.75
   0   2 148  126.45    4.54
   0  10 164    4.60    1.47
   1   0 136   55.64    3.31
   1   1 147   18.43    2.64
   1   4 168    0.59    1.69
   1   5 170   25.71    2.85
   1   6 172   -0.48    1.93
   1  10 165    0.91    1.67
   2  -1 135   33.93    2.77
   2   1 157   34.66    2.71
   2   2 162    1.66    2.32
   2   3 167    4.74    2.34
   2   9 170    1.05    1.63
   3   6 177   12.27    2.08
   3   7 176   39.26    2.49
   4  -2 138   31.09    2.77
   4   0 160    7.45    1.77
   4   1 165   17.66    2.59
   4   4 177    6.39    1.95
   4   6 178    3.92    1.68
   4   8 173    9.21    1.50
   5  -3 131   64.52    3.35
   5  -1 156    7.48    1.71
   5   1 169    1.11    1.94
   5   4 178    0.31    1.29
   5   5 177    8.73    1.79
   5   7 175    0.54    1.19
   6  -3 138  142.95    4.32
   6  -2 149    4.16    1.99
   6   1 170   28.00    2.41
   7   0 166   -0.12    1.65
   7   2 173    7.61    1.97
   7   3 175    3.50    1.56
   8  -1 159    0.79    1.79
   8   0 164   15.33    2.15
   8   1 169   16.10    2.02
   8   2 171   11.73    1.77
   8   4 172    4.39    1.32
   9   0 162   39.93    2.35
   9   3 168    1.69    1.36
  10   1 162    3.59    1.34
  -5   8 116  150.46    4.99
  -4   6 125    1.76    1.93
  -4   7 130   51.82    3.45
  -4   9 134    5.48    2.44
  -4  11 132   16.62    2.44
  -3   6 138  123.87    4.71
  -3   7 143   -0.14    2.35
  -3   8 145   94.80    4.34
  -3   9 147    0.69    1.64
  -3  11 142   17.83    2.38
  -2   4 138   26.52    3.00
  -2   6 151    0.64    2.02
  -2   8 155   26.13    2.52
  -2   9 154    0.80    2.16
  -2  10 153    7.06    1.86
  -1   3 143   14.41    2.54
  -1   6 158    5.74    2.43
  -1   7 160   93.61    4.13
  -1   9 161    0.83    1.59
  -1  10 157    8.07    2.05
  -1  11 153    0.36    1.61
   0   8 166   14.80    2.34
   0  12 150    2.73    1.50
   1   2 155    1.93    1.77
   1   3 160  115.07    4.56
   1   4 165   61.10    3.57
   1   5 167    4.04    2.29
   1   6 169    2.95    2.04
   1   7 171    4.76    1.55
   1   8 170   12.43    1.68
   1  11 158    1.76    1.42
   1  12 151    1.12    1.34
   2   1 154    1.80    2.33
   2   4 169   89.76    3.94
   2   6 173    3.00    2.11
   2   7 172   -1.14    1.82
   2   8 171    1.56    1.56
   2  11 159    1.29    1.06
   2  11 159   -0.25    0.70
   3  -1 142    2.55    1.61
   3   3 171   13.80    1.97
   3   4 173    4.99    2.05
   3   8 172   36.46    2.26
   3   9 168   15.30    1.72
   4  -2 135    9.68    2.18
   4  -1 149    8.57    1.83
   4   3 172    1.72    1.86
   4   5 176   17.75    2.20
   4   6 175   -0.28    1.62
   4   7 174    5.67    1.58
   5  -2 142    2.35    2.10
   5   1 166   15.61    2.33
   5   4 175    0.56    1.62
   5   6 176   13.57    1.47
   6  -3 135   16.22    2.57
   6  -2 146    8.99    2.14
   6   0 162   20.95    2.36
   6   5 175    5.46    1.80
   6   6 174   -1.15    1.19
   7  -2 150    2.36    1.87
   7  -1 158   -1.14    1.69
   7   1 168   -1.48    1.69
   7   4 174    4.90    1.60
   8  -2 151    8.00    2.00
   8   3 170    2.73    1.41
   9  -1 157   13.17    1.92
   9   1 164    9.60    1.68
   9   2 166   -1.77    1.37
  10   2 161   31.61    1.77
  -5   9 118    0.50    2.10
  -4   6 122   14.60    2.27
  -4   8 132   30.31    2.71
  -4  10 133   11.21    2.41
  -4  11 129  102.30    3.96
  -3   6 135   16.00    2.90
  -3   8 142   15.14    2.78
  -3   9 144    2.54    2.25
  -3  10 143    3.99    2.15
  -3  11 139    2.70    1.97
  -3  12 135   -0.95    1.97
  -2   4 135    9.55    2.60
  -2   5 143   -0.61    2.36
  -2   8 152   71.87    3.83
  -2   9 151    1.86    2.22
  -2  10 150   -1.02    2.09
  -2  11 146    3.11    2.07
  -2  12 142   18.70    2.24
  -1   3 140    2.22    2.13
  -1   5 153  128.24    4.86
  -1   9 158   28.47    2.85
  -1  12 146    3.86    1.83
   0   2 142   31.85    2.86
   0   3 150  112.67    4.43
   0   6 162   -1.24    2.13
   0   7 164   50.69    3.28
   0  13 140   -0.09    1.29
   1   3 157   90.69    4.17
   1   4 162    7.26    2.52
   1   7 168   14.80    2.43
   1   8 167    2.47    1.83
   2   1 151    4.72    2.36
   2   2 159    5.11    1.81
   2   5 171   25.24    2.24
   2   9 167    8.88    1.92
   3  -1 139   64.26    3.35
   3   0 150   17.73    2.17
   3   3 168    1.50    2.19
   3   5 172    0.02    1.87
   3   6 174    4.32    1.64
   4  -1 146    0.54    2.01
   4   0 154   22.06    2.57
   4   4 174   -0.50    1.29
   4   8 170   -0.84    1.27
   4   9 166    2.81    1.35
   5  -1 150   10.17    2.18
   5   0 158    3.10    2.01
   5   5 174    0.68    1.61
   5   6 173   10.66    1.74
   5   7 172    3.49    1.34
   5   8 168    0.33    1.14
   6  -1 154    2.35    1.87
   6   1 167    2.77    1.50
   6   7 170    1.72    0.99
   7  -2 147   56.12    3.04
   7  -1 155    4.70    1.89
   7   2 170   -0.16    1.66
   7   3 172   19.69    1.77
   7   6 169    5.65    1.38
   8  -2 148    2.53    1.86
   8   1 166   35.76    2.45
   8   2 168   16.91    1.93
   8   4 169   37.67    2.06
   8   5 168   -0.11    0.92
   8   5 168    0.24    0.65
   9  -1 154   13.87    1.96
   9   3 165   51.24    2.23
   9   4 164   12.94    1.44
  10   1 159    1.26    1.40
  -5   9 115    0.38    1.66
  -4   8 129   40.65    2.93
  -4   9 131   -0.35    1.70
  -4  10 130   -1.85    2.05
  -3   6 132   42.61    3.27
  -3   7 137  158.30    5.10
  -3  10 140   29.73    2.87
  -2   4 132    5.45    2.42
  -2   5 140    0.93    2.38
  -2   7 147   11.49    2.79
  -2   8 149   40.80    3.29
  -2  10 147    0.36    2.01
  -2  12 139    5.74    2.02
  -1   6 155    1.74    1.80
  -1   7 157   15.44    2.48
  -1   9 155    3.98    2.24
  -1  10 154   21.70    2.43
  -1  11 150   -0.05    1.75
  -1  13 136    1.01    1.54
   0  10 158   14.48    2.06
   0  11 154   -0.47    1.62
   1   1 141   -0.01    1.57
   1   2 149  128.94    4.62
   1   6 166   15.07    2.40
   1  11 155   -0.94    1.54
   1  12 148    1.07    1.43
   2   1 148    4.31    2.32
   2   2 156   50.48    3.32
   2   3 161  253.39    6.05
   2   4 166    2.58    1.86
   2   5 168   -0.07    2.06
   2   7 169   -1.56    1.88
   2   8 168    0.29    1.60
   2  11 156   21.52    1.85
   3  -1 136    9.07    2.18
   3   3 165  212.73    5.48
   3   4 170   10.93    1.87
   3   6 171   16.65    2.22
   3   7 170    4.20    1.87
   3   8 169    1.87    1.62
   4  -2 132    4.27    1.62
   4  -1 143   36.66    2.86
   4   3 169   26.87    2.55
   4   4 171    2.54    1.96
   4   5 173    5.10    1.43
   4   6 172   26.02    2.34
   4   7 171    2.45    1.59
   5   1 163   -0.02    1.95
   5   3 170    6.13    2.24
   5   4 172    3.73    1.78
   6  -2 143   31.24    2.73
   6  -1 151    9.32    2.08
   6   1 164    9.21    2.23
   6   2 169    2.52    1.43
   6   5 172    5.97    1.82
   6   6 171    2.82    1.36
   7   0 160   66.13    3.11
   7   1 165   16.22    2.18
   7   2 167   -0.08    1.67
   7   3 169    5.63    1.66
   8   1 163    1.03    1.82
   8   3 167   27.18    2.02
   9   1 161    1.79    1.61
   9   2 163   14.56    1.73
  10   0 154    9.20    1.72
  -4   7 121   17.34    2.95
  -4   8 126   -0.53    1.79
  -4  10 127   35.50    2.94
  -4  11 126   17.86    2.64
  -3   6 129   53.72    3.46
  -3   7 134    9.69    2.79
  -3   8 139    0.60    1.79
  -3  10 137   18.58    2.53
  -3  11 136   67.91    3.42
  -2   4 129    3.68    2.32
  -2   5 137  105.74    4.45
  -2   9 148    4.44    2.33
  -2  11 143   -1.80    1.94
  -1   3 134   61.09    3.50
  -1   4 142   19.13    2.74
  -1   5 147   13.42    2.61
  -1   7 154   20.81    3.02
  -1  10 151    1.93    2.01
  -1  11 147    1.08    1.73
  -1  12 143   -0.59    1.71
   0   2 136   96.09    3.94
   0   3 144   12.98    2.48
   0   8 160  129.87    4.46
   1   2 146   37.97    3.18
   1   3 154   24.46    2.47
   1   4 159    5.10    1.94
   1   5 161   23.22    2.91
   1   6 163    1.20    2.13
   1   7 165    0.43    1.56
   1   8 164   39.50    2.78
   1  10 159    9.85    1.85
   2   2 153  114.04    4.33
   2   4 163   11.22    2.68
   2   5 165   27.76    2.78
   2   6 167   36.08    2.90
   2   9 164    2.43    1.73
   3  -1 133    4.98    2.14
   3   0 144   94.23    4.02
   3   2 160   30.01    2.47
   3   4 167   28.83    2.73
   3   5 169   -0.05    1.90
   4  -1 140  172.87    4.82
   4   3 166   -0.40    1.94
   4   5 170    9.33    1.96
   4   8 167   -0.38    1.40
   4   9 163   -0.63    1.38
   5  -2 136   79.23    3.27
   5  -1 147    3.26    1.58
   5   1 160    0.94    2.01
   5   5 171    1.35    1.78
   5   6 170   11.78    1.76
   5   7 169    0.34    1.36
   5   8 165    0.81    1.21
   5   9 161    1.31    1.18
   6  -2 140  395.36    6.79
   6   0 156    4.72    2.01
   6   4 170    2.51    1.82
   6   7 167    0.48    1.19
   7  -1 152    0.31    1.81
   7   1 162   14.11    2.12
   7   6 166    3.14    1.37
   8  -2 145   20.10    2.27
   8  -1 153   18.42    1.86
   8   0 158   29.22    2.38
   8   2 165   30.64    2.24
   8   4 166    1.47    1.51
   9  -1 151    3.58    1.81
   9   0 156    4.16    1.70
   9   3 162    1.12    1.43
   9   4 161   23.22    1.86
  10   1 156    5.00    1.46
  10   2 158    3.41    1.34
  10   3 157   26.58    1.73
  -4   9 125   -0.67    2.18
  -4  10 124   -1.09    2.13
  -4  11 123   37.03    2.97
  -3   8 136   28.14    2.59
  -3   9 135   26.46    2.79
  -3  11 133   48.12    3.08
  -2   5 134   28.85    3.09
  -2   7 144    7.20    2.13
  -2   8 146   -1.62    1.78
  -2   9 145   -1.01    2.21
  -2  10 144   38.57    2.90
  -1   3 131   -1.27    2.35
  -1   4 139   25.07    3.05
  -1   5 144   51.83    3.55
  -1   6 149   77.78    4.13
  -1   9 152   28.78    2.78
  -1  12 140   -2.77    1.72
   0   5 154   -1.15    1.70
   0   7 158    6.51    2.32
   0  12 144    1.76    1.61
   1   2 143   10.00    2.35
   1   3 151    9.38    2.50
   1   7 162   -3.11    2.07
   1  10 156   12.92    2.10
   1  11 152    2.21    1.61
   1  12 145   -0.96    1.58
   2   9 161    0.42    1.79
   3   2 157  124.79    4.49
   3   3 162   -1.23    2.34
   3   4 164    2.51    2.20
   3   5 166    1.58    1.97
   3   9 162    1.60    1.64
   3  10 158    7.09    1.61
   3  11 151    0.05    1.28
   4  -1 137   15.53    2.44
   4   0 148   68.27    3.49
   4   2 161   61.61    3.50
   4   4 168    3.69    1.53
   4   7 168   10.33    1.89
   4  10 156    1.23    1.32
   5  -2 133   46.66    3.05
   5  -1 144  216.31    5.30
   5   0 152   11.51    2.41
   5   3 167    0.91    1.91
   5   4 169   10.43    1.97
   6  -1 148   98.54    3.81
   6   1 161    7.07    2.08
   6   5 169    1.07    1.61
   6   6 168    0.66    1.07
   7  -2 141   40.69    2.90
   7  -1 149   11.96    2.15
   7   2 164    2.11    1.81
   7   3 166    0.18    1.67
   7   5 167    6.52    1.70
   7   7 162    0.62    1.15
   8  -1 150    6.70    2.00
   8   1 160    7.39    1.88
   8   3 164    3.59    1.62
   9   1 158   10.39    1.86
   9   2 160    1.34    1.61
  11   2 150   -2.67    0.94
  -4   8 120   26.96    3.02
  -4   9 122    1.56    2.22
  -4  11 120   -1.37    1.76
  -3   8 133  128.02    4.64
  -3  10 134    0.38    1.66
  -3  11 130   34.02    2.83
  -2   5 131   60.62    3.62
  -2   7 141  208.59    5.76
  -2   8 143   18.56    2.74
  -2   9 142    1.75    2.27
  -2  10 141    6.54    2.26
  -1   6 146   18.35    2.95
  -1   9 149    1.39    2.24
  -1  10 148   -0.74    1.96
  -1  11 144   -0.48    1.91
   0  11 148    0.96    1.81
   0  13 134   22.01    1.94
   1   4 153  114.47    4.59
   1   5 158    1.01    1.81
   1  11 149    7.76    1.81
   1  13 135    1.85    1.35
   2   1 142    3.48    1.74
   2   2 150   29.45    2.51
   2   6 164   20.54    2.15
   2   7 163   27.45    2.62
   2   8 162   -1.86    1.85
   2  11 150   15.24    1.86
   2  12 143   -1.17    1.26
   3   2 154    3.69    2.43
   3   3 159   20.31    2.72
   3   6 165    5.45    2.17
   3   8 163   11.23    1.87
   4   2 158    7.09    2.51
   4   3 163   11.23    2.31
   4   4 165    4.57    2.04
   4   5 167    0.12    1.78
   4   9 160    3.74    1.45
   5  -2 130    5.39    2.19
   5  -1 141   13.12    2.53
   5   1 157    3.92    2.11
   5   4 166    1.74    1.80
   5   5 168    7.25    1.91
   5   6 167    2.22    1.72
   5   7 166    6.46    1.32
   5   8 162    6.43    1.51
   5   9 158    1.17    1.28
   6  -1 145    2.95    2.14
   6   1 158   -0.57    1.88
   6   2 163   -0.35    1.85
   6   5 166    1.52    1.64
   6   6 165    1.10    1.42
   6   7 164    8.88    1.51
   6   8 160    4.10    1.22
   7  -2 138   46.79    2.92
   7   0 154    2.17    1.91
   7   6 163    2.52    1.44
   8   2 162    8.11    1.43
   8   4 163   33.78    2.22
   9  -1 148    6.71    1.87
   9   3 159    9.72    1.58
   9   5 157    7.73    1.38
  10   1 153    3.08    1.57
  10   2 155    3.63    1.46
  10   3 154    2.86    1.54
  -4   8 117   19.96    2.75
  -4   9 119   15.16    2.53
  -3   6 123   48.26    2.98
  -3   7 128    5.82    1.95
  -3   8 130   -2.01    2.31
  -3   9 132   13.69    2.09
  -3  10 131   70.38    3.66
  -2   7 138   -2.89    2.64
  -2  10 138    0.37    2.10
  -2  11 137    6.91    2.18
  -1   4 133   54.42    3.39
  -1   8 147    1.99    2.43
  -1  10 145    0.60    2.03
  -1  11 141    1.32    1.82
  -1  12 137    2.40    1.88
  -1  13 130   13.23    1.88
   0   3 138   77.47    3.43
   0   5 148  166.94    5.16
   1   2 140    0.50    1.65
   1   6 157   19.04    2.92
   1   7 159    1.58    1.62
   1  10 153    0.75    1.89
   2   1 139   66.77    3.51
   2   2 147   11.08    2.56
   2   4 157  149.84    4.94
   2   5 159   46.27    3.27
   2   6 161    5.80    2.39
   2   9 158    0.98    1.82
   3   0 138   20.14    2.15
   3   4 161   51.26    3.28
   3   5 163    6.43    2.17
   3   9 159    6.71    1.72
   3  10 155    0.87    1.53
   3  11 148    1.24    1.35
   4  -1 134    2.74    1.60
   4   3 160   67.68    3.46
   4   5 164   26.85    2.51
   4   6 166   11.92    1.75
   4  10 153    0.03    1.39
   5   5 165   16.05    2.06
   5   7 163    0.01    1.53
   6   0 150    3.53    2.00
   7  -1 146    1.40    1.94
   7   2 161   15.72    2.23
   7   3 163    0.34    1.62
   7   5 164   -0.24    1.32
   7   7 159    0.51    1.25
   8  -2 139   52.16    2.95
   8  -1 147   14.89    2.11
   8   0 152   17.67    2.10
   8   1 157   13.38    1.98
   8   2 159    4.65    1.72
   8   3 161   41.28    2.42
   8   6 158    5.38    1.47
   9  -1 145    7.12    1.82
   9   1 155    0.44    1.52
   9   2 157   10.03    1.79
   9   4 158    3.05    1.38
  10   0 148    0.01    1.43
  11   2 147    2.50    1.27
  -4   8 114   22.59    2.79
  -3   8 127    3.41    2.48
  -3   9 129    2.47    2.33
  -3  10 128    6.24    2.64
  -2   8 137  127.48    4.63
  -2   9 139   12.61    2.07
  -2  12 130    7.45    2.13
  -1   5 138   -1.14    2.47
  -1   6 143    6.88    2.06
  -1  12 134    4.72    1.83
  -1  13 127    1.27    1.65
   0   6 150   20.03    2.32
   0  12 138    1.70    1.87
   1   4 150   -0.90    1.77
   1   5 152  225.58    5.83
   1   7 156   78.28    3.75
   1  10 150    1.85    1.93
   1  11 146    4.73    1.93
   1  12 139   -0.50    1.53
   1  13 132    0.48    1.35
   2   1 136    9.30    2.37
   2   2 144    9.36    2.45
   2   8 159    9.33    2.07
   2  11 147    2.05    1.70
   3   3 156  136.96    4.41
   3   4 158   22.94    2.78
   3   6 162   10.19    2.29
   3   8 160    1.60    1.95
   3  10 152    4.12    1.72
   3  12 138   -0.70    1.34
   4  -1 131   21.56    2.60
   4   0 142  102.06    3.76
   4   4 162    6.22    2.15
   4   6 163    1.98    2.00
   4   7 162    8.49    1.98
   4   8 161    2.12    1.30
   4   9 157    0.67    1.42
   5  -1 138   35.24    2.51
   5   0 146  115.44    4.14
   5   8 159    2.99    1.48
   5   9 155   -0.66    1.17
   6  -2 131  125.32    4.25
   6  -1 142   70.41    3.14
   6   1 155    5.52    2.08
   6   5 163    3.55    1.66
   6   6 162    4.15    1.61
   6   7 161    0.91    1.07
   6   8 157    4.71    1.33
   7  -2 135  159.63    4.57
   7   1 156   58.00    3.07
   7   2 158    3.89    1.91
   7   5 161    4.38    1.70
   7   6 160    8.18    1.62
   8  -2 136   87.01    3.50
   8  -1 144    8.91    1.99
   8   1 154   14.89    2.03
   8   4 160   21.22    2.01
   9   0 150    3.17    1.69
   9   3 156    9.84    1.66
   9   5 154    0.96    1.25
  10   1 150    4.33    1.61
  10   2 152    9.29    1.60
  11   1 145    9.60    1.61
  11   3 146    0.32    0.87
  11   3 146    0.55    0.61
  -4  10 115    3.43    1.68
  -3   8 124    6.46    2.50
  -3   9 126   14.87    2.59
  -3  10 125   96.16    4.06
  -3  11 124    1.97    2.27
  -3  12 120    4.10    2.07
  -2   7 132   56.02    3.60
  -2   9 136   10.73    2.49
  -2  10 135    1.89    2.13
  -2  11 131    2.12    1.98
  -2  12 127   33.82    2.77
  -1   4 130   30.03    2.54
  -1   6 140    1.53    1.88
  -1   9 143    1.98    2.32
  -1  11 138    1.72    2.02
   0   3 132   27.98    2.66
   0   4 140   53.17    3.02
   0  10 146   14.04    2.24
   0  11 142    0.49    1.77
   0  13 128    9.89    1.81
   1   3 142   17.14    2.22
   1   4 147   16.47    2.65
   1  13 129   -1.81    1.32
   2   1 133    3.71    2.14
   2   3 149  189.57    5.13
   2   5 156   70.95    3.41
   2   6 158   25.51    2.33
   2   8 156    9.93    2.14
   3   0 132   22.79    2.51
   3   2 148    9.53    2.47
   3   3 153  180.80    5.28
   3   9 156    5.87    1.49
   3  11 145    0.88    1.43
   4   2 152    5.03    2.62
   4   3 157   20.43    2.63
   4   4 159    4.18    2.16
   4   8 158    6.68    1.69
   4  10 150    4.62    1.56
   5   1 151    9.55    1.87
   5   3 158   18.10    2.44
   5   5 162    6.19    1.91
   5   7 160   13.23    1.93
   5  10 148    1.30    1.23
   6  -2 128  335.80    6.31
   6  -1 139  104.60    4.03
   6   1 152    0.13    1.95
   6   2 157   13.02    2.27
   6   4 161   11.48    2.07
   6   9 150    0.02    1.13
   7   0 148    6.32    1.94
   7   1 153   22.60    2.42
   7   3 160   26.57    2.05
   7   7 156    5.33    1.36
   7   8 152    0.37    1.06
   8   2 156   23.29    2.26
   8   3 158    5.70    1.77
   8   6 155    4.79    1.49
   8   7 151    2.55    1.19
   9  -1 142    0.05    1.78
   9   2 154    4.48    1.64
   9   4 155    7.87    1.50
  10   3 151    0.78    1.32
  10   4 150    2.47    1.27
  11   2 144    3.46    1.52
  -4   9 110   21.16    2.71
  -4  10 112   21.27    2.24
  -3   7 119    2.52    2.54
  -3   8 121   70.51    3.74
  -3   9 123   34.63    3.02
  -3  11 121  183.40    5.11
  -2   8 134    0.94    1.89
  -2   9 133   -1.77    2.34
  -2  10 132   26.57    2.86
  -2  12 124    2.54    2.04
  -1   6 137  137.89    4.81
  -1   8 141    2.81    2.51
  -1   9 140   11.17    2.50
  -1  10 139    1.83    2.14
  -1  11 135   15.97    2.41
  -1  13 124    3.76    1.78
   0   5 142   24.16    2.40
   0   7 146   -2.22    2.25
   1   2 131   -1.52    2.04
   1   3 139   31.72    2.82
   1   4 144   51.56    3.49
   1   5 149   64.93    3.44
   1   6 151   14.28    2.67
   1  10 147   -0.67    1.95
   1  11 143    0.21    1.77
   1  12 136    1.14    1.57
   2   3 146    3.37    2.36
   2   4 151    0.70    1.70
   2   9 152    1.72    1.77
   2  11 144    1.53    1.67
   2  12 137   -0.72    1.36
   2  13 127    0.44    1.27
   3   2 145   81.31    3.78
   3   3 150    2.52    2.37
   3   5 157   22.23    2.68
   3   8 157    2.51    1.54
   3   9 153    5.06    1.72
   3  10 149    1.65    1.76
   4   0 136  175.93    4.91
   4   9 154    9.64    1.49
   5  -1 132  320.16    6.26
   5   1 148   91.90    3.84
   5   8 156    6.48    1.66
   5   9 152    2.39    1.35
   6  -1 136  574.26    8.14
   6   0 144  275.47    5.84
   6   2 154   -0.97    1.92
   6   5 160   14.19    2.01
   6   6 159    1.20    1.60
   6   8 154    4.01    1.37
   7  -1 140  262.97    5.63
   7   2 155    6.96    2.12
   7   3 157    7.66    2.02
   7   5 158    1.10    1.70
   7   6 157    4.63    1.49
   8  -2 133    8.13    2.05
   8  -1 141    0.54    1.76
   8   0 146    1.51    1.70
   8   1 151    4.64    1.93
   9   1 149   -0.05    1.52
   9   3 153   35.97    2.26
   9   5 151    1.21    1.28
  10   1 147   -0.28    1.59
  10   2 149   23.75    2.01
  10   5 146    0.82    1.05
  11   1 142    0.85    1.43
  11   3 143   -1.25    1.20
  -4   9 107    3.49    2.44
  -4  10 109  216.96    5.58
  -3   9 120   -1.58    2.20
  -3  11 118   23.24    2.82
  -2   6 124    5.31    2.33
  -2   8 131   24.83    2.85
  -2  11 128    2.19    1.98
  -1   5 129  148.69    4.89
  -1   8 138    5.90    2.42
  -1  10 136   12.42    2.42
  -1  13 121    0.91    1.76
   0   4 134    8.29    2.20
   0   9 144    0.92    2.38
   0  12 132    5.16    1.82
   1   3 136   13.47    2.47
   1   4 141  187.58    5.29
   1   5 146   24.06    2.90
   1   6 148  134.98    4.68
   1   7 150   10.41    2.42
   1   8 149   -1.69    2.04
   1  11 140   -0.98    1.77
   1  13 126   14.55    1.83
   2   2 138   28.22    2.46
   2   3 143    1.97    2.28
   2   4 148   59.32    3.51
   2   6 152   65.71    3.56
   2   7 154    2.74    1.64
   2  11 141   -1.15    1.67
   3   4 152  163.30    4.99
   3   5 154   14.49    2.56
   3   7 155   21.47    2.46
   3   8 154    3.26    1.99
   4   2 149    7.48    1.92
   4   5 158    7.22    1.75
   4   8 155    2.71    1.79
   5  -1 129   -3.41    2.07
   5   1 145   -1.95    2.11
   5   3 155    6.02    2.21
   5   4 157   11.03    2.50
   5   5 159    2.13    1.45
   5   6 158    2.41    1.95
   5  10 145    0.37    0.99
   6  -2 125    3.63    1.60
   6   1 149   16.05    2.35
   6   4 158   15.87    2.16
   6   7 155    1.48    1.54
   6   9 147    6.38    1.36
   7   1 150    7.52    2.07
   7   8 149    0.06    0.91
   8  -2 130   -0.80    1.67
   8  -1 138   -1.50    1.71
   8   2 153    5.00    1.81
   8   3 155   17.50    1.84
   8   6 152   24.45    1.88
   8   7 148   -1.21    1.20
   9  -1 139   28.56    2.37
   9   0 144   12.94    1.96
   9   4 152   12.59    1.47
  10   2 146    7.14    1.70
  10   4 147    0.98    1.28
  11   2 141    6.55    1.44
  -3  10 119   54.47    3.35
  -3  11 115   32.65    2.85
  -2   6 121  201.17    5.50
  -2   7 126   -3.43    2.42
  -2   8 128    2.22    2.36
  -2  11 125   19.74    2.56
  -1   9 137   11.41    2.05
   0   5 136   77.34    3.81
   1   3 133   50.89    3.15
   1   5 143    5.51    2.35
   1   7 147    1.48    2.20
   1  10 144   -1.06    1.40
   2   3 140   -0.06    2.06
   2   4 145  147.38    4.82
   2   5 150   14.10    2.20
   2   7 151   -0.89    2.18
   2  13 124   -0.07    1.42
   3   2 142    1.94    1.78
   3   3 147   -0.15    1.54
   4   2 146    8.52    2.47
   4   4 153   -3.29    2.19
   4   5 155   -0.29    2.15
   4  10 144   27.42    2.15
   5   5 156   75.73    3.46
   5   8 153    1.10    1.29
   5   9 149    2.98    1.21
   5  10 142    1.18    1.32
   6   2 151    6.04    2.14
   6   4 155    0.39    1.80
   6   5 157    3.85    1.40
   6   8 151    0.96    1.09
   7   0 142    2.22    1.85
   7   2 152   29.15    2.56
   7   3 154    3.61    1.92
   7   5 155    3.00    1.76
   7   8 146    1.05    1.17
   8   2 150   -1.08    1.69
   8   3 152   14.47    2.13
   9  -1 136   -0.23    1.71
   9   1 146    0.52    1.68
   9   3 150    3.94    1.68
   9   4 149   10.31    1.74
   9   5 148   14.28    1.73
  10   5 143    2.47    1.15
  11   1 139   -0.81    1.47
  11   3 140    1.27    1.33
  11   4 139    5.13    1.07
  11   4 139    2.76    0.75
  12   2 133    0.32    1.14
  -3   8 115    5.31    1.88
  -3   9 117   21.63    2.34
  -3  10 116    1.61    2.29
  -2   7 123   -1.68    2.13
  -2   8 125  132.66    4.62
  -2   9 127    3.31    1.78
  -2  10 126   -1.07    2.11
  -2  12 118    0.90    2.21
  -1   5 126    1.71    1.82
  -1   8 135    0.58    1.75
  -1   9 134    8.73    2.44
  -1  10 133    6.33    2.29
   0   4 128   60.66    3.42
   0   7 140   52.54    3.50
   1   4 138    0.43    1.74
   1   8 146   55.21    2.99
   1  10 141   -0.15    2.08
   2   6 149   47.75    3.27
   2  11 138    9.47    1.94
   3   3 144   16.63    2.63
   3   5 151   24.11    2.78
   4   0 130    2.25    1.47
   4   3 148    0.42    2.28
   4   7 153   -1.39    1.89
   4   8 152    1.42    1.46
   4   9 148   29.11    2.33
   5   1 142   83.22    3.73
   5   4 154   13.91    1.90
   5   6 155    8.75    1.69
   5   8 150   17.91    1.97
   5   9 146   11.07    1.75
   6  -1 130  165.00    4.64
   6   0 138  142.53    4.50
   6   2 148    2.22    2.03
   6   5 154    4.05    1.80
   6   7 152   15.76    1.95
   6   8 148    1.87    1.45
   6   9 144    2.23    1.28
   6  10 137    4.43    1.32
   7  -2 123   94.89    3.80
   7  -1 134   11.88    1.84
   7   2 149    6.33    2.08
   7   9 139    4.10    1.17
   8  -1 135    9.26    2.01
   8   4 151   15.71    2.12
   8   6 149   33.08    2.11
   8   7 145    7.75    1.49
   8   8 141   -0.72    1.09
   9   7 140    1.46    1.18
  10   2 143    4.35    1.67
  11   2 138    2.88    1.44
   1   3 130   26.28    2.29
   1   5 140    2.27    1.73
   2   4 142   17.93    2.29
   2   7 148    4.27    1.74
   4   5 152   65.49    3.13
   6   1 143   28.11    2.35
   7   3 151    2.68    1.51
   7   5 152   36.41    2.26
   8   0 140   32.56    2.25
  10   1 -60    3.23    4.51
  10   2 -28   -3.22    4.69
  10   2  32  126.62    6.32
  11   0 -70    2.06    4.37
  11   1  46    3.18    4.23
  12   1 -31   -5.40    4.70
  12   1 -28   54.05    6.13
  12   1  32   66.77    5.16
  13  -1 -64   21.54    5.03
  13  -1  65   28.61    4.52
  13   0 -44  442.81   12.19
  13   0  40  223.57    8.49
  14  -2  67   -2.82    3.51
  14  -1 -51    7.66    4.93
  14  -1  48   31.23    4.74
  14  -1  51    2.67    3.06
  14   0 -10  154.95    8.02
  14   0  -4    3.73    4.58
  14   0   2   67.61    6.09
  14   0   8   86.94    6.56
  15  -3 -72    8.69    4.18
  15  -3  69    3.71    3.41
  15  -2 -55    1.23    4.46
  15  -1 -26    9.79    4.60
  15  -1 -20   29.77    5.14
  15  -1  19    9.65    4.36
  15  -1  22    8.06    4.42
  16  -4 -70   10.85    4.51
  16  -3  55    3.08    3.46
  16  -2 -24    8.56    4.46
  17  -5 -68   26.45    4.52
  17  -5  67    7.68    3.41
  17  -4  51   13.56    3.75
  17  -4  54    1.32    2.58
  17  -3 -28   19.78    4.40
  17  -3 -25   21.39    4.50
  18  -7 -74    6.40    3.82
  18  -6 -63   12.91    4.39
  18  -5 -49   14.48    4.23
  18  -5  47   24.95    3.74
  18  -4 -23    3.40    3.52
  18  -4 -20    1.48    3.78
  18  -4 -17   18.44    4.29
  18  -4  16   -2.84    3.24
  18  -4  22    2.41    3.36
  19  -8 -66   -0.35    3.18
  19  -6  40    4.74    2.88
  20  -8 -44    5.80    3.21
  20  -8  43   17.62    2.78
  20  -7 -24   -2.19    3.04
  20  -7 -21    7.80    3.34
  10   1 -57   11.15    3.84
  11   1  43   10.13    4.48
  12  -1 -74   47.34    5.42
  12   0  54   27.16    4.61
  12   1 -25   32.48    4.68
  12   1 -22   64.37    6.29
  12   1 -16    2.21    4.20
  12   1  14    5.14    4.44
  12   1  17    0.00    4.59
  12   1  20  138.35    7.37
  13  -2 -78   59.99    5.89
  13  -1 -61   -3.42    4.21
  13  -1  62    0.09    3.82
  13   0  34   93.15    6.43
  14  -2 -68    0.06    4.18
  14  -2  64    6.00    3.75
  15  -3 -69   -3.16    3.70
  15  -3  66   -3.57    3.22
  15  -2  50   70.44    5.47
  15  -1 -17   15.05    3.91
  15  -1 -14   28.92    5.26
  15  -1 -11    0.57    4.49
  15  -1  -8    1.49    4.41
  15  -1  -5    0.80    4.72
  15  -1  -2   41.38    5.76
  15  -1   4    5.56    4.62
  15  -1  10    1.88    4.16
  15  -1  13    7.91    3.53
  15  -1  16   98.55    5.87
  16  -3 -50    1.48    4.35
  16  -3  49   16.42    3.90
  16  -3  52   -2.46    2.52
  16  -2 -21   29.95    5.12
  16  -2 -18    1.66    4.63
  16  -2 -15    2.97    4.27
  16  -2  12    5.55    4.14
  16  -2  15   12.18    4.54
  16  -2  18    5.20    4.03
  16  -2  21    9.17    3.27
  17  -5 -65   -0.07    4.69
  17  -5  64   59.01    4.65
  17  -4 -51    5.25    4.01
  17  -4  48    5.68    3.53
  17  -3 -22   -0.24    3.04
  17  -3 -13   26.71    4.72
  17  -3 -10    5.29    4.16
  17  -3  11    0.82    3.77
  17  -3  17   16.33    4.14
  17  -3  20    7.08    3.80
  18  -5 -46   -0.90    3.99
  18  -5  44    6.17    3.45
  18  -4 -14   -3.11    3.00
  18  -4 -11   -2.39    3.52
  18  -4  -8   25.14    4.33
  18  -4  -5    0.42    3.78
  18  -4  -2    4.70    4.26
  18  -4   1    5.07    4.36
  18  -4   4   66.64    5.23
  18  -4   7   -3.18    3.53
  18  -4  10    3.53    3.59
  18  -4  13    4.85    2.80
  19  -8  63   18.97    2.85
  19  -6  34    6.62    3.36
  19  -6  37   -0.18    2.28
  20  -8 -41    9.12    2.91
  20  -8  40    6.19    2.58
  20  -7 -18   -3.76    2.80
  20  -7 -15    8.91    3.11
  20  -7 -12   -1.93    2.68
  20  -7   9   -1.00    2.56
  20  -7  12    3.93    2.68
  20  -7  15    7.39    2.98
  20  -7  18    0.86    2.63
  11   0 -64    9.42    4.53
  11   0  62    9.26    4.13
  11   1 -41    0.49    3.37
  12  -1 -71   -4.25    4.18
  12   1 -13    9.95    3.59
  12   1  -7   80.91    6.26
  12   1  -1    5.80    4.20
  12   1   2    4.16    4.18
  12   1   5   17.76    4.56
  12   1   8   -1.36    3.01
  13  -2 -75    2.94    4.28
  13  -1 -58   26.60    5.11
  13   0 -32   85.55    6.84
  14  -3 -79    2.94    4.15
  14  -2 -65    2.10    4.15
  14  -2  61   65.25    5.27
  14  -1  39   29.98    5.22
  14  -1  42   31.17    4.25
  15  -4 -80    3.57    4.03
  15  -3 -66    3.98    4.31
  15  -2 -46   12.26    5.14
  15  -2  44    4.91    4.02
  15  -2  47    8.19    3.20
  16  -5 -78   20.37    4.24
  16  -4 -67    6.06    3.86
  16  -4  65    2.95    3.12
  16  -3 -47   27.09    5.27
  16  -3  46    0.10    3.91
  16  -2  -9   20.85    3.93
  16  -2  -6    8.63    3.48
  16  -2  -3    2.35    3.24
  16  -2   0   36.92    5.17
  16  -2   3    6.05    3.42
  16  -2   6   -3.33    2.97
  16  -2   9   25.25    3.95
  17  -6 -76   -1.53    3.47
  17  -5  61    0.53    3.19
  17  -4 -48   -4.69    3.27
  17  -3  -7   16.64    3.64
  17  -3  -4   18.05    3.75
  17  -3  -1    0.45    4.09
  17  -3   2   -0.98    2.98
  17  -3   5   24.46    3.81
  17  -3   8    3.55    3.06
  18  -7 -71    7.89    3.57
  18  -6 -60    5.26    3.55
  18  -6  57    5.28    3.22
  18  -5 -43    0.54    3.61
  18  -5  38   -1.74    3.05
  18  -5  41    6.69    3.41
  19  -9 -71   -0.29    2.92
  19  -8 -63    1.64    3.11
  19  -7 -52    4.28    3.21
  19  -7  50    2.55    2.87
  19  -6 -32    1.65    3.45
  19  -6 -29   13.41    3.69
  19  -6  31    0.58    2.95
  20  -9 -52   11.18    3.04
  20  -7  -9    4.92    2.37
  20  -7  -6    0.84    2.80
  20  -7   0   14.19    3.24
  20  -7   6    0.04    2.69
  21  -9  -9    1.30    2.22
  21  -9  -6    2.80    2.16
  21  -9  -3    4.89    2.25
  21  -9   0    4.96    2.28
  21  -9   3    3.10    2.24
  21  -9   6    1.51    2.33
  21  -9   9   16.11    2.74
  11   1  31   12.86    4.32
  11   1  34    3.82    3.03
  12  -1 -68    6.12    4.51
  12   0  48   86.07    5.62
  13  -2 -72   14.07    4.52
  13  -1  53    8.18    4.22
  13  -1  56    6.36    3.29
  13   0 -20    4.39    4.31
  13   0  22   50.52    5.77
  14  -3 -76    0.43    4.35
  14  -2 -59    0.32    4.24
  14  -2  58   -3.10    3.69
  14  -1 -33   -4.90    4.69
  14  -1  33   -8.83    4.19
  15  -3 -63   19.50    4.78
  15  -3  63    5.39    2.77
  15  -2 -43   38.69    4.74
  15  -2  38   21.33    4.52
  15  -2  41   19.33    4.50
  16  -4 -64   -0.43    3.84
  16  -4  62    0.08    3.02
  16  -3 -44    1.00    4.44
  16  -3  40    2.77    3.87
  17  -6 -73    0.54    3.70
  17  -6  71    8.61    3.21
  17  -5 -62    6.43    3.81
  17  -5  58   11.29    3.44
  17  -4  39   -3.39    3.35
  17  -4  42    6.40    2.75
  18  -7 -68   -0.39    3.34
  18  -6 -57    2.74    3.65
  18  -6  54   -3.16    2.84
  18  -5 -34    1.77    3.76
  18  -5  32    0.17    3.40
  18  -5  35   22.75    4.02
  19  -8 -60    8.32    3.32
  19  -8  60    4.81    2.65
  19  -7 -49    5.98    3.35
  19  -7 -46   12.05    3.58
  19  -7  47   34.78    3.63
  19  -6 -26    3.99    3.48
  19  -6 -23   -1.69    3.26
  19  -6 -20    2.34    3.20
  19  -6  19    3.98    3.15
  19  -6  22    0.54    3.31
  20  -9 -49   -1.05    2.67
  20  -9  47    4.57    2.44
  20  -8 -32   11.24    3.28
  20  -8  31   -2.13    2.71
  20  -8  34    9.01    2.88
  11  -1 -75   12.44    4.35
  11   0 -58   47.73    4.80
  11   1 -29   49.21    5.03
  11   1 -26   30.78    5.41
  11   1  28   -1.50    2.85
  12  -1 -65    4.83    4.57
  12  -1  64    0.70    3.99
  12   0 -42   -0.74    4.66
  12   0  42   70.73    5.67
  13  -1 -52   90.33    6.59
  13  -1  50    1.09    4.68
  13   0 -14    6.62    3.47
  13   0  -2   24.19    5.11
  13   0   4   32.71    5.06
  13   0  10  158.93    7.73
  13   0  16  277.03    9.12
  14  -3 -73   38.67    5.11
  14  -2 -56   44.15    5.55
  14  -2  55   21.05    4.31
  14  -1 -27    3.74    4.75
  14  -1 -24    8.88    4.49
  15  -3 -60    0.98    4.17
  15  -3  57    8.34    3.71
  15  -3  60    9.07    3.04
  15  -2 -34    2.32    4.67
  15  -2  32   37.48    5.25
  15  -2  35   41.70    5.19
  16  -5 -75   34.67    4.71
  16  -5  72   10.79    3.43
  16  -4 -61   -2.94    3.79
  16  -4  59    0.46    3.19
  16  -3  34   -2.46    3.89
  16  -3  37   27.36    4.55
  17  -5 -59    8.00    4.17
  17  -5 -56   31.30    4.81
  17  -5  55   11.12    3.58
  17  -4 -33    1.87    3.88
  17  -4  33   -0.81    3.67
  17  -4  36    0.53    3.59
  18  -8 -76    3.75    3.26
  18  -7 -65   10.18    3.72
  18  -6 -51    1.33    3.73
  18  -5 -31    2.55    3.79
  19  -9 -68    5.19    2.89
  19  -8 -57    1.20    3.07
  19  -8  57    2.69    2.66
  19  -7 -43    7.91    3.46
  19  -7  41   -1.69    2.81
  19  -7  44   22.14    3.01
  19  -6 -17   11.83    3.74
  19  -6 -14   13.21    3.82
  19  -6  -8   27.24    4.04
  19  -6  -5   24.23    4.19
  19  -6  -2    5.69    3.42
  19  -6   1   -1.91    3.17
  19  -6   4   48.49    4.62
  19  -6   7   23.16    4.22
  19  -6  10   -0.32    3.29
  19  -6  13    1.95    3.21
  19  -6  16    1.46    2.23
  20  -9 -46    5.59    2.81
  20  -9  44    0.96    2.56
  20  -8 -29   11.36    3.19
  11   1 -17   31.40    4.36
  11   1 -14   13.20    4.90
  11   1 -11  195.11    8.18
  11   1  -8   -5.99    4.00
  11   1  -5   71.69    5.77
  11   1  -2   -3.87    3.91
  11   1   1   21.19    4.54
  11   1   4   84.76    6.21
  11   1  10   -2.51    4.28
  11   1  13    7.21    4.43
  11   1  16   87.78    5.62
  11   1  19    2.72    3.26
  12  -1 -62   20.66    4.94
  12  -1  61   38.77    4.93
  12   0  36   79.39    5.88
  13  -2 -69   20.19    3.96
  13  -2  66    3.22    3.74
  13  -1 -49    2.69    3.57
  13  -1 -46    2.86    4.42
  13  -1  47   29.11    5.06
  14  -3 -70    1.67    4.27
  14  -3  71   56.62    4.98
  14  -2  52   10.32    4.20
  14  -1 -21   12.47    4.58
  14  -1 -15   -4.27    4.10
  14  -1 -12    7.17    4.52
  14  -1   9   -2.06    4.44
  14  -1  12  127.34    7.13
  14  -1  15    0.92    4.65
  14  -1  18   55.29    5.79
  14  -1  21   -1.12    3.79
  15  -4 -71   -1.80    3.89
  15  -3  54    9.04    3.80
  15  -2 -28    8.56    4.44
  15  -2 -25   -2.75    4.06
  15  -2  23   51.64    5.65
  16  -5 -72   -3.18    3.67
  16  -5  69    1.49    3.32
  16  -4 -58   10.34    3.44
  16  -4 -55   11.78    4.40
  16  -4  56   17.12    3.84
  16  -3 -32   30.72    5.03
  17  -6  68    7.10    3.29
  17  -5 -53   -2.60    3.83
  17  -5  52   13.61    3.72
  17  -4 -30   -3.34    3.76
  17  -4 -27    4.51    4.15
  17  -4  24   13.07    4.06
  18  -8 -73    2.94    3.10
  18  -7 -62    8.62    3.54
  18  -7  61   28.32    3.66
  18  -6 -48   -2.23    3.36
  18  -6  48   10.33    3.24
  18  -5 -25   19.29    3.39
  18  -5 -22    0.48    3.61
  18  -5 -19    1.43    3.87
  18  -5  14   30.33    4.23
  18  -5  17    0.52    3.50
  18  -5  20   12.44    3.70
  18  -5  23   -2.32    2.49
  19  -9 -65    1.34    2.97
  19  -9  64    1.34    2.52
  19  -8 -54   -1.92    2.97
  19  -8  54   15.00    3.19
  19  -7  38    1.19    3.18
  20 -10 -54   -1.71    2.38
  20  -9 -43   -2.64    2.70
  20  -9  41    3.46    2.51
  20  -8 -23    1.32    2.80
  20  -8 -20   23.84    3.43
  20  -8 -17   12.80    3.18
  20  -8  16   -3.22    2.76
  20  -8  19    9.40    3.23
  20  -8  22   22.15    3.39
  21 -10 -17   -1.97    2.25
  21 -10 -14   -4.48    2.38
  21 -10 -11   -2.41    2.12
  21 -10  -8    3.44    2.25
  21 -10   4    0.05    2.11
  21 -10   7    2.46    2.27
  21 -10  10    4.03    2.33
  21 -10  13   12.07    2.71
  21 -10  16    7.77    2.51
  11  -1 -69   15.78    4.93
  12  -2 -76   28.40    4.96
  12  -1 -59    5.72    4.53
  12  -1  58    2.42    3.87
  12   0  30   62.00    5.57
  13  -2 -66   12.55    3.78
  13  -2  63   -0.31    3.58
  13  -1 -43    8.26    4.88
  13  -1 -40  267.72    9.70
  13  -1  41   -1.78    4.54
  14  -3 -67    1.73    4.31
  14  -3  68   -3.50    3.53
  14  -2 -50   11.34    4.86
  14  -2 -47    0.94    4.52
  14  -2  46    1.44    3.95
  14  -2  49   12.23    4.13
  14  -1  -9   57.56    5.14
  14  -1  -6   54.76    5.09
  14  -1  -3   -0.23    3.32
  14  -1   0    6.36    3.41
  14  -1   6   74.29    5.50
  15  -3 -54   -3.01    3.24
  15  -3 -51    3.48    4.38
  15  -3  51   30.99    4.79
  15  -2 -16   21.14    5.16
  15  -2 -13   -2.39    4.29
  15  -2 -10   22.51    4.99
  15  -2  14   -0.50    4.15
  15  -2  17   -1.93    4.02
  16  -6 -80    7.01    3.81
  16  -5 -69    9.96    3.90
  16  -4 -52   -0.26    4.07
  16  -4  50   14.14    3.88
  16  -4  53    8.72    2.92
  16  -3 -26   -0.79    3.21
  16  -3 -23   22.94    4.98
  16  -3 -17   33.13    5.25
  16  -3  16    1.32    4.02
  16  -3  19   36.54    4.87
  16  -3  22    5.33    3.97
  16  -3  25    3.44    3.32
  17  -6 -67    2.43    3.58
  17  -6  65   35.03    4.00
  17  -5 -50    7.81    4.31
  17  -5  49    2.82    3.58
  17  -4 -24   64.16    5.00
  17  -4 -21   24.76    4.92
  17  -4 -18   -4.27    4.31
  17  -4 -15   -0.24    4.01
  17  -4  12   -1.57    3.74
  17  -4  15    7.51    3.95
  17  -4  18   16.42    4.40
  17  -4  21   18.99    4.18
  18  -8 -70    0.12    3.75
  18  -7  58   14.40    3.45
  18  -6 -45    3.83    3.64
  18  -6  42    0.03    3.23
  18  -5 -13   14.32    3.35
  18  -5 -10   -3.91    3.63
  18  -5  -7    0.82    3.80
  18  -5  -4   49.79    5.03
  18  -5   5    3.27    3.78
  18  -5   8    8.03    3.81
  18  -5  11    3.93    2.81
  19 -10 -70    1.25    2.86
  19  -9 -62   14.03    3.33
  19  -9  61   11.98    2.68
  19  -8 -51    2.21    3.15
  19  -8  51   30.83    3.55
  19  -7 -34    1.00    3.63
  19  -7  32   -0.29    3.17
  19  -7  35    9.24    2.69
  20 -10 -51    1.48    2.66
  20 -10  48    2.02    2.23
  20  -9 -40   14.89    3.26
  20  -9  35   -0.91    2.52
  20  -9  38    7.26    2.56
  20  -8 -14    4.76    2.44
  20  -8 -11   18.63    3.33
  20  -8  -8   -4.02    2.78
  20  -8  -5   10.44    3.14
  20  -8  -2   -0.66    2.85
  20  -8   1   11.75    3.16
  20  -8   4   20.95    3.54
  20  -8   7    7.44    3.02
  20  -8  10    3.06    2.83
  20  -8  13    3.68    2.29
  21 -10  -5   -0.16    1.69
  21 -10  -2    1.12    2.16
  21 -10   1    9.75    2.45
  11   0 -46   21.86    3.87
  11   0  44   81.08    5.94
  12  -1  55   -0.06    3.68
  12   0 -24    5.40    3.47
  12   0  18    2.90    4.09
  13  -2 -63   15.57    3.86
  13  -2 -60    4.74    4.51
  13  -2  60   22.90    4.39
  13  -1  35   -1.17    4.20
  13  -1  38   12.62    3.53
  14  -3 -64   17.97    4.68
  14  -3  65  189.17    7.35
  15  -5 -79    5.81    3.91
  15  -4 -68    1.31    2.93
  15  -4  67   23.25    3.39
  15  -3 -48    4.68    4.43
  15  -3  45   -0.44    3.95
  15  -2  -7   10.34    3.62
  15  -2  -4   -0.74    3.33
  15  -2  -1   -3.52    3.39
  15  -2   2   74.30    5.52
  15  -2   5    8.49    3.67
  15  -2   8   14.79    3.74
  16  -6 -77   -3.91    3.70
  16  -5 -66    0.15    4.00
  16  -5  66   -1.40    3.14
  16  -4 -49    6.65    4.23
  16  -4  47   11.60    4.25
  16  -3 -11   -1.41    4.15
  16  -3  -8    2.56    4.22
  16  -3  -5   12.10    4.44
  16  -3  -2    3.31    4.62
  16  -3   1   -4.29    4.55
  16  -3   4    5.69    4.40
  16  -3  10   11.81    4.35
  17  -7 -75   -0.30    3.53
  17  -6 -64    2.09    3.97
  17  -6  62    9.00    3.36
  17  -5 -47   22.45    4.57
  17  -5 -44   15.97    4.46
  17  -5  43    1.84    3.53
  17  -5  46   25.78    4.09
  17  -4 -12   13.80    3.56
  17  -4  -9   19.55    3.77
  17  -4  -6    1.02    4.09
  17  -4   0   43.63    5.13
  17  -4   3    8.56    4.30
  17  -4   6   49.71    5.25
  17  -4   9    6.07    3.24
  18  -8  68    2.39    2.89
  18  -7 -59   16.43    3.29
  18  -7 -56    2.51    3.67
  18  -7  55   16.46    3.41
  18  -6 -42    5.48    3.37
  18  -6  36   -3.92    3.13
  19  -9  58    3.00    2.58
  19  -8 -48   21.22    4.01
  19  -8  48    3.06    2.84
  19  -7 -31    0.02    2.59
  19  -7 -28   22.04    4.18
  19  -7 -25   21.91    3.83
  20 -10 -48    3.75    2.76
  20 -10  45    1.72    2.28
  20  -9 -31   -1.48    2.90
  20  -9  32    1.53    2.74
  11  -1 -63   27.54    5.22
  11   0 -40   90.23    6.35
  12  -2 -70   -2.04    4.34
  12  -1 -53   13.58    3.62
  12  -1 -50   19.66    4.68
  12  -1  49    5.46    3.98
  12  -1  52    2.07    2.96
  12   0 -12   -4.08    2.74
  12   0  -6    3.00    3.80
  12   0   0   43.71    5.01
  12   0   6    4.41    4.05
  12   0  12   41.60    4.35
  13  -3 -74   21.97    4.63
  13  -2 -57    7.81    4.44
  13  -2  57  122.19    6.42
  13  -1 -31   -5.93    4.44
  13  -1 -28   56.37    5.97
  13  -1  32   72.04    5.14
  14  -4 -78   11.73    3.45
  14  -3 -61   24.41    4.85
  14  -2 -41    7.36    3.85
  14  -2  40   32.20    4.22
  15  -5 -76   -1.37    3.80
  15  -4 -65   15.07    3.54
  15  -4  64   76.22    5.27
  15  -3 -45   -0.65    3.29
  15  -3  42   -3.11    4.18
  16  -5 -63   24.12    4.63
  16  -5  63   -1.03    3.05
  16  -4 -46    1.49    3.30
  16  -4 -43   30.52    5.46
  16  -4  41   18.34    4.28
  17  -7 -72    1.74    3.77
  17  -7  72   -0.13    2.72
  17  -6 -61    5.69    3.94
  17  -6  59    3.88    3.29
  17  -5  40   -1.22    3.78
  18  -9 -75    4.19    3.16
  18  -8 -67   10.11    3.69
  18  -7 -53    0.51    3.68
  18  -7  52   10.80    3.18
  18  -6 -33    1.30    3.70
  18  -6  33    7.50    3.88
  19 -10 -67   22.70    3.29
  19 -10  65    0.65    2.37
  19  -9 -59    8.34    3.32
  19  -8 -45    6.28    3.38
  19  -8  42   -0.36    2.79
  19  -7 -22    0.22    3.45
  19  -7 -19   -3.87    3.56
  19  -7 -16    2.27    3.32
  19  -7  11   51.77    4.65
  19  -7  14   26.31    4.07
  19  -7  17    5.96    3.42
  19  -7  20    5.26    3.28
  20 -11 -53    4.86    2.58
  20 -10 -45    1.87    2.61
  20  -9 -28    2.33    2.93
  20  -9 -25    9.61    3.15
  20  -9  23   12.97    3.14
  21 -11 -19   -1.26    2.35
  21 -11 -16    8.61    2.54
  21 -11 -13    8.51    2.47
  21 -11 -10    7.59    2.39
  21 -11  11   -2.76    2.06
  21 -11  14    2.58    2.39
  12  -2 -67    8.44    4.65
  12  -1 -47    0.40    4.14
  13  -3 -71   -0.74    4.08
  13  -2 -54   13.35    4.95
  13  -2  54   -6.14    3.78
  13  -1 -25   32.82    4.56
  13  -1 -22   79.11    6.40
  13  -1 -19   -0.25    4.36
  13  -1 -16   -0.58    3.99
  13  -1  17    2.02    4.41
  13  -1  23    4.17    3.49
  14  -4 -75    9.85    4.37
  14  -3 -58    9.44    4.50
  14  -3  59   28.04    4.52
  14  -2 -32    6.44    5.12
  14  -2  31   56.12    5.84
  14  -2  34   -0.60    3.09
  15  -4 -62   17.86    3.68
  15  -4 -59    0.99    4.18
  15  -4  61   18.49    4.05
  15  -3  36    5.11    4.55
  16  -6 -74   15.75    4.12
  16  -5 -60    3.97    3.96
  16  -5  60   76.44    5.06
  16  -4  35   52.58    5.15
  16  -4  38   30.00    4.56
  17  -7 -69   -4.49    3.40
  17  -7  69   48.02    4.07
  17  -6 -58   11.55    3.23
  17  -6 -55    0.32    3.85
  17  -5 -35    7.55    4.56
  17  -5  34    4.41    4.08
  17  -5  37   15.84    3.27
  18  -9 -72    3.96    3.31
  18  -8 -64   10.83    3.82
  18  -8  62    3.53    3.06
  18  -7 -50    4.21    3.75
  18  -7  49    1.43    3.00
  18  -6 -30    2.41    2.73
  18  -6 -24    2.83    3.66
  18  -6  24   12.78    3.83
  19 -10 -64    2.62    2.79
  19 -10  62   11.47    2.56
  19  -9 -56   12.02    3.30
  19  -8 -42    4.58    2.53
  19  -8  39   10.72    3.23
  19  -7 -10   -1.24    2.84
  19  -7  -4    7.22    3.91
  19  -7  -1   57.43    4.99
  19  -7   2   11.44    3.99
  19  -7   8    1.75    2.61
  20 -11 -50   -3.91    2.42
  20 -11  49   -0.76    2.10
  20 -10 -42    6.20    2.97
  20 -10 -39   -0.47    2.88
  20 -10  39   -2.49    2.34
  20  -9 -22    3.14    2.84
  20  -9 -19    3.41    2.86
  20  -9 -16    6.39    2.92
  20  -9  14   10.16    2.92
  21 -11  -7   -0.49    2.16
  21 -11  -4    2.91    2.16
  21 -11  -1    6.55    2.33
  21 -11   2   -0.72    2.14
  21 -11   5    1.88    2.18
  21 -11   8    4.94    1.95
  12  -2 -64   68.77    6.18
  12  -1 -44   20.82    3.96
  12  -1 -41    2.89    4.51
  12  -1  40    1.87    3.58
  12  -1  43    8.26    3.93
  13  -3 -68  173.49    7.78
  13  -2 -51   11.95    4.61
  13  -1 -13   15.85    3.61
  13  -1 -10   12.75    3.57
  13  -1  -4   -1.50    3.89
  13  -1  -1   -0.10    3.85
  13  -1   2   -1.54    3.80
  13  -1   5   17.02    4.32
  13  -1   8   -0.52    2.90
  13  -1  11   63.52    5.05
  13  -1  14    3.60    3.33
  14  -4 -72  110.24    6.61
  14  -3 -55    5.06    4.47
  14  -3  53   29.39    4.52
  14  -3  56   -1.41    2.88
  14  -2 -23    2.20    4.48
  14  -2 -20   29.06    4.93
  14  -2  22   14.79    4.63
  15  -5 -73   35.13    4.75
  15  -5  71   11.69    3.70
  15  -4 -56   73.54    6.03
  15  -4  58    3.94    2.90
  15  -3 -33   -2.05    3.44
  15  -3 -30    0.95    4.70
  15  -3  33   -1.28    3.06
  16  -6  70   16.45    3.85
  16  -5 -57   -1.98    3.96
  16  -5  54   14.75    3.78
  16  -5  57    4.36    2.76
  16  -4 -34   13.67    3.72
  17  -8 -77   15.22    3.75
  17  -7 -66    7.71    3.69
  17  -7  66    3.59    3.07
  17  -6 -52   -0.55    3.85
  17  -5 -32    9.65    3.28
  17  -5 -29    3.59    4.01
  17  -5 -26   13.63    4.33
  17  -5  25   35.31    4.79
  18  -9  69    2.72    2.70
  18  -8 -61    9.31    3.48
  18  -8  59   35.47    3.89
  18  -7 -47    3.76    3.90
  18  -7  46   -1.54    3.05
  18  -6 -21    4.33    2.93
  18  -6 -18    5.81    3.77
  18  -6 -15    4.31    4.02
  18  -6 -12    0.65    3.78
  18  -6  -9   29.07    4.46
  18  -6   9   11.74    3.94
  18  -6  12   15.75    4.03
  18  -6  15   25.77    4.44
  18  -6  18    3.18    3.58
  18  -6  21   15.31    3.11
  19 -10 -61    7.62    3.02
  19  -9 -53    9.66    2.81
  19  -9 -50    0.72    3.13
  19  -9  52    3.20    2.41
  19  -8 -33   20.97    4.23
  19  -8  33    5.18    3.51
  19  -8  36   -1.47    2.95
  20 -11 -47    9.09    2.65
  20 -11  46    1.91    2.20
  20 -10  33    5.55    2.76
  20 -10  36   -1.61    2.48
  20  -9 -13    0.98    2.25
  20  -9 -10    0.75    2.28
  20  -9  -7    4.38    3.03
  20  -9  -4   20.04    3.42
  20  -9  -1    0.77    2.89
  20  -9   2   -1.69    2.78
  20  -9   5    8.87    3.01
  20  -9   8    6.18    2.91
  20  -9  11    4.95    2.30
  12  -2 -61   -0.18    4.63
  12  -2  62   30.02    4.26
  12  -1 -38    2.19    3.25
  12  -1  34   -0.71    3.58
  12  -1  37    6.34    3.73
  13  -3 -65   -2.88    4.57
  13  -2 -48    6.92    3.49
  13  -2  45    2.20    3.78
  13  -2  48   35.30    4.10
  14  -3 -52   39.66    5.40
  14  -3 -49    0.21    4.33
  14  -3  50    0.19    3.65
  14  -2 -17   19.16    3.81
  14  -2 -14   -2.36    4.02
  14  -2 -11    3.03    4.12
  14  -2  -8    3.75    4.54
  14  -2  -5   67.07    5.88
  14  -2  -2    1.18    4.25
  14  -2   1   36.11    5.04
  14  -2   4   -5.59    4.10
  14  -2   7  162.09    7.61
  14  -2  10   -0.60    4.39
  14  -2  13   26.27    4.78
  14  -2  16   43.29    4.65
  15  -6 -81    2.73    3.34
  15  -5 -70   -2.31    3.90
  15  -4 -53   -2.88    4.17
  15  -4  52   52.23    5.02
  15  -3 -21   17.44    5.06
  15  -3 -18   -4.70    4.04
  15  -3  18    0.76    3.84
  15  -3  21    5.07    4.69
  15  -3  24   42.09    5.38
  16  -7 -79    1.36    3.44
  16  -6 -68   12.18    3.99
  16  -6  67    5.46    3.38
  16  -5 -54   15.06    3.71
  16  -5 -51    4.26    4.23
  16  -5  51   25.37    4.22
  16  -4 -28  113.49    6.30
  16  -4 -25   -2.86    4.33
  16  -4 -22    8.36    4.76
  16  -4 -19    4.23    4.45
  16  -4  20    3.95    4.00
  17  -8 -74   14.67    3.92
  17  -7  63    4.15    3.15
  17  -6 -49   14.03    4.30
  17  -6  47    4.44    3.47
  17  -6  50    3.70    2.63
  17  -5 -23   -1.95    3.08
  17  -5 -20   70.20    5.84
  17  -5 -17   -0.73    4.47
  17  -5 -14    2.34    4.12
  17  -5 -11    5.87    4.16
  17  -5  13    8.76    4.15
  17  -5  19   42.89    4.86
  17  -5  22   16.74    3.43
  18  -9 -69    4.95    3.37
  18  -8 -58   15.28    3.99
  18  -8  56   -0.02    3.22
  18  -7 -44   35.84    4.19
  18  -7  40    1.06    3.20
  18  -7  43    0.62    2.40
  18  -6  -6   -2.66    2.76
  18  -6  -3    2.22    2.97
  18  -6   0   13.88    3.37
  18  -6   3   49.43    4.34
  18  -6   6    6.70    3.12
  19 -10 -58   10.55    3.31
  19 -10  59    3.31    2.39
  19  -9 -47    8.29    3.43
  19  -9  46   -0.21    2.72
  19  -8 -30   22.48    3.81
  19  -8 -27    9.15    3.66
  19  -8  24    5.79    3.45
  20 -11 -44    3.57    2.77
  20 -11  43    1.85    2.21
  20 -10 -30   14.59    3.50
  20 -10 -27   -3.30    2.80
  21 -12 -12   -2.71    2.12
  21 -12  -9   19.78    2.64
  21 -12  -6    1.66    2.22
  21 -12  -3    8.58    2.27
  21 -12   0    1.39    2.12
  21 -12   3    7.60    2.27
  21 -12   6    2.59    2.23
  12  -3 -75    1.40    4.64
  12  -2 -58   76.79    6.14
  12  -1 -29   53.62    5.93
  12  -1 -26   22.18    4.99
  12  -1  31   11.90    3.90
  13  -3 -62   76.48    6.21
  13  -3  64   -3.89    3.54
  13  -2 -42    0.89    4.30
  13  -2 -39   22.77    5.08
  13  -2  39    8.84    3.99
  13  -2  42   32.07    4.52
  14  -5 -80    8.67    3.71
  14  -4 -66   -2.32    4.47
  14  -3 -46   -3.24    4.42
  14  -3  47   39.05    4.73
  15  -6 -78   23.70    4.32
  15  -5 -67    5.56    4.17
  15  -4 -50   11.09    3.67
  15  -4 -47   11.49    4.66
  15  -4  49   34.87    4.68
  15  -3 -15   10.49    3.63
  15  -3 -12    9.48    3.71
  15  -3  -9   73.06    6.21
  15  -3  -6   31.88    5.29
  15  -3  -3   -3.60    4.27
  15  -3   0    4.49    4.42
  15  -3   3   37.78    5.24
  15  -3   6    6.91    4.33
  15  -3   9    2.51    4.04
  15  -3  12   -1.05    2.98
  16  -7 -76   -2.24    3.71
  16  -6 -65    4.76    3.85
  16  -6  64   44.55    4.36
  16  -5 -48    1.41    4.12
  16  -5  48   59.64    5.16
  16  -4 -16  138.02    6.72
  16  -4 -10    0.04    4.20
  16  -4  -7   16.01    4.87
  16  -4  -4    3.91    4.57
  16  -4  -1   18.14    4.70
  16  -4   2    6.42    4.29
  16  -4   5   -0.74    4.37
  16  -4   8   17.87    4.86
  16  -4  11   20.87    4.62
  16  -4  14   -0.36    3.91
  16  -4  17    1.86    2.96
  17  -8 -71    4.43    3.64
  17  -7  60    2.74    3.20
  17  -6 -46    8.78    3.29
  17  -6 -43   -1.50    3.98
  17  -6  44    5.18    3.86
  17  -5  -8    2.77    3.14
  17  -5  -5   16.11    3.63
  17  -5   1    1.53    4.12
  17  -5   4    5.35    3.31
  17  -5  10   50.36    4.55
  18 -10 -74    4.60    3.09
  18  -9  66    5.21    2.84
  18  -8 -55    8.46    3.95
  18  -8  53   33.83    3.94
  18  -7  34    2.87    3.43
  18  -7  37    0.21    3.22
  19 -11 -63   28.58    3.58
  19 -11  63    2.87    2.48
  19 -10 -55   37.15    3.88
  19  -9 -44   -1.48    3.30
  19  -9 -41   32.10    4.03
  19  -9  43    5.56    2.93
  19  -8 -24   17.10    3.07
  19  -8 -21   17.44    3.79
  19  -8 -18   11.79    3.89
  19  -8 -15   28.73    4.27
  19  -8  15   31.62    3.97
  19  -8  21    7.00    3.17
  20 -12 -49   -0.37    2.66
  20 -11 -41    4.77    2.88
  20 -11 -38    6.70    2.92
  20 -11  40    7.14    2.43
  20 -10 -24    8.70    3.05
  20 -10 -21    9.62    3.12
  20 -10  18    9.48    2.98
  20 -10  21    0.21    2.90
  20 -10  24    0.77    2.81
  12  -2 -55   -0.71    4.44
  12  -2  53   26.99    4.30
  12  -2  56    5.18    2.90
  12  -1 -23   63.59    5.92
  12  -1 -20    6.29    4.67
  12  -1 -17   36.07    5.13
  12  -1  16   88.61    6.06
  12  -1  19    1.70    4.02
  13  -4 -76  292.43    9.33
  13  -3 -59   -1.57    4.52
  13  -3  61  141.54    6.68
  13  -2  33    7.60    4.02
  14  -5 -77   26.87    4.81
  14  -4  63   91.08    5.86
  14  -3 -43    2.06    3.34
  14  -3  41   -1.15    3.94
  14  -3  44    5.70    3.09
  15  -5  65    9.02    2.96
  15  -4 -44  140.12    7.46
  15  -4  43   48.35    5.04
  15  -4  46    1.40    2.99
  16  -7 -73    7.44    3.93
  16  -6 -62   13.24    4.19
  16  -5 -45   18.14    3.84
  16  -5 -42    2.28    4.46
  16  -5  42   24.60    4.44
  16  -5  45   24.35    3.72
  17  -9 -79    3.41    3.42
  17  -7  57   31.47    3.87
  17  -6  38   -1.73    3.67
  17  -6  41    7.49    2.97
  18 -10 -71    7.61    3.46
  18 -10  70    4.56    3.05
  18  -9 -63   14.89    3.62
  18  -9  63   14.84    3.43
  18  -8 -52    7.85    2.93
  18  -8 -49   23.67    4.29
  18  -8  50    8.63    3.23
  18  -7 -32   17.25    3.26
  18  -7 -29   14.16    4.17
  18  -7 -26    4.29    3.70
  19 -11 -60   10.61    3.09
  19 -11  60    5.40    2.47
  19 -10 -52   -3.59    3.26
  19 -10  53    6.63    2.79
  19  -9  40    1.23    2.95
  19  -8 -12    7.43    2.83
  19  -8  -9   20.51    4.12
  19  -8  -6    1.71    3.67
  19  -8  -3   20.01    4.15
  19  -8   0   37.99    4.58
  19  -8   3   39.28    4.58
  19  -8   6   10.48    3.81
  20 -12 -46    3.09    2.54
  20 -12  44    3.57    2.20
  20 -11  34   10.23    2.67
  20 -11  37    8.99    2.65
  20 -10 -18   13.04    2.65
  20 -10 -15    5.94    2.98
  20 -10 -12    3.31    3.04
  20 -10  -9   -2.92    2.90
  20 -10  -6    2.54    2.85
  20 -10  -3    0.55    2.83
  20 -10   0    2.72    2.86
  20 -10   3    3.28    2.80
  20 -10   6   -3.19    2.60
  20 -10   9   -0.86    2.81
  20 -10  12    2.18    2.87
  12  -2 -49   -3.58    4.13
  12  -1 -14    8.13    3.56
  12  -1  -8   -3.07    3.88
  12  -1  -5   74.10    5.59
  12  -1  -2    2.96    3.86
  12  -1   1   22.04    4.41
  12  -1   4   87.59    6.12
  12  -1   7   36.80    4.96
  12  -1  10    1.73    3.91
  12  -1  13    5.64    3.36
  13  -4 -73    8.40    4.73
  13  -3 -56   80.92    6.36
  13  -3  58   97.80    5.98
  13  -2 -30   50.22    4.85
  13  -2 -27   24.90    5.40
  13  -2 -24    8.19    4.48
  14  -5 -74    4.23    4.03
  14  -3  35   35.31    4.71
  14  -3  38   -4.39    2.74
  15  -6 -75    4.93    4.06
  15  -5 -61    0.31    4.04
  15  -5  59   48.91    4.86
  15  -4 -41    9.07    4.21
  15  -4  37  107.17    6.39
  15  -4  40   67.37    5.69
  16  -7  71    5.38    3.41
  16  -6  58    0.08    3.27
  16  -5  36   33.03    4.95
  16  -5  39   59.42    5.35
  17  -9 -76   -2.08    3.57
  17  -8 -68    0.87    3.55
  17  -8  67   -1.94    2.89
  17  -7 -54   16.38    4.51
  17  -7  54   13.16    3.72
  17  -6 -34    1.19    4.04
  17  -6 -31   -1.55    3.78
  17  -6  35   21.33    4.30
  18  -9 -60    7.02    3.67
  18  -9  60    6.73    3.22
  18  -8 -46   16.29    4.28
  18  -8  47   25.47    3.79
  18  -7 -23   -4.11    3.48
  18  -7 -20    4.20    4.11
  18  -7  16   -0.53    3.42
  18  -7  19    0.02    3.35
  18  -7  22    1.49    3.29
  18  -7  25    1.77    2.63
  19 -12 -65    3.41    2.71
  19 -12  64   -3.00    1.80
  19 -11 -57    2.17    3.01
  19 -11  57    2.49    2.76
  19 -10 -49    7.78    3.31
  19 -10  50    1.02    2.57
  19  -9 -32    0.01    3.85
  19  -9  34   18.38    3.55
  20 -12 -43   26.62    3.23
  20 -12  41    5.26    2.28
  20 -11 -29   -3.44    2.96
  20 -11  31    1.85    2.60
  12  -3 -66   26.78    5.09
  12  -2 -46   14.51    4.65
  12  -2  47   47.77    5.14
  13  -4 -70   32.90    4.97
  13  -3 -53   55.79    5.72
  13  -3  52   10.24    3.95
  13  -3  55    1.27    2.94
  13  -2 -21   -1.78    3.18
  13  -2 -18   30.77    5.11
  13  -2 -12   45.29    5.26
  13  -2  12    4.21    4.05
  13  -2  15   20.92    4.66
  14  -5 -71    1.74    4.05
  14  -3 -31   28.33    4.51
  14  -3 -25   -0.73    4.56
  14  -3  32    9.83    3.36
  15  -6 -72   10.69    4.14
  15  -5 -58    9.42    3.47
  15  -5 -55    3.24    4.28
  15  -4 -32  201.16    8.96
  15  -4 -29   95.49    6.92
  15  -4  34   21.94    4.77
  16  -7 -70    1.96    3.57
  16  -6 -56   -1.71    3.99
  16  -6  55    0.82    3.72
  16  -5 -33   58.37    5.98
  16  -5 -30   -1.94    4.45
  16  -5  33   41.35    5.24
  17  -9 -73   23.50    4.05
  17  -8  64   -1.39    2.98
  17  -7 -51   -1.67    3.76
  17  -7  51    0.19    3.21
  17  -6 -28   35.01    4.10
  17  -6 -25   -3.76    3.83
  17  -6  23   27.18    4.40
  17  -6  26    7.40    4.21
  18 -11 -73   19.66    3.43
  18 -10  67    8.21    2.96
  18  -9 -57   35.39    4.30
  18  -9  57   40.93    4.01
  18  -8 -43    6.10    4.11
  18  -8  41    2.03    3.43
  18  -7 -14   -1.20    2.81
  18  -7 -11    5.35    3.89
  18  -7  -8   15.11    4.30
  18  -7  -5   69.59    5.50
  18  -7  -2    2.72    3.88
  18  -7   1   15.03    4.40
  18  -7   4   17.76    4.29
  18  -7   7   53.85    5.05
  18  -7  10    0.10    3.71
  18  -7  13   14.88    3.21
  19 -12 -62   25.91    3.42
  19 -11 -54   12.99    3.24
  19 -10 -46    3.79    3.33
  19 -10 -43    4.54    3.29
  19 -10  44    5.01    2.93
  19 -10  47    3.19    2.23
  19  -9 -29   28.52    3.37
  19  -9 -26   16.00    3.91
  19  -9 -23    4.47    3.36
  19  -9  25    4.26    3.29
  20 -13 -45   -3.42    2.19
  20 -12 -40   11.60    2.48
  20 -12 -37    5.66    2.91
  20 -12  38    0.84    2.33
  20 -11 -26   21.66    3.47
  20 -11 -23   12.40    3.18
  20 -11 -20   12.33    3.01
  20 -11  22   -2.34    2.72
  12  -3 -63   10.71    4.81
  12  -2 -43    3.97    3.22
  12  -2  44   37.60    4.05
  13  -4 -67    0.94    4.43
  13  -4  68   -0.04    3.86
  13  -3 -47    2.06    4.52
  13  -3  49   25.03    4.64
  13  -2  -9   18.43    3.67
  13  -2  -6    1.02    3.07
  13  -2  -3  146.14    6.72
  13  -2   6    1.48    3.11
  13  -2   9   32.17    4.15
  14  -5 -68   86.01    6.18
  14  -5  70    0.20    3.50
  14  -4 -54   90.90    5.81
  14  -4  54   60.90    5.19
  14  -3 -22   15.89    3.83
  14  -3 -13   78.14    6.07
  14  -3  14   30.37    5.11
  14  -3  17    2.40    4.13
  14  -3  20    8.84    4.27
  14  -3  23   16.77    3.72
  15  -7 -80   37.21    4.77
  15  -6  69    6.51    3.44
  15  -5 -52   87.29    6.31
  15  -5  53    6.93    3.79
  15  -4 -23   20.55    5.24
  15  -4 -20  128.23    7.28
  16  -7 -67   14.71    4.07
  16  -7  68   34.47    4.15
  16  -6 -53    3.30    3.28
  16  -6 -50   35.61    5.08
  16  -6  52  119.77    6.13
  16  -5 -27   13.19    3.90
  16  -5 -24  297.34    9.81
  16  -5 -21   27.09    5.37
  16  -5 -18    3.53    4.35
  16  -5  21   22.52    4.39
  16  -5  24    2.95    4.17
  17 -10 -78   60.19    5.10
  17  -9  71    3.19    3.26
  17  -8  61   54.95    4.38
  17  -7 -48    2.43    2.99
  17  -7 -45    0.12    3.97
  17  -7  45    8.48    3.75
  17  -7  48    4.83    3.54
  17  -6 -19    8.10    3.28
  17  -6 -16   34.62    4.97
  17  -6 -13   12.18    4.65
  17  -6 -10    3.93    4.12
  17  -6  -7   20.25    4.56
  17  -6  -4    8.31    4.28
  17  -6  -1   44.88    5.13
  17  -6   2   29.49    4.77
  17  -6   5   16.16    4.38
  17  -6   8   -2.12    3.84
  17  -6  11   13.38    4.52
  17  -6  14   31.01    4.73
  17  -6  17   30.02    4.64
  17  -6  20   13.46    3.39
  18 -11 -70    2.85    3.01
  18 -10 -65   21.09    3.92
  18 -10  64    8.97    3.18
  18  -9 -54    3.67    3.95
  18  -9  54    2.29    3.17
  18  -8 -34    2.58    3.85
  18  -8  35   11.79    3.67
  18  -8  38   -1.10    3.16
  19 -13 -64    6.18    2.79
  19 -12 -59   41.66    3.96
  19 -11 -51   35.70    3.95
  19 -11  54   -0.59    2.39
  19 -10 -40   -2.73    3.39
  19 -10  41   31.42    3.64
  19  -9 -20   -1.15    3.23
  19  -9 -17    5.09    3.63
  19  -9 -14    5.96    3.49
  19  -9 -11    8.82    3.75
  19  -9  10   14.65    3.69
  19  -9  13    3.71    3.17
  19  -9  16    2.52    3.27
  19  -9  22   27.52    3.37
  20 -13 -42    7.54    2.74
  20 -13  42    0.55    2.11
  20 -12  32    6.45    2.61
  20 -12  35   -1.85    2.23
  20 -11 -17    3.22    2.87
  20 -11 -14    5.63    3.11
  20 -11 -11    7.77    3.13
  20 -11  -8    8.48    2.94
  20 -11  -5    6.40    2.87
  20 -11  -2   -2.19    2.67
  20 -11   1   -2.13    2.68
  20 -11   4   18.08    3.19
  20 -11   7   12.05    3.00
  20 -11  10    2.28    2.67
  20 -11  16   -0.31    2.53
  20 -11  19    5.53    2.30
  12  -3 -60  464.41   11.67
  12  -3  63   28.26    3.70
  12  -2 -37    2.61    4.15
  12  -2  35   22.59    4.21
  13  -4  65   60.40    5.13
  13  -3  43   -0.37    3.50
  13  -3  46   20.67    4.35
  14  -5  67   15.17    3.73
  14  -4 -48  136.31    7.33
  14  -4  48    9.44    3.84
  14  -4  51   42.34    4.19
  14  -3 -10   -3.61    3.09
  14  -3  -7   62.79    5.06
  14  -3  -4   47.68    5.56
  14  -3  -1  157.87    7.58
  14  -3   2    1.93    4.25
  14  -3   5    2.00    4.12
  14  -3   8   58.69    4.96
  14  -3  11  144.43    6.72
  15  -7 -77   -1.14    3.79
  15  -6 -66   -3.05    3.82
  15  -6  66    5.17    3.46
  15  -5 -49   15.81    4.85
  15  -4 -17  108.21    6.30
  15  -4  -8   10.15    5.12
  15  -4  -5  154.95    7.62
  15  -4  -2   -1.05    4.38
  15  -4   1   24.96    4.92
  15  -4   4   83.37    6.31
  15  -4   7  118.11    6.85
  15  -4  10   13.52    4.64
  15  -4  16    8.30    4.03
  15  -4  19    4.31    3.45
  16  -8 -75    6.76    3.94
  16  -7 -64   -1.23    3.69
  16  -7  65   44.26    4.33
  16  -6 -47    1.26    4.20
  16  -6  46    3.32    3.80
  16  -6  49   -1.25    2.87
  16  -5 -15    2.16    3.31
  16  -5 -12   97.59    6.57
  16  -5  -9   14.32    4.65
  16  -5  -6   11.23    4.71
  16  -5  -3    1.59    4.46
  16  -5   0   11.16    4.72
  16  -5   3    2.54    4.38
  16  -5   6    6.87    4.41
  16  -5   9    2.80    3.98
  16  -5  12    0.13    3.86
  16  -5  15   21.70    3.66
  16  -5  18    5.38    3.09
  17  -9 -70   10.98    3.91
  17  -8 -59    4.59    3.97
  17  -8  58    2.47    3.10
  17  -7 -42   45.20    5.31
  17  -7  42   -2.35    3.66
  18 -10 -62    8.95    3.77
  18 -10  61    1.12    2.91
  18  -9 -51   55.36    5.02
  18  -9 -48   -0.63    3.57
  18  -9  51   49.08    4.31
  18  -8 -31   24.22    4.23
  18  -8 -28    9.48    3.93
  19 -13 -61   -0.55    2.51
  19 -12  58    3.09    2.30
  19 -11 -48    7.52    3.32
  19 -11  48   13.60    2.89
  19 -11  51    2.51    2.59
  19 -10  35    2.90    2.93
  19  -9  -8    9.25    2.77
  19  -9  -5   -1.32    2.38
  19  -9  -2    3.64    3.52
  19  -9   1    2.92    3.51
  19  -9   4    6.39    2.97
  19  -9   7    3.80    2.83
  20 -13 -39    6.26    2.72
  20 -13  39   -0.50    2.03
  20 -12 -28    5.74    3.05
  20 -12 -25   -0.04    2.69
  12  -3  60    2.81    2.80
  12  -2 -28   -1.83    4.33
  12  -2  29   -5.79    3.67
  12  -2  32  128.18    6.51
  13  -4 -61   18.07    5.29
  13  -4  62   71.53    5.44
  13  -3 -38   20.40    4.84
  13  -3  40   59.83    5.13
  14  -6 -76   11.05    4.03
  14  -5 -65   11.78    3.77
  14  -4 -45   37.51    4.65
  14  -4 -42   21.55    4.97
  14  -4  42    2.41    3.74
  14  -4  45    9.44    3.89
  15  -6 -63    4.79    3.92
  15  -6  63   21.35    4.01
  15  -5 -46   -0.92    3.22
  15  -5 -43    4.40    4.60
  15  -5  44   91.96    5.89
  15  -5  47   20.74    3.55
  16  -8 -72   23.09    4.54
  16  -7 -61   -0.56    3.75
  16  -7  62   12.15    3.70
  16  -6 -44   -3.57    3.04
  16  -6 -41    0.17    4.61
  17 -10 -75    7.85    3.90
  17  -9 -67    0.66    3.29
  17  -9  68    2.75    2.91
  17  -8 -56   -0.41    2.83
  17  -8 -53    8.47    4.05
  17  -8  55    1.73    3.15
  17  -7  39   -5.42    2.76
  18 -12 -72   16.07    3.50
  18 -11 -67   23.35    3.75
  18 -11  68   -0.03    2.47
  18 -10 -59   48.64    4.55
  18 -10  58   14.93    3.32
  18  -9  48   -1.57    2.69
  18  -8 -25   17.52    3.44
  18  -8 -22    7.61    3.91
  18  -8 -19   16.89    4.09
  18  -8  20   -0.54    3.26
  18  -8  23    1.95    3.37
  18  -8  26   -1.90    2.60
  19 -13 -58    9.01    3.30
  19 -13  59    5.40    2.45
  19 -12 -53    0.58    3.10
  19 -12  55    5.73    2.64
  19 -11 -45    0.85    3.18
  19 -11  45    7.35    2.84
  19 -10 -31   -3.53    3.42
  19 -10 -28    9.47    3.36
  20 -13 -36    6.64    2.81
  20 -13  33   10.86    2.55
  20 -13  36    2.68    2.25
  20 -12 -22   20.43    3.34
  20 -12 -19   12.08    3.10
  20 -12 -16   -2.89    2.52
  20 -12  17   13.16    2.96
  20 -12  20   19.39    3.23
  20 -12  23    1.77    2.65
  12  -4 -71    2.08    4.52
  12  -2 -25  142.09    6.77
  13  -5 -75   18.32    3.61
  13  -4 -58  228.01    8.93
  13  -4  59   12.73    3.97
  13  -3  34    0.59    3.62
  13  -3  37   -1.96    2.86
  14  -5 -59    0.93    4.34
  14  -5  61   54.07    4.80
  14  -4 -39   53.41    5.91
  14  -4  39    2.40    3.88
  15  -7 -74   59.89    4.66
  15  -7  73    2.85    2.99
  15  -6 -60   -0.26    3.88
  15  -6  60  129.82    6.30
  15  -5  38    4.06    3.86
  15  -5  41   17.62    4.34
  16  -8 -69   47.48    4.79
  16  -7 -55    4.83    4.16
  16  -7  56   77.37    5.23
  16  -7  59   21.49    3.24
  16  -6  40   47.07    4.39
  17 -10 -72   -0.64    3.53
  17  -9 -64   -3.37    3.55
  17  -9  65   12.60    3.30
  17  -8  52    1.88    3.23
  17  -7 -30   23.54    4.55
  17  -7 -27    8.08    4.16
  18 -12 -69   18.79    3.45
  18 -11 -64   10.22    3.61
  18 -11  65    4.29    2.86
  18 -10 -56    4.36    3.74
  18  -9  42    4.93    3.51
  18  -8 -16   -1.99    2.76
  18  -8 -13   36.91    4.67
  18  -8 -10   -1.11    3.70
  18  -8  -7   -0.07    3.75
  18  -8  -4   16.76    4.52
  18  -8  -1   44.37    5.04
  18  -8   2    2.66    3.96
  18  -8   5    3.16    3.93
  18  -8   8    8.76    4.03
  18  -8  11   13.80    3.92
  18  -8  14    2.19    3.49
  18  -8  17   -2.76    2.40
  19 -12 -50    8.76    3.19
  19 -12  52    8.32    2.84
  19 -11 -42    4.67    3.31
  19 -11  42    5.63    3.03
  19 -10 -25    5.39    2.62
  19 -10 -22   21.81    4.01
  19 -10 -19    6.21    3.63
  19 -10  20    1.50    3.13
  19 -10  23    4.15    3.49
  19 -10  26   15.94    2.92
  20 -14 -38    0.24    1.90
  20 -14 -38   -0.79    1.29
  20 -14 -35    0.73    2.43
  20 -13 -27    0.98    2.60
  20 -12 -13    8.49    2.91
  20 -12 -10    0.63    2.71
  20 -12  -7   12.75    3.05
  20 -12  -4   22.51    3.29
  20 -12  -1    6.43    3.05
  20 -12   2    2.82    2.83
  20 -12   5   10.39    2.98
  20 -12   8   -3.42    2.50
  20 -12  11    7.15    2.76
  20 -12  14    0.94    2.53
  12  -4 -68  184.03    7.91
  12  -3 -51   55.78    5.98
  13  -5 -72  164.89    7.40
  13  -4 -55   44.45    5.83
  13  -4  56    4.78    4.01
  13  -3 -29   22.01    4.16
  13  -3 -23  201.98    8.37
  13  -3  31   -4.04    2.75
  14  -6 -73   -2.15    2.81
  14  -5 -56  154.78    7.38
  14  -5  58    2.91    3.64
  14  -4  33  121.45    6.53
  14  -4  36   35.40    4.13
  15  -7 -71   28.17    4.73
  15  -6  57   -5.13    3.93
  15  -5 -31   -1.16    4.78
  15  -5  32   33.10    4.93
  16  -8 -66    2.25    3.74
  16  -8  69   42.46    4.23
  16  -7 -52    0.85    4.01
  16  -7  53   26.86    4.18
  16  -6 -29   -3.55    4.07
  16  -6 -26    6.05    4.32
  16  -6  34   -1.19    3.15
  17 -11 -77   50.98    4.53
  17 -10 -69   50.50    4.82
  17 -10  72    9.84    2.89
  17  -9  62    1.25    3.01
  17  -8 -47    6.64    4.01
  17  -8  46   19.23    3.99
  17  -8  49   29.82    4.10
  17  -7 -24   20.54    3.75
  17  -7 -21   34.57    4.90
  17  -7 -18    3.57    4.34
  17  -7 -15   12.93    4.32
  17  -7  15    5.86    3.89
  17  -7  18   19.24    4.20
  17  -7  21    5.21    3.79
  17  -7  24    7.65    3.10
  18 -13 -71    1.72    2.99
  18 -12  69    2.45    2.44
  18 -11 -61   22.69    4.05
  18 -11  62    8.92    3.11
  18 -10 -53   28.59    3.78
  18 -10 -50    9.48    3.67
  18 -10  52    8.94    3.21
  18  -9 -33   31.40    4.55
  18  -9  36   -2.77    3.57
  18  -9  39   37.49    3.63
  19 -13 -55   24.13    3.39
  19 -13  56    2.87    2.31
  19 -12 -47   47.02    4.28
  19 -12  49    3.61    2.49
  19 -11  36   31.03    3.53
  19 -11  39    1.20    2.95
  19 -10 -16    4.99    2.59
  19 -10 -13    0.78    3.26
  19 -10 -10    9.22    3.47
  19 -10  -7    4.03    3.51
  19 -10  -4   12.97    3.73
  19 -10  -1    4.52    3.50
  19 -10   2    2.39    3.44
  19 -10   5    3.59    3.47
  19 -10   8   10.74    3.62
  19 -10  11    6.87    3.32
  19 -10  14    8.92    3.34
  19 -10  17    7.21    2.58
  20 -14  31    1.45    2.20
  20 -14  34    0.73    2.08
  20 -13 -24   -1.29    2.54
  20 -13 -21    3.29    2.91
  20 -13 -18   -2.43    2.37
  20 -13  21    3.91    2.51
  20 -13  24   -3.01    2.63
  12  -4 -65   12.56    4.53
  12  -3 -48  451.05   11.12
  13  -5 -69    4.56    4.27
  13  -3 -20   50.60    4.99
  13  -3 -17  119.67    6.97
  13  -3 -14    2.64    4.59
  13  -3 -11  243.52    8.76
  13  -3   7  111.58    6.95
  13  -3  13   13.34    4.41
  13  -3  22  138.75    6.55
  14  -6 -70   42.42    5.02
  14  -5 -53   -1.17    4.25
  14  -5  55    4.78    3.70
  14  -4 -27  270.11    9.15
  14  -4 -24  160.67    8.14
  14  -4  21   19.39    4.60
  15  -8 -79    2.84    3.72
  15  -7 -68   35.57    4.93
  15  -6 -54   31.14    4.18
  15  -6 -51   -3.89    3.99
  15  -6  54    3.74    3.55
  15  -5 -28  215.74    8.24
  15  -5 -22   -2.55    4.08
  15  -5  23    6.60    4.17
  16  -8 -63   23.15    4.37
  16  -8  66   -1.34    3.02
  16  -6 -23   64.57    5.13
  16  -6 -17    3.16    4.47
  16  -6  16   15.83    4.22
  16  -6  19   11.36    4.04
  16  -6  22    3.05    3.84
  16  -6  25    2.52    3.14
  17 -10  69    3.06    2.78
  17  -9 -58    5.81    3.85
  17  -9  59   -1.26    2.82
  17  -8 -41    8.96    4.67
  17  -8  43   16.45    4.29
  17  -7 -12    6.15    3.28
  17  -7  -9   27.60    3.97
  17  -7  -6   11.58    4.41
  17  -7  -3   44.13    5.19
  17  -7   0   14.98    4.35
  17  -7   3    5.50    4.08
  17  -7   6   21.87    4.54
  17  -7   9   30.24    3.97
  17  -7  12   -1.93    2.82
  18 -12 -66   14.15    3.44
  18 -12  66   -0.20    2.44
  18 -11 -58   12.75    3.64
  18 -11  59   12.82    3.16
  18 -10  49   26.70    3.76
  18  -9 -30   -2.55    3.53
  18  -9 -27   13.44    3.92
  19 -14 -54    8.01    2.78
  19 -14  57    5.65    2.12
  19 -13 -52   15.50    3.19
  19 -12 -44   25.02    3.80
  19 -12  43    1.44    2.61
  19 -12  46    3.18    2.64
  19 -11 -30   20.74    4.00
  19 -11 -27    5.14    3.12
  20 -14 -26    4.54    2.74
  20 -13 -15    7.93    2.73
  20 -13 -12   -0.90    2.68
  20 -13  -9    2.62    2.73
  20 -13  -6   -0.99    2.54
  20 -13  -3   13.67    2.94
  20 -13   0   16.30    3.00
  20 -13   3    5.96    2.70
  20 -13   6    0.75    2.50
  20 -13   9    5.30    2.58
  20 -13  12   -0.94    2.55
  20 -13  15   10.01    2.79
  20 -13  18   -1.22    2.48
  12  -4  64   -0.73    3.96
  13  -4 -49   67.98    5.34
  13  -4  47   41.61    4.85
  13  -3  -5  219.49    7.92
  13  -3  -2   -2.58    3.03
  13  -3   1   56.82    5.22
  14  -7 -78  173.75    7.44
  14  -6 -67    3.76    4.16
  14  -5 -50    2.94    4.20
  14  -5  49    6.48    3.75
  14  -5  52   41.84    4.08
  14  -4 -18    5.77    3.73
  14  -4 -15  224.05    8.11
  14  -4 -12   -9.52    4.05
  14  -4  -9  100.70    6.59
  14  -4  -6   -0.84    4.06
  14  -4   3   89.01    6.24
  14  -4   6    8.71    4.15
  14  -4   9   -4.80    3.96
  14  -4  12   77.18    5.94
  14  -4  15   67.16    5.83
  14  -4  18   83.67    5.45
  15  -8 -76   55.76    5.32
  15  -7 -65   13.31    4.29
  15  -7  67   10.43    3.61
  15  -6 -48   18.46    4.66
  15  -6  51   20.65    4.22
  15  -5 -19   25.77    4.13
  15  -5 -16  148.99    7.50
  15  -5 -13   70.58    5.97
  15  -5 -10   -0.46    4.12
  15  -5  -4   -2.88    4.03
  15  -5  -1   42.16    5.12
  15  -5   2    5.98    4.12
  15  -5   5    7.66    4.10
  15  -5   8   31.41    4.73
  15  -5  11   27.82    4.61
  15  -5  14   10.33    4.27
  15  -5  17    7.00    4.09
  15  -5  20    2.38    3.12
  16 -10 -79   23.19    3.99
  16  -9  73    4.73    3.32
  16  -8 -60    3.69    3.98
  16  -8  63   19.02    3.72
  16  -7 -46   18.90    3.78
  16  -7  44   73.61    5.43
  16  -6 -14   -1.17    3.24
  16  -6 -11   64.59    5.13
  16  -6  -8   17.34    4.64
  16  -6  -5    3.66    4.21
  16  -6   1   21.64    4.58
  16  -6   7   -3.46    3.73
  16  -6  10    5.83    4.01
  16  -6  13   11.96    3.33
  17 -11  73    1.34    3.00
  17 -10 -66   -5.12    3.48
  17 -10  66    7.88    3.04
  17  -9 -55    1.56    3.77
  17  -9 -52    2.64    3.94
  17  -9  56    1.66    3.04
  17  -8  37   10.16    4.15
  17  -8  40    8.49    3.06
  18 -14 -70    2.08    2.72
  18 -13 -68   11.47    3.11
  18 -12 -63   21.45    3.74
  18 -12  63    8.44    2.75
  18 -11 -55   15.15    3.64
  18 -11  56    3.23    2.76
  18 -10 -44    0.78    3.61
  18 -10 -41    6.02    4.02
  18 -10  43   10.55    3.27
  18 -10  46   13.37    3.56
  18  -9 -24    9.42    3.06
  18  -9 -21   25.44    4.30
  18  -9 -18   -4.37    3.75
  18  -9 -15    4.23    3.66
  18  -9  18   -1.87    3.34
  18  -9  21   25.24    4.26
  18  -9  24    5.80    3.70
  19 -14 -51    3.80    3.21
  19 -14  54   -0.45    2.31
  19 -13 -49   -4.36    2.68
  19 -13 -46   -0.99    2.83
  19 -13  50    2.58    2.46
  19 -12 -41   -0.26    2.49
  19 -12  40   22.67    3.41
  19 -11 -24    6.17    3.23
  19 -11 -21    0.19    3.37
  19 -11 -18   40.49    4.37
  19 -11  21   13.32    3.27
  19 -11  24   11.38    3.62
  20 -15 -25    9.22    2.54
  20 -14 -23    1.26    2.43
  20 -14 -20   -3.50    2.49
  20 -14 -17    4.43    2.56
  20 -14  19    3.86    2.44
  20 -14  22    1.63    2.59
  12  -4 -59   -4.61    4.09
  12  -4  61  178.55    7.09
  13  -5  66    6.35    2.73
  13  -4 -43   87.36    6.53
  13  -4 -40  170.04    7.79
  13  -4  44    3.27    3.69
  14  -7 -75   14.05    4.30
  14  -6 -64    2.39    4.21
  14  -6  65    1.83    3.64
  14  -5  46   -0.60    3.55
  15  -8 -73    1.59    3.89
  15  -7 -62    3.63    3.91
  15  -7  64   24.59    4.05
  15  -6 -45    1.24    3.22
  15  -6 -42    3.11    4.27
  15  -6  45   -1.39    3.92
  16  -9 -68   24.73    4.24
  16  -9  70    1.94    3.06
  16  -8  60    2.08    3.18
  16  -7  41   13.84    4.17
  17 -11 -71    9.11    3.83
  17 -10 -63    3.02    3.42
  17 -10  63    2.47    2.90
  17  -9  50   12.80    3.57
  17  -9  53    9.01    3.32
  17  -8 -32   -0.12    3.06
  17  -8 -29   20.13    4.59
  17  -8 -26    7.58    4.03
  17  -8  34    2.57    2.93
  18 -14 -67   -2.89    2.98
  18 -13 -65    1.01    3.13
  18 -13  67    3.87    2.62
  18 -12 -60   39.41    4.25
  18 -11 -52   11.56    3.91
  18 -11  53    0.32    2.79
  18 -10  40    2.10    3.14
  18  -9 -12    3.77    2.85
  18  -9  -9    2.37    3.70
  18  -9  -6    1.47    3.67
  18  -9  -3   14.22    4.05
  18  -9   0   18.93    4.14
  18  -9   3   12.59    3.97
  18  -9   6   -6.65    3.45
  18  -9   9    1.34    3.60
  18  -9  12    1.72    2.67
  18  -9  15    7.05    2.86
  19 -14 -48    0.92    2.55
  19 -14  51   -1.30    2.34
  19 -13 -43   22.55    3.51
  19 -13  47    0.83    2.37
  19 -12  34   -3.40    2.59
  19 -12  37   11.94    3.12
  19 -11 -15   28.02    3.99
  19 -11 -12    1.20    3.27
  19 -11  -9   13.23    3.73
  19 -11  -6   12.38    3.83
  19 -11  -3   47.41    4.63
  19 -11   0   32.82    4.11
  19 -11   3   18.09    3.87
  19 -11   6   -2.68    3.12
  19 -11   9   13.24    3.70
  19 -11  12    2.06    3.37
  19 -11  15   26.75    3.72
  19 -11  18   17.39    2.84
  20 -15 -22    0.69    2.38
  20 -15 -19    3.26    2.38
  20 -15  20    8.08    2.44
  20 -15  23    4.74    2.31
  20 -14 -14   -0.15    2.44
  20 -14 -11   -4.35    2.29
  20 -14  -8   40.22    3.49
  20 -14  -5    0.60    2.60
  20 -14  -2   -0.51    2.51
  20 -14   1    0.59    2.55
  20 -14   4   70.19    4.07
  20 -14   7    8.51    2.84
  20 -14  10   -0.96    2.40
  20 -14  13    2.67    2.57
  20 -14  16   14.03    2.32
  12  -4 -56  202.18    8.34
  13  -6 -74   86.30    6.01
  13  -5 -60   60.54    5.68
  13  -4 -37   99.83    6.70
  14  -6 -61   22.27    4.65
  14  -6  62   33.37    4.45
  14  -5 -41    9.64    3.66
  14  -5 -38    7.61    4.50
  14  -5  40   82.74    5.57
  14  -5  43    2.52    2.82
  15  -8 -70   69.70    5.55
  15  -7  61   27.77    4.21
  15  -6  39    3.82    3.91
  15  -6  42   -1.34    2.72
  16 -10 -76    8.31    3.87
  16  -9 -65   37.06    4.66
  16  -9  67   16.73    3.44
  16  -8 -54   19.75    4.60
  16  -8  57   30.85    3.46
  16  -7 -31   39.76    5.38
  16  -7  38    7.93    3.11
  17 -12 -73   20.06    3.69
  17 -11 -68    5.40    3.83
  17 -11  70    3.23    2.88
  17 -10 -60    3.66    3.52
  17  -9 -46   20.83    4.47
  17  -9  47    6.89    3.81
  17  -8 -23   32.74    4.79
  17  -8 -20   33.70    5.09
  17  -8 -17    8.42    4.12
  17  -8  19   17.32    4.17
  17  -8  22   12.76    4.25
  17  -8  25    1.78    3.90
  18 -14  68   -0.20    2.18
  18 -13 -62   -1.28    2.99
  18 -13  64   -1.21    2.32
  18 -12  60    1.55    2.70
  18 -11  50   -1.45    2.69
  18 -10 -29    2.40    3.49
  19 -15 -50   -0.62    2.35
  19 -14 -45    4.95    2.76
  19 -14  48   -1.87    2.32
  19 -13  41   12.92    2.89
  19 -12 -29   -0.51    3.04
  19 -12 -26   11.51    3.36
  20 -15 -16    4.61    2.07
  20 -15 -13    4.92    2.48
  20 -15 -10   -1.31    2.27
  20 -15  -7   -1.27    2.23
  20 -15  -4   82.50    4.00
  20 -15  -1   -1.53    2.21
  20 -15   2   -1.10    2.11
  20 -15   5   -4.64    2.29
  20 -15   8   61.34    3.63
  20 -15  11    3.36    2.57
  20 -15  14    0.81    2.44
  20 -15  17   -2.04    2.19
  12  -5 -70  157.18    7.51
  13  -6 -71   50.99    5.46
  13  -5  57   34.88    4.42
  13  -5  60    7.90    2.94
  13  -4  32   27.98    4.45
  13  -4  35    8.01    2.97
  14  -7 -72   10.98    4.17
  14  -6 -58   15.19    3.64
  14  -6 -55    7.20    4.24
  14  -6  59   -3.03    3.38
  14  -5  34    7.93    3.86
  14  -5  37   -2.86    3.68
  15  -8  71   26.81    3.93
  15  -7 -56    2.58    3.20
  15  -7 -53   97.84    6.39
  15  -7  58    8.19    2.97
  15  -6  33    9.31    4.46
  15  -6  36   71.89    4.95
  16 -10 -73   30.57    4.33
  16 -10  74   15.78    3.43
  16  -9 -62   16.65    4.29
  16  -8 -51   15.96    3.69
  16  -8 -48    0.55    4.16
  16  -7 -28   39.60    4.40
  16  -7 -25    3.51    4.25
  16  -7 -22   -3.95    4.12
  16  -7  23   11.06    4.26
  16  -7  26    5.16    4.54
  17 -13 -75    8.65    3.33
  17 -11  67   -0.41    2.82
  17 -10 -57   33.39    3.77
  17 -10 -54   16.06    4.16
  17 -10  57    1.60    2.96
  17  -9 -43   20.38    3.74
  17  -9  41   -1.26    3.43
  17  -9  44   -0.93    3.40
  17  -8 -14    5.01    3.10
  17  -8  -8   -2.14    3.82
  17  -8  -5   12.38    4.26
  17  -8  -2   -2.14    3.76
  17  -8   1    2.06    3.87
  17  -8   4   13.19    4.22
  17  -8   7   -5.76    3.64
  17  -8  10   24.13    4.37
  17  -8  13    1.05    2.85
  17  -8  16    2.73    2.90
  18 -14 -64   -1.12    2.73
  18 -14  65    1.26    2.26
  18 -13 -59   15.17    3.56
  18 -12 -54    1.02    3.40
  18 -12  54   -1.02    2.64
  18 -12  57   -0.62    2.76
  18 -11 -43   -0.24    3.68
  18 -11  44   29.40    3.79
  18 -11  47    3.21    2.34
  18 -10 -26    0.43    3.49
  18 -10 -23    4.10    3.88
  18 -10  25   23.53    4.16
  19 -15 -47   -1.53    2.27
  19 -15  49    4.55    2.17
  19 -14 -42    3.86    3.03
  19 -14  45   19.17    2.80
  19 -13  35    1.08    2.65
  19 -13  38    1.83    2.70
  19 -12 -23    3.64    2.34
  19 -12 -20    2.23    3.46
  19 -12 -17    4.87    3.44
  19 -12  22   -0.67    3.04
  19 -12  25   18.27    3.04
  12  -5 -67    0.82    4.55
  13  -6 -68    2.41    4.06
  13  -5 -51   36.37    5.27
  13  -5  54    3.43    3.88
  13  -4 -25  198.43    7.75
  13  -4 -22   33.95    5.50
  13  -4 -19  174.71    7.76
  13  -4  29    1.64    2.85
  14  -7 -69    2.06    3.95
  14  -6 -52    0.73    4.03
  14  -6  56   66.76    5.10
  14  -5 -29   -1.42    3.34
  14  -5 -23  149.12    7.50
  14  -5  31    9.21    3.26
  15  -9 -75    1.97    3.99
  15  -8  68   27.42    3.94
  15  -7  52    9.12    3.72
  15  -6 -27   42.06    4.76
  15  -6 -24   64.47    5.85
  15  -6 -21   -5.78    3.91
  15  -6  24   36.00    5.11
  16 -11 -78   20.17    3.82
  16 -10 -70   15.25    3.80
  16  -9 -59   23.18    4.54
  16  -9  64    0.65    2.36
  16  -8 -45   14.03    4.42
  16  -8  48    5.33    3.70
  16  -7 -19  125.11    6.43
  16  -7 -16  110.53    6.83
  16  -7  -7   92.87    6.30
  16  -7  -4   26.97    4.84
  16  -7   5    8.85    4.19
  16  -7   8   22.68    4.55
  16  -7  11   31.17    4.72
  16  -7  17   -0.19    3.83
  16  -7  20   43.18    4.26
  17 -12 -70   15.72    3.82
  17 -12  71    3.42    2.92
  17 -11 -62    3.78    3.92
  17 -11  64    2.83    2.80
  17 -10 -51   -5.13    3.65
  17 -10  54    8.83    3.44
  17  -9  35   27.24    4.35
  17  -9  38   27.10    4.26
  18 -15 -63   10.37    2.87
  18 -14 -61    0.34    2.89
  18 -13 -56   21.03    3.62
  18 -13  58   14.05    2.97
  18 -12 -51   26.77    4.14
  18 -11 -40    2.67    3.61
  18 -11  41   -1.00    3.00
  18 -10 -17    8.88    3.79
  18 -10 -14   -1.60    3.53
  18 -10 -11   15.86    4.28
  18 -10  -8    7.02    3.82
  18 -10  -5    6.31    3.78
  18 -10  -2    1.63    3.66
  18 -10   1   38.39    4.61
  18 -10   4   16.62    4.08
  18 -10   7   -2.40    3.45
  18 -10  10   -1.06    3.49
  18 -10  13   27.13    4.43
  18 -10  16    2.42    3.50
  18 -10  19   10.62    3.69
  18 -10  22    9.40    2.88
  19 -15 -44    1.89    2.52
  19 -15 -41    3.26    2.54
  19 -15  46   -0.37    2.09
  19 -14 -39    0.06    2.84
  19 -14  39   -1.05    2.38
  19 -14  42    2.03    2.38
  19 -13 -31    7.75    3.43
  19 -13 -28   -2.72    2.87
  19 -12 -14   20.98    3.31
  19 -12 -11   54.34    4.63
  19 -12  -8    8.12    3.40
  19 -12  -5   18.50    3.81
  19 -12  -2    4.15    3.58
  19 -12   1   51.43    4.59
  19 -12   4   11.47    3.66
  19 -12   7    8.30    3.45
  19 -12  10    1.04    3.21
  19 -12  13   19.40    3.41
  19 -12  16   -1.88    2.11
  12  -5 -64   10.44    4.20
  13  -5 -48    7.96    4.48
  13  -5  51    1.45    3.55
  13  -4 -16    2.39    3.39
  13  -4 -10    2.94    3.94
  13  -4  -7   69.37    6.04
  13  -4  -1   86.76    6.18
  13  -4   2    0.01    3.72
  13  -4  11   13.39    4.41
  13  -4  17    3.65    3.12
  13  -4  20   19.02    3.56
  14  -8 -77   31.54    4.86
  14  -7 -66   -0.25    3.99
  14  -7  69    0.33    3.18
  14  -6 -49    6.90    4.20
  14  -6  50    0.55    3.70
  14  -6  53   31.50    3.74
  14  -5 -20   52.00    4.96
  14  -5 -17   32.41    5.12
  14  -5 -14   77.07    6.05
  14  -5 -11   37.04    4.93
  14  -5  10    2.18    3.91
  14  -5  13   10.41    4.09
  14  -5  16    9.49    4.34
  14  -5  19   21.68    4.45
  14  -5  22   44.13    4.31
  15  -8 -64   26.38    3.91
  15  -8 -61   29.86    4.70
  15  -8  65    9.14    3.55
  15  -7 -47    4.01    4.27
  15  -7 -44   19.34    4.60
  15  -7  49   11.60    3.89
  15  -6 -18   13.75    3.66
  15  -6 -15   54.91    5.56
  15  -6  -9   -5.75    4.14
  15  -6  -6    5.52    4.07
  15  -6  -3    3.57    4.03
  15  -6   0   -1.88    3.81
  15  -6   3   -0.01    3.80
  15  -6   6   -3.72    3.83
  15  -6  12   54.68    5.48
  15  -6  15   39.55    4.86
  15  -6  18   15.27    3.66
  15  -6  21   67.80    5.07
  16 -11 -75    3.32    3.55
  16 -10 -67    6.65    3.67
  16 -10  71   12.38    3.43
  16  -8 -42   16.37    3.73
  16  -8  42   22.43    4.50
  16  -8  45   12.84    3.17
  16  -7  -1    2.52    3.14
  16  -7   2    8.40    3.32
  17 -14 -74    2.44    2.63
  17 -13 -72    9.56    3.29
  17 -12 -67   16.42    4.02
  17 -11 -59    8.37    3.88
  17 -11  61    5.13    2.84
  17 -10  51    4.87    3.22
  17  -9 -31   16.64    3.44
  17  -9 -28    4.02    4.07
  17  -9 -25    1.70    3.81
  18 -15 -60   10.53    2.88
  18 -15  63    3.94    2.20
  18 -14 -58    0.27    2.89
  18 -14  62   13.21    2.67
  18 -12 -48    6.07    2.70
  18 -12  48    1.22    2.95
  18 -11 -31    2.96    3.43
  18 -11  35    0.47    3.46
  19 -16 -40    0.36    2.38
  19 -15 -38   -4.49    2.46
  19 -15  40    1.95    2.16
  19 -15  43    1.57    2.15
  19 -14  36    8.92    2.78
  19 -13 -25    2.36    3.06
  19 -13 -22   -1.36    3.01
  19 -13 -19    4.59    3.19
  19 -13  23    4.32    3.06
  19 -13  26    0.51    2.96
  13  -6 -65   16.77    3.62
  13  -6  67    5.54    3.55
  13  -5 -45   36.69    5.03
  13  -5  48   11.87    3.95
  14  -8 -74  102.44    6.10
  14  -7 -63    9.71    4.35
  14  -7  66    1.12    3.25
  14  -6 -46    3.64    3.25
  14  -5  -5    3.48    2.91
  14  -5  -2   12.16    3.29
  14  -5   1   11.54    3.24
  14  -5   4   19.69    3.58
  15  -8 -58    6.51    4.16
  15  -8  62    3.08    3.42
  15  -7 -41   43.16    5.55
  15  -7  43   -1.35    3.53
  15  -7  46    7.58    2.96
  16 -11 -72   15.79    3.88
  16 -10 -64   46.82    4.84
  16 -10  68   11.65    3.42
  16  -9 -53   25.61    5.10
  16  -9  55    4.78    3.37
  16  -8  36    1.79    3.96
  17 -14 -71    2.16    3.41
  17 -13 -69   -1.80    3.39
  17 -13  72   17.94    3.16
  17 -12 -64   57.02    4.67
  17 -11 -56   18.38    4.03
  17 -11  58   10.63    3.32
  17 -10 -42    4.99    3.99
  17 -10  45   -0.48    3.26
  17 -10  48    4.03    2.59
  17  -9 -22    5.00    3.99
  17  -9 -19   16.34    4.30
  17  -9 -16    2.12    3.88
  17  -9 -13   -1.97    3.79
  17  -9  17   -0.77    3.63
  17  -9  23   40.07    4.82
  18 -15 -57    8.18    3.36
  18 -15  60   13.02    2.54
  18 -14 -55    3.34    2.95
  18 -14  59   -0.51    2.33
  18 -13 -50   -2.64    3.19
  18 -13  52    2.17    2.71
  18 -12 -42   -1.96    3.25
  18 -12  45    1.06    2.88
  18 -11 -28   -0.79    2.53
  18 -11 -25    2.26    3.63
  18 -11 -22    1.68    3.53
  18 -11  26    5.71    3.28
  19 -16 -37    5.05    2.48
  19 -16  38   -0.54    1.97
  19 -15  37    0.66    2.25
  19 -14 -30   14.85    3.48
  19 -14 -27    5.24    3.37
  19 -13 -16    1.83    2.53
  19 -13 -13    3.16    3.21
  19 -13 -10   -2.90    3.11
  19 -13  -7   17.17    3.53
  19 -13  -4   37.67    4.01
  19 -13  -1   -2.39    3.17
  19 -13   2    5.49    3.36
  19 -13   5   23.54    3.78
  19 -13   8   27.17    3.79
  19 -13  11    4.64    3.20
  19 -13  14   10.29    3.43
  19 -13  17   16.53    3.30
  19 -13  20   -2.53    1.90
  13  -7 -73   17.35    4.16
  13  -6 -62    3.19    3.21
  13  -6 -59   -1.82    4.04
  13  -6  64    5.16    3.41
  13  -5  42   23.21    4.10
  14  -8 -71   -7.26    3.76
  14  -7 -60   11.30    4.26
  14  -7  63    2.79    3.34
  14  -6 -40   21.41    4.68
  14  -6  41    5.89    3.79
  15 -10 -77   12.67    4.21
  15  -9 -69    4.45    4.03
  15  -9  72    5.60    3.26
  15  -8 -55   51.99    5.41
  15  -8  59   23.74    4.14
  15  -7  37   13.79    4.08
  15  -7  40   19.87    4.25
  16 -12 -77    4.69    3.28
  16 -10 -61   17.14    4.16
  16 -10  65    6.64    3.20
  16  -9 -50    8.81    4.36
  16  -9 -47   15.95    4.60
  16  -9  52   -5.22    3.10
  16  -8 -30    3.80    3.37
  16  -8 -27   32.17    4.90
  16  -8 -24   40.95    5.18
  17 -13 -66    0.15    3.34
  17 -13  69    6.52    2.86
  17 -12 -61   -3.08    3.78
  17 -12  65    2.54    3.02
  17 -11 -53    8.29    3.83
  17 -11  55   -3.46    2.79
  17 -10  39    1.95    3.53
  17 -10  42   41.10    4.46
  17  -9 -10   14.70    3.48
  17  -9  -7    0.81    3.89
  17  -9  -4    8.60    4.10
  17  -9  -1    4.66    3.95
  17  -9   2   -2.12    3.70
  17  -9   5    9.74    4.01
  17  -9   8    1.98    3.78
  17  -9  11    1.21    2.89
  17  -9  14    3.42    2.92
  18 -16 -56    6.77    2.73
  18 -15  57    7.57    2.88
  18 -14 -52   -3.20    2.88
  18 -14  56    3.10    2.67
  18 -13 -47   25.59    3.99
  18 -12  39    4.12    3.26
  18 -11 -19    4.41    2.79
  18 -11 -16    2.12    3.57
  18 -11 -13   20.71    4.31
  18 -11 -10    4.89    3.76
  18 -11  -7   50.18    4.86
  18 -11  11    6.04    3.64
  18 -11  14   -1.66    3.41
  18 -11  17   46.88    4.75
  18 -11  20    1.71    3.38
  18 -11  23   -1.25    2.39
  19 -16 -34    2.26    2.59
  19 -16  35    1.58    2.18
  19 -15 -29   -1.20    2.85
  19 -15  34    1.21    2.42
  19 -14 -24    2.97    2.42
  19 -14 -21    6.34    3.22
  19 -14 -18   10.18    3.18
  19 -14  21    7.31    3.02
  19 -14  24   13.76    3.27
  19 -14  27    1.28    2.34
  12  -6 -72   13.01    4.26
  13  -6 -56    5.01    4.19
  13  -6  61   19.80    3.94
  13  -5  39   -3.43    2.44
  14  -7 -57    7.96    3.46
  14  -7 -54  113.67    6.65
  14  -7  60    5.90    2.83
  14  -6  38   -2.21    3.67
  15 -10 -74   55.45    5.01
  15  -9 -66   10.53    4.27
  15  -8 -52    8.08    4.40
  15  -8  56    2.45    3.45
  15  -7 -29   41.17    5.38
  15  -7 -26   18.53    4.90
  15  -7  34   -1.05    2.83
  16 -12 -74   15.65    3.74
  16 -11 -69   -2.01    3.44
  16 -11  72   -0.47    2.29
  16 -10 -58   -4.67    3.69
  16  -9 -44   51.69    5.71
  16  -9  46   16.59    3.99
  16  -9  49    5.94    3.54
  16  -8 -21    9.24    3.44
  16  -8 -18    9.45    4.31
  16  -8 -15   55.75    5.52
  16  -8 -12   74.04    5.91
  16  -8  15   50.09    5.18
  16  -8  18    5.45    3.93
  16  -8  21   10.57    4.06
  16  -8  24   41.92    4.40
  17 -15 -70    1.44    2.70
  17 -14 -68    3.12    3.18
  17 -14  70   -0.45    2.47
  17 -13 -63   18.98    3.71
  17 -13  66    4.69    2.93
  17 -12 -58   11.79    3.84
  17 -12  62   17.18    3.42
  17 -11 -50    6.85    3.05
  17 -11 -47    5.71    3.83
  17 -11  52    2.79    3.02
  17 -10 -33   -4.72    3.95
  17 -10 -30   13.96    4.05
  17 -10  36    8.18    3.74
  18 -16 -53    1.49    2.54
  18 -16  55   26.05    3.02
  18 -15 -54    1.06    2.89
  18 -14 -49   -1.91    3.26
  18 -14  53   -1.52    2.49
  18 -13 -44    8.30    3.42
  18 -13 -41    2.26    3.51
  18 -13  46    1.53    2.94
  18 -12 -30    1.24    3.42
  18 -12  36   -0.55    2.30
  18 -11  -4   11.67    3.23
  18 -11  -1    9.06    3.09
  18 -11   8   22.26    3.50
  19 -17 -24    4.71    2.49
  19 -16 -25    8.44    2.73
  19 -15 -26    0.74    2.21
  19 -15 -23    0.65    3.00
  19 -15 -20   -1.24    2.59
  19 -15  22    0.62    2.53
  19 -15  25   -2.76    2.51
  19 -14 -15    0.87    2.42
  19 -14 -12   17.21    3.51
  19 -14  -9    6.86    3.40
  19 -14  -6   -3.74    2.96
  19 -14  -3   -7.07    3.19
  19 -14   0  135.03    5.79
  19 -14   3   -4.01    3.17
  19 -14   6    4.18    3.12
  19 -14   9    2.25    3.02
  19 -14  12   32.54    3.86
  19 -14  15    0.47    2.88
  19 -14  18    0.87    2.23
  12  -6 -69   22.43    4.71
  13  -7 -70    8.00    3.22
  13  -6  55   -5.82    3.29
  13  -6  58   75.04    4.72
  13  -5 -27   85.79    6.25
  13  -5 -24   75.76    6.04
  13  -5  30   40.22    4.57
  13  -5  33    6.70    2.94
  14  -9 -76   34.97    4.62
  14  -8 -68   38.90    4.22
  14  -8  70   36.90    4.11
  14  -7 -51   -1.12    4.12
  14  -7  54  113.44    6.00
  14  -7  57    9.09    3.02
  14  -6 -28   39.24    5.22
  14  -6  32   20.39    3.61
  15  -9 -63   16.79    4.52
  15  -9  66    2.14    3.23
  15  -8 -49   11.33    3.52
  15  -8 -46   12.50    4.38
  15  -8  50   17.89    4.05
  15  -7 -23  115.76    6.31
  15  -7 -17   69.24    5.96
  15  -7  19   59.33    5.66
  15  -7  22   39.43    5.36
  15  -7  25   52.04    5.35
  16 -13 -76   -0.78    3.16
  16 -12 -71   32.82    4.20
  16 -11 -66    7.49    3.79
  16 -11  69    6.94    3.24
  16 -10 -55    8.75    4.56
  16 -10  59   18.54    3.61
  16  -9 -41   15.73    4.65
  16  -9  43    0.96    3.65
  16  -8  -9    1.29    3.14
  16  -8  -6   -0.10    2.99
  16  -8   0    7.58    3.24
  16  -8   3   12.40    3.42
  16  -8   6    0.75    2.95
  16  -8   9    3.51    3.08
  16  -8  12   77.17    5.18
  17 -15 -67    3.56    2.81
  17 -14 -65    6.88    3.32
  17 -13 -60   11.51    3.97
  17 -12 -55   12.87    3.93
  17 -12  56   20.09    3.52
  17 -12  59    8.34    3.36
  17 -11 -44    4.47    3.77
  17 -11  46   11.01    3.60
  17 -11  49    2.85    2.47
  17 -10 -27    2.22    2.87
  17 -10 -24    4.79    4.13
  17 -10 -21    6.28    4.00
  17 -10  24   16.03    4.04
  17 -10  27    3.86    4.06
  18 -16 -50   -4.19    2.55
  18 -15 -51    7.79    2.95
  18 -15  54    5.03    2.55
  18 -14 -46    2.12    3.39
  18 -14  47    6.59    2.86
  18 -14  50    2.13    2.68
  18 -13  40    9.24    3.04
  18 -13  43    0.43    2.31
  18 -12 -27    3.38    2.59
  18 -12 -24   19.92    3.88
  18 -12 -21   16.84    3.91
  18 -12  24   -0.45    2.98
  18 -12  27    3.77    3.22
  19 -17 -21   16.13    2.79
  19 -17 -18    3.78    2.45
  19 -17  21    1.88    2.17
  19 -17  24    1.77    2.16
  19 -16 -22    5.12    2.61
  19 -16 -19   -0.06    2.67
  19 -16 -16    2.56    2.56
  19 -16  20   -0.91    2.31
  19 -16  23    3.86    2.41
  19 -16  26    0.62    2.52
  19 -15 -17    1.82    2.71
  19 -15 -14    3.72    2.95
  19 -15 -11   -2.91    2.86
  19 -15  -8   34.61    3.61
  19 -15  10    3.03    2.66
  19 -15  13    0.47    2.57
  19 -15  16    2.62    2.58
  19 -15  19    3.70    2.71
  13  -7 -67    2.75    3.94
  13  -6 -50    0.40    3.98
  13  -6  52   22.85    4.27
  13  -5 -18   24.04    4.77
  13  -5 -15  122.73    6.80
  13  -5  15    4.25    3.88
  13  -5  18    5.76    3.84
  13  -5  21   11.96    4.02
  14  -8 -65   -5.87    3.00
  14  -8  67    5.93    3.61
  14  -7  51   -1.81    3.91
  14  -6 -22   13.54    3.62
  14  -6 -19    5.77    4.48
  14  -6 -16  228.88    8.58
  14  -6 -10    0.02    3.84
  14  -6  14    3.49    3.98
  14  -6  17   91.68    6.06
  14  -6  20   14.54    4.35
  14  -6  23   39.26    4.18
  15 -10 -71   11.55    3.23
  15 -10  73   38.14    4.15
  15  -9 -60  143.58    7.04
  15  -9  63    2.94    3.36
  15  -8 -43    3.60    4.10
  15  -8  44   17.23    4.04
  15  -8  47    1.00    3.55
  15  -7 -14   35.73    4.31
  15  -7 -11    6.16    3.23
  15  -7  -8   53.60    5.29
  15  -7  -5   15.36    4.31
  15  -7  -2    2.38    3.89
  15  -7   1   26.87    4.57
  15  -7   4   -3.63    3.78
  15  -7   7   42.73    4.97
  15  -7  10    6.90    4.13
  15  -7  13   67.66    5.07
  15  -7  16  185.07    7.38
  16 -12  73   -1.30    2.71
  16 -11 -63   -4.33    3.43
  16 -11  66    4.20    3.01
  16 -10 -52  141.94    7.11
  16 -10  53    0.80    3.23
  16 -10  56   -3.10    2.29
  16  -9 -32   -4.87    4.20
  16  -9  34    9.15    3.98
  16  -9  37    4.31    3.71
  16  -9  40    9.51    3.02
  17 -16 -66    1.95    2.65
  17 -15 -64   13.76    3.66
  17 -15  68   30.34    3.22
  17 -14 -62    5.19    3.39
  17 -14  67   -0.87    2.59
  17 -13 -57    7.23    3.65
  17 -13  63    0.35    2.16
  17 -12 -52   13.48    3.81
  17 -12  53   -3.56    3.03
  17 -11 -41    0.27    2.94
  17 -11  40    1.94    3.37
  17 -11  43   -1.45    3.30
  17 -10 -18    8.60    3.23
  17 -10 -15    1.06    3.86
  17 -10 -12    2.57    4.21
  17 -10  -9   35.14    4.84
  17 -10  -6   17.42    4.38
  17 -10  -3    5.02    4.03
  17 -10   0   16.57    4.33
  17 -10   6   15.20    4.29
  17 -10   9   17.87    4.28
  17 -10  15   24.19    4.52
  17 -10  18    0.55    3.68
  17 -10  21   30.55    3.78
  18 -17 -46   -0.60    2.41
  18 -16 -47   -1.83    2.54
  18 -16  52   -3.05    2.24
  18 -15 -48    7.23    2.54
  18 -15 -45    1.97    2.96
  18 -15  48    3.32    2.60
  18 -14 -43   -2.59    3.12
  18 -14 -40    2.84    3.33
  18 -14  44    2.19    2.86
  18 -13  37   18.96    3.62
  18 -12 -18    2.34    2.76
  18 -12 -15   23.51    4.13
  18 -12 -12    8.76    3.76
  18 -12  -9    9.71    4.04
  18 -12  -6    9.28    3.79
  18 -12  -3   46.37    4.71
  18 -12   0   10.69    3.87
  18 -12   3    6.05    3.68
  18 -12   6   -2.70    3.34
  18 -12   9   30.39    4.14
  18 -12  12    1.04    3.56
  18 -12  15    3.21    3.52
  18 -12  18    1.08    3.15
  18 -12  21    8.14    2.62
  19 -17 -15    1.96    1.95
  19 -17 -12    3.07    2.41
  19 -17  -9    5.34    2.18
  19 -17  -6    0.11    2.17
  19 -17  -3    1.87    2.16
  19 -17   0    4.32    2.22
  19 -17   3   -1.51    2.07
  19 -17   6    2.14    2.18
  19 -17   9    4.98    2.19
  19 -17  12    2.51    2.16
  19 -17  15    0.43    2.13
  19 -17  18    4.15    1.86
  19 -16 -13    1.52    2.40
  19 -16 -10   -0.28    2.51
  19 -16  -7   -2.01    2.52
  19 -16  -4   12.61    2.77
  19 -16  -1    3.37    2.49
  19 -16   2    1.02    2.41
  19 -16   5    1.36    2.42
  19 -16   8   20.61    2.86
  19 -16  11   -2.48    2.34
  19 -16  14    5.58    2.48
  19 -16  17    1.53    2.36
  19 -15  -5    2.18    2.32
  19 -15  -2    5.64    2.37
  19 -15   1    1.11    2.38
  19 -15   4   85.28    4.27
  19 -15   7    2.30    2.33
  13  -8 -75   38.53    5.10
  13  -7  68    3.20    2.72
  13  -6 -47   23.07    3.72
  13  -6 -44    3.71    3.93
  13  -6  49   22.15    4.05
  13  -5  -9   -3.10    2.47
  13  -5  -6    2.11    2.81
  13  -5   0   68.92    5.35
  13  -5   3    3.47    3.53
  13  -5   6    2.08    3.76
  13  -5   9   18.04    3.51
  13  -5  12   48.36    4.39
  14  -8 -62   34.90    4.21
  14  -8  64   -4.64    3.36
  14  -7  45    5.53    3.58
  14  -7  48   -0.08    3.37
  14  -6  -7  121.69    6.11
  14  -6  -4    2.42    2.95
  14  -6  -1    1.23    2.79
  14  -6   2   -1.67    2.77
  14  -6   8    5.45    3.05
  15 -10 -68  107.90    6.27
  15 -10  70    1.06    3.14
  15  -9 -57   -1.57    3.07
  15  -9 -54    0.86    4.03
  15  -8 -40   14.13    3.71
  15  -8  41   42.37    4.99
  16 -14 -75   -0.93    3.41
  16 -13 -73    0.73    3.15
  16 -12 -68   20.96    3.96
  16 -12  70    7.03    2.97
  16 -11 -60   82.04    5.59
  16 -11  63   13.75    3.23
  16 -10 -49   -1.56    3.26
  16 -10 -46    9.08    4.22
  16 -10  50   29.70    4.33
  16  -9 -29    8.73    3.41
  16  -9 -26    5.00    4.34
  16  -9 -23   12.41    4.27
  17 -16 -63    0.54    2.88
  17 -16  66    1.09    2.19
  17 -15  65   16.98    3.27
  17 -14 -59   -1.94    3.33
  17 -13 -54    6.21    3.69
  17 -13  57    2.17    3.19
  17 -13  60   23.60    3.37
  17 -12 -49   -2.47    2.59
  17 -12 -46   19.96    4.14
  17 -12  50    5.69    3.30
  17 -11 -32    2.57    4.16
  17 -11  37   13.33    3.84
  17 -10   3   48.39    4.45
  18 -17 -43    3.44    2.49
  18 -17  47    2.70    1.68
  18 -16 -44    5.07    2.89
  18 -16  46   -0.05    2.18
  18 -16  49   13.15    2.67
  18 -15 -42    9.68    3.47
  18 -14  38    1.64    2.95
  18 -14  41    7.64    3.05
  18 -13 -29    2.93    2.52
  18 -13 -26   12.53    3.97
  18 -13 -23   -0.20    3.29
  18 -13  28   13.55    3.80
  13  -7 -61   23.57    4.69
  13  -7  65   19.15    3.17
  13  -6  43    0.42    3.52
  14  -8 -59   -0.34    3.07
  14  -8 -56   71.71    5.93
  14  -7 -39   23.49    4.71
  14  -7  42    6.56    3.70
  15 -11 -73   15.51    3.96
  15 -10 -65    7.12    4.15
  15  -9 -51   31.15    4.89
  15  -9  54   22.03    3.90
  15  -9  57    1.97    2.50
  15  -8 -31   44.21    5.83
  15  -8  35   41.57    4.77
  15  -8  38    2.89    2.99
  16 -13 -70    2.79    3.32
  16 -13  74   12.34    3.02
  16 -12 -65   -1.13    3.30
  16 -12  67    1.18    2.91
  16 -11 -57    1.45    3.05
  16 -11 -54   18.30    4.40
  16 -11  60    1.07    2.97
  16 -10 -43   49.61    5.37
  16 -10  44   -1.12    3.50
  16 -10  47    2.31    3.59
  16  -9 -20   44.03    4.40
  16  -9 -17    0.01    3.95
  16  -9 -14    0.73    4.03
  16  -9 -11   27.77    4.76
  16  -9  13    0.17    3.93
  16  -9  16  100.05    6.34
  16  -9  25    4.24    3.18
  17 -16 -60   12.48    2.98
  17 -16  63   17.26    3.01
  17 -15 -61   19.44    3.60
  17 -14 -56   -0.19    3.24
  17 -14  61   17.99    3.50
  17 -13 -51   12.69    3.87
  17 -13  54   15.09    3.47
  17 -12 -43   -1.41    3.62
  17 -12  44    5.46    3.33
  17 -12  47   14.21    3.55
  17 -11 -29   13.44    3.28
  17 -11 -26   -1.23    3.75
  17 -11  28   37.07    4.95
  18 -17 -40    2.33    2.52
  18 -17  44   -1.58    1.88
  18 -16 -41   -0.18    2.86
  18 -16  43   16.09    2.71
  18 -15 -39   -1.39    3.02
  18 -15  42   -2.16    2.55
  18 -14 -31    8.61    3.89
  18 -13 -20   19.30    3.19
  18 -13 -17   -0.60    3.38
  18 -13 -14   26.68    4.09
  18 -13 -11    3.38    3.46
  18 -13  16   -0.28    3.08
  18 -13  19   -1.65    3.17
  18 -13  22    2.37    3.07
  18 -13  25   12.91    2.71
  12  -7 -71   17.23    4.38
  13  -7 -58   76.23    5.22
  13  -7  62    4.82    2.68
  13  -6 -38   10.67    3.32
  13  -6 -35   43.31    5.14
  13  -6  40   44.80    4.55
  14  -9 -67   15.91    4.76
  14  -9  71   -1.22    3.07
  14  -8 -53   30.62    4.92
  14  -8  58   15.44    3.86
  14  -7 -30   -1.93    4.08
  14  -7  33    3.80    3.73
  14  -7  39   22.73    3.50
  15 -11 -70    9.76    4.10
  15 -11  74    3.11    3.24
  15 -10  64   47.63    4.43
  15  -9 -48  147.47    7.30
  15  -9  51   -3.10    3.58
  15  -8 -25   53.03    5.68
  15  -8 -22   29.95    5.08
  15  -8  26   10.11    4.50
  16 -14 -72    7.19    3.34
  16 -13 -67   20.14    3.83
  16 -13  71   17.42    3.19
  16 -12 -62   -0.17    3.46
  16 -12  64    9.62    2.98
  16 -11 -51   32.52    4.82
  16 -11  54   16.86    3.61
  16 -11  57    3.59    3.12
  16 -10 -40   53.25    4.90
  16 -10  41   12.77    3.81
  16  -9  -8   24.50    3.86
  16  -9  -5   10.86    3.37
  16  -9  -2    6.51    3.23
  16  -9   1    2.52    3.06
  16  -9   4   21.63    3.78
  16  -9   7   72.28    5.09
  16  -9  10    0.46    2.98
  17 -17 -56    3.00    2.53
  17 -15 -58   -0.26    3.21
  17 -15  62   22.18    3.06
  17 -14 -53   45.98    4.53
  17 -14  58   21.61    3.47
  17 -13 -48    5.17    3.73
  17 -13  51    5.93    3.25
  17 -12 -40   -0.36    2.88
  17 -12  41    8.64    3.64
  17 -11 -17   25.58    4.61
  17 -11 -11    8.24    4.15
  17 -11  -8   -3.47    3.72
  17 -11  16   26.79    4.36
  17 -11  19    6.45    3.96
  17 -11  22    0.35    3.50
  17 -11  25   -0.96    2.64
  18 -17 -37    1.92    2.50
  18 -17 -34    5.47    2.72
  18 -17  38    2.66    2.22
  18 -17  41    0.64    2.08
  18 -16 -38   -4.07    2.72
  18 -16  40   -1.87    2.49
  18 -15  36    0.37    2.97
  18 -15  39   16.13    2.67
  18 -14 -28    0.96    2.65
  18 -14 -25    3.75    3.57
  18 -14 -22    5.19    3.24
  18 -14  26    2.07    3.01
  18 -13  -8   10.97    2.88
  18 -13  -2   13.75    3.74
  18 -13   1   14.03    3.77
  18 -13   4   54.45    4.71
  18 -13   7   -2.33    3.26
  18 -13  10    2.66    2.51
  18 -13  13   17.25    2.98
  13  -8 -69    4.38    3.05
  13  -7 -55   -3.54    3.13
  13  -7 -52   31.13    4.87
  13  -7  56    0.19    3.38
  13  -7  59    0.12    2.59
  13  -6 -26    1.79    4.04
  13  -6  31   13.25    3.96
  14 -10 -75   86.66    5.74
  14  -9 -64   26.72    5.03
  14  -9  68   89.24    5.45
  14  -8 -50    7.86    4.23
  14  -8  52    3.95    3.67
  14  -8  55    0.60    3.48
  14  -7 -27   50.69    4.69
  14  -7 -21   35.33    5.03
  15 -12 -75    5.54    3.73
  15 -11 -67   27.75    4.48
  15 -11  71   -0.17    3.02
  15 -10  61   -1.12    3.37
  15  -9 -45   -3.39    3.17
  15  -9 -42    4.67    4.23
  15  -9  45    0.50    3.50
  15  -9  48   25.14    4.14
  15  -8 -19   60.76    5.07
  15  -8 -16  174.14    7.25
  15  -8 -13   77.50    6.07
  15  -8 -10    9.92    4.53
  15  -8  -4    1.41    3.97
  15  -8  -1   27.92    4.63
  15  -8   2   -4.16    3.70
  15  -8   5    8.78    4.11
  15  -8   8   44.28    5.07
  15  -8  11    1.65    3.90
  15  -8  14   34.23    5.03
  15  -8  17   50.58    5.53
  15  -8  20  153.22    6.73
  15  -8  23  116.74    6.08
  16 -16 -70   -1.13    2.73
  16 -15 -71    0.71    3.11
  16 -14  72    6.31    2.93
  16 -13  68    6.95    2.98
  16 -12 -59    1.57    3.54
  16 -12  61   -0.23    3.01
  16 -11 -48   61.62    5.56
  16 -11  51   -0.24    3.26
  16 -10 -31   44.44    5.37
  16 -10  35    9.30    4.02
  16 -10  38   -1.06    2.72
  17 -17  58   -2.57    2.09
  17 -16 -57    3.59    2.92
  17 -16  60   21.63    2.87
  17 -15 -55    2.45    3.12
  17 -15  59    8.59    2.94
  17 -14  55    3.77    2.98
  17 -13 -45    2.23    3.55
  17 -13 -42    7.43    3.77
  17 -13  48    0.03    2.94
  17 -12  38    0.45    2.55
  17 -11  -2   27.70    3.80
  17 -11   1   33.72    4.03
  17 -11   4    3.14    3.07
  17 -11   7   16.65    3.45
  18 -18 -24   39.03    3.31
  18 -17  35   -1.82    2.30
  18 -16  37    3.36    2.60
  18 -15 -30    0.53    2.63
  18 -15 -27    6.54    3.51
  18 -15 -24    6.33    3.29
  18 -14 -19    6.49    2.88
  18 -14 -16    1.19    3.22
  18 -14 -10   13.94    3.84
  18 -14  14    1.15    3.07
  18 -14  17   19.78    3.74
  18 -14  20    0.92    2.96
  18 -14  23    3.25    2.27
  12  -7 -68   17.24    4.33
  13  -8 -66    5.16    4.06
  13  -8  69    6.24    3.91
  13  -7 -49   32.62    5.15
  13  -7  53    6.30    3.86
  13  -6 -23    4.60    3.34
  13  -6 -20  285.77    9.43
  13  -6 -17   29.66    5.09
  13  -6  22    4.38    3.80
  14  -9  65   13.83    3.99
  14  -8 -47   27.74    3.98
  14  -8  49    3.43    3.47
  14  -7 -18    1.21    3.15
  14  -7 -15   18.48    4.47
  14  -7 -12   52.43    5.32
  14  -7  -9   75.34    5.65
  14  -7  12   49.59    5.13
  14  -7  21   27.75    4.57
  14  -7  24   49.20    4.45
  15 -13 -77    0.14    3.25
  15 -12 -72   12.16    3.99
  15 -12  75   16.80    3.34
  15 -11 -64   78.30    5.63
  15 -11  68    2.76    3.00
  15 -10 -53    6.11    4.38
  15  -9 -39   17.81    4.67
  15  -9  42    3.31    3.66
  16 -17 -66    1.62    2.98
  16 -15 -68   37.44    4.07
  16 -15  73    4.32    2.79
  16 -14 -66   10.07    3.55
  16 -14  69   29.64    3.55
  16 -13 -61   16.08    4.00
  16 -13  65   30.63    3.63
  16 -12 -56   30.86    4.47
  16 -12 -53   14.43    4.17
  16 -12  58    4.50    3.09
  16 -11 -45   25.90    4.02
  16 -11 -42   25.17    4.80
  16 -11  48   -1.52    3.33
  16 -10 -25   -7.61    3.67
  16 -10 -19    7.91    4.09
  16 -10  23   60.85    5.50
  16 -10  26   -2.45    4.26
  17 -16 -54    2.21    2.94
  17 -16  57   -0.23    2.40
  17 -15 -52   19.79    3.72
  17 -15  56   23.28    3.33
  17 -14 -47   -1.63    3.55
  17 -14  52    7.49    3.11
  17 -13 -39    3.59    4.16
  17 -13  42   -2.58    3.01
  17 -13  45   -1.00    2.53
  17 -12 -28    5.88    3.05
  17 -12  26   17.02    3.81
  18 -18  24    2.20    2.25
  18 -17 -25   12.71    3.25
  18 -16 -26    6.08    3.14
  18 -16 -23    1.45    3.06
  18 -16  28   -0.37    2.96
  18 -15 -21   30.92    3.82
  18 -15 -18   -3.21    3.10
  18 -15 -15    0.31    2.96
  18 -15  18    1.92    2.99
  18 -15  21    3.87    2.79
  18 -15  24    6.71    2.89
  18 -15  27   -1.91    2.30
  18 -14  -4   56.25    4.12
  18 -14  -1    2.65    2.93
  18 -14   2   -1.01    3.47
  18 -14   5    8.46    3.00
  18 -14   8   23.19    3.17
  18 -14  11   -0.05    2.34
  12  -7 -65   49.33    5.25
  13  -9 -74    4.88    4.06
  13  -8 -63   22.42    4.62
  13  -6 -14    2.05    3.12
  13  -6 -11   60.68    5.41
  13  -6  -8   51.49    4.95
  13  -6  -5    7.18    3.76
  13  -6   7    3.35    4.09
  13  -6  10   -2.26    3.68
  13  -6  13   25.29    4.48
  13  -6  16   24.25    3.67
  13  -6  19    1.40    2.87
  14 -11 -77  217.96    7.97
  14 -10 -69   65.62    5.47
  14 -10  72   92.48    5.28
  14  -9 -58   -1.84    4.14
  14  -8  43    8.30    3.74
  14  -7  -3   23.04    3.55
  14  -7   0   -1.67    2.64
  14  -7   3   22.76    3.53
  14  -7   6   -5.38    2.52
  14  -7   9   73.89    5.14
  15 -13 -74   16.24    3.69
  15 -11  65   14.75    3.52
  15 -10  55   -5.38    3.16
  15  -9  36   70.83    5.42
  15  -9  39    9.02    3.09
  16 -17  69   -0.06    1.49
  16 -15 -65    5.29    3.50
  16 -15  70    0.51    2.68
  16 -14 -63   -0.55    3.65
  16 -13 -58    6.17    3.56
  16 -13  62    8.07    3.24
  16 -12 -50   15.92    4.28
  16 -12  55    5.42    3.39
  16 -11 -39   54.84    5.66
  16 -11  42    4.33    3.77
  16 -11  45   11.34    2.99
  16 -10 -16   12.02    3.34
  16 -10 -10   -2.56    4.03
  16 -10  -7   -4.80    3.69
  16 -10  -1   19.53    4.42
  16 -10   8   16.62    4.45
  16 -10  11   71.58    5.64
  16 -10  14   -4.00    4.07
  16 -10  17   -2.86    4.05
  16 -10  20  130.36    6.29
  17 -18 -46    0.19    1.29
  17 -17 -50    1.14    2.74
  17 -17  52    3.21    2.32
  17 -16 -51    4.79    3.02
  17 -16 -48   18.05    3.41
  17 -16  54    9.29    2.74
  17 -15 -49   19.01    3.93
  17 -15 -46    1.38    3.45
  17 -15  50   10.22    3.08
  17 -15  53    8.07    3.01
  17 -14 -44    6.00    3.84
  17 -14 -41   18.59    4.05
  17 -14  46    0.69    2.78
  17 -14  49   12.92    2.63
  17 -13  36   12.59    3.71
  17 -13  39    9.69    3.48
  17 -12 -19   35.34    4.03
  17 -12 -16   16.24    4.25
  17 -12 -13    3.08    3.99
  17 -12 -10   50.76    5.15
  17 -12  -4    7.32    4.01
  17 -12  11   11.40    3.85
  17 -12  14    4.47    3.64
  17 -12  23    3.58    2.76
  18 -18 -12   41.33    3.44
  18 -18  -6    1.73    2.14
  18 -18   6    9.67    2.38
  18 -18  12    2.87    2.38
  18 -18  18   14.17    2.53
  18 -17 -22    5.29    2.33
  18 -17 -19   -2.54    2.91
  18 -17 -16   30.20    3.36
  18 -17  20    4.67    2.57
  18 -17  23    2.89    2.65
  18 -17  26    3.51    2.04
  18 -16 -20   31.69    3.62
  18 -16 -17   18.77    3.45
  18 -16 -14   -3.66    2.82
  18 -16  16    2.93    2.78
  18 -16  19   17.00    2.96
  18 -16  22   12.61    2.88
  18 -16  25    1.60    2.18
  18 -15 -12   -2.26    2.26
  18 -15  -9   31.71    3.92
  18 -15   0   24.47    3.96
  18 -15   3   30.17    4.07
  18 -15   9   -2.86    3.10
  18 -15  12   -0.04    3.18
  18 -15  15    9.26    3.34
  13  -9 -71   23.45    4.40
  13  -8 -60    7.53    4.25
  13  -8  63    0.63    3.65
  13  -7 -43    2.10    2.97
  13  -7  44   -0.74    3.46
  13  -7  47   18.85    3.31
  14 -11 -74   -2.99    3.85
  14  -9 -55    6.65    4.10
  14  -9  59    0.97    3.52
  14  -8  37   12.72    3.91
  14  -8  40   17.71    4.06
  15 -13  76    1.03    2.70
  15 -12 -66   -0.57    3.42
  15 -12  72    2.09    2.99
  15 -11 -58    5.87    4.01
  15 -10 -47   22.37    4.78
  15 -10 -44  111.45    6.65
  15 -10  49   18.11    4.06
  15 -10  52   76.35    4.75
  15  -9 -24   35.48    5.30
  15  -9 -21   66.37    5.75
  16 -17  66   -1.70    2.06
  16 -16 -64   38.58    4.03
  16 -16  68   74.00    4.01
  16 -15  67   -4.92    2.58
  16 -14  66    2.36    3.11
  16 -13 -55    5.06    3.68
  16 -13  59    0.40    2.93
  16 -12 -47    8.13    4.12
  16 -12  52    3.20    3.21
  16 -11 -30   18.27    4.80
  16 -11  36   81.03    5.89
  16 -11  39    0.61    2.74
  17 -18 -43    1.86    2.29
  17 -18  44    0.00    2.26
  17 -16  51   17.51    2.94
  17 -15 -43    7.08    3.62
  17 -15  47    3.80    3.01
  17 -14  40   -1.61    2.95
  17 -14  43    4.04    3.20
  17 -13 -27   11.50    3.80
  17 -12  -1    1.01    2.92
  17 -12   2    2.91    2.97
  17 -12   5   16.39    3.41
  18 -18   0   17.36    2.35
  18 -17 -13   11.04    2.45
  18 -17 -10    0.78    2.60
  18 -17  -7    0.29    2.70
  18 -17  -4    5.32    2.65
  18 -17  -1   -0.40    2.66
  18 -17   2    6.35    2.85
  18 -17   5   -2.10    2.63
  18 -17   8   -0.53    2.49
  18 -17  11   -2.07    2.58
  18 -17  14    3.36    2.52
  18 -17  17   -1.84    1.77
  18 -16 -11    3.56    2.20
  18 -16  -8    2.17    3.01
  18 -16  -5   11.41    3.11
  18 -16  -2   11.10    3.12
  18 -16   1    2.38    3.25
  18 -16   4    6.77    3.20
  18 -16   7   29.11    3.73
  18 -16  10   13.47    3.30
  18 -16  13   -0.83    2.83
  13  -9 -68    1.19    3.85
  13  -8  60   48.74    4.83
  13  -7 -37   18.20    3.60
  13  -7  38   13.66    3.83
  14 -11 -71   47.45    5.00
  14 -10 -63   94.14    6.32
  14 -10  69   67.88    4.38
  14  -9 -52   39.37    4.34
  14  -9 -49   11.97    4.38
  14  -9  56  124.01    6.08
  14  -8 -26    9.58    4.39
  14  -8  34    0.07    3.63
  15 -14 -73   -0.32    3.15
  15 -13 -71    4.04    2.66
  15 -13  73   11.34    3.28
  15 -12  69   -1.77    2.82
  15 -11  59   -1.09    3.18
  15 -10  46    0.33    3.50
  15  -9 -18   16.44    3.68
  15  -9 -15   35.37    5.00
  15  -9  -3    0.93    3.79
  15  -9   9   -3.02    3.80
  15  -9  12  102.93    6.27
  15  -9  15   59.46    5.35
  15  -9  18   11.62    4.41
  15  -9  21   -6.08    3.87
  15  -9  24   59.53    4.85
  16 -18 -56    4.36    2.41
  16 -17 -60   15.67    3.06
  16 -15 -62    3.23    3.51
  16 -15  64   35.19    3.64
  16 -14 -57   54.60    4.93
  16 -14  63    3.99    2.99
  16 -13  56    7.22    3.41
  16 -12 -44   13.07    3.48
  16 -12 -41   14.74    4.48
  16 -12  46    6.16    3.72
  16 -12  49    4.55    2.62
  16 -11 -27   70.16    5.68
  16 -11 -21   20.57    4.46
  16 -11  27    4.56    4.43
  17 -18 -37    1.52    2.52
  17 -18  41    0.90    2.07
  17 -17  46    0.99    2.41
  17 -16  45   -0.20    2.60
  17 -16  48    2.90    2.75
  17 -15 -40   37.35    4.30
  17 -15  44    4.58    2.96
  17 -14  37    1.32    3.49
  17 -13 -21   13.23    3.18
  17 -13 -15    1.09    3.68
  17 -13 -12   -4.84    3.52
  17 -13  18   -2.11    3.40
  17 -13  21   28.97    4.48
  17 -13  24   64.97    4.98
  17 -13  27    3.75    2.65
  12  -8 -70    0.58    3.95
  13 -10 -76    4.37    3.49
  13  -9  70   34.08    4.33
  13  -8 -54    5.16    3.35
  13  -8  57   34.59    4.42
  14 -12 -76   45.48    4.84
  14 -11  73   39.05    4.07
  14 -10 -60   22.51    5.09
  14 -10  66    1.84    2.59
  14  -9 -46    2.74    4.43
  14  -9  50    0.77    3.47
  14  -9  53    2.79    2.84
  14  -8 -20   18.18    4.61
  14  -8 -17  100.33    6.39
  14  -8  25   16.87    4.30
  15 -14 -70   -1.73    3.11
  15 -13 -68    0.79    3.21
  15 -12 -60   13.51    4.01
  15 -12  66    4.57    3.11
  15 -11 -52   64.89    5.73
  15 -11  56   45.60    4.42
  15 -10 -38   -2.52    3.24
  15 -10  40  184.31    7.56
  15 -10  43    2.83    2.96
  15  -9   0    3.32    2.97
  15  -9   3    3.11    3.01
  15  -9   6    7.55    3.15
  16 -18 -53    0.88    2.91
  16 -17 -57    4.42    2.97
  16 -17  63   18.91    2.70
  16 -16 -58    0.39    3.29
  16 -15 -59    2.19    3.36
  16 -14 -54   16.41    4.24
  16 -14  60   20.91    3.73
  16 -13 -49   11.91    4.13
  16 -13  53   40.20    4.14
  16 -12  40   18.55    3.97
  16 -12  43   24.88    4.09
  16 -11 -18    0.86    3.02
  16 -11 -12    0.10    3.89
  16 -11  -9    5.31    4.05
  16 -11  -6    6.44    4.09
  16 -11  12   85.83    5.91
  16 -11  15    3.00    4.03
  16 -11  18    8.08    4.40
  16 -11  21   27.04    4.88
  16 -11  24  238.82    7.91
  17 -18 -34    8.53    2.92
  17 -18  38    2.23    2.29
  17 -17  40    2.06    2.45
  17 -16 -39   10.64    3.57
  17 -16  42   -0.06    2.71
  17 -15  38    3.49    3.16
  17 -15  41    2.89    2.48
  17 -14 -29   -1.89    2.50
  17 -14 -26   -1.30    3.42
  17 -14 -23   -1.39    3.43
  17 -14  28   12.51    3.65
  17 -13  -9    5.51    3.02
  17 -13  -6   37.72    4.69
  17 -13  -3   -1.42    3.76
  17 -13   0   52.84    4.98
  17 -13   3   -6.49    3.45
  17 -13   6   -3.55    3.53
  17 -13   9   25.94    4.23
  17 -13  12   12.16    3.07
  17 -13  15    2.26    2.69
  13 -10 -73  300.98    9.04
  13  -9 -62   68.19    5.83
  13  -9  67    1.98    3.70
  13  -8 -48   13.98    4.64
  13  -8  54   76.94    5.42
  13  -7 -25   10.11    3.39
  13  -7 -19   -0.06    3.96
  14 -11 -68    2.98    4.15
  14 -10 -57   36.76    4.92
  14 -10  60  175.53    6.96
  14 -10  63   -3.55    2.48
  14  -9 -43    0.02    3.22
  14  -9 -40   82.57    6.05
  14  -9  47   11.07    3.83
  14  -8 -14   -3.12    2.76
  14  -8 -11   57.35    4.61
  14  -8  -8    5.31    3.98
  14  -8  -2   -1.93    3.93
  14  -8   4    1.16    3.98
  14  -8   7  129.31    6.73
  14  -8  10   11.79    4.28
  14  -8  13   32.46    4.94
  14  -8  16  213.10    7.60
  14  -8  19   -1.11    3.15
  15 -16 -71    3.30    3.29
  15 -14  74   58.88    4.11
  15 -13 -65   -3.38    3.19
  15 -13  70    5.53    3.26
  15 -12  63   13.92    3.33
  15 -11 -49   39.91    4.41
  15 -11 -46    1.90    4.22
  15 -11  50    5.49    3.61
  15 -11  53   -5.22    3.28
  15 -10 -29   81.30    6.55
  15 -10 -26   15.62    4.72
  15 -10  34   53.40    5.56
  15 -10  37   12.04    3.61
  16 -18  55   24.84    2.73
  16 -17 -54    0.51    2.92
  16 -17  60   19.21    2.88
  16 -16  62    7.94    2.78
  16 -15  58   16.55    3.45
  16 -15  61    6.33    2.27
  16 -14  54    3.49    3.14
  16 -14  57   40.29    4.12
  16 -13 -46    5.35    3.12
  16 -13  47   24.50    3.99
  16 -13  50   -2.86    2.36
  16 -12 -29    1.87    3.98
  16 -12  37   -2.42    3.54
  16 -11  -3   -1.71    2.90
  16 -11   0   11.84    3.39
  16 -11   6    8.31    3.28
  16 -11   9    8.00    3.36
  17 -19 -21   14.13    2.75
  17 -19 -18    2.36    2.59
  17 -19 -15   -1.55    2.24
  17 -19  21    1.71    2.15
  17 -19  24    2.69    2.15
  17 -18  35   -2.22    2.31
  17 -16  39    0.56    2.85
  17 -15 -28   36.30    4.44
  17 -15 -25    6.30    3.50
  17 -14 -20    9.62    3.01
  17 -14 -17   33.56    4.47
  17 -14 -14   -0.57    3.58
  17 -14 -11    2.80    3.62
  17 -14  16   10.72    3.68
  17 -14  19    1.30    3.58
  17 -14  22    4.63    3.40
  17 -14  25   16.23    3.03
  13 -10 -70   -2.41    3.97
  13  -8 -45   34.78    4.79
  13  -8 -42   27.71    4.68
  13  -8  51   37.88    3.92
  13  -7 -16   25.96    3.88
  13  -7 -13   28.65    3.90
  13  -7 -10    1.06    3.83
  13  -7  -7    2.71    3.57
  13  -7  -4   14.23    3.97
  13  -7   8   43.96    4.97
  13  -7  11   60.01    5.61
  13  -7  14   -7.08    3.78
  13  -7  17   25.44    4.80
  13  -7  20  265.35    8.26
  14 -11  70   -0.20    3.10
  14 -10 -54   62.16    5.61
  14  -9  41    7.96    3.87
  14  -9  44   88.82    5.10
  15 -18 -63    6.32    2.56
  15 -17 -67    2.58    2.99
  15 -17  71    5.00    2.79
  15 -16 -68   33.77    3.94
  15 -16  73    9.36    2.77
  15 -14 -67    1.00    3.21
  15 -14  71    7.94    3.09
  15 -13  67   31.41    3.82
  15 -12 -54    5.55    4.33
  15 -12  60   -2.17    2.99
  15 -11 -43   40.62    5.26
  15 -11  47    2.54    3.91
  15 -10 -23    4.19    4.17
  15 -10 -20    6.35    4.27
  15 -10 -17    2.68    3.91
  15 -10  22    0.62    4.01
  15 -10  25    7.67    4.76
  16 -18  52   -3.52    2.55
  16 -17 -51    0.75    2.84
  16 -17  57   -0.38    2.65
  16 -16 -52   45.67    4.36
  16 -15 -53    8.89    4.00
  16 -15 -50   15.88    3.79
  16 -15  55   -3.12    2.92
  16 -14  51   21.43    3.58
  16 -13 -40    3.95    4.08
  16 -13  44    3.85    3.46
  16 -12 -26   12.65    3.43
  16 -12 -23   90.27    6.23
  16 -12 -20   -4.13    3.81
  16 -12  25    2.52    3.78
  16 -12  28  128.77    6.85
  17 -19 -12    3.05    2.41
  17 -19  -9    5.51    2.34
  17 -19  -6   -2.74    1.99
  17 -19  -3   -1.82    2.12
  17 -19   0   -1.07    2.10
  17 -19   3    0.32    2.06
  17 -19   6    1.43    2.12
  17 -19   9    1.42    2.13
  17 -19  12    0.25    2.24
  17 -19  15    0.90    2.18
  17 -19  18    2.70    2.18
  17 -18 -25   10.98    3.05
  17 -18 -22    4.89    2.96
  17 -18  26    8.31    2.60
  17 -17 -26   14.59    3.31
  17 -16 -27   -0.42    3.81
  17 -16 -24   71.88    4.99
  17 -15 -22    2.88    3.42
  17 -15 -19    2.42    3.64
  17 -15 -16   33.87    4.30
  17 -15  23    4.94    3.14
  17 -15  26    3.57    3.09
  17 -15  29    8.14    2.77
  17 -14  -8    2.10    2.81
  17 -14  -5   25.75    3.58
  17 -14  -2   -2.37    3.57
  17 -14   1    5.57    3.75
  17 -14   4   17.95    4.08
  17 -14   7   12.54    3.89
  17 -14  10    0.11    2.65
  17 -14  13   25.17    3.46
  12  -8  65   18.63    4.07
  13 -10 -67   25.40    4.55
  13  -9  61   15.21    4.22
  13  -8 -39   -2.30    3.78
  13  -8  45   32.81    4.39
  14 -13 -75   -0.64    3.59
  14 -12 -70   21.06    3.52
  14 -12  74    9.10    3.46
  14 -11 -62   30.49    5.07
  14 -11  67    1.09    3.20
  14 -10 -51   47.11    4.63
  14 -10  54   85.81    5.79
  14  -9 -28    3.95    4.17
  14  -9  35   79.87    5.70
  14  -9  38   -1.67    2.81
  15 -17 -64   12.47    3.54
  15 -15 -66    2.98    3.62
  15 -15  72   27.60    3.47
  15 -14 -64   13.19    3.75
  15 -14  68   29.88    3.62
  15 -13 -59   -0.30    3.52
  15 -13  64   21.96    3.56
  15 -12 -51   24.59    4.72
  15 -12  54    4.09    3.28
  15 -12  57   19.67    3.07
  15 -11 -40   67.62    5.27
  15 -11  41    6.00    4.04
  15 -11  44  110.09    5.57
  15 -10 -14    7.02    3.19
  15 -10 -11   27.60    4.65
  15 -10  -8   26.87    4.68
  15 -10  -5    2.24    4.22
  15 -10  -2    1.06    3.92
  15 -10   1   38.70    4.91
  15 -10   4    0.42    3.90
  15 -10   7   57.87    5.30
  15 -10  10    2.63    4.25
  15 -10  13   59.39    5.44
  15 -10  16  153.71    7.15
  15 -10  19   23.90    3.88
  16 -19 -40    0.65    2.25
  16 -19 -37    3.52    2.40
  16 -18 -47    1.76    2.70
  16 -18  49    8.08    2.37
  16 -17 -48   17.13    3.44
  16 -17  54    5.73    2.93
  16 -16  56   39.14    3.50
  16 -15 -47   -2.72    3.55
  16 -15  52   33.67    3.94
  16 -14 -45   34.90    3.98
  16 -14  48    7.39    3.45
  16 -13 -31   37.15    5.03
  16 -13  38   -2.30    3.69
  16 -13  41   -2.25    2.47
  16 -12 -17    2.85    3.08
  16 -12 -14    0.82    3.93
  16 -12 -11   16.03    4.64
  16 -12  -8   21.55    4.53
  16 -12  -5   -0.75    3.85
  16 -12  -2   -1.35    3.79
  16 -12   1   20.92    4.44
  16 -12   4    2.85    4.07
  16 -12   7    9.13    4.27
  16 -12  10    4.01    3.97
  16 -12  13   10.87    4.26
  16 -12  16  154.36    7.22
  16 -12  19   -5.91    3.62
  16 -12  22   12.31    3.17
  17 -18 -19    0.96    2.19
  17 -18 -16   26.89    3.27
  17 -18 -13    6.18    2.95
  17 -18 -10    1.77    2.58
  17 -18  14    7.34    2.61
  17 -18  17   -2.93    2.30
  17 -18  20    0.79    2.70
  17 -18  23    7.40    2.63
  17 -17 -20   54.15    4.30
  17 -17  22   26.34    3.24
  17 -17  28   -2.09    1.96
  17 -16 -21    1.29    3.30
  17 -16 -18    9.89    3.66
  17 -16 -15    2.13    3.24
  17 -16  18   29.69    3.88
  17 -16  21   -0.07    2.86
  17 -16  24   -1.86    2.74
  17 -16  27    0.35    2.54
  17 -15 -13    3.35    2.71
  17 -15 -10    3.78    3.47
  17 -15  -7    3.52    3.71
  17 -15  -4    1.94    3.72
  17 -15  -1   38.89    4.58
  17 -15   2   27.87    4.13
  17 -15   5   -0.50    3.34
  17 -15   8    5.59    3.79
  17 -15  11   21.03    4.10
  17 -15  14   16.54    3.70
  17 -15  17   12.66    3.54
  17 -15  20    0.78    2.38
  13 -11 -75    8.14    3.13
  13 -10 -64   -0.60    3.94
  13 -10  71   -5.16    3.02
  13  -9 -53   45.94    5.28
  13  -9  58  198.83    7.55
  13  -8 -36   39.38    4.24
  14 -12 -67   -1.74    3.78
  14 -12  71    2.76    3.12
  14 -11 -59   23.48    3.88
  14 -11  64   18.41    3.83
  14 -10  51    4.30    3.78
  14  -9 -25   -1.99    3.04
  14  -9 -22   44.82    5.18
  14  -9 -19   24.15    4.69
  14  -9  23  133.19    6.81
  15 -18 -60    5.36    2.74
  15 -17  68   26.46    3.05
  15 -16  70    2.55    2.62
  15 -14 -61    6.13    3.75
  15 -14  65    2.02    2.83
  15 -13  61   39.02    4.11
  15 -12 -48   55.96    4.74
  15 -12  51   -1.53    3.52
  15 -11 -28   -0.41    4.26
  15 -11  35    2.59    3.97
  15 -11  38    3.21    3.89
  16 -19 -34    0.98    2.40
  16 -19  38   -1.31    1.99
  16 -19  41   -0.03    1.95
  16 -18 -41    0.47    2.70
  16 -18  46   -0.08    2.24
  16 -17  51   21.23    3.18
  16 -16 -46   17.03    3.85
  16 -16  50    4.44    3.02
  16 -15 -44   40.25    4.74
  16 -15  49   -2.56    2.91
  16 -14  42    5.51    3.69
  16 -14  45    3.20    2.62
  16 -13 -28   -1.78    3.65
  16 -13 -25   -0.96    3.91
  16 -13  29    8.32    3.90
  17 -18  -7    1.16    2.06
  17 -18  -4    3.31    2.68
  17 -18  -1    4.01    2.67
  17 -18   2    1.07    2.56
  17 -18   5    2.32    2.54
  17 -18   8    2.14    2.54
  17 -18  11    0.22    1.97
  17 -17 -14   13.05    2.63
  17 -17  -8   20.93    3.60
  17 -17  -2    2.36    3.08
  17 -17   4    3.31    3.01
  17 -17  10   19.71    3.59
  17 -17  16    5.53    2.93
  17 -16 -12   38.46    3.82
  17 -16  -9   -1.64    3.22
  17 -16  -6    2.02    3.44
  17 -16  -3    5.84    3.54
  17 -16   0   -0.73    3.38
  17 -16   3   18.01    3.85
  17 -16   6   19.03    3.87
  17 -16   9   -1.04    3.29
  17 -16  12    0.57    3.11
  17 -16  15   15.51    3.69
  12  -8  59   -3.33    3.62
  13 -11 -72    0.00    3.77
  13  -9 -50   38.30    5.14
  13  -8 -27   15.06    4.42
  13  -8 -24    5.66    4.17
  13  -8  30   12.28    4.18
  13  -8  33  116.84    6.13
  13  -8  36   -2.88    2.78
  14 -14 -74    4.16    3.48
  14 -13 -69    5.51    3.63
  14 -13  75   11.81    3.51
  14 -12  68    2.33    3.11
  14 -11 -56    3.40    3.14
  14 -11  58    8.11    3.64
  14 -11  61   22.46    3.36
  14 -10 -39   -0.06    4.03
  14 -10  45   36.49    4.87
  14 -10  48  123.93    5.83
  14  -9 -16    8.47    3.45
  14  -9 -13   15.64    4.12
  14  -9 -10    3.78    3.74
  14  -9  -7   33.84    4.83
  14  -9  -4   23.91    4.38
  14  -9  -1   12.07    4.04
  14  -9   2    7.53    3.84
  14  -9   5    0.87    3.62
  14  -9  11   36.51    4.84
  14  -9  14   71.17    6.01
  15 -19 -50   -0.01    2.46
  15 -18 -57    0.69    2.88
  15 -17 -61   21.02    3.56
  15 -17  65   11.77    2.91
  15 -16 -62   -0.17    3.46
  15 -16  67   -0.01    2.88
  15 -15 -60   72.31    5.27
  15 -15  66   -1.26    3.00
  15 -14 -58   36.92    4.67
  15 -14  62    2.04    3.17
  15 -13 -53    2.98    3.08
  15 -13 -50   76.48    5.75
  15 -13  55    0.76    3.15
  15 -13  58   -0.75    2.39
  15 -12 -42   -2.09    4.12
  15 -12  45   -3.57    3.40
  15 -12  48    4.24    3.61
  15 -11 -25   59.09    5.67
  15 -11 -22   58.41    5.49
  15 -11  26   -1.14    4.09
  16 -19  35    5.41    2.30
  16 -18 -38    1.69    2.99
  16 -18  43   14.75    2.89
  16 -17 -42    0.82    3.24
  16 -17  45   -0.14    2.69
  16 -17  48    6.65    2.85
  16 -16 -40   41.32    4.56
  16 -15 -41    1.04    2.77
  16 -15 -38   -0.89    3.62
  16 -15  43    4.39    3.26
  16 -15  46   23.68    3.81
  16 -14 -30    7.74    4.04
  16 -14  39   31.06    4.23
  16 -13 -22    4.30    3.03
  16 -13 -16   -5.85    3.94
  16 -13 -13    6.90    3.99
  16 -13 -10    9.56    4.05
  16 -13  17   25.66    4.39
  16 -13  26    0.67    2.55
  12  -9 -66   18.16    4.49
  13 -11 -69  174.11    7.37
  13 -10 -58  100.91    6.49
  13 -10  65    3.78    3.55
  13  -9 -47   45.04    4.41
  13  -8 -21   21.41    3.71
  13  -8 -18    0.13    3.91
  13  -8 -15    6.84    3.97
  13  -8  21   32.28    4.65
  14 -18 -67    0.48    2.77
  14 -17 -71   -0.16    3.06
  14 -16 -72    8.92    3.37
  14 -15 -73    1.88    3.19
  14 -14  76   41.76    4.08
  14 -13 -66    3.95    3.71
  14 -13  72   21.51    3.87
  14 -12  65   -0.56    3.17
  14 -11 -50   -1.69    4.30
  14 -11  55    6.20    3.45
  14 -10  39   46.85    4.99
  14 -10  42   19.34    3.50
  15 -19 -47   -3.09    2.36
  15 -18 -54   -0.65    2.93
  15 -18  60   17.09    2.68
  15 -17 -58    1.77    3.27
  15 -17  62   18.45    3.07
  15 -16 -59   -0.87    3.31
  15 -16  64   32.78    3.70
  15 -14 -55    0.18    3.81
  15 -14  59    0.88    3.35
  15 -13 -47    0.98    4.55
  15 -13  52   19.65    3.82
  15 -12 -39  107.40    6.08
  15 -12  39   22.30    4.25
  15 -12  42    6.09    3.68
  15 -11 -16    4.37    3.15
  15 -11 -13    5.33    4.05
  15 -11 -10    4.70    4.56
  15 -11  -4   67.86    5.84
  15 -11  -1   18.50    4.55
  15 -11   8   10.29    4.49
  15 -11  11  117.61    6.61
  15 -11  14   -1.12    4.04
  15 -11  17  115.88    6.72
  15 -11  20  140.41    6.91
  15 -11  23   18.26    3.75
  16 -19 -25   11.63    3.08
  16 -19 -22    6.17    2.70
  16 -18  37    5.03    2.70
  16 -18  40   -0.27    2.50
  16 -17 -39    6.23    3.46
  16 -17 -36   33.66    4.08
  16 -17  42    0.71    2.99
  16 -16  44   35.15    3.93
  16 -15  40   38.09    4.19
  16 -14 -27   -1.46    3.67
  16 -14 -24   22.42    4.59
  16 -14 -21   12.73    4.09
  16 -14  27   18.65    3.91
  16 -14  30    2.76    4.14
  16 -13  -7   30.18    3.91
  16 -13  -4    8.80    3.20
  16 -13  -1   14.91    4.18
  16 -13   2    8.87    4.03
  16 -13   5    4.57    3.87
  16 -13   8    2.17    3.76
  16 -13  11    3.72    2.88
  16 -13  14    5.07    2.95
  12  -9 -63   34.11    4.89
  13 -12 -74   81.00    5.62
  13 -11  72   11.96    3.42
  13 -10  62   63.04    4.96
  13  -9 -41    0.02    3.88
  13  -8 -12   57.14    4.69
  13  -8  -9   13.84    3.16
  13  -8  -6    0.46    3.49
  13  -8  -3    3.39    3.64
  13  -8   3   31.56    4.50
  13  -8   6    5.18    3.89
  13  -8   9    1.51    3.72
  13  -8  12   26.11    4.68
  13  -8  15  117.28    5.96
  13  -8  18   26.35    3.85
  14 -18 -64    0.95    3.07
  14 -17  73   11.08    3.18
  14 -16  75   21.84    3.69
  14 -15 -70    1.35    3.37
  14 -13 -63    0.65    3.58
  14 -13  69    5.48    3.18
  14 -11  52   31.25    4.22
  14 -10  36  220.16    7.58
  15 -19 -44    0.52    2.51
  15 -19  49    4.41    2.16
  15 -18 -51    5.14    3.19
  15 -18  57   10.02    2.61
  15 -17 -55    1.07    3.48
  15 -16 -56   41.13    4.35
  15 -16  61    1.38    3.05
  15 -15 -54   69.87    5.51
  15 -15  60   66.41    4.56
  15 -14 -52   14.42    3.44
  15 -14 -49   -0.44    4.01
  15 -14  56   67.06    4.80
  15 -13 -44    6.69    4.14
  15 -13 -41   20.53    4.57
  15 -13  49   10.48    3.75
  15 -12 -30   -0.72    4.39
  15 -12 -27   58.14    5.73
  15 -12  36   42.75    4.90
  15 -11   2    0.06    3.26
  15 -11   5  144.36    6.66
  16 -19 -19   -2.59    2.55
  16 -19 -16    1.61    2.60
  16 -19  20    0.41    2.31
  16 -19  23    0.87    2.31
  16 -19  26    1.57    2.36
  16 -18 -26    4.50    2.98
  16 -17  39    0.31    2.85
  16 -16  38   11.04    3.38
  16 -15 -29    1.84    3.63
  16 -15 -26    1.91    3.80
  16 -14 -15   13.73    4.20
  16 -14  15    2.50    3.57
  16 -14  18    1.25    3.61
  12  -9 -60   -1.40    4.08
  13 -13 -76   90.84    5.74
  13 -12 -71    1.47    3.77
  13 -11  69   15.97    3.78
  13 -10 -52    5.76    4.69
  13 -10  59    4.68    3.74
  13  -9 -38    4.15    3.04
  13  -9 -35    5.27    3.99
  14 -19 -57    1.86    1.95
  14 -18  68    2.41    2.37
  14 -16 -69   12.75    3.70
  14 -15 -67   -0.37    3.43
  14 -15  74   58.83    4.13
  14 -14  70   48.87    4.20
  14 -13 -60    4.51    3.85
  14 -12 -52    6.23    4.14
  14 -11 -44    6.41    3.42
  14 -11 -41   -1.13    4.28
  14 -11  46   -1.38    3.43
  14 -11  49   -0.95    2.64
  14 -10 -24   33.11    4.33
  14 -10 -21   21.28    4.80
  14 -10 -18   86.74    6.48
  14 -10 -15   68.67    5.66
  14 -10  21  100.02    6.48
  14 -10  24  176.90    8.03
  15 -19 -41    0.55    2.63
  15 -19  46    0.82    2.10
  15 -18 -48   13.49    3.35
  15 -18  54    2.67    2.48
  15 -17 -52   22.80    3.82
  15 -16 -53    0.01    3.68
  15 -14 -46   62.08    5.77
  15 -13  43   37.16    4.70
  15 -13  46    8.33    2.98
  15 -12 -24   46.81    5.17
  15 -12 -21    0.91    4.19
  15 -12 -18   -0.18    3.84
  15 -12  24   68.58    5.50
  15 -12  27    6.43    4.42
  16 -19 -13    2.03    1.97
  16 -19 -10    1.11    2.42
  16 -19  -7   -0.15    2.61
  16 -19  -4   16.18    3.03
  16 -19  -1   -1.43    2.44
  16 -19   2    2.07    2.49
  16 -19   5    3.36    2.51
  16 -19   8   19.19    3.00
  16 -19  11   -3.21    2.26
  16 -19  14    1.59    2.34
  16 -19  17    3.98    2.40
  16 -18 -23   -0.61    3.09
  16 -18 -20   39.76    3.92
  16 -18  25   -1.93    2.54
  16 -18  28    1.94    2.78
  16 -17 -27   -3.07    3.54
  16 -17 -24   67.70    4.77
  16 -17  30    3.86    3.23
  16 -16 -22    6.12    3.67
  16 -15 -23   -2.51    2.65
  16 -15 -20   73.79    5.45
  16 -15 -17   -3.70    3.86
  16 -15 -14   11.63    3.92
  16 -15  19    1.15    3.38
  16 -15  22    3.56    3.35
  16 -15  25    8.14    3.47
  16 -15  28    4.58    2.56
  16 -14  -6   -4.03    2.75
  16 -14  -3    4.60    3.09
  16 -14   0   41.08    4.20
  16 -14   3    4.91    3.07
  16 -14   6    4.38    2.94
  16 -14   9   21.96    3.52
  16 -14  12   -1.60    2.67
  12 -10 -68   13.51    4.59
  12  -9  63   14.26    3.13
  13 -12  73    0.32    3.04
  13 -11  66   17.67    3.95
  13 -10 -49   24.91    4.59
  13 -10  53   55.33    5.06
  13  -9 -26   57.49    5.52
  14 -19  60    0.10    1.60
  14 -18 -61   -3.57    2.75
  14 -18  65    2.84    2.70
  14 -17  70    2.17    2.67
  14 -16 -66   12.66    3.92
  14 -16  72   13.33    3.14
  14 -15  71   10.23    3.20
  14 -14 -62   65.85    5.28
  14 -13 -57   -1.86    3.75
  14 -13  63    0.39    3.09
  14 -12  56   36.88    4.24
  14 -11 -38    1.17    3.22
  14 -11  40   30.64    4.43
  14 -11  43    1.20    3.63
  14 -10 -12   77.14    5.25
  14 -10  -6    8.28    4.09
  14 -10  -3   99.31    6.35
  14 -10   3   45.64    5.44
  14 -10   6    3.43    4.17
  14 -10   9   98.28    6.09
  14 -10  12   -3.35    3.94
  14 -10  15  264.33    8.88
  15 -20  26    1.81    2.17
  15 -19 -38   -3.84    2.56
  15 -19  43   -2.19    2.21
  15 -18 -45   -1.93    2.86
  15 -18  51   31.77    3.20
  15 -17 -49   20.10    3.94
  15 -17  53    8.88    3.03
  15 -16 -50   13.67    4.03
  15 -16  55   -0.85    3.06
  15 -15 -48   54.88    5.23
  15 -14 -43   -0.92    4.05
  15 -14 -40   22.65    4.68
  15 -14  47   12.28    4.05
  15 -13 -29    3.20    4.26
  15 -13  37   -0.87    3.95
  15 -13  40    2.76    2.88
  15 -12 -15    4.08    3.10
  15 -12 -12    1.98    3.93
  15 -12  -9    1.04    3.87
  15 -12   0   12.34    4.30
  15 -12   3    4.65    4.09
  15 -12   6   34.39    4.95
  15 -12  15   11.42    4.10
  15 -12  18   -3.07    3.67
  15 -12  21   22.22    3.67
  16 -18 -17   13.11    2.84
  16 -18 -14   -1.03    2.96
  16 -18 -11   -1.70    2.96
  16 -18  -8    1.59    3.05
  16 -18  -5   17.47    3.27
  16 -18  10   12.88    3.29
  16 -18  13    1.86    2.72
  16 -18  16    2.05    2.85
  16 -18  19   15.78    3.09
  16 -18  22    2.17    2.26
  16 -17 -21   -5.94    3.37
  16 -17 -18    7.22    3.58
  16 -17 -15   -0.23    3.41
  16 -17  21    1.04    3.10
  16 -17  24   -1.00    2.94
  16 -17  27    5.64    2.59
  16 -16 -16  125.81    6.46
  16 -16  20    4.49    3.29
  16 -16  26    4.48    2.43
  16 -15 -11    1.42    2.86
  16 -15  -8    6.59    3.88
  16 -15  -5    4.20    3.77
  16 -15  -2   15.19    4.08
  16 -15   1   -2.16    3.91
  16 -15   4   17.32    4.34
  16 -15   7    3.78    3.93
  16 -15  10    6.45    3.71
  16 -15  13    7.61    3.69
  16 -15  16    2.84    2.70
  12 -11 -73    5.65    4.04
  12 -10  70   -1.01    3.61
  12  -9 -54  248.11    8.36
  12  -9 -51   -1.24    4.36
  13 -14 -75    3.23    3.60
  13 -13 -70   -0.39    3.60
  13 -12 -65   27.53    4.63
  13 -11 -57  116.24    6.76
  13 -11  63   22.40    3.91
  13 -10 -43   -2.62    3.90
  13  -9 -20   15.13    4.72
  13  -9 -17    5.84    4.00
  14 -19 -51    2.96    2.71
  14 -19  57    8.46    2.45
  14 -18 -58    1.04    3.04
  14 -17 -62    2.18    3.54
  14 -17  67    3.78    2.72
  14 -16 -63   -0.77    3.64
  14 -16  69   30.37    3.65
  14 -15  68   31.14    3.62
  14 -14  64   90.16    5.10
  14 -13 -54   64.10    5.65
  14 -13  60   58.48    4.81
  14 -12 -46   -3.43    4.03
  14 -12 -43   93.53    6.25
  14 -12  50   18.53    3.95
  14 -12  53    1.02    2.64
  14 -11 -29   12.65    5.08
  14 -11  37    3.67    3.80
  15 -20 -19    0.60    2.44
  15 -20 -16    3.40    2.47
  15 -20 -13    1.63    2.44
  15 -20  20    5.86    2.32
  15 -20  23    3.44    2.19
  15 -19 -35    1.80    2.83
  15 -19  37   -3.61    2.29
  15 -19  40    1.33    2.41
  15 -18 -42    9.50    3.28
  15 -18 -39    3.67    3.21
  15 -18  45   -0.25    2.63
  15 -18  48    7.55    2.77
  15 -17 -46   -1.15    3.45
  15 -17 -43    5.11    3.60
  15 -17  50    7.94    3.09
  15 -16  49   -3.86    3.24
  15 -16  52   37.45    3.93
  15 -15 -42   16.64    4.58
  15 -14  41    6.07    3.72
  15 -14  44   64.03    5.04
  15 -13 -26    6.77    4.06
  15 -13 -23   54.41    5.35
  15 -13  28    9.71    4.00
  16 -18  -2   12.58    2.59
  16 -18   1    3.51    2.54
  16 -18   4    4.12    2.57
  16 -18   7   32.94    3.35
  16 -17 -12   29.69    3.40
  16 -17  -9    1.90    3.31
  16 -17  -6   -2.60    3.38
  16 -17  -3    1.61    3.51
  16 -17   0    0.31    3.52
  16 -17   3   14.13    3.90
  16 -17   6   17.90    3.88
  16 -17   9   -1.08    3.30
  16 -17  12    3.75    3.36
  16 -17  15   14.68    3.46
  16 -17  18   29.38    3.22
  16 -16 -10   -3.90    2.57
  16 -16   2   24.68    4.14
  16 -16   8    2.28    3.41
  16 -16  14   17.28    3.05
  12 -10  67    3.42    3.29
  12  -9 -48    3.54    4.43
  13 -19 -61   -2.87    2.69
  13 -18  73   -2.60    1.87
  13 -16 -73    2.59    3.19
  13 -15 -74   17.89    4.03
  13 -14 -72   16.27    4.29
  13 -13  74   96.30    5.31
  13 -12 -62   -3.07    4.00
  13 -12  70   20.15    3.11
  13 -11 -54   -7.33    4.18
  13 -11  60    0.19    3.41
  13 -10 -40   63.81    5.59
  13 -10  47    5.77    3.79
  13  -9 -14   31.21    4.05
  13  -9  -8  341.69    9.76
  13  -9  -5   -3.13    3.84
  13  -9  -2    1.45    3.67
  13  -9   1   95.57    6.27
  13  -9   4  485.50   11.38
  13  -9  13  107.07    6.45
  14 -19 -48   -1.62    2.68
  14 -19  54    2.13    2.36
  14 -18 -55    3.44    3.29
  14 -18  62    9.23    2.57
  14 -17 -59    1.55    3.40
  14 -17  64   35.62    3.62
  14 -16 -60   -4.90    3.72
  14 -16  66    5.30    3.17
  14 -15 -61    6.61    2.92
  14 -15  65    5.05    3.14
  14 -14 -56    3.42    4.15
  14 -13 -51    0.44    4.06
  14 -13  57    8.70    3.57
  14 -12 -40   24.93    5.21
  14 -12  47    8.85    3.72
  14 -11 -26   37.59    4.48
  14 -11 -23   16.20    4.65
  14 -11 -20    5.44    4.33
  14 -11  25    6.80    4.21
  15 -20 -10    0.57    2.48
  15 -20  -7    0.44    2.47
  15 -20  -4   67.04    3.76
  15 -20  -1    0.33    2.42
  15 -20   2    0.23    2.29
  15 -20   5   -0.80    2.26
  15 -20   8   52.16    3.49
  15 -20  11    1.79    2.36
  15 -20  14    1.07    2.32
  15 -20  17   -2.14    2.21
  15 -18 -36   -0.95    3.15
  15 -18  42   -3.39    2.67
  15 -17 -40   33.23    4.45
  15 -17  44    2.16    3.05
  15 -17  47    2.10    2.83
  15 -16 -41    0.11    3.63
  15 -16  46   24.32    3.96
  15 -15  42   24.01    4.01
  15 -14  38    4.09    3.76
  15 -13 -20   69.44    5.07
  15 -13 -14    1.33    3.91
  15 -13  -8    9.12    4.16
  15 -13  13    0.51    3.78
  15 -13  16   25.84    4.36
  15 -13  19    8.14    4.07
  15 -13  22    3.84    3.66
  15 -13  25   -1.71    2.59
  12 -11 -67    6.63    4.23
  12 -10 -59   -1.14    4.26
  12  -9  51   48.25    5.29
  13 -19 -58    4.12    2.63
  13 -18 -65   -0.19    2.68
  13 -17 -69   -3.36    3.01
  13 -17  75   -0.94    2.73
  13 -15 -71    5.20    3.77
  13 -14 -69    5.38    3.68
  13 -14  75   13.29    3.58
  13 -12 -59   26.71    4.64
  13 -12  67    4.65    2.61
  13 -11 -48   39.56    5.02
  13 -11  57    2.54    3.51
  13 -10 -37   -0.21    3.12
  13 -10  38   10.44    4.00
  13 -10  41   24.99    4.42
  14 -20 -35   -3.70    2.19
  14 -20 -32    1.33    2.39
  14 -19 -45    2.49    2.85
  14 -19  51    2.44    2.46
  14 -18 -52    1.12    3.00
  14 -18  59   -2.13    2.44
  14 -17  61   23.09    3.51
  14 -16 -57   48.64    4.64
  14 -16  63    3.09    3.16
  14 -15 -55   -2.71    3.73
  14 -15  62   -3.05    2.85
  14 -14  58   -0.33    3.16
  14 -13 -48   23.34    3.82
  14 -13 -45   49.98    5.42
  14 -13  51    8.80    3.82
  14 -13  54   -1.14    2.53
  14 -12 -37    3.14    3.41
  14 -12  41    6.86    4.15
  14 -12  44   16.34    3.32
  14 -11 -17   -0.88    2.91
  14 -11 -14   46.19    5.26
  14 -11 -11  136.27    7.11
  14 -11  -8   64.35    5.94
  14 -11  -5   -0.54    3.91
  14 -11  -2    2.13    4.06
  14 -11   1  158.94    7.38
  14 -11   4   39.22    5.12
  14 -11   7   61.13    5.45
  14 -11  16   22.67    4.59
  14 -11  19   56.49    5.38
  14 -11  22    8.29    3.32
  15 -19 -23    4.02    2.89
  15 -19 -20   -0.85    3.03
  15 -19  25   -2.34    2.50
  15 -19  28   -0.52    2.75
  15 -18  39   16.09    3.21
  15 -17 -37   -1.52    3.81
  15 -17  41   -1.10    3.06
  15 -16 -38   -0.02    2.78
  15 -16  40   33.66    4.20
  15 -16  43   -0.70    3.29
  15 -15 -30   -0.17    4.00
  15 -14 -25   -0.84    3.99
  15 -14 -22   15.93    4.64
  15 -14 -19    3.22    4.11
  15 -14  26    6.18    3.69
  15 -14  29    1.10    3.62
  15 -13  -5    2.52    3.14
  15 -13  -2   83.23    5.40
  15 -13   1   -1.53    3.06
  15 -13   4    3.22    3.03
  15 -13   7    9.17    3.20
  15 -13  10   26.00    3.78
  12 -12 -72    7.90    3.85
  12 -11  71   -0.06    3.12
  12 -10 -56    0.85    4.35
  13 -19  62   -0.94    2.02
  13 -18 -62    2.13    3.52
  13 -18  70   -1.44    2.26
  13 -16 -70    0.24    3.26
  13 -15 -68    0.49    3.71
  13 -15  76    3.57    3.03
  13 -14 -66    5.79    3.87
  13 -13  68   15.61    3.66
  13 -12  61   -3.13    3.38
  13 -12  64   22.22    3.29
  13 -11 -45   -0.35    4.32
  13 -11  51    9.10    3.65
  13 -11  54   14.14    3.23
  13 -10 -25   -2.40    4.20
  14 -20  37    4.52    2.18
  14 -19 -42    7.00    3.03
  14 -19  48    0.48    2.35
  14 -18 -49    0.08    3.20
  14 -18  56    1.39    2.55
  14 -17 -53   46.40    4.55
  14 -17  58   16.96    3.32
  14 -16 -54   21.81    4.39
  14 -16  60   15.07    3.30
  14 -15 -52   10.67    4.07
  14 -15  59   -3.48    3.20
  14 -14 -50   34.28    4.93
  14 -13  48  144.03    6.61
  14 -12 -28   84.50    6.60
  14 -12 -25    0.42    4.27
  14 -12  38    8.36    3.06
  15 -19 -17    0.82    2.19
  15 -19 -14    6.24    2.91
  15 -19 -11    2.30    2.85
  15 -19  -8   34.35    3.66
  15 -19  -5    1.81    2.86
  15 -19  10    1.32    2.68
  15 -19  13    5.36    2.75
  15 -19  16    3.63    2.81
  15 -19  19   -2.38    2.60
  15 -19  22    0.88    2.63
  15 -18 -27    8.42    3.43
  15 -18 -24    0.85    3.60
  15 -18  30    0.91    3.22
  15 -17 -28   34.81    4.52
  15 -17  38    0.08    2.30
  15 -15 -24   37.76    5.03
  15 -15  30   23.46    4.46
  15 -14 -16   85.98    5.45
  15 -14 -13    1.59    4.15
  15 -14 -10   -2.15    4.16
  15 -14  -7   -0.35    3.88
  15 -14  -4    4.01    4.00
  15 -14  -1    3.95    4.03
  15 -14   2   39.47    4.99
  15 -14   5    1.19    3.93
  15 -14   8   -3.01    3.72
  15 -14  11    2.06    3.93
  15 -14  14   31.97    4.69
  15 -14  17   11.86    4.32
  15 -14  20   30.54    4.51
  15 -14  23   11.41    3.18
  11 -10 -69    4.12    4.48
  12 -19 -65    0.66    2.06
  12 -13 -74   74.51    5.47
  12 -11 -64    5.32    3.18
  12 -11  68   -1.24    3.11
  12 -10 -53   35.26    4.93
  13 -20 -42    6.05    2.48
  13 -19 -55   16.70    3.13
  13 -19  59    5.09    2.65
  13 -18  67    1.65    2.36
  13 -17 -66   -0.39    3.38
  13 -17  72   15.94    3.01
  13 -16  74   15.30    3.35
  13 -15  73    7.87    3.35
  13 -14 -63   -0.63    3.74
  13 -14  72   22.00    3.07
  13 -12 -53   16.01    4.36
  13 -12  58   27.83    4.17
  13 -11 -42   33.02    4.94
  13 -11 -39   10.76    4.30
  13 -11  48    9.11    3.65
  13 -10 -22  138.81    6.61
  13 -10 -19   -6.66    4.11
  13 -10 -16   61.13    5.57
  14 -20 -23   -1.40    2.69
  14 -20  28    3.56    2.38
  14 -19 -39    3.54    2.86
  14 -19 -36    0.58    2.84
  14 -19  45   14.85    2.82
  14 -18 -46    1.28    3.19
  14 -18  53    1.46    2.62
  14 -17 -50   -0.42    3.66
  14 -17  55    2.22    3.03
  14 -16  57   42.86    4.23
  14 -15  56   71.38    4.89
  14 -14  52  165.20    6.83
  14 -13  45    5.46    3.19
  14 -12 -22   14.18    4.61
  14 -12 -19   18.28    4.69
  14 -12 -16   47.39    5.17
  14 -12  23    3.07    3.92
  14 -12  26    2.38    4.28
  15 -19  -2    7.09    2.47
  15 -19   1   -1.98    2.30
  15 -19   4   66.49    3.99
  15 -19   7   -0.89    2.27
  15 -18 -21   31.58    3.52
  15 -18 -18    3.07    3.35
  15 -18 -15    9.66    3.72
  15 -18 -12   -4.19    3.01
  15 -18  18   -0.05    2.84
  15 -18  21    0.97    3.04
  15 -18  24    5.62    2.90
  15 -18  27   -1.74    2.33
  15 -17 -25    7.69    3.82
  15 -17 -22    5.61    3.74
  15 -17 -19    3.99    3.54
  15 -17  26    3.50    3.13
  15 -17  29   12.59    3.78
  15 -16 -20   70.13    5.43
  15 -16  25    8.25    3.51
  15 -16  28    9.66    3.71
  15 -16  31    2.22    2.81
  15 -15 -18   54.30    5.27
  15 -15 -12   39.48    4.90
  15 -15  18   20.65    4.22
  15 -15  24   -2.78    3.36
  11 -10 -66   27.07    4.63
  12 -19 -62   23.35    3.23
  12 -18 -69   15.47    3.51
  12 -17 -73   21.45    3.52
  12 -11  65    0.70    3.28
  12 -10 -50   22.21    3.91
  12 -10 -47   42.59    5.21
  12 -10  55    3.49    3.96
  13 -20 -39    7.86    2.54
  13 -20  45   10.18    2.25
  13 -19 -52   14.57    3.20
  13 -18 -59   19.49    3.72
  13 -18  64   -0.30    2.41
  13 -17 -63   34.77    4.37
  13 -17  69    5.42    3.16
  13 -16 -64    1.20    3.49
  13 -16  71   21.11    3.45
  13 -15 -65    2.18    3.49
  13 -15  70    3.16    3.03
  13 -14  69    6.95    3.26
  13 -13 -58   46.66    4.35
  13 -13  62   31.67    4.29
  13 -12 -50   -2.16    3.02
  13 -12  55   15.94    3.82
  13 -11 -36    7.57    4.27
  13 -11  42    4.05    3.63
  13 -10 -13   14.76    3.70
  13 -10  -7  102.15    6.61
  13 -10  -4  580.33   12.51
  13 -10  -1   67.85    6.04
  13 -10   2   -4.37    4.07
  13 -10  14   -1.95    4.21
  13 -10  17  107.12    5.86
  14 -20 -20   -1.95    2.60
  14 -20 -17   -1.72    2.61
  14 -20 -14   -0.92    2.46
  14 -20  19    4.07    2.42
  14 -20  22    0.61    2.43
  14 -20  25    3.37    2.35
  14 -19 -33   -0.21    3.24
  14 -19  39    1.29    2.60
  14 -19  42   -1.61    1.93
  14 -18 -43   -0.90    3.22
  14 -18  47    4.71    2.93
  14 -18  50    3.21    2.26
  14 -17 -47    4.81    3.50
  14 -17 -44    8.52    3.82
  14 -16 -48    7.87    4.02
  14 -16 -45   31.69    4.64
  14 -16  54    9.22    3.30
  14 -15  50   -0.65    3.39
  14 -15  53   -0.75    2.56
  14 -14 -38   15.10    4.64
  14 -13 -27    3.80    4.55
  14 -13  39    6.77    3.17
  14 -12 -13   24.70    3.84
  14 -12 -10   -0.66    4.09
  14 -12  -7  163.22    7.51
  14 -12  -4   -3.96    4.26
  14 -12  -1   39.64    5.20
  14 -12   2    1.88    4.00
  14 -12   5   63.59    5.46
  14 -12   8   -0.54    3.98
  14 -12  11   -2.10    3.81
  14 -12  14    1.78    3.70
  14 -12  17   20.29    4.22
  15 -18  -9   24.91    3.21
  15 -18  -6    4.06    3.44
  15 -18  -3   -2.13    3.34
  15 -18   0   29.43    4.03
  15 -18   3   33.19    4.43
  15 -18   6    9.41    3.61
  15 -18   9   -0.14    3.27
  15 -18  12    0.21    3.22
  15 -18  15    6.32    2.44
  15 -17 -16   40.98    4.55
  15 -17 -13    3.78    3.60
  15 -17 -10    4.28    3.83
  15 -17  -7    1.36    3.51
  15 -17  -4    0.36    3.54
  15 -17  11   21.48    3.97
  15 -17  14    8.72    3.61
  15 -17  17   10.53    3.75
  15 -17  20   -0.63    3.10
  15 -17  23    6.91    2.61
  15 -16 -17    3.72    3.01
  15 -16 -14    2.27    3.80
  15 -16 -11   -5.98    3.55
  15 -16  -8    3.90    4.14
  15 -16  -5    0.42    3.71
  15 -16  -2   16.49    4.09
  15 -16   1    0.16    3.69
  15 -16   4   15.90    4.14
  15 -16   7   -0.61    3.58
  15 -16  10   -1.71    3.51
  15 -16  13   10.24    3.77
  15 -16  16    3.35    3.78
  15 -16  19   -2.54    3.32
  15 -16  22    0.81    2.54
  15 -15  -6   17.37    3.54
  15 -15   0   15.01    3.43
  15 -15   6   27.06    3.82
  15 -15  12    1.26    2.82
  12 -19  67   -4.30    1.80
  12 -16 -74   10.59    3.79
  12 -15 -75    6.75    3.82
  12 -14 -73   54.48    5.20
  12 -13 -71   -2.52    3.71
  12 -13  76   -7.03    3.04
  12 -12 -66   99.53    5.55
  12 -12  72    0.65    3.06
  12 -11 -55    2.11    4.11
  12 -11  62   13.18    3.78
  12 -10 -44   41.31    5.07
  12 -10  49   -2.52    3.50
  13 -20 -36    9.59    2.85
  13 -20  42    0.26    2.08
  13 -19 -49    1.44    2.94
  13 -19  56   -0.49    2.31
  13 -18 -56   29.81    4.05
  13 -18  61   -2.48    2.54
  13 -17 -60   12.26    3.95
  13 -17  66    3.77    3.07
  13 -16 -61   13.23    3.76
  13 -16  68    3.74    3.05
  13 -15  67   33.48    4.01
  13 -14  66    4.57    3.31
  13 -13 -52   19.31    4.49
  13 -12 -44  296.36    9.63
  13 -12  49   -2.26    3.57
  13 -12  52   81.78    5.42
  13 -11 -27    2.30    4.18
  13 -11  36   22.92    4.30
  13 -11  39   21.43    3.46
  14 -20 -11   -1.39    2.52
  14 -20  -8   38.28    3.37
  14 -20  -5   -3.87    2.58
  14 -20  -2    2.46    2.63
  14 -20   1   -0.31    2.69
  14 -20   4   58.71    3.85
  14 -20   7    9.82    2.91
  14 -20  10   -0.28    2.33
  14 -20  13   -2.53    2.23
  14 -20  16   12.49    2.71
  14 -18 -37    2.76    3.46
  14 -18  44   -1.69    2.90
  14 -17 -41   36.79    4.70
  14 -17  49   10.43    3.14
  14 -16 -42    0.40    4.15
  14 -16  48    8.66    3.44
  14 -16  51   17.86    3.02
  14 -15 -40   32.40    5.08
  14 -15  47    7.09    4.00
  14 -14  40   99.61    6.04
  14 -13 -24  282.21    9.39
  14 -13 -21   -5.31    4.41
  14 -13 -18   64.02    5.60
  14 -13  27   -2.21    3.78
  15 -17  -1   30.46    3.68
  15 -17   2   19.59    3.37
  15 -17   5    1.92    2.74
  15 -17   8    8.07    2.93
  12 -19 -59   32.92    3.57
  12 -19  64   -0.18    2.13
  12 -18 -66   16.86    3.41
  12 -18  72    2.15    2.67
  12 -17  77   -0.74    2.52
  12 -16 -71   36.21    4.33
  12 -15 -72   13.06    4.11
  12 -15  78   20.03    3.43
  12 -14 -70   16.60    4.34
  12 -14  77    1.30    3.07
  12 -13 -68   15.40    4.27
  12 -13  73    0.66    3.21
  12 -11 -52    3.49    4.05
  12 -11  59    5.59    3.61
  12 -10 -38    4.59    4.01
  12 -10  46   19.49    4.06
  13 -20 -33    6.08    2.78
  13 -20  39   -2.60    2.17
  13 -19 -46    5.43    3.09
  13 -19  50    0.12    2.39
  13 -19  53    6.69    2.50
  13 -18 -53   -1.65    2.93
  13 -18  58    4.70    2.79
  13 -17 -57   -2.54    3.72
  13 -17  63    0.12    2.76
  13 -16 -58    2.71    3.64
  13 -16  65   33.09    3.88
  13 -15 -59    3.58    3.82
  13 -15  64   24.55    3.74
  13 -14 -54   58.81    5.48
  13 -14  60   52.26    4.60
  13 -14  63   -3.40    2.26
  13 -13  56  132.54    6.27
  13 -12 -41   -4.52    3.21
  13 -12 -38   19.72    4.66
  13 -12  46    2.63    3.88
  13 -11 -24    4.65    3.33
  13 -11 -21   47.04    5.61
  13 -11 -18   61.64    5.61
  13 -11  24   14.66    4.16
  14 -19 -24    0.13    3.14
  14 -19 -21    4.25    3.39
  14 -19 -18    6.50    3.14
  14 -19  27   -6.89    2.93
  14 -19  30    0.39    2.87
  14 -18  41    7.99    2.43
  14 -17 -38    2.26    3.95
  14 -17  43   -1.49    3.32
  14 -17  46    0.37    2.31
  14 -16 -39    4.43    4.04
  14 -16  42    7.60    3.61
  14 -16  45    2.43    3.35
  14 -15 -37    3.91    3.36
  14 -15  44   60.72    4.46
  14 -14 -26    8.35    4.37
  14 -13 -15    4.45    3.19
  14 -13 -12  131.41    6.93
  14 -13  -9   -1.95    4.39
  14 -13  -6   84.41    6.02
  14 -13  -3    2.83    4.00
  14 -13   0    9.59    4.16
  14 -13   3    3.36    4.02
  14 -13   6   55.45    5.37
  14 -13   9   52.94    5.30
  14 -13  12    6.95    4.05
  14 -13  15    6.10    4.20
  14 -13  21   15.26    4.03
  14 -13  24    9.99    3.30
  11 -11 -68   30.94    4.99
  11 -10  66   50.50    4.87
  12 -20 -43   19.58    2.98
  12 -20  50   -0.77    1.98
  12 -19 -56   45.36    3.98
  12 -19  61    0.23    2.62
  12 -18  69    0.47    2.52
  12 -17  74    2.64    2.92
  12 -16  76    7.04    2.92
  12 -15 -69    4.29    3.72
  12 -14  74    6.26    3.27
  12 -12 -60   10.06    3.37
  12 -12  66   23.99    3.90
  12 -11 -49    8.52    4.59
  12 -10 -35   24.45    4.64
  12 -10  40   40.82    4.49
  12 -10  43    3.21    2.73
  13 -20 -30    3.01    2.23
  13 -19 -43   25.80    3.56
  13 -19 -40    5.19    3.19
  13 -19  47    2.21    2.48
  13 -18 -50   -0.43    3.27
  13 -18  55    3.86    2.81
  13 -17 -54    2.30    3.69
  13 -17  60   18.02    3.51
  13 -16 -55    4.93    3.99
  13 -16  62    7.81    3.38
  13 -15 -56   10.06    3.27
  13 -15 -53    5.05    4.06
  13 -15  61   46.42    4.56
  13 -14  57    8.67    3.67
  13 -13 -46   43.79    5.16
  13 -13  50   -3.92    3.60
  13 -12 -35    8.95    4.41
  13 -12  40  256.75    8.75
  13 -12  43    9.27    3.27
  13 -11 -15   26.61    4.02
  13 -11 -12   -6.06    3.53
  13 -11  -9   34.27    4.64
  13 -11  -6    7.71    4.04
  13 -11   0   92.16    6.26
  13 -11   3  157.26    7.25
  13 -11   6    1.39    3.86
  13 -11   9   23.73    4.34
  13 -11  12   45.68    5.15
  13 -11  15  101.22    6.45
  13 -11  21    4.34    3.07
  14 -19 -15    1.54    3.07
  14 -19 -12   19.68    3.58
  14 -19  -9    6.48    3.29
  14 -19  -6    5.29    3.05
  14 -19  12   28.11    3.70
  14 -19  15    5.87    2.91
  14 -19  18    1.76    2.87
  14 -19  21    7.82    2.97
  14 -19  24    5.57    2.37
  14 -18 -25   -4.20    3.64
  14 -17  40    5.17    3.52
  14 -15 -28   81.39    6.31
  14 -15  38   -1.30    2.82
  14 -14 -20  268.28    9.24
  14 -14  22   15.50    4.13
  11 -19 -63   19.37    3.44
  11 -19  69   -1.66    2.11
  11 -18 -70    1.47    3.17
  12 -20 -40   10.05    2.83
  12 -20  47    0.72    2.02
  12 -19 -53   -1.98    3.23
  12 -18 -60   45.53    4.62
  12 -18  66   -0.98    3.04
  12 -17  71   -1.16    2.84
  12 -16 -68   14.41    3.95
  12 -16  73    2.77    2.91
  12 -15  75   15.82    3.46
  12 -14 -67   -3.20    2.86
  12 -13  70   20.99    3.22
  12 -11 -43   12.98    4.28
  12 -10  34    7.63    4.07
  12 -10  37   -1.55    2.58
  13 -20 -24    0.42    2.74
  13 -20 -21    3.66    2.80
  13 -20 -18   -0.51    2.61
  13 -20  27   -0.92    2.29
  13 -20  30    3.18    2.48
  13 -19 -37   -2.78    3.06
  13 -19  44    1.99    2.62
  13 -18 -47   29.92    4.24
  13 -18 -44    2.77    3.32
  13 -18  52    2.91    3.10
  13 -17 -51   14.10    3.79
  13 -17  57   -2.05    3.06
  13 -16 -52   -0.73    3.70
  13 -16  59    2.14    3.30
  13 -15 -50   73.50    5.84
  13 -15  58    1.17    3.29
  13 -14 -48   31.85    4.94
  13 -14  54    0.70    3.77
  13 -13 -40  215.90    8.51
  13 -12 -26    0.14    4.15
  13 -12  37   -6.82    3.11
  14 -19  -3    0.55    2.71
  14 -19   0  110.08    5.00
  14 -19   3    2.15    2.75
  14 -19   6    8.69    2.50
  14 -19   9   -3.76    2.36
  14 -18 -22    0.41    2.75
  14 -18 -19   -0.30    3.23
  14 -18 -13    5.16    3.67
  14 -18  20    2.11    3.31
  14 -18  23   -0.90    2.92
  14 -18  26    3.69    3.05
  14 -18  29   10.72    2.69
  14 -17 -26   -0.68    3.48
  14 -17 -23    6.01    3.63
  14 -17  28   10.20    3.51
  14 -17  31    5.18    3.70
  14 -16 -27   -2.40    3.67
  14 -16 -24   33.21    4.92
  14 -16  30   -0.59    3.52
  14 -15 -25    5.80    3.28
  14 -15 -22    7.14    4.11
  14 -15 -19   14.76    4.44
  14 -15 -16   94.63    6.30
  14 -15  23   11.10    3.97
  14 -15  26    8.58    3.82
  14 -14 -14   14.04    3.63
  14 -14  -2   72.85    6.10
  14 -14  10  125.59    7.09
  14 -14  16   49.55    5.15
  11 -19 -60    5.77    3.00
  11 -12 -70  124.94    6.50
  11 -11 -62    4.99    4.21
  12 -20 -37    7.02    2.90
  12 -20  44    4.62    2.31
  12 -19 -50    2.89    3.34
  12 -19  58    0.56    2.36
  12 -18 -57    7.89    3.75
  12 -17 -61   -1.15    3.58
  12 -17  68   22.85    4.05
  12 -16 -65    1.52    3.36
  12 -15 -66   -0.94    2.81
  12 -15  72    5.66    3.14
  12 -14 -64    5.25    3.21
  12 -14  71    0.70    3.20
  12 -13  67    4.43    2.73
  12 -11 -40    3.84    4.24
  12 -11  47   -0.02    3.45
  12 -11  50   22.45    3.44
  13 -20 -15    7.13    2.90
  13 -20 -12    5.38    2.87
  13 -20  -9   -1.35    2.53
  13 -20  15    8.89    2.63
  13 -20  18    5.36    2.67
  13 -20  21    7.22    2.90
  13 -20  24   -0.84    2.57
  13 -19 -34    8.32    3.43
  13 -19  41   12.87    3.09
  13 -18 -41    3.68    3.62
  13 -18  49    7.06    3.18
  13 -17 -48    5.49    2.87
  13 -17 -45    1.85    3.61
  13 -17  54   18.83    3.46
  13 -16 -46    1.21    3.90
  13 -16  56    5.96    3.40
  13 -15 -47    9.04    4.45
  13 -15  52   20.83    4.06
  13 -14 -45   47.20    4.74
  13 -14 -42   34.04    5.60
  13 -14  48  148.23    6.82
  13 -14  51    5.77    3.95
  13 -12 -23    6.96    3.54
  13 -12 -17    5.95    4.41
  13 -12  22   69.95    5.64
  13 -12  25   30.95    5.03
  13 -12  28   53.84    5.28
  14 -18 -10   11.31    3.23
  14 -18  -7   -1.40    3.44
  14 -18  -4   66.13    5.21
  14 -18  -1    4.65    3.82
  14 -18   8   26.39    4.20
  14 -18  11   -1.97    3.44
  14 -18  14   -1.76    3.13
  14 -18  17   22.05    3.93
  14 -17 -20    4.53    2.85
  14 -17 -17   20.94    4.25
  14 -17 -14    2.00    3.95
  14 -17 -11   -1.11    3.60
  14 -17  16    3.79    3.66
  14 -17  19   -4.14    3.35
  14 -17  25   23.31    4.02
  14 -16 -18    5.03    4.10
  14 -16 -15    9.09    4.42
  14 -16 -12    2.97    3.94
  14 -16  18   -0.22    3.62
  14 -16  21   25.46    4.32
  14 -16  24   10.19    3.86
  14 -16  27   13.51    3.16
  14 -15 -13    9.98    3.51
  14 -15 -10    2.29    4.06
  14 -15  -7   -0.41    4.21
  14 -15  -4    3.70    4.32
  14 -15  -1   -3.64    3.82
  14 -15   2   41.11    5.05
  14 -15   5    1.05    3.97
  14 -15   8   -1.69    3.84
  14 -15  11    5.66    4.35
  14 -15  14   26.79    4.88
  14 -15  17   15.39    4.24
  14 -15  20   29.65    3.82
  11 -19  66   -1.94    2.24
  11 -17 -71   11.68    3.65
  11 -13 -72   -3.58    3.69
  11 -12 -67    8.10    4.47
  12 -21  -6   -0.45    1.92
  12 -21  -3    6.29    2.28
  12 -21   0    3.58    2.18
  12 -21   3   -0.46    2.04
  12 -21   6   -0.28    2.07
  12 -21   9    3.22    2.11
  12 -21  12    1.14    2.04
  12 -20 -34    7.10    3.06
  12 -20  41    8.14    2.59
  12 -19 -47   35.37    3.93
  12 -19  55    2.29    2.43
  12 -18 -54    0.08    3.54
  12 -18  63    5.02    2.91
  12 -17 -58   14.33    4.20
  12 -16 -62    2.55    3.54
  12 -16  70   10.08    3.05
  12 -15 -63    1.16    3.69
  12 -15  69   -0.55    3.28
  12 -14 -61   56.94    4.80
  12 -14  68    6.26    3.40
  12 -13 -56    6.96    4.31
  12 -13  61   -1.85    3.57
  12 -13  64   17.95    3.26
  12 -12 -48   94.87    6.20
  12 -12  54   66.16    5.21
  12 -11 -37    3.08    3.01
  12 -11 -34    2.56    3.91
  12 -11  41   -2.10    3.38
  12 -11  44   18.57    3.89
  13 -20  -6   -0.05    2.09
  13 -20  -3    8.89    2.98
  13 -20   0   20.31    3.23
  13 -20   3    3.36    2.75
  13 -20   6   -0.62    2.62
  13 -20   9    6.13    2.74
  13 -20  12   -1.29    1.91
  13 -19 -25    0.67    3.28
  13 -19  32    5.31    2.99
  13 -18 -38   -4.41    3.52
  13 -18 -35   22.48    4.09
  13 -18  43    0.69    3.13
  13 -18  46   -3.78    2.74
  13 -17 -42    6.34    4.12
  13 -17  48   -3.40    2.95
  13 -17  51    6.94    2.58
  13 -16 -43    4.88    4.15
  13 -16  50   -0.76    3.45
  13 -16  53   38.31    3.76
  13 -15 -41   24.73    4.87
  13 -15  49   15.00    4.21
  13 -14 -36  166.08    8.03
  13 -14  45    4.47    4.10
  13 -13 -28  295.01   10.05
  13 -12 -11   49.81    4.51
  13 -12  -8   -0.94    3.77
  13 -12  -5   12.56    4.13
  13 -12  -2    1.36    3.73
  13 -12   1   -0.13    3.92
  13 -12   4    5.54    4.13
  13 -12   7   90.44    6.08
  13 -12  10   15.97    4.10
  13 -12  13   16.00    4.06
  13 -12  16   -4.23    2.80
  13 -12  19   -1.14    2.95
  14 -17  -8    0.99    2.84
  14 -17  -5   26.56    3.67
  14 -17  -2    3.46    3.78
  14 -17   1    4.52    3.84
  14 -17   4   19.71    4.25
  14 -17  10   -5.35    3.52
  14 -17  13   28.60    3.65
  14 -16  -9   23.73    3.78
  14 -16  -6    0.50    3.02
  14 -16  -3    8.23    4.19
  14 -16   0   34.95    4.84
  14 -16   3    2.33    3.97
  14 -16   6    4.92    3.99
  14 -16   9   22.25    4.36
  14 -16  12    2.76    2.95
  14 -16  15    5.02    2.96
  10 -19 -64   -1.12    2.72
  10 -19  71   -1.56    1.97
  11 -20 -44   -0.37    2.79
  11 -20  52    6.80    2.21
  11 -19 -57    3.24    2.99
  11 -19  63    1.63    2.37
  11 -18 -64   15.01    3.90
  11 -18  71    5.95    2.79
  11 -17 -68    5.06    3.65
  11 -17  76    1.52    2.81
  11 -15 -73   13.15    4.05
  11 -13 -69  162.58    7.34
  11 -12 -64   -4.21    3.78
  11 -12  71   -2.64    3.33
  11 -11 -56   22.00    4.80
  12 -20 -31   -1.69    2.22
  12 -20  38    3.26    2.47
  12 -19 -44   21.88    3.83
  12 -19  49    3.66    2.65
  12 -19  52    4.56    2.63
  12 -18 -51   33.75    4.28
  12 -18  60    0.17    2.86
  12 -17 -55   13.70    3.87
  12 -17  65   -1.44    2.86
  12 -16 -59    5.89    3.82
  12 -16  67   -0.26    2.82
  12 -15 -60   13.42    4.17
  12 -14 -58   -3.00    2.95
  12 -14 -55   21.21    4.54
  12 -14  65   -1.63    3.37
  12 -13 -53    7.88    3.32
  12 -13 -50   -3.62    3.95
  12 -13  58   15.40    4.14
  12 -12 -42   71.36    5.79
  13 -19 -22    9.62    3.29
  13 -19 -19    2.59    3.14
  13 -19  23   -0.34    2.81
  13 -19  26    7.12    3.15
  13 -19  29   18.24    3.48
  13 -18  40    6.53    3.25
  13 -17 -39    1.21    3.81
  13 -17  45   -0.49    3.21
  13 -16 -40    3.70    4.09
  13 -16 -37   23.88    4.72
  13 -16  44    0.15    3.56
  13 -16  47   25.45    4.20
  13 -15  43   43.15    4.78
  13 -15  46   13.15    4.01
  13 -14  39   11.03    4.76
  13 -14  42   12.43    3.43
  13 -13 -16  279.96    9.32
  13 -13  26   49.99    5.60
  10 -11 -69    1.68    3.42
  11 -20 -41    1.67    2.66
  11 -20  49   -0.95    2.05
  11 -19  60    2.86    2.57
  11 -18  68    0.61    2.70
  11 -15  77   39.96    4.17
  11 -14  76    0.80    3.26
  11 -12 -61   27.37    4.80
  11 -12  68    3.78    3.39
  12 -20 -22   20.83    3.57
  12 -20  29    8.04    2.80
  12 -19 -41   -0.69    2.55
  12 -19 -38   -1.12    3.25
  12 -19  46    2.80    2.98
  12 -18 -48   10.86    3.94
  12 -18  54    2.09    2.96
  12 -18  57   -3.55    2.74
  12 -17 -52   11.59    3.89
  12 -17  62   10.80    3.59
  12 -16  64    3.68    3.07
  12 -15 -57   13.69    3.46
  12 -15 -54    8.88    4.30
  12 -15  63   15.03    3.79
  12 -14 -52    7.23    4.31
  12 -14  59   -1.75    3.33
  12 -14  62    1.64    2.62
  12 -13 -47   24.77    4.95
  12 -13  55   12.69    4.19
  12 -12  48   87.36    5.08
  12 -11 -25    1.45    3.09
  12 -11 -22    2.72    4.15
  12 -11 -19    7.91    4.31
  12 -11  26   19.67    4.48
  13 -19 -13    2.23    2.64
  13 -19 -10    1.48    3.37
  13 -19   2    7.28    3.30
  13 -19   5   29.49    4.06
  13 -19   8   24.17    3.89
  13 -19  11    3.25    3.11
  13 -19  17    9.60    3.14
  13 -18 -26   12.30    3.85
  13 -18 -23    0.09    3.44
  13 -18  31   -0.76    3.10
  13 -17  42    1.49    2.61
  13 -16  41   -2.63    3.83
  13 -15  40   -1.59    3.77
  13 -14 -27    5.68    3.83
  13 -14 -24  297.43   10.05
  13 -14  30   37.94    5.18
  13 -13 -10  168.96    7.64
  13 -13  -4   33.51    5.04
  13 -13   2   28.15    4.67
  13 -13   8   31.22    4.62
  13 -13  14   11.06    3.97
  13 -13  20    1.22    3.00
  10 -20 -48    3.14    2.70
  10 -19 -61   10.67    2.98
  10 -18  76    2.88    2.85
  11 -21 -13   10.57    2.28
  11 -21 -10    3.36    2.39
  11 -21  -7    8.48    2.62
  11 -21  -4   -0.28    2.09
  11 -21  -1    4.34    2.25
  11 -21   2    1.19    2.17
  11 -21   5   -1.46    2.00
  11 -21   8    3.85    2.17
  11 -21  11    0.34    2.04
  11 -21  14   -0.47    2.19
  11 -21  17   -0.69    2.15
  11 -21  20    3.53    1.84
  11 -20 -38    9.82    2.83
  11 -20  43   -0.48    2.30
  11 -20  46    1.76    2.27
  11 -19 -51   31.10    3.97
  11 -19  57   -2.25    2.42
  11 -18 -58   10.65    3.87
  11 -18  65    4.18    2.91
  11 -16  75   25.01    3.66
  11 -15 -67   23.14    4.42
  11 -14 -68   -3.04    3.06
  11 -13 -63    2.67    4.08
  11 -13  72   14.76    3.68
  11 -12 -58    9.32    4.29
  11 -11 -50    9.14    4.24
  11 -11  58   54.45    4.77
  12 -20 -19   10.87    2.62
  12 -20 -16   -0.75    2.86
  12 -20 -13    5.32    2.87
  12 -20 -10    2.40    2.82
  12 -20  20   19.78    3.06
  12 -20  23    2.49    2.91
  12 -20  26    1.10    2.58
  12 -19 -35   10.56    3.58
  12 -19  40   14.97    3.29
  12 -19  43   -1.39    2.87
  12 -18 -45   -4.64    3.30
  12 -17 -49   -0.98    3.94
  12 -17  56   25.30    3.88
  12 -17  59   10.63    2.91
  12 -16 -53   15.26    4.34
  12 -16  58    6.21    3.34
  12 -16  61    5.57    3.27
  12 -15 -51   29.33    4.97
  12 -15  60    0.95    3.26
  12 -14 -49   11.52    4.87
  12 -14  56   35.07    4.43
  12 -13 -44  295.20    9.63
  12 -13  49    2.03    3.70
  12 -13  52   87.49    5.66
  12 -12 -36   76.39    5.30
  12 -12  42   -0.66    3.56
  12 -11 -16   81.78    5.36
  12 -11 -13    7.77    4.18
  12 -11 -10   -1.92    3.89
  12 -11  -7   39.62    4.81
  12 -11  -1   23.20    4.22
  12 -11   8   -3.57    3.72
  12 -11  11  193.28    7.79
  12 -11  20    9.30    4.21
  12 -11  23   59.07    4.72
  13 -18 -20   18.93    3.28
  13 -18 -17   -2.40    3.79
  13 -18 -14   29.40    4.37
  13 -18 -11    1.89    3.62
  13 -18  19   -3.11    3.14
  13 -18  25   14.71    3.65
  13 -18  28    5.39    2.63
  13 -17 -27    6.59    4.05
  13 -17 -24   16.32    4.44
  13 -17  30   -2.00    3.28
  13 -16 -28    1.70    4.16
  13 -16 -25   -1.26    3.88
  13 -16  32   30.34    4.71
  13 -15 -26    3.68    4.30
  13 -15 -23   49.37    5.43
  13 -15  31   32.80    5.17
  13 -14 -12  131.93    7.12
  13 -14  -9   -0.92    4.28
  13 -14  18   -1.04    3.72
  13 -14  21   16.05    4.41
  13 -14  24    9.42    4.13
   9 -19 -65    0.25    2.78
  10 -20 -45    0.82    2.58
  10 -20  54    0.41    1.67
  10 -20  54   -1.01    1.15
  10 -19 -58    5.55    2.91
  10 -19  65    2.28    2.33
  10 -17 -72   -1.23    3.08
  10 -11 -66   23.03    4.59
  11 -20 -35   -0.31    2.15
  11 -20 -32    2.12    2.84
  11 -20  40   10.45    2.80
  11 -19 -48    2.04    3.21
  11 -19  54    0.67    2.50
  11 -17  70    0.40    3.03
  11 -16 -63   -3.66    3.69
  11 -16  72   -2.39    3.00
  11 -15  74    4.38    3.33
  11 -14  73   32.55    3.52
  11 -13  69   17.63    3.83
  11 -12 -55    4.11    4.13
  11 -12  62   14.13    3.88
  11 -11  52   42.40    4.84
  12 -20  -4   19.49    3.31
  12 -20  -1   13.09    3.13
  12 -20   5    4.16    3.05
  12 -20   8    4.87    2.84
  12 -20  11   12.62    3.02
  12 -20  14    1.72    2.72
  12 -20  17    8.40    2.37
  12 -18 -42    1.36    2.96
  12 -18 -39   13.59    3.87
  12 -18  48   -1.68    3.03
  12 -17 -46   22.90    4.54
  12 -17  53    0.81    3.35
  12 -16 -50   14.03    3.53
  12 -16 -47   11.67    4.40
  12 -16  55    7.02    3.52
  12 -15 -48   66.86    6.19
  12 -15  57   17.92    3.85
  12 -14 -46   -0.12    4.39
  12 -14 -43   89.32    6.52
  12 -14  53   -0.06    3.60
  12 -13 -38   11.16    4.78
  12 -13  46    0.81    4.00
  12 -12 -24  159.84    7.51
  12 -11   2    2.30    2.84
  13 -18  -8    7.93    3.01
  13 -18  -5    0.24    3.61
  13 -18  -2    6.18    3.78
  13 -18   1   10.76    3.98
  13 -18   4   52.36    4.92
  13 -18   7    3.16    3.60
  13 -18  10   -3.94    3.30
  13 -18  16   -2.30    2.43
  13 -17 -18   16.19    4.33
  13 -17 -15    7.57    4.35
  13 -17 -12   -3.44    3.77
  13 -17  18   -5.48    3.55
  13 -17  24   62.63    5.22
  13 -17  27    6.13    2.85
  13 -16 -22    3.85    3.14
  13 -16 -19   39.54    5.07
  13 -16 -16   -0.29    3.93
  13 -16  23   24.24    4.46
  13 -16  29    5.29    3.81
  13 -15 -20   61.76    5.16
  13 -15 -14   -1.54    4.32
  13 -15 -11   20.30    4.63
  13 -15  19    1.66    3.90
  13 -15  22    6.12    4.14
  13 -15  25   -5.27    3.54
  13 -15  28    5.44    3.16
  13 -14  -6   75.03    5.35
  13 -14  -3    5.56    3.33
  13 -14   0   10.39    3.44
  13 -14   3    4.01    4.14
  13 -14   6   59.10    5.63
  13 -14   9   49.43    4.63
  13 -14  12   10.64    3.41
  13 -14  15    4.43    3.12
   9 -19  70   -0.06    2.28
  10 -20 -42    3.17    2.67
  10 -20  51   -0.92    2.07
  10 -19 -55   37.12    3.86
  10 -19  62    3.97    2.94
  10 -18  73    0.56    2.63
  10 -17  78   15.19    3.40
  10 -16 -73   30.67    4.31
  10 -15 -74   41.57    4.78
  10 -11 -63   58.60    5.74
  11 -19 -45    1.39    3.26
  11 -19  51    4.88    2.94
  11 -18 -52    8.45    3.58
  11 -18  62    4.08    3.09
  11 -17  67    5.57    3.28
  11 -16  69    6.67    3.09
  11 -15  71    6.75    3.33
  11 -14  70    0.68    3.31
  11 -13  66   10.33    3.76
  11 -12  59    6.23    3.69
  12 -19 -26   10.31    2.98
  12 -19 -23    3.35    3.91
  12 -19 -20   -0.36    3.08
  12 -19  28   22.02    3.42
  12 -19  31    2.00    3.05
  12 -18 -36   -1.55    3.69
  12 -18  42    7.20    3.24
  12 -18  45    3.19    2.36
  12 -17 -43    2.83    3.99
  12 -17 -40    3.68    3.94
  12 -17  50    5.32    3.37
  12 -16 -44   20.00    5.01
  12 -16  52    2.32    3.79
  12 -15 -45    1.67    4.39
  12 -15 -42   -0.12    4.34
  12 -15  51    0.07    3.53
  12 -14 -40   31.62    5.68
  12 -14  47   -0.78    3.67
  12 -14  50   15.32    3.32
  12 -13 -35    1.58    3.33
  12 -13  40  253.61    8.86
  12 -13  43    2.27    3.16
  12 -12 -18    6.62    4.12
  12 -12  24    9.05    4.01
  13 -17  -9    7.32    3.30
  13 -17  -6   40.99    4.29
  13 -17  -3    6.27    4.17
  13 -17   0   44.36    5.10
  13 -17   3   -5.38    3.86
  13 -17   6    2.07    3.97
  13 -17  12   11.47    4.12
  13 -16 -13    4.36    3.14
  13 -16  -7   35.36    5.03
  13 -16  -4    8.65    4.32
  13 -16  -1    8.79    4.56
  13 -16   2   16.01    4.74
  13 -16   5   15.44    4.67
  13 -16   8    6.18    4.35
  13 -16  11    2.33    3.95
  13 -16  14    4.22    4.07
  13 -16  17   29.73    4.82
  13 -16  20   76.22    5.14
  13 -15  -5    5.20    3.41
  13 -15  -2   78.34    5.42
  13 -15   1   -0.67    3.12
  13 -15   4   -0.27    3.05
  13 -15   7    8.38    3.43
  13 -15  10   29.59    4.06
  13 -15  13   -1.36    2.87
   9 -20 -49    1.25    2.03
   9 -19 -62   10.09    3.03
   9 -18 -69    3.28    3.79
  10 -21 -11   -2.47    2.23
  10 -21  -8   -0.68    2.40
  10 -21  -5   -2.00    2.22
  10 -21  -2    0.11    2.13
  10 -21  10    6.58    2.27
  10 -21  13    7.52    2.30
  10 -21  16   10.09    2.56
  10 -21  19    0.62    2.20
  10 -20 -39   -0.84    2.71
  10 -20  45    5.03    2.43
  10 -20  48    4.70    2.35
  10 -19 -52   -1.15    3.15
  10 -18 -62    3.68    3.56
  10 -18  70    0.65    2.66
  10 -17  75    0.26    2.90
  10 -16 -70   12.65    4.18
  10 -14 -72    2.07    4.09
  10 -13 -70   -1.22    4.05
  10 -12 -65   44.35    5.05
  11 -20 -23   14.81    3.42
  11 -20 -20   11.23    3.28
  11 -20  28    1.94    2.66
  11 -20  31    0.98    2.66
  11 -19 -39    7.15    3.82
  11 -19  48   11.60    3.10
  11 -18 -49    3.30    3.75
  11 -18  56    0.17    2.98
  11 -18  59    9.47    2.36
  11 -17 -56   17.59    4.35
  11 -17  64   -1.45    3.19
  11 -16 -60   65.57    4.79
  11 -16 -57    0.05    4.02
  11 -16  66    3.89    3.12
  11 -15 -58    3.38    4.13
  11 -15  68    6.59    3.45
  11 -14 -59   32.63    5.16
  11 -14  67   -2.03    3.34
  11 -13 -54   -4.01    4.36
  11 -13  63   18.20    4.05
  11 -12 -49    8.64    3.43
  11 -12 -46    2.05    3.92
  11 -12  56   17.14    4.13
  11 -11 -38   -1.93    2.90
  11 -11  46   20.15    3.43
  12 -19 -17    3.57    3.53
  12 -19 -11   53.53    4.82
  12 -19  16    0.04    3.27
  12 -19  19    8.53    3.45
  12 -19  22    7.93    3.43
  12 -19  25   28.39    3.88
  12 -18 -27   -2.05    4.23
  12 -17 -37   19.53    4.52
  12 -17  44   -0.26    3.71
  12 -17  47   20.47    3.23
  12 -16 -41   12.48    4.54
  12 -16 -38   22.56    4.87
  12 -16  46    1.17    3.54
  12 -16  49    1.44    3.56
  12 -15 -39  126.50    7.22
  12 -15  45    0.22    3.66
  12 -15  48    6.64    3.82
  12 -14 -37   -2.21    3.36
  12 -14  41    4.31    3.98
  12 -14  44   12.16    4.14
  12 -13 -26    2.26    4.71
  12 -13  37    3.63    3.73
  12 -12 -12   38.44    4.30
  12 -12  -6    0.13    3.52
  12 -12   0   40.23    4.76
  12 -12   6    1.15    3.49
  12 -12  12    3.41    3.85
   9 -20 -46    4.18    2.60
   9 -20  53    4.77    2.20
   9 -19 -59    5.23    3.08
   9 -19  67   18.45    2.87
  10 -21   1    5.50    1.92
  10 -21   4    0.16    2.07
  10 -21   7    1.58    1.76
  10 -20 -36    0.38    2.71
  10 -20 -33    4.44    2.94
  10 -20  42    0.34    2.34
  10 -19 -49   10.40    3.29
  10 -19  59    5.42    2.75
  10 -18 -59   37.15    4.48
  10 -18  67    8.81    3.27
  10 -17 -66    4.57    3.66
  10 -17  72    8.00    3.23
  10 -16  77    2.11    3.17
  10 -15 -71    8.44    4.22
  10 -15  79    6.79    3.25
  10 -14 -69   68.68    5.63
  10 -14  78    3.66    3.28
  10 -13 -67   29.60    4.78
  10 -11  63   25.21    4.06
  10 -11  66   53.33    4.18
  11 -20 -17    3.52    2.59
  11 -20 -11    4.33    2.99
  11 -20  -8    5.63    2.99
  11 -20  16    1.98    2.74
  11 -20  19    5.16    2.81
  11 -20  22    0.66    2.77
  11 -20  25    8.43    2.94
  11 -19 -36    1.03    3.22
  11 -19 -33    1.83    3.37
  11 -19  42    2.99    3.05
  11 -19  45    3.89    3.06
  11 -18  53    3.48    3.19
  11 -17 -53    0.73    3.76
  11 -17  61    0.45    2.92
  11 -16 -54   16.22    4.39
  11 -16  63   10.95    3.68
  11 -15 -55   58.21    5.60
  11 -15  65   12.74    3.62
  11 -14 -56   -2.73    3.18
  11 -14 -53   25.88    4.81
  11 -14  61   21.73    4.17
  11 -14  64   18.50    3.35
  11 -13 -51    4.90    4.32
  11 -13  57   -1.40    3.70
  11 -13  60    4.20    2.90
  11 -12 -43    5.77    4.07
  11 -12  50   18.83    4.08
  11 -12  53   13.00    3.25
  11 -11  40   87.68    5.07
  12 -19  -5   14.60    3.03
  12 -19  -2   12.78    3.24
  12 -19   1   52.24    4.63
  12 -19   4    8.80    3.61
  12 -19   7   10.11    3.58
  12 -19  13   13.28    2.82
  12 -18 -24   18.80    4.17
  12 -18 -21   19.09    4.42
  12 -18  27    4.09    3.37
  12 -18  30   -0.50    3.33
  12 -18  33    2.16    2.73
  12 -17  41    2.03    2.79
  12 -16  40   22.38    4.43
  12 -16  43   19.72    4.20
  12 -15 -36    5.29    3.87
  12 -15  39   23.13    4.55
  12 -15  42    6.50    3.96
  12 -14  38   10.31    4.28
  12 -13 -20  151.13    7.61
  12 -13 -17    4.41    4.48
  12 -13 -14    3.85    4.01
   8 -19 -63    1.64    2.90
   8 -19  72   -0.31    1.33
   9 -20 -43    0.57    2.65
   9 -20  50    0.77    2.07
   9 -19 -56   10.01    3.26
   9 -19  64   -4.07    2.33
   9 -18 -66    4.53    3.44
   9 -18  75    4.14    2.69
  10 -20 -30    8.39    3.21
  10 -20  39    0.48    2.69
  10 -19 -46   -0.50    3.38
  10 -19  53   10.76    2.94
  10 -19  56    6.90    2.73
  10 -18  64   11.53    3.11
  10 -17 -63    1.48    3.64
  10 -16 -67    8.68    4.00
  10 -16  74   15.60    3.49
  10 -15  76   -0.92    3.43
  10 -14  75    9.50    3.57
  10 -13 -64   -0.07    4.09
  10 -13  74   19.07    3.75
  10 -12 -62   30.08    4.04
  10 -12  70   -0.12    2.47
  10 -11  60   -4.25    3.26
  11 -20  -5    6.58    2.51
  11 -20  -2   -0.75    2.84
  11 -20   1   -2.11    2.83
  11 -20   4   22.25    3.45
  11 -20   7   14.94    3.23
  11 -20  10   -0.76    2.76
  11 -20  13   -0.04    2.16
  11 -18  50    2.48    3.00
  11 -17 -50    5.13    3.10
  11 -17 -47    3.37    3.99
  11 -17  55   -2.50    3.16
  11 -17  58   14.87    2.88
  11 -16  60   -2.47    3.15
  11 -15 -52   57.45    5.78
  11 -15  62   14.73    3.82
  11 -14  58    8.92    3.71
  11 -13 -48   30.48    4.13
  11 -13 -45   -2.41    4.09
  11 -13  54   13.24    4.40
  11 -12 -40    3.49    3.10
  11 -12  44   19.11    4.05
  11 -12  47    1.78    3.46
  12 -18 -18    4.04    2.96
  12 -18 -12   14.64    4.41
  12 -18  -9   12.70    4.12
  12 -18  -6   10.20    4.03
  12 -18  12   -1.48    3.51
  12 -18  15   -3.19    3.39
  12 -18  18    2.22    3.75
  12 -18  21    5.73    3.63
  12 -18  24    1.34    3.44
  12 -17 -22   16.91    4.57
  12 -17  32    9.23    4.20
  12 -16 -26    3.37    4.42
  12 -15 -27   57.97    6.11
  12 -15 -24   44.96    5.68
  12 -14 -25   -0.58    3.45
  12 -14 -22   10.28    4.71
  12 -14 -19   21.10    4.93
  12 -14  26    8.43    4.26
  12 -14  29    0.20    4.05
  12 -13 -11   54.93    4.71
  12 -13  -5   20.83    4.43
  12 -13  -2    3.56    3.89
  12 -13   4   -1.38    3.79
  12 -13  10   16.02    4.26
  12 -13  13   15.18    4.18
  12 -13  16   -0.42    3.02
  12 -13  19   -2.06    3.09
   8 -19 -60    5.03    3.23
   8 -19  69    7.33    2.36
   9 -21  -6   -0.16    2.24
   9 -21  -3    7.53    2.50
   9 -21   0    4.16    2.25
   9 -21   3    5.73    2.28
   9 -21   6    0.73    2.08
   9 -21   9   19.39    2.61
   9 -20 -40    9.13    2.85
   9 -20  47    2.92    2.32
   9 -19 -53    5.81    3.34
   9 -19  61   10.82    2.81
   9 -18 -63   16.84    3.84
   9 -18  72    5.05    2.92
   9 -17 -70   14.92    3.78
  10 -20  30   15.57    3.08
  10 -19 -43    2.18    3.59
  10 -19  50    0.29    2.75
  10 -18  61    3.14    3.01
  10 -17 -60    2.66    3.82
  10 -17  69    1.05    2.98
  10 -16 -64   44.69    5.01
  10 -16  71   12.18    3.27
  10 -15 -65    8.44    4.72
  10 -14 -66   31.71    4.20
  10 -13 -61  152.34    7.53
  10 -13  71   -2.53    3.40
  10 -12 -59    4.69    3.23
  10 -12 -56    5.02    4.11
  10 -12  67    3.26    2.68
  11 -19 -24    7.12    3.64
  11 -19 -21    5.18    3.37
  11 -19  30   10.65    3.37
  11 -19  33   21.00    3.72
  11 -18 -37   -0.09    3.99
  11 -18  44   33.70    4.24
  11 -18  47   -0.44    3.33
  11 -17  52   -4.87    3.48
  11 -16  57   -0.49    3.38
  11 -15 -49   37.76    5.44
  11 -15  56   57.28    5.02
  11 -15  59    2.85    2.68
  11 -14 -47   41.12    5.32
  11 -14  55    5.20    3.97
  11 -13 -42   25.40    4.92
  11 -13  51    7.92    3.84
  11 -12 -34    4.62    4.03
  11 -12  41   -3.53    3.47
  12 -18  -3   48.36    4.38
  12 -18   0   17.87    3.48
  12 -18   3    6.26    2.98
  12 -18   9   28.93    3.71
  12 -17 -19   39.62    4.40
  12 -17 -16   15.02    4.58
  12 -17 -13    3.25    4.52
  12 -17 -10   52.69    5.48
  12 -17  -7   38.35    5.13
  12 -17  20   69.62    5.55
  12 -17  23   -3.37    3.68
  12 -17  26   14.65    3.26
  12 -16 -23   74.26    5.34
  12 -16 -17    5.38    4.25
  12 -16  25    0.61    4.01
  12 -16  31    8.64    3.34
  12 -15 -21    5.38    3.27
  12 -15 -18    1.65    4.00
  12 -15 -15    1.44    4.09
  12 -15  24   69.65    5.70
  12 -15  27    4.50    4.11
  12 -15  30    1.86    3.19
  12 -14 -13   29.66    4.10
  12 -14 -10   -0.93    4.18
  12 -14  -4    1.01    4.26
  12 -14  -1   30.90    4.92
  12 -14   2    4.39    4.22
  12 -14   5   75.19    5.90
  12 -14   8   -1.48    3.93
  12 -14  11    3.22    4.00
  12 -14  14   -5.03    4.03
  12 -14  17   15.81    4.32
  12 -14  20   23.50    4.48
  12 -14  23    1.59    3.25
   8 -20 -44    4.16    2.78
   8 -19  66    2.44    2.75
   8 -18  77    5.03    2.74
   9 -20 -37    5.92    2.95
   9 -20  44   -2.00    2.40
   9 -19 -50   -0.21    3.18
   9 -19  58    3.77    2.71
   9 -18 -60    2.77    3.55
   9 -18  69    3.62    2.89
   9 -17  77   25.33    3.57
  10 -20 -21   -0.09    2.40
  10 -20 -18    8.82    3.46
  10 -20 -15    2.03    2.89
  10 -20  24    3.10    2.74
  10 -20  27   -7.00    2.55
  10 -19 -40    0.96    3.49
  10 -19 -37   17.88    3.90
  10 -19  47    6.62    3.08
  10 -18 -50   11.71    3.89
  10 -18  58   14.86    3.45
  10 -17 -57   36.47    4.85
  10 -17  66    7.55    3.38
  10 -16 -61   15.93    4.28
  10 -16  68   10.70    3.32
  10 -15 -62   11.32    4.52
  10 -15  70    0.47    3.29
  10 -14  69   72.00    5.23
  10 -13  68  163.48    6.79
  10 -12  61   -2.32    3.59
  11 -19 -18   26.40    3.64
  11 -19 -15   29.06    4.39
  11 -19 -12    1.58    3.48
  11 -19  -9   10.06    3.65
  11 -19  18   18.09    3.95
  11 -19  21   10.57    3.69
  11 -19  24   14.85    3.70
  11 -19  27    6.62    2.80
  11 -18  41   -2.26    3.41
  11 -17  46    8.20    3.69
  11 -17  49    2.66    3.50
  11 -16 -45   26.99    5.11
  11 -16 -42   24.82    5.04
  11 -16  51    2.57    3.73
  11 -16  54   14.20    3.14
  11 -15 -46   -0.26    3.30
  11 -15 -43   53.24    5.74
  11 -15  53    0.39    3.73
  11 -14 -44    9.06    3.62
  11 -14 -41   -2.09    4.23
  11 -14  49    0.68    3.66
  11 -14  52   38.19    4.67
  11 -13 -36   13.10    4.57
  11 -13  45   10.59    4.31
  11 -12 -25    8.80    4.68
  11 -12  35    5.26    3.79
  11 -12  38    3.79    2.80
  12 -17  -1    0.35    3.05
  12 -17   2    3.67    4.12
  12 -17   5   20.86    4.54
  12 -17  11    9.15    3.27
  12 -17  14    5.69    3.11
  12 -16 -14    1.26    3.15
  12 -16 -11   17.00    3.79
  12 -16  -8   19.48    4.78
  12 -16  -5   -6.89    4.28
  12 -16  -2    4.30    4.54
  12 -16   1   15.39    4.60
  12 -16   4    1.40    4.22
  12 -16   7   15.15    4.58
  12 -16  10    0.37    4.43
  12 -16  13    0.63    4.63
  12 -16  16  161.05    7.54
  12 -16  22   12.70    3.42
  12 -15 -12    1.36    3.12
  12 -15  -9    2.57    3.13
  12 -15  -6    8.91    4.37
  12 -15  -3   42.94    5.39
  12 -15   0    8.29    4.77
  12 -15   3    4.61    4.59
  12 -15   6   37.18    5.51
  12 -15   9   75.97    6.14
  12 -15  12    8.53    4.45
  12 -15  15    7.61    4.23
  12 -15  18   -2.68    2.91
  12 -15  21   19.65    3.79
   7 -19 -61   -0.47    3.09
   8 -20 -41    6.18    2.86
   8 -20  49    1.44    2.25
   8 -19 -57   -0.25    2.87
   8 -18 -67   10.18    3.51
   9 -20  41    5.20    2.71
   9 -19 -47    5.54    3.27
   9 -19  55   33.63    3.43
   9 -18 -57   34.59    4.28
   9 -18  66    3.33    3.01
   9 -16 -71    6.18    4.11
   9 -16  79    2.54    3.23
   9 -14 -73   21.99    4.50
  10 -20 -12    2.21    2.32
  10 -20  -9   -3.44    2.78
  10 -20  -6   -3.41    2.83
  10 -20  -3   -1.16    3.06
  10 -20   0    5.30    3.03
  10 -20   3    4.41    2.98
  10 -20   6   -4.34    2.73
  10 -20   9    0.05    2.82
  10 -20  12    6.22    3.13
  10 -20  15    0.76    2.96
  10 -20  18   10.73    3.03
  10 -20  21    0.07    2.14
  10 -19 -34   17.43    4.09
  10 -19  41   22.09    3.58
  10 -19  44    4.16    3.14
  10 -18  55    5.35    3.39
  10 -17 -54   11.32    4.11
  10 -17  63    0.39    3.07
  10 -16 -58    1.62    3.97
  10 -16  65    7.35    3.38
  10 -15  67    8.82    3.67
  10 -14 -60   23.11    5.01
  10 -14  66    3.22    3.66
  10 -13 -55    0.44    4.46
  10 -13  65   -2.75    3.62
  10 -12 -50   23.79    5.13
  10 -12  58   71.74    5.56
  11 -19  -6    9.39    3.29
  11 -19   0   40.55    4.73
  11 -19   3   21.97    4.07
  11 -19   9   21.31    4.14
  11 -19  12   -0.73    3.60
  11 -19  15   27.74    3.61
  11 -18 -25   10.18    4.14
  11 -18 -22   -0.15    3.64
  11 -18  32   24.74    4.02
  11 -17 -35   20.58    4.78
  11 -17  43    0.59    3.85
  11 -16 -39   58.77    6.12
  11 -16  48    3.36    3.75
  11 -15 -40   71.32    6.31
  11 -15  47    6.56    4.14
  11 -15  50    4.59    3.02
  11 -14 -38   -2.99    4.18
  11 -13 -33    7.81    3.55
  11 -12 -22    1.50    3.39
  11 -12 -19    2.84    4.29
  11 -12 -16   88.90    6.26
  11 -12  23   66.10    5.59
   7 -19  68   11.25    2.25
   8 -20  46    3.50    2.39
   8 -19 -54    2.76    3.22
   8 -18 -64    6.86    3.49
   8 -18  74   10.23    2.82
   8 -17 -71    1.33    3.28
   9 -20  32    0.34    2.68
   9 -19 -44    5.53    3.64
   9 -19  52   -1.75    2.81
   9 -18  63   15.93    3.49
   9 -17 -64   -1.36    3.59
   9 -17  71    0.58    3.17
   9 -16 -68   35.59    4.91
   9 -16  76   -0.20    3.35
   9 -15 -69    1.21    4.04
   9 -15  78   27.94    3.94
   9 -13 -68   -0.50    3.93
   9 -12 -66   21.19    5.18
  10 -18 -44   -2.94    3.26
  10 -18 -41   -3.68    3.90
  10 -18  49   19.13    3.85
  10 -18  52    4.14    3.43
  10 -17  57    0.85    3.24
  10 -17  60    8.47    2.77
  10 -16  62   12.42    3.68
  10 -15 -56  124.80    7.18
  10 -15  64   30.87    4.28
  10 -14 -57   37.32    4.49
  10 -14 -54   61.09    5.96
  10 -14  63   -1.48    3.74
  10 -13 -52    5.56    4.50
  10 -13  62   81.54    5.60
  10 -12  55   -0.34    4.02
  11 -18 -19    3.18    3.88
  11 -18 -16    1.51    4.13
  11 -18 -13   13.81    4.20
  11 -18  20    4.06    3.69
  11 -18  23   -3.88    3.28
  11 -18  26    2.58    3.45
  11 -18  29    7.58    2.80
  11 -16 -36   33.25    4.56
  11 -16  42    1.96    4.17
  11 -16  45   11.81    3.26
  11 -15 -37  112.43    6.53
  11 -15  41   13.90    4.57
  11 -15  44  135.91    6.91
  11 -14 -35   48.89    4.92
  11 -14  40   30.93    4.95
  11 -14  43    2.15    2.92
  11 -13 -21   47.03    5.61
  11 -13  36   33.19    4.08
  11 -12 -10    4.81    3.23
  11 -12  -7   42.02    4.89
  11 -12  -1   21.87    4.24
  11 -12   2   -3.74    3.68
  11 -12   5   76.09    5.78
  11 -12   8   -1.64    3.67
  11 -12  11  205.66    8.02
  11 -12  14   10.60    4.31
  11 -12  20    4.09    3.30
   7 -20 -42   -2.51    1.85
   7 -20 -42   -0.98    1.36
   7 -19 -58    5.23    3.07
   7 -18 -68   -0.33    3.06
   8 -20 -35   -2.36    2.58
   8 -20  40    9.94    2.87
   8 -20  43   21.60    2.99
   8 -19 -51    6.93    3.47
   8 -19  60    7.83    2.80
   8 -18 -61    7.22    3.64
   8 -18  71    1.97    2.94
   8 -17  79    3.74    3.02
   9 -20 -22   -0.40    2.47
   9 -20 -19    6.37    3.34
   9 -20 -16    0.89    3.02
   9 -20  23    6.35    2.83
   9 -20  26   19.35    3.45
   9 -20  29   -0.44    2.68
   9 -19 -41   31.83    4.21
   9 -19  49    9.01    3.09
   9 -18 -54    3.86    3.05
   9 -18 -51   47.07    4.67
   9 -18  60    4.14    3.01
   9 -17 -61   59.48    5.25
   9 -17  68    2.20    3.02
   9 -16 -65   42.21    5.05
   9 -16  73    5.60    3.44
   9 -15  75    5.09    3.41
   9 -14 -67   16.93    4.55
   9 -14  77   22.47    4.03
  10 -19 -25    2.84    3.15
  10 -19 -19    2.50    3.35
  10 -19  29   24.77    4.07
  10 -19  32    1.83    3.21
  10 -18 -38    4.39    3.91
  10 -18  46   12.73    3.85
  10 -17 -48    4.41    3.19
  10 -17 -45    9.50    4.45
  10 -16 -52  146.80    7.37
  10 -16 -49    2.12    4.46
  10 -16  59   22.85    4.34
  10 -15 -53    6.74    4.52
  10 -15  61    0.97    3.78
  10 -14  60  210.32    7.80
  10 -13  59    2.38    2.99
  10 -12 -44   38.34    4.44
  10 -12 -41   28.01    4.72
  10 -12  52   93.45    5.90
  11 -18 -10    2.89    3.06
  11 -18  -4   16.77    4.46
  11 -18  -1   11.04    4.23
  11 -18   2   -1.31    3.94
  11 -18   5   73.60    5.68
  11 -18   8   13.18    4.33
  11 -18  11    2.73    3.87
  11 -18  14   -3.22    3.64
  11 -18  17   44.81    4.18
  11 -17 -23   24.63    4.77
  11 -17 -20    7.72    4.70
  11 -17 -17   26.42    4.93
  11 -17  25   -1.37    3.65
  11 -17  28   39.16    4.90
  11 -17  31    3.04    3.66
  11 -16 -27   84.63    6.90
  11 -16 -24    2.29    4.46
  11 -15 -25   44.88    5.79
  11 -14 -26   51.60    6.02
  11 -14 -23   16.54    5.08
  11 -14  37    4.35    3.35
  11 -13 -18   55.77    5.04
  11 -13 -15   21.57    4.92
  11 -13 -12    1.46    4.29
  11 -13  -9   35.78    4.89
  11 -13  18   26.53    4.82
  11 -13  21   -0.98    4.01
  11 -13  24    8.23    4.28
  11 -13  27   27.24    3.96
   6 -19 -59    5.24    2.64
   7 -20 -39    0.71    2.41
   7 -20 -36   -1.95    2.83
   7 -20  45    0.78    2.17
   7 -19 -55    6.87    3.11
   7 -19  65    3.75    2.48
   7 -18  76    7.15    2.82
   8 -20 -29   13.50    3.45
   8 -18  68    3.13    3.17
   8 -17 -68    1.73    3.44
   8 -17  76    5.47    3.16
   8 -16 -72   21.08    4.37
   9 -20 -13    0.51    2.86
   9 -20 -10   -1.50    2.85
   9 -20  -7   11.88    3.24
   9 -20  -4   19.80    3.50
   9 -20  -1   -1.71    2.88
   9 -20   2    2.38    2.73
   9 -20   5    3.64    2.99
   9 -20   8    2.77    2.95
   9 -20  11    9.35    3.08
   9 -20  14    6.93    3.16
   9 -20  17    6.92    3.14
   9 -20  20   13.71    3.12
   9 -19 -38    8.18    3.81
   9 -19  43    8.82    3.25
   9 -19  46    1.51    3.07
   9 -18  57   38.85    4.20
   9 -17  65   18.39    3.72
   9 -16 -62   16.42    4.56
   9 -16  70   -0.74    2.99
   9 -15 -66    5.45    3.22
   9 -14 -64   20.82    4.72
   9 -14  74    3.16    3.68
   9 -13 -65   56.30    4.82
   9 -13  73    9.70    3.96
   9 -12  69   39.29    4.94
  10 -19 -16    1.57    2.86
  10 -19 -13    2.86    3.44
  10 -19 -10   13.15    3.98
  10 -19  -7   -0.91    3.39
  10 -19  -4    7.52    3.80
  10 -19  14   10.93    3.59
  10 -19  17   10.21    3.70
  10 -19  20    2.31    3.44
  10 -19  23   -1.18    3.13
  10 -19  26   13.41    2.85
  10 -18 -35   11.90    3.43
  10 -18  43    6.24    2.80
  10 -17 -42   -5.41    4.06
  10 -17  51    1.46    3.53
  10 -16 -46    5.48    4.57
  10 -16  56   -0.47    3.54
  10 -15 -50   15.11    4.69
  10 -14 -48    8.36    4.87
  10 -14  57   19.95    4.38
  10 -13 -43    0.13    4.13
  10 -12 -38    9.18    4.20
  10 -12  46   15.89    4.27
  11 -17 -11   16.17    4.63
  11 -17  -8   -2.30    4.38
  11 -17  -5   17.94    4.71
  11 -17   4    5.07    4.34
  11 -17   7   23.96    4.77
  11 -17  10    2.96    4.12
  11 -17  13   12.22    4.34
  11 -17  16   31.00    5.10
  11 -17  19    7.99    4.17
  11 -17  22   -0.19    2.85
  11 -16 -21   23.35    4.83
  11 -16 -18    4.37    4.57
  11 -16 -15   21.09    4.76
  11 -16  24  273.17    9.30
  11 -16  30   -1.98    4.15
  11 -15 -22   67.59    6.26
  11 -15 -19    6.49    4.62
  11 -15 -16    6.80    4.32
  11 -15  26   -4.89    4.25
  11 -15  29   84.27    6.39
  11 -14 -20    9.34    3.69
  11 -14 -17    0.48    4.46
  11 -14 -14   36.67    5.56
  11 -14  19   59.14    5.66
  11 -14  22    9.28    4.55
  11 -14  25   -0.78    4.33
  11 -14  28   69.76    5.26
  11 -13  -3  176.21    7.39
  11 -13   3  162.61    7.57
  11 -13   6   -1.88    3.92
  11 -13   9   18.63    3.58
  11 -13  12   45.29    4.42
  11 -13  15   96.64    5.85
   6 -19  67    3.73    1.63
   7 -20 -33    3.70    2.76
   7 -20  42    4.05    2.39
   7 -19 -52    9.10    3.17
   7 -19  62   23.25    3.10
   7 -18 -65    4.92    3.25
   7 -18  73   14.33    2.92
   8 -20  31   -2.97    2.59
   8 -19 -45    8.79    3.46
   8 -19  54   13.10    3.12
   8 -18 -58   12.83    3.76
   8 -18  65   24.44    3.62
   8 -17  73   20.24    3.64
   8 -15 -73    0.70    3.96
   9 -19 -32   -0.16    3.68
   9 -18 -45   24.37    4.60
   9 -18  54    2.28    3.56
   9 -17 -55   -0.03    4.09
   9 -17  62    0.81    3.42
   9 -16  67   12.71    3.59
   9 -15 -63   23.97    4.95
   9 -15  72    6.50    2.78
   9 -14  71    0.75    3.55
   9 -13  70   30.23    4.30
   9 -12 -57  209.52    8.67
   9 -12  66   24.52    4.41
  10 -19  -1    2.84    2.99
  10 -19   2   -0.14    2.57
  10 -19   5   -1.02    2.54
  10 -19   8    4.68    2.76
  10 -19  11    8.16    2.86
  10 -18 -26   -3.50    4.14
  10 -18 -23    5.89    3.86
  10 -18  34    5.12    4.13
  10 -17 -39    6.29    3.38
  10 -17 -36   11.26    4.85
  10 -17  45    0.65    3.92
  10 -17  48    1.92    2.75
  10 -16 -43   42.78    5.56
  10 -16  50   24.96    4.43
  10 -16  53    1.34    2.89
  10 -15 -47   24.09    4.24
  10 -15 -44  109.16    7.01
  10 -15  55    2.75    2.97
  10 -14 -45    3.92    4.44
  10 -14 -42    1.80    4.37
  10 -14  51    2.78    3.95
  10 -14  54   90.44    5.88
  10 -13 -40   52.14    5.84
  10 -12 -35   26.19    4.00
  10 -12 -32  143.05    7.54
  10 -12  40   37.67    4.62
  10 -12  43    3.62    2.86
  11 -16 -12    1.74    3.20
  11 -16  -9    6.17    4.38
  11 -16  -6    4.16    4.29
  11 -16  -3    2.65    4.53
  11 -16   0   17.46    4.95
  11 -16   3    4.46    4.61
  11 -16   9   12.60    4.94
  11 -16  12  109.03    6.94
  11 -16  15    1.89    4.26
  11 -16  21   27.85    4.39
  11 -15 -13    9.21    3.51
  11 -15 -10    3.03    4.49
  11 -15  -7  106.23    6.98
  11 -15  -4   77.16    6.41
  11 -15   2    2.92    4.51
  11 -15   5  157.61    7.77
  11 -15   8    9.33    4.87
  11 -15  11  122.73    7.16
  11 -15  14    2.17    4.83
  11 -15  17  112.49    6.91
  11 -15  23   20.84    3.91
  11 -14  -8   78.25    5.64
  11 -14  -5    5.19    3.40
  11 -14  -2    7.06    4.51
  11 -14   1  173.53    7.96
  11 -14   7   69.01    5.88
  11 -14  10   -0.02    4.12
  11 -14  13   73.42    5.28
  11 -14  16   23.67    3.98
   6 -19 -56    0.02    2.63
   6 -19  64    8.46    2.56
   7 -20 -30   -0.69    2.77
   7 -20  39    4.89    2.67
   7 -19 -49    1.97    3.18
   7 -19  59   35.48    3.51
   7 -18 -62    6.40    3.77
   7 -18  70    2.59    2.82
   8 -20 -20   23.78    3.06
   8 -20 -17    7.00    3.18
   8 -20 -14   -0.09    3.01
   8 -20  22   18.95    3.11
   8 -20  25    0.46    2.93
   8 -20  28    1.79    2.68
   8 -19 -42    4.48    3.48
   8 -19 -39    1.84    3.52
   8 -19  48    6.74    3.09
   8 -18 -55   10.03    4.06
   8 -17 -62    0.48    3.63
   8 -17  70   12.84    3.60
   8 -16  78   59.19    4.73
   9 -19 -23    3.93    3.62
   9 -19  31    2.15    3.10
   9 -19  34   10.11    3.70
   9 -18 -42    6.75    4.20
   9 -18  51   55.45    4.67
   9 -17 -49   33.01    4.89
   9 -17  59    3.31    3.61
   9 -16 -56   85.80    6.44
   9 -15  69    0.99    3.48
   9 -14 -61   52.08    4.89
   9 -14  68   91.67    5.70
   9 -13 -59   13.65    3.90
   9 -13  67   -6.45    3.64
   9 -12  63   12.18    4.50
  10 -18 -20   -0.58    3.71
  10 -18 -17   -2.21    4.03
  10 -18  22   13.39    4.02
  10 -18  25   15.08    4.22
  10 -18  28    8.51    3.75
  10 -18  31   20.24    3.25
  10 -17  42   43.01    4.93
  10 -16 -37   -4.23    4.76
  10 -16  47   -0.54    3.76
  10 -15 -41   21.59    5.36
  10 -15 -38    4.24    4.61
  10 -15  49   13.45    4.62
  10 -14 -39    6.27    4.90
  10 -14  48  143.70    7.13
  10 -13 -34   -1.05    4.19
  10 -13  44  145.02    6.95
  10 -12  34    9.15    4.00
  10 -12  37    0.69    2.78
   6 -20 -34    0.10    2.38
   6 -20 -31    2.40    2.51
   6 -19 -53    8.27    3.03
   6 -19  61   -0.02    2.36
   6 -18 -66   -1.28    3.29
   6 -18  75    3.33    2.67
   7 -20  33    7.76    2.96
   7 -19 -46    5.07    3.15
   7 -19  56   42.98    3.62
   7 -18 -59   12.07    3.87
   7 -17 -69   -1.54    3.27
   8 -20 -11   16.30    2.77
   8 -20  -8    6.88    3.12
   8 -20  -5    4.09    3.00
   8 -20  -2    3.80    2.95
   8 -20   1    9.88    3.16
   8 -20   4   17.94    3.56
   8 -20   7   16.02    3.46
   8 -20  10   -1.94    2.77
   8 -20  13    9.13    3.17
   8 -20  16    3.23    2.78
   8 -20  19    8.85    2.40
   8 -19 -36   29.42    4.39
   8 -19  45    0.27    3.16
   8 -18 -52   12.65    4.10
   8 -17 -59   -0.63    3.50
   8 -16 -66   -3.54    3.82
   8 -16  75    7.36    3.74
   8 -15 -70   78.63    5.95
   8 -14 -71   -4.37    3.78
   8 -13 -69    1.52    4.20
   9 -19 -20   -0.66    3.24
   9 -19 -17    7.14    3.77
   9 -19 -14    7.78    3.58
   9 -19  22   31.30    4.03
   9 -19  25    8.35    3.61
   9 -19  28    2.06    3.14
   9 -18 -39   35.71    4.09
   9 -18 -36    2.95    4.46
   9 -18  45   17.37    4.10
   9 -17 -46   24.00    4.89
   9 -16 -53   18.22    4.82
   9 -15 -57   -1.58    3.40
   9 -15  66   -0.85    2.65
   9 -14 -58    1.50    3.54
   9 -14 -55    3.26    4.38
   9 -14  65    8.49    4.29
   9 -13 -56    7.17    3.57
   9 -13 -53   42.50    5.46
   9 -13  64  314.04    9.11
   9 -12 -51   -7.76    4.34
  10 -18 -11   13.51    3.41
  10 -18  -8   12.63    4.25
  10 -18  -5    0.17    3.90
  10 -18  -2   -0.17    4.24
  10 -18   1   44.30    5.41
  10 -18  10   -3.30    4.02
  10 -18  13   37.03    4.80
  10 -18  16   -0.52    3.75
  10 -18  19   10.94    3.19
  10 -17 -27    2.21    3.48
  10 -17 -24   -0.16    4.31
  10 -17 -21    7.33    4.30
  10 -17  30   21.69    4.33
  10 -17  33   16.86    4.66
  10 -16 -34    0.79    3.64
  10 -16  41    1.44    4.33
  10 -16  44   -3.22    2.78
  10 -15 -35   -0.62    4.55
  10 -15  46    0.33    3.02
  10 -14 -36   34.13    4.53
  10 -14 -33  130.37    7.59
  10 -14  42   23.55    4.61
  10 -14  45   38.57    4.32
  10 -13  38   12.21    4.50
  10 -13  41   24.18    3.95
   5 -19 -54    2.68    2.79
   6 -20 -28    9.08    2.84
   6 -19  58    8.34    2.68
   6 -18 -63    9.22    3.33
   6 -18  72   21.38    3.17
   7 -20 -21    7.70    3.15
   7 -20 -18    6.77    2.97
   7 -20 -15    6.79    2.95
   7 -20  24    2.17    2.62
   7 -20  27    1.61    2.74
   7 -20  30    2.43    2.61
   7 -18 -56    2.20    3.71
   7 -18  67   19.33    3.40
   7 -17 -66    8.36    3.72
   7 -17  75    6.87    3.57
   7 -16 -73    6.48    3.79
   8 -19 -33   18.66    4.21
   8 -19  42    2.25    3.17
   8 -18 -49   19.40    3.69
   8 -18 -46    4.92    3.83
   8 -18  56    5.19    3.46
   8 -17 -56    1.05    3.71
   8 -17  67    1.78    3.25
   8 -16 -63   22.39    4.54
   8 -16  72   17.42    3.78
   8 -15 -67   11.00    4.48
   8 -12 -64    0.03    4.30
   9 -19 -11    9.26    3.26
   9 -19  -8   13.85    4.08
   9 -19  -5    4.28    3.55
   9 -19   1    1.74    3.68
   9 -19   4    9.36    3.91
   9 -19   7    5.46    3.82
   9 -19  10   16.89    4.08
   9 -19  13   -2.38    3.80
   9 -19  16   -2.92    3.22
   9 -19  19    0.46    2.50
   9 -18  42    4.26    3.81
   9 -17 -43   18.51    4.73
   9 -17  50    6.42    3.84
   9 -17  53   10.96    3.85
   9 -16 -50   11.20    4.57
   9 -16  58   31.03    4.43
   9 -15 -54    1.05    3.14
   9 -15 -51   25.43    5.03
   9 -15  60    0.25    3.53
   9 -15  63    7.90    2.94
   9 -14 -52   46.54    5.73
   9 -14  62   13.99    4.13
   9 -13 -50   41.63    5.62
   9 -13  61   10.66    4.50
   9 -12 -48   -0.32    3.29
   9 -12  54  116.77    6.37
   9 -12  57    2.57    3.30
  10 -17 -18   16.07    4.60
  10 -17 -15   -0.11    4.17
  10 -17  -9   32.00    5.08
  10 -17  18    5.44    4.24
  10 -17  21   31.12    4.87
  10 -17  24   23.19    4.87
  10 -17  27    1.03    3.92
  10 -16 -25    0.72    4.95
  10 -16 -22    2.65    4.22
  10 -16  32  104.93    6.70
  10 -15 -26   11.57    5.04
  10 -15  40  191.73    7.53
  10 -14  39   51.86    4.83
  10 -13 -25    0.73    3.63
  10 -13 -19   -1.85    4.46
  10 -13  35   39.64    4.40
   5 -19 -51   -3.78    2.58
   5 -19  60    0.43    2.29
   5 -18  74   27.57    3.08
   6 -20  29    5.32    2.53
   6 -20  32   -4.75    2.45
   6 -19 -47    1.36    3.17
   6 -18 -60    4.72    4.00
   6 -18  69   15.81    3.59
   6 -17 -70    3.00    3.51
   6 -17  80    2.91    2.64
   7 -20 -12    3.50    2.94
   7 -20  -9    5.69    2.98
   7 -20  -6    0.61    2.88
   7 -20  -3    4.17    2.89
   7 -20   0   16.90    3.23
   7 -20   3   13.10    3.09
   7 -20   6    0.74    2.67
   7 -20   9    0.53    2.64
   7 -20  12    3.36    2.74
   7 -20  15    4.36    2.87
   7 -20  18    1.47    2.76
   7 -20  21    1.54    2.55
   7 -19  47   36.01    3.87
   7 -19  50    6.51    3.04
   7 -18 -53   -4.53    3.69
   7 -18  64   12.00    3.22
   7 -17 -63   -0.63    3.41
   7 -17  72    0.64    3.13
   7 -16 -70    2.96    4.00
   7 -16  80    9.39    3.57
   8 -19  33    4.08    3.22
   8 -18 -43    7.91    4.20
   8 -18  53   26.83    3.86
   8 -17 -53   10.41    4.09
   8 -17  61   47.10    4.48
   8 -17  64   -2.57    2.32
   8 -16 -60    3.88    4.32
   8 -16  69   44.15    4.55
   8 -15 -64   19.70    4.73
   8 -15  74   57.60    4.91
   8 -13 -66    7.92    4.28
   8 -13  75   13.32    4.18
   8 -12  71   -0.06    4.15
   9 -18  33   29.84    4.51
   9 -17  47    9.66    3.93
   9 -16 -47   22.57    4.23
   9 -16  52    0.26    3.82
   9 -16  55    8.80    4.03
   9 -15 -48  138.18    7.83
   9 -15  57   -1.43    3.66
   9 -14 -49    5.08    4.82
   9 -14  59   -2.63    3.83
   9 -13 -47   49.34    5.94
   9 -13  55   47.38    5.34
  10 -17  -6   23.61    4.05
  10 -17  -3    0.91    3.25
  10 -17   0   18.61    4.79
  10 -17   3   39.59    5.34
  10 -17   6   12.66    4.59
  10 -17   9   26.64    4.87
  10 -17  12    6.44    3.40
  10 -17  15   15.99    3.72
  10 -16 -19   10.51    4.45
  10 -16 -16    4.74    4.35
  10 -16  20  145.16    7.46
  10 -16  23   69.07    6.00
  10 -16  29   -4.61    3.13
  10 -15 -23    7.18    4.64
  10 -15 -20    2.14    4.91
  10 -15 -17    1.63    4.22
  10 -15  28  216.79    8.66
  10 -15  31    1.77    4.75
  10 -14 -24   29.97    4.45
  10 -14 -18   83.46    6.58
  10 -14  27  273.00    9.57
  10 -14  30  102.56    6.97
  10 -13 -16   60.14    5.15
  10 -13 -13   14.84    4.80
  10 -13 -10   41.98    5.86
  10 -13  -7  120.87    7.28
  10 -13  -4  608.68   13.33
  10 -13  14   -3.14    4.49
  10 -13  17  124.19    7.11
  10 -13  23  200.57    8.21
  10 -13  26   66.26    5.20
   5 -19 -48   -0.84    2.80
   5 -19  57    5.89    2.41
   5 -18 -64    0.00    2.97
   6 -20 -19    3.34    3.01
   6 -20 -16   13.89    3.17
   6 -20 -13   -2.20    2.59
   6 -20  23   -0.10    2.40
   6 -20  26    0.61    2.41
   6 -19 -44   -4.46    3.02
   6 -19  52   13.97    2.94
   6 -17  77   57.60    4.30
   7 -19 -37   13.28    3.81
   7 -19 -34   -1.49    3.38
   7 -19  44   17.98    3.58
   7 -18 -50    0.42    3.62
   7 -18  61   28.22    3.75
   7 -17 -60    3.96    3.58
   7 -17  69   40.59    4.20
   7 -16 -67   15.95    4.31
   7 -16  77   21.30    4.10
   8 -19 -21   11.96    3.73
   8 -19 -18   18.49    4.16
   8 -19 -15   24.75    4.33
   8 -19  24    7.05    3.51
   8 -19  27    5.29    3.43
   8 -19  30   22.19    3.60
   8 -18 -40    6.98    3.95
   8 -18 -37   -0.75    3.85
   8 -18  47   29.02    4.09
   8 -18  50   12.55    3.21
   8 -17 -50    7.20    4.43
   8 -17  58    6.14    3.59
   8 -16 -57   35.50    5.05
   8 -16  66    0.11    3.60
   8 -15 -61   24.98    5.11
   8 -15  71   25.11    4.25
   8 -14 -62   34.78    5.17
   8 -14  73    1.83    2.72
   8 -13 -63   25.92    4.87
   8 -12 -61  173.42    7.44
   9 -18 -15    5.20    4.30
   9 -18 -12   -1.61    3.81
   9 -18  21   20.78    4.32
   9 -18  24   12.13    4.23
   9 -18  27   14.44    3.98
   9 -18  30   -0.54    2.72
   9 -17 -34    5.70    4.62
   9 -17  44    0.24    2.86
   9 -16 -41   14.37    4.96
   9 -16 -38    5.02    4.61
   9 -16  49    5.20    4.28
   9 -15 -45   -2.32    4.48
   9 -14 -46    3.27    4.45
   9 -14  56  110.81    5.77
   9 -13 -44   -1.95    4.05
   9 -13  52  193.95    8.03
  10 -16 -10    4.30    3.36
  10 -16  -7   -0.22    3.09
  10 -16  -4    2.98    4.29
  10 -16  -1   23.97    4.94
  10 -16   2    6.08    4.43
  10 -16   8   13.26    4.74
  10 -16  11   79.82    6.29
  10 -16  14   -4.85    4.15
  10 -16  17    6.45    3.57
  10 -15 -14    9.20    3.55
  10 -15 -11   22.46    4.91
  10 -15  -8   34.91    5.50
  10 -15  -5    4.67    4.40
  10 -15   1   43.22    5.44
  10 -15   4    7.26    4.52
  10 -15   7   59.25    5.81
  10 -15  10   -1.76    4.31
  10 -15  13   69.66    6.26
  10 -15  19   28.00    5.11
  10 -15  22   -6.58    3.91
  10 -15  25   10.13    3.98
  10 -14 -15   67.92    5.62
  10 -14  -9   -6.70    4.09
  10 -14  -6    7.25    4.81
  10 -14  -3   93.03    6.75
  10 -14   0  289.48    9.83
  10 -14   3   53.25    5.74
  10 -14   6    2.94    4.31
  10 -14   9   81.87    6.21
  10 -14  12   -6.66    4.27
  10 -14  18    5.53    5.01
  10 -14  21  110.15    6.44
  10 -14  24  159.74    7.53
  10 -13  -1   56.44    5.26
  10 -13   2   -4.11    3.10
  10 -13   5  230.99    8.28
  10 -13   8  140.52    6.86
  10 -13  11  241.43    8.40
   4 -19 -49    1.73    2.06
   4 -18  73   -2.14    1.99
   5 -20 -17    0.85    2.66
   5 -20 -14   -2.11    2.60
   5 -20  22   -0.97    2.32
   5 -20  25    1.52    2.53
   5 -20  28    1.58    2.34
   5 -19 -45   17.25    3.28
   5 -19  54   10.39    2.69
   5 -18 -61    0.87    3.00
   5 -18  71    3.24    2.61
   6 -20 -10    2.48    2.96
   6 -20  -7    4.89    2.83
   6 -20  -4   55.94    4.13
   6 -20  -1   -3.36    2.80
   6 -20   2   -1.62    2.52
   6 -20   5   -0.82    2.71
   6 -20   8   43.29    3.75
   6 -20  11   -1.28    2.68
   6 -20  14    0.09    2.56
   6 -20  17    2.90    2.47
   6 -20  20   -3.35    1.77
   6 -19 -41   15.48    3.43
   6 -19  49   -3.57    2.75
   6 -18 -57    1.28    3.48
   6 -18  66   11.31    3.21
   6 -17 -67    2.71    3.49
   7 -19 -31    2.07    3.62
   7 -18 -47    4.84    3.93
   7 -18  55   15.03    3.78
   7 -18  58   15.70    3.65
   7 -17 -57   -0.15    3.61
   7 -17  66   -3.96    3.48
   7 -16  74   82.33    5.26
   7 -15 -71   34.19    4.98
   7 -15  79    4.35    3.73
   8 -19 -12    5.47    2.89
   8 -19  -9   15.73    3.96
   8 -19  -6    8.25    4.03
   8 -19  -3   20.41    4.32
   8 -19   0   28.18    4.36
   8 -19   3   37.36    4.57
   8 -19   6   14.50    4.17
   8 -19   9   11.13    3.76
   8 -19  12    4.09    3.72
   8 -19  15   34.62    4.50
   8 -19  18   34.54    4.47
   8 -19  21    2.61    2.59
   8 -18 -34    0.08    4.33
   8 -18  44   -0.63    3.46
   8 -17 -47    5.52    4.32
   8 -17  55    2.47    3.87
   8 -16 -54   16.28    4.62
   8 -15  68   30.04    4.47
   8 -14 -59   -3.38    4.32
   8 -13 -60   10.20    4.61
   8 -13  69    4.62    4.07
   8 -12  65   17.77    4.46
   9 -18  -9    3.04    3.06
   9 -18  -6   -3.55    2.74
   9 -18  -3    9.96    4.26
   9 -18   3   13.37    4.30
   9 -18   6   -1.85    3.87
   9 -18   9    3.77    3.96
   9 -18  12    1.02    3.84
   9 -18  15    0.19    2.86
   9 -18  18   -2.64    2.77
   9 -17 -25    7.35    4.74
   9 -17  32    2.19    3.95
   9 -16 -35   -0.31    4.88
   9 -16  43   -2.22    3.92
   9 -16  46   18.55    4.43
   9 -15 -42   -4.71    3.23
   9 -15  48   27.84    4.66
   9 -15  51   -1.55    2.89
   9 -14 -43   -0.57    3.37
   9 -14 -40   77.11    6.61
   9 -14  50   -0.68    3.81
   9 -13 -41   -0.94    3.07
   9 -13 -38    9.27    4.70
   9 -13  46   96.22    6.19
   9 -13  49   64.13    5.59
   4 -19 -46   -1.05    2.11
   4 -19 -46    1.53    1.56
   4 -19  53    3.07    2.54
   5 -20 -11    5.14    2.83
   5 -20  -8   57.33    4.02
   5 -20  -5   -7.67    2.70
   5 -20  -2    3.68    2.57
   5 -20   1   -3.48    2.51
   5 -20   4   65.33    3.96
   5 -20   7    1.54    2.50
   5 -20  10   -1.57    2.27
   5 -20  13    4.33    2.44
   5 -20  16    3.50    2.38
   5 -20  19   -3.75    2.33
   5 -19 -42    0.77    2.90
   5 -19  51    2.03    2.52
   5 -18  68    8.58    2.95
   5 -17  79   13.44    3.59
   6 -19 -38    5.30    3.34
   6 -19 -35    2.11    3.31
   6 -19  46    1.73    2.81
   6 -18  63   17.48    3.52
   6 -17  74   25.17    3.91
   6 -16 -71   12.43    4.04
   7 -19 -22    1.96    3.75
   7 -19  32   -3.58    3.44
   7 -18 -44   28.02    4.42
   7 -17 -54    3.43    3.89
   7 -17  63   -1.13    3.14
   7 -16 -64    0.73    2.99
   7 -16  71    7.74    3.47
   7 -15 -68   28.33    4.87
   7 -15  76   52.19    4.79
   7 -14 -69    2.80    4.05
   8 -18 -25   20.60    4.55
   8 -17 -44   -0.01    3.19
   8 -17 -41    8.40    4.52
   8 -17  49   27.48    4.47
   8 -17  52   -0.09    3.74
   8 -16 -51   25.09    4.99
   8 -15 -55   50.82    5.60
   8 -15  65   11.24    3.92
   8 -14 -56   70.24    6.18
   8 -14  67    3.75    2.96
   8 -13 -57   44.87    5.49
   8 -13  66   17.86    4.22
   8 -12  62   37.05    4.76
   9 -17 -22    7.84    3.44
   9 -17 -19   18.97    4.76
   9 -17  23   33.53    4.91
   9 -17  26    5.15    4.31
   9 -17  29   21.08    4.40
   9 -16 -26    7.60    4.92
   9 -15 -36   73.17    5.69
   9 -15 -33   11.75    5.32
   9 -15  42    1.97    4.06
   9 -15  45    4.04    4.01
   9 -14 -37   -5.58    4.42
   9 -14  44   99.73    6.37
   9 -14  47    7.98    3.37
   9 -13 -32   28.21    5.16
   9 -13  43   81.05    6.04
   4 -19 -43   -1.96    2.63
   4 -19  50   -0.42    2.50
   4 -18 -59    0.21    2.99
   4 -18  70    0.93    2.36
   5 -19 -39    0.49    3.07
   5 -19  48    3.72    2.58
   5 -18  65    3.90    2.78
   5 -17 -68   26.12    4.33
   5 -17  76   22.05    3.50
   6 -19 -32    2.84    3.17
   6 -19  43   20.15    2.98
   6 -18  60   48.30    4.19
   6 -17 -61    4.01    3.53
   6 -16  79   16.78    3.76
   7 -19 -19    1.09    3.52
   7 -19 -16    0.93    3.53
   7 -19 -13   23.29    4.16
   7 -19  23    3.39    3.19
   7 -19  26   10.23    3.28
   7 -19  29   -2.01    2.36
   7 -18 -41    1.66    4.02
   7 -18 -38    6.58    3.88
   7 -18  49    2.84    3.49
   7 -17 -51    5.04    4.01
   7 -17  60    3.98    3.68
   7 -16 -61   -2.63    2.77
   7 -16  68   28.41    4.14
   7 -15 -65   14.30    4.63
   7 -15  73    4.49    3.65
   7 -14  78  147.47    6.31
   8 -18 -19   11.26    4.18
   8 -18  26   -0.09    3.50
   8 -18  32   -1.21    3.37
   8 -17 -38   23.97    4.97
   8 -17 -35   30.87    5.24
   8 -17  46   18.15    4.60
   8 -16 -48    6.58    3.60
   8 -16 -45   17.49    4.82
   8 -16  54   13.04    4.28
   8 -16  57   31.03    3.81
   8 -15 -52   12.72    4.80
   8 -15  59   16.72    4.14
   8 -15  62    2.23    2.76
   8 -14 -53   29.72    5.43
   8 -14  61    8.75    3.97
   8 -14  64    5.92    3.03
   8 -13 -54    4.09    3.57
   8 -13  63   -2.01    3.82
   8 -12  59   -5.55    3.91
   9 -17  -7   -1.03    3.14
   9 -17  -4   11.93    4.56
   9 -17  -1    2.55    4.32
   9 -17   2    0.78    4.28
   9 -17   8   -0.76    4.18
   9 -17  11    4.64    4.28
   9 -17  14    6.25    4.28
   9 -17  17    3.67    3.17
   9 -17  20   23.73    3.86
   9 -16 -23    8.33    4.87
   9 -16 -17   -0.69    4.46
   9 -16  28   42.45    5.23
   9 -15  39   17.00    4.64
   9 -14  38    4.64    4.50
   9 -14  41   12.61    3.61
   9 -13  37   92.59    6.30
   3 -18 -60    7.47    2.54
   3 -18  69   -2.63    1.43
   4 -19 -40    0.60    2.64
   4 -19  47    2.53    2.37
   4 -18  67   -2.57    2.38
   5 -19 -33   10.76    3.50
   5 -19  42    1.86    2.79
   5 -19  45    3.87    2.71
   5 -18 -52    1.97    3.56
   5 -18  62   -2.16    2.83
   5 -17 -65    4.07    3.84
   6 -19 -23    1.82    3.32
   6 -19  34    6.08    3.53
   6 -18 -48    4.69    3.05
   6 -18 -45   -5.27    3.61
   6 -18  54    0.34    3.28
   6 -18  57    9.33    3.45
   6 -17  68    9.07    3.64
   6 -16 -68    9.15    3.26
   6 -16  76    9.76    3.76
   6 -15 -72    6.38    4.17
   7 -19 -10    0.10    2.62
   7 -19  -7   11.64    3.99
   7 -19  -4   14.71    4.03
   7 -19  -1   55.09    4.95
   7 -19   2   13.42    4.11
   7 -19   5   17.43    4.13
   7 -19   8   -1.14    3.69
   7 -19  11   52.98    4.72
   7 -19  14   17.14    3.86
   7 -19  17    1.02    2.86
   7 -18 -35   -2.53    3.81
   7 -18  43   -2.08    3.68
   7 -18  46    3.14    2.67
   7 -17 -48    1.22    4.35
   7 -16 -58   26.81    3.97
[truncated: 1,159,993 more chars]
