# Supplementary material for: Total Structure, Structural Transformation and Catalytic Hydrogenation of [Cu41(SC6H3F2)15Cl3(P(PhF)3)6(H)25]2− Constructed from Twisted Cu13 Units
Source: Adv Sci (Weinh). 2023 Dec 8;11(7):2307085. doi: 10.1002/advs.202307085 (PMC10870033; doi:10.1002/advs.202307085)
Supplement: Supplementary file 2 — Supporting Information [file ADVS-11-2307085-s002.zip › advs202307085-sup-0002-cif/cu41_sq - revised -1109.cif]

 
data_cu41_sq
 
_audit_creation_method            'SHELXL-2019/1'
_shelx_SHELXL_version_number      '2019/1'
_chemical_name_systematic         ?
_chemical_name_common             ?
_chemical_melting_point           ?
_chemical_formula_moiety          
 'C198 H117 Cu30 F48 P6 S15, 3(Cl Cu2), 3(C H2 Cl2), 5(Cu) [+ solvent]'
_chemical_formula_sum
 'C201 H123 Cl9 Cu41 F48 P6 S15 [+ solvent]' 
_chemical_formula_weight          7040.90

loop_
 _atom_type_symbol
 _atom_type_description
 _atom_type_scat_dispersion_real
 _atom_type_scat_dispersion_imag
 _atom_type_scat_source
 'C'  'C'   0.0181   0.0091
 'International Tables Vol C Tables 4.2.6.8 and 6.1.1.4'
 'H'  'H'   0.0000   0.0000
 'International Tables Vol C Tables 4.2.6.8 and 6.1.1.4'
 'Cl'  'Cl'   0.3639   0.7018
 'International Tables Vol C Tables 4.2.6.8 and 6.1.1.4'
 'Cu'  'Cu'  -1.9646   0.5888
 'International Tables Vol C Tables 4.2.6.8 and 6.1.1.4'
 'F'  'F'   0.0727   0.0534
 'International Tables Vol C Tables 4.2.6.8 and 6.1.1.4'
 'P'  'P'   0.2955   0.4335
 'International Tables Vol C Tables 4.2.6.8 and 6.1.1.4'
 'S'  'S'   0.3331   0.5567
 'International Tables Vol C Tables 4.2.6.8 and 6.1.1.4'
 
_space_group_crystal_system       monoclinic
_space_group_IT_number            14
_space_group_name_H-M_alt         'P 21/c'
_space_group_name_Hall            '-P 2ybc'
 
_shelx_space_group_comment
;
The symmetry employed for this shelxl refinement is uniquely defined
by the following loop, which should always be used as a source of
symmetry information in preference to the above space-group names.
They are only intended as comments.
;
 
loop_
 _space_group_symop_operation_xyz
 'x, y, z'
 '-x, y+1/2, -z+1/2'
 '-x, -y, -z'
 'x, -y-1/2, z-1/2'
 
_cell_length_a                    20.3129(15)
_cell_length_b                    33.065(2)
_cell_length_c                    36.168(2)
_cell_angle_alpha                 90
_cell_angle_beta                  90.626(6)
_cell_angle_gamma                 90
_cell_volume                      24291(3)
_cell_formula_units_Z             4
_cell_measurement_temperature     120(2)
_cell_measurement_reflns_used     3947
_cell_measurement_theta_min       2.01
_cell_measurement_theta_max       65.15
 
_exptl_crystal_description        block
_exptl_crystal_colour             ?
_exptl_crystal_density_meas       ?
_exptl_crystal_density_method     ?
_exptl_crystal_density_diffrn     1.925          
_exptl_crystal_F_000              13732
_exptl_transmission_factor_min    ?
_exptl_transmission_factor_max    ?
_exptl_crystal_size_max           0.220
_exptl_crystal_size_mid           0.200
_exptl_crystal_size_min           0.180
_exptl_absorpt_coefficient_mu     6.921
_shelx_estimated_absorpt_T_min    0.311
_shelx_estimated_absorpt_T_max    0.369
_exptl_absorpt_correction_type    'multi-scan'
_exptl_absorpt_correction_T_min   0.31
_exptl_absorpt_correction_T_max   0.37
_exptl_absorpt_process_details    ?
_exptl_absorpt_special_details    ?
_diffrn_ambient_temperature       120(2)
_diffrn_radiation_wavelength      1.54186
_diffrn_radiation_type            CuK\a
_diffrn_source                    ?
_diffrn_measurement_device_type   stoe
_diffrn_measurement_method        ?
_diffrn_detector_area_resol_mean  ?
_diffrn_reflns_number             120389
_diffrn_reflns_av_unetI/netI      0.0976
_diffrn_reflns_av_R_equivalents   0.0364
_diffrn_reflns_limit_h_min        -18
_diffrn_reflns_limit_h_max        23
_diffrn_reflns_limit_k_min        -28
_diffrn_reflns_limit_k_max        38
_diffrn_reflns_limit_l_min        -41
_diffrn_reflns_limit_l_max        42
_diffrn_reflns_theta_min          1.810
_diffrn_reflns_theta_max          64.999
_diffrn_reflns_theta_full         64.999
_diffrn_measured_fraction_theta_max   0.969
_diffrn_measured_fraction_theta_full  0.969
_diffrn_reflns_Laue_measured_fraction_max    0.969
_diffrn_reflns_Laue_measured_fraction_full   0.969
_diffrn_reflns_point_group_measured_fraction_max   0.969
_diffrn_reflns_point_group_measured_fraction_full  0.969
_reflns_number_total              40053
_reflns_number_gt                 21174
_reflns_threshold_expression      'I > 2\s(I)'
_reflns_Friedel_coverage          0.000
_reflns_Friedel_fraction_max      .
_reflns_Friedel_fraction_full     .
 
_reflns_special_details
;
 Reflections were merged by SHELXL according to the crystal
 class for the calculation of statistics and refinement.
 
 Structure factors included contributions from the .fab file.
 
 _reflns_Friedel_fraction is defined as the number of unique
 Friedel pairs measured divided by the number that would be
 possible theoretically, ignoring centric projections and
 systematic absences.
;
 
_computing_data_collection        ?
_computing_cell_refinement        ?
_computing_data_reduction         ?
_computing_structure_solution     ?
_computing_structure_refinement 'SHELXL-2019/1 (Sheldrick, 2019)'
_computing_molecular_graphics     ?
_computing_publication_material   ?
_refine_special_details           ?
_refine_ls_structure_factor_coef  Fsqd
_refine_ls_matrix_type            full
_refine_ls_weighting_scheme       calc
_refine_ls_weighting_details
'w=1/[\s^2^(Fo^2^)+(0.04P)^2^] where P=(Fo^2^+2Fc^2^)/3'
_atom_sites_solution_primary      ?
_atom_sites_solution_secondary    ?
_atom_sites_solution_hydrogens    geom
_refine_ls_hydrogen_treatment     constr
_refine_ls_extinction_method      none
_refine_ls_extinction_coef        .
_refine_ls_number_reflns          40053
_refine_ls_number_parameters      2857
_refine_ls_number_restraints      18
_refine_ls_R_factor_all           0.1029
_refine_ls_R_factor_gt            0.0636
_refine_ls_wR_factor_ref          0.1264
_refine_ls_wR_factor_gt           0.1213
_refine_ls_goodness_of_fit_ref    1.034
_refine_ls_restrained_S_all       1.034
_refine_ls_shift/su_max           0.001
_refine_ls_shift/su_mean          0.000
 
loop_
 _atom_site_label
 _atom_site_type_symbol
 _atom_site_fract_x
 _atom_site_fract_y
 _atom_site_fract_z
 _atom_site_U_iso_or_equiv
 _atom_site_adp_type
 _atom_site_occupancy
 _atom_site_site_symmetry_order  
 _atom_site_calc_flag
 _atom_site_refinement_flags_posn
 _atom_site_refinement_flags_adp
 _atom_site_refinement_flags_occupancy
 _atom_site_disorder_assembly
 _atom_site_disorder_group
C1 C 0.0544(2) 0.43368(16) 0.71308(15) 0.059(2) Uani 1 1 d G . . . .
C2 C 0.0246(3) 0.40292(12) 0.69271(17) 0.073(3) Uani 1 1 d G . . . .
H2 H 0.043710 0.376689 0.692376 0.087 Uiso 1 1 calc R U . . .
C3 C -0.0330(3) 0.41054(15) 0.67284(15) 0.067(2) Uani 1 1 d G . . . .
H3 H -0.053309 0.389516 0.658922 0.080 Uiso 1 1 calc R U . . .
C4 C -0.0609(2) 0.44892(18) 0.67334(16) 0.067(2) Uani 1 1 d G . . . .
C5 C -0.0312(3) 0.47968(13) 0.69371(17) 0.079(3) Uani 1 1 d G . . . .
H5 H -0.050229 0.505907 0.694046 0.095 Uiso 1 1 calc R U . . .
C6 C 0.0265(3) 0.47206(14) 0.71358(15) 0.069(2) Uani 1 1 d G . . . .
H6 H 0.046790 0.493081 0.727500 0.083 Uiso 1 1 calc R U . . .
C7 C 0.1685(3) 0.46734(14) 0.74730(17) 0.066(2) Uani 1 1 d G . . . .
C8 C 0.2116(3) 0.47968(16) 0.71990(14) 0.076(3) Uani 1 1 d G . . . .
H8 H 0.216880 0.463664 0.698332 0.091 Uiso 1 1 calc R U . . .
C9 C 0.2468(3) 0.51544(18) 0.72407(16) 0.071(3) Uani 1 1 d G . . . .
H9 H 0.276243 0.523877 0.705347 0.086 Uiso 1 1 calc R U . . .
C10 C 0.2390(3) 0.53887(15) 0.75563(18) 0.079(3) Uani 1 1 d G . . . .
C11 C 0.1960(3) 0.52653(17) 0.78302(14) 0.083(3) Uani 1 1 d G . . . .
H11 H 0.190628 0.542545 0.804593 0.100 Uiso 1 1 calc R U . . .
C12 C 0.1607(3) 0.49077(18) 0.77886(14) 0.071(3) Uani 1 1 d G . . . .
H12 H 0.131264 0.482332 0.797579 0.085 Uiso 1 1 calc R U . . .
C13 C 0.0929(6) 0.4092(3) 0.7850(3) 0.074(3) Uani 1 1 d . . . . .
C14 C 0.0226(5) 0.4104(3) 0.7922(3) 0.074(3) Uani 1 1 d . . . . .
H14 H -0.007229 0.418399 0.773187 0.088 Uiso 1 1 calc R U . . .
C15 C -0.0015(6) 0.3997(3) 0.8277(3) 0.086(3) Uani 1 1 d . . . . .
H15 H -0.047321 0.399109 0.832619 0.103 Uiso 1 1 calc R U . . .
C16 C 0.0454(6) 0.3899(3) 0.8551(3) 0.081(3) Uani 1 1 d . . . . .
C17 C 0.1115(5) 0.3863(3) 0.8486(3) 0.081(3) Uani 1 1 d . . . . .
H17 H 0.141531 0.377449 0.867229 0.097 Uiso 1 1 calc R U . . .
C18 C 0.1317(5) 0.3964(3) 0.8137(3) 0.076(3) Uani 1 1 d . . . . .
H18 H 0.177510 0.394259 0.809062 0.091 Uiso 1 1 calc R U . . .
C19 C 0.6240(5) 0.3100(3) 0.8121(3) 0.068(2) Uani 1 1 d . . . . .
C20 C 0.6511(5) 0.3454(3) 0.8209(3) 0.073(3) Uani 1 1 d . . . . .
H20 H 0.680251 0.357953 0.804118 0.088 Uiso 1 1 calc R U . . .
C21 C 0.6372(5) 0.3648(3) 0.8551(3) 0.084(3) Uani 1 1 d . . . . .
H21 H 0.655193 0.390456 0.861182 0.101 Uiso 1 1 calc R U . . .
C22 C 0.5982(6) 0.3454(3) 0.8778(3) 0.075(3) Uani 1 1 d . . . . .
C23 C 0.5693(6) 0.3123(3) 0.8715(3) 0.083(3) Uani 1 1 d . . . . .
H23 H 0.539237 0.301880 0.889079 0.099 Uiso 1 1 calc R U . . .
C24 C 0.5815(5) 0.2897(3) 0.8375(2) 0.076(3) Uani 1 1 d . . . . .
H24 H 0.562873 0.263838 0.832678 0.091 Uiso 1 1 calc R U . . .
C25 C 0.6968(5) 0.3171(3) 0.7467(2) 0.064(2) Uani 1 1 d . . . . .
C26 C 0.6709(5) 0.3455(3) 0.7211(3) 0.076(3) Uani 1 1 d . . . . .
H26 H 0.626136 0.344250 0.713257 0.091 Uiso 1 1 calc R U . . .
C27 C 0.7125(5) 0.3753(3) 0.7076(3) 0.081(3) Uani 1 1 d . . . . .
H27 H 0.696594 0.394579 0.690248 0.098 Uiso 1 1 calc R U . . .
C28 C 0.7752(5) 0.3765(3) 0.7194(3) 0.078(3) Uani 1 1 d . U . . .
C29 C 0.8025(5) 0.3488(3) 0.7442(3) 0.076(3) Uani 1 1 d . . . . .
H29 H 0.847185 0.351062 0.752017 0.091 Uiso 1 1 calc R U . . .
C30 C 0.7652(5) 0.3195(3) 0.7565(3) 0.074(3) Uani 1 1 d . . . . .
H30 H 0.783938 0.299434 0.772234 0.089 Uiso 1 1 calc R U . . .
C31 C 0.6850(5) 0.2401(3) 0.7827(2) 0.068(2) Uani 1 1 d . . . . .
C32 C 0.7204(5) 0.2367(3) 0.8160(3) 0.080(3) Uani 1 1 d . . . . .
H32 H 0.720975 0.258397 0.833231 0.096 Uiso 1 1 calc R U . . .
C33 C 0.7536(6) 0.2023(3) 0.8233(3) 0.096(4) Uani 1 1 d . . . . .
H33 H 0.777552 0.200505 0.845958 0.115 Uiso 1 1 calc R U . . .
C34 C 0.7547(6) 0.1705(3) 0.8003(3) 0.091(3) Uani 1 1 d . . . . .
C35 C 0.7204(6) 0.1729(3) 0.7678(3) 0.091(3) Uani 1 1 d . . . . .
H35 H 0.721582 0.150517 0.751331 0.109 Uiso 1 1 calc R U . . .
C36 C 0.6837(5) 0.2067(3) 0.7578(3) 0.070(2) Uani 1 1 d . . . . .
H36 H 0.659016 0.207596 0.735334 0.084 Uiso 1 1 calc R U . . .
C37 C 0.2112(5) 0.0604(3) 0.7973(3) 0.075(3) Uani 1 1 d . . . . .
C38 C 0.2259(5) 0.0936(3) 0.8211(3) 0.077(3) Uani 1 1 d . . . . .
H38 H 0.216979 0.120605 0.813703 0.093 Uiso 1 1 calc R U . . .
C39 C 0.2547(6) 0.0846(4) 0.8568(3) 0.091(3) Uani 1 1 d . U . . .
H39 H 0.265326 0.105252 0.874122 0.109 Uiso 1 1 calc R U . . .
C40 C 0.2657(6) 0.0448(4) 0.8644(3) 0.092(3) Uani 1 1 d . U . . .
C41 C 0.2491(6) 0.0126(4) 0.8434(4) 0.108(4) Uani 1 1 d . . . . .
H41 H 0.255081 -0.014365 0.851949 0.130 Uiso 1 1 calc R U . . .
C42 C 0.2215(5) 0.0214(3) 0.8073(3) 0.083(3) Uani 1 1 d . . . . .
H42 H 0.210753 0.000062 0.790762 0.099 Uiso 1 1 calc R U . . .
C43 C 0.1899(5) 0.0279(3) 0.7246(3) 0.066(2) Uani 1 1 d . . . . .
C44 C 0.2483(6) 0.0216(3) 0.7064(3) 0.084(3) Uani 1 1 d . . . . .
H44 H 0.278240 0.043533 0.704560 0.101 Uiso 1 1 calc R U . . .
C45 C 0.2659(5) -0.0152(3) 0.6906(3) 0.071(3) Uani 1 1 d . . . . .
H45 H 0.307329 -0.019171 0.679141 0.085 Uiso 1 1 calc R U . . .
C46 C 0.2204(6) -0.0450(3) 0.6924(3) 0.083(3) Uani 1 1 d . . . . .
C47 C 0.1585(5) -0.0404(3) 0.7084(3) 0.074(3) Uani 1 1 d . . . . .
H47 H 0.126754 -0.061467 0.707860 0.088 Uiso 1 1 calc R U . . .
C48 C 0.1462(5) -0.0046(3) 0.7248(3) 0.079(3) Uani 1 1 d . . . . .
H48 H 0.105434 -0.001276 0.737063 0.095 Uiso 1 1 calc R U . . .
C49 C 0.0926(5) 0.0798(3) 0.7538(3) 0.079(3) Uani 1 1 d . . . . .
C50 C 0.0574(5) 0.0844(3) 0.7870(3) 0.077(3) Uani 1 1 d . . . . .
H50 H 0.081315 0.084404 0.809717 0.092 Uiso 1 1 calc R U . . .
C51 C -0.0117(6) 0.0889(3) 0.7880(3) 0.078(3) Uani 1 1 d . . . . .
H51 H -0.034645 0.091445 0.810625 0.093 Uiso 1 1 calc R U . . .
C52 C -0.0426(6) 0.0895(3) 0.7555(4) 0.091(3) Uani 1 1 d . . . . .
C53 C -0.0096(6) 0.0888(3) 0.7188(4) 0.092(3) Uani 1 1 d . . . . .
H53 H -0.033089 0.090889 0.696003 0.111 Uiso 1 1 calc R U . . .
C54 C 0.0552(5) 0.0850(3) 0.7206(3) 0.078(3) Uani 1 1 d . . . . .
H54 H 0.078548 0.085743 0.698053 0.093 Uiso 1 1 calc R U . . .
C55 C 0.0805(6) 0.4264(3) 0.5259(3) 0.082(3) Uani 1 1 d . U . . .
C56 C 0.0448(6) 0.3975(4) 0.5462(3) 0.092(3) Uani 1 1 d . . . . .
H56 H 0.055611 0.369550 0.545909 0.111 Uiso 1 1 calc R U . . .
C57 C -0.0059(5) 0.4122(4) 0.5663(3) 0.091(3) Uani 1 1 d . . . . .
H57 H -0.029030 0.393839 0.581634 0.109 Uiso 1 1 calc R U . . .
C58 C -0.0256(5) 0.4506(3) 0.5661(3) 0.083(3) Uani 1 1 d . . . . .
C59 C 0.0096(5) 0.4812(4) 0.5480(3) 0.098(4) Uani 1 1 d . . . . .
H59 H -0.001860 0.508976 0.549812 0.118 Uiso 1 1 calc R U . . .
C60 C 0.0630(5) 0.4677(3) 0.5272(3) 0.083(3) Uani 1 1 d . . . . .
H60 H 0.088009 0.486751 0.513547 0.100 Uiso 1 1 calc R U . . .
C61 C 0.1132(5) 0.3935(3) 0.4557(3) 0.071(3) Uani 1 1 d . . . . .
C62 C 0.0497(5) 0.4002(3) 0.4448(3) 0.081(3) Uani 1 1 d . . . . .
H62 H 0.020803 0.413280 0.461436 0.097 Uiso 1 1 calc R U . . .
C63 C 0.0260(6) 0.3889(3) 0.4111(3) 0.085(3) Uani 1 1 d . . . . .
H63 H -0.017741 0.395334 0.403763 0.102 Uiso 1 1 calc R U . . .
C64 C 0.0659(6) 0.3683(3) 0.3884(3) 0.078(3) Uani 1 1 d . . . . .
C65 C 0.1291(6) 0.3582(3) 0.3974(3) 0.080(3) Uani 1 1 d . . . . .
H65 H 0.155705 0.342295 0.381613 0.096 Uiso 1 1 calc R U . . .
C66 C 0.1515(6) 0.3722(3) 0.4301(3) 0.086(3) Uani 1 1 d . . . . .
H66 H 0.196356 0.367282 0.436311 0.103 Uiso 1 1 calc R U . . .
C67 C 0.1940(5) 0.4553(3) 0.4910(3) 0.068(2) Uani 1 1 d . . . . .
C68 C 0.2335(5) 0.4698(3) 0.5165(3) 0.078(3) Uani 1 1 d . . . . .
H68 H 0.241942 0.453105 0.537447 0.093 Uiso 1 1 calc R U . . .
C69 C 0.2652(6) 0.5087(3) 0.5158(3) 0.088(3) Uani 1 1 d . . . . .
H69 H 0.291025 0.519332 0.535585 0.106 Uiso 1 1 calc R U . . .
C70 C 0.2539(6) 0.5280(4) 0.4836(4) 0.094(3) Uani 1 1 d . U . . .
C71 C 0.2132(6) 0.5157(3) 0.4545(3) 0.081(3) Uani 1 1 d . . . . .
H71 H 0.205938 0.532175 0.433374 0.097 Uiso 1 1 calc R U . . .
C72 C 0.1843(6) 0.4788(3) 0.4580(3) 0.086(3) Uani 1 1 d . . . . .
H72 H 0.157457 0.468463 0.438483 0.103 Uiso 1 1 calc R U . . .
C73 C 0.7233(5) 0.3090(3) 0.5544(2) 0.069(3) Uani 1 1 d . . . . .
C74 C 0.7904(5) 0.3035(3) 0.5555(3) 0.079(3) Uani 1 1 d . . . . .
H74 H 0.810833 0.281340 0.543505 0.095 Uiso 1 1 calc R U . . .
C75 C 0.8273(6) 0.3325(4) 0.5754(3) 0.099(4) Uani 1 1 d . . . . .
H75 H 0.873874 0.332754 0.573450 0.119 Uiso 1 1 calc R U . . .
C76 C 0.7984(6) 0.3591(4) 0.5963(3) 0.094(4) Uani 1 1 d . . . . .
C77 C 0.7316(5) 0.3651(4) 0.5944(3) 0.085(3) Uani 1 1 d . . . . .
H77 H 0.711599 0.387256 0.606705 0.103 Uiso 1 1 calc R U . . .
C78 C 0.6964(6) 0.3397(3) 0.5751(2) 0.078(3) Uani 1 1 d . . . . .
H78 H 0.649849 0.342472 0.575382 0.094 Uiso 1 1 calc R U . . .
C79 C 0.7188(5) 0.2285(3) 0.5272(3) 0.076(3) Uani 1 1 d . . . . .
C80 C 0.7611(5) 0.2172(3) 0.4962(3) 0.079(3) Uani 1 1 d . . . . .
H80 H 0.763857 0.233720 0.474791 0.095 Uiso 1 1 calc R U . . .
C81 C 0.7973(5) 0.1811(3) 0.4991(3) 0.083(3) Uani 1 1 d . . . . .
H81 H 0.825240 0.172670 0.479629 0.100 Uiso 1 1 calc R U . . .
C82 C 0.7916(5) 0.1584(3) 0.5304(3) 0.079(3) Uani 1 1 d . U . . .
C83 C 0.7499(5) 0.1684(3) 0.5593(3) 0.084(3) Uani 1 1 d . . . . .
H83 H 0.745792 0.151422 0.580356 0.101 Uiso 1 1 calc R U . . .
C84 C 0.7152(5) 0.2036(3) 0.5561(3) 0.071(3) Uani 1 1 d . . . . .
H84 H 0.686845 0.210896 0.575742 0.086 Uiso 1 1 calc R U . . .
C85 C 0.6748(5) 0.2961(3) 0.4816(3) 0.070(2) Uani 1 1 d . . . . .
C86 C 0.6454(5) 0.2763(3) 0.4519(3) 0.079(3) Uani 1 1 d . . . . .
H86 H 0.625933 0.250480 0.455499 0.095 Uiso 1 1 calc R U . . .
C87 C 0.6442(5) 0.2941(3) 0.4166(3) 0.074(3) Uani 1 1 d . . . . .
H87 H 0.624470 0.280130 0.396348 0.089 Uiso 1 1 calc R U . . .
C88 C 0.6710(5) 0.3310(3) 0.4115(3) 0.081(3) Uani 1 1 d . . . . .
C89 C 0.6975(5) 0.3517(3) 0.4389(3) 0.082(3) Uani 1 1 d . . . . .
H89 H 0.713749 0.378162 0.434400 0.099 Uiso 1 1 calc R U . . .
C90 C 0.7023(5) 0.3353(3) 0.4746(3) 0.082(3) Uani 1 1 d . . . . .
H90 H 0.723578 0.349961 0.493879 0.099 Uiso 1 1 calc R U . . .
C91 C 0.2341(5) 0.0184(3) 0.5350(2) 0.065(2) Uani 1 1 d . . . . .
C92 C 0.1956(5) -0.0161(3) 0.5308(3) 0.071(3) Uani 1 1 d . . . . .
H92 H 0.157138 -0.013618 0.515774 0.085 Uiso 1 1 calc R U . . .
C93 C 0.2074(5) -0.0534(3) 0.5461(3) 0.076(3) Uani 1 1 d . . . . .
H93 H 0.180828 -0.076475 0.541150 0.091 Uiso 1 1 calc R U . . .
C94 C 0.2623(5) -0.0540(3) 0.5696(3) 0.070(3) Uani 1 1 d . . . . .
C95 C 0.3029(5) -0.0206(3) 0.5775(3) 0.075(3) Uani 1 1 d . . . . .
H95 H 0.339743 -0.023191 0.593717 0.090 Uiso 1 1 calc R U . . .
C96 C 0.2875(5) 0.0178(3) 0.5603(3) 0.079(3) Uani 1 1 d . . . . .
H96 H 0.312087 0.041499 0.565879 0.095 Uiso 1 1 calc R U . . .
C97 C 0.1357(5) 0.0650(3) 0.4988(3) 0.066(2) Uani 1 1 d . . . . .
C98 C 0.1091(5) 0.0523(3) 0.4655(3) 0.077(3) Uani 1 1 d . . . . .
H98 H 0.137539 0.044629 0.446055 0.092 Uiso 1 1 calc R U . . .
C99 C 0.0399(6) 0.0506(3) 0.4598(3) 0.090(3) Uani 1 1 d . . . . .
H99 H 0.020133 0.041395 0.437386 0.108 Uiso 1 1 calc R U . . .
C100 C 0.0031(5) 0.0638(3) 0.4902(3) 0.079(3) Uani 1 1 d . . . . .
C101 C 0.0244(6) 0.0783(3) 0.5218(3) 0.090(3) Uani 1 1 d . . . . .
H101 H -0.004074 0.088363 0.540302 0.108 Uiso 1 1 calc R U . . .
C102 C 0.0906(5) 0.0777(3) 0.5256(3) 0.073(3) Uani 1 1 d . . . . .
H102 H 0.108302 0.086603 0.548596 0.087 Uiso 1 1 calc R U . . .
C103 C 0.2637(4) 0.0545(3) 0.4673(2) 0.061(2) Uani 1 1 d . . . . .
C104 C 0.2617(5) 0.0832(3) 0.4380(2) 0.068(2) Uani 1 1 d . . . . .
H104 H 0.234858 0.106593 0.440512 0.081 Uiso 1 1 calc R U . . .
C105 C 0.2979(5) 0.0781(3) 0.4057(3) 0.080(3) Uani 1 1 d . . . . .
H105 H 0.295534 0.097671 0.386500 0.096 Uiso 1 1 calc R U . . .
C106 C 0.3383(6) 0.0433(3) 0.4018(3) 0.085(3) Uani 1 1 d . . . . .
C107 C 0.3416(5) 0.0158(3) 0.4305(3) 0.080(3) Uani 1 1 d . . . . .
H107 H 0.369710 -0.007008 0.428355 0.096 Uiso 1 1 calc R U . . .
C108 C 0.3052(5) 0.0205(3) 0.4623(3) 0.080(3) Uani 1 1 d . . . . .
H108 H 0.307887 0.000484 0.481075 0.096 Uiso 1 1 calc R U . . .
C109 C 0.2122(6) 0.4617(3) 0.6223(3) 0.081(3) Uani 1 1 d . . . . .
C110 C 0.1443(5) 0.4535(3) 0.6251(3) 0.078(3) Uani 1 1 d . . . . .
H110 H 0.129486 0.426225 0.625063 0.093 Uiso 1 1 calc R U . . .
C111 C 0.1007(5) 0.4834(3) 0.6279(3) 0.077(3) Uani 1 1 d . . . . .
H111 H 0.055022 0.477454 0.628972 0.093 Uiso 1 1 calc R U . . .
C112 C 0.1214(6) 0.5217(4) 0.6291(3) 0.085(3) Uani 1 1 d . . . . .
C113 C 0.1853(6) 0.5339(3) 0.6261(3) 0.088(3) Uani 1 1 d . . . . .
H113 H 0.196628 0.561743 0.625897 0.106 Uiso 1 1 calc R U . . .
C114 C 0.2345(5) 0.5032(3) 0.6234(3) 0.075(3) Uani 1 1 d . . . . .
C115 C 0.6825(5) 0.2210(3) 0.6552(3) 0.071(2) Uani 1 1 d . U . . .
C116 C 0.7026(5) 0.2621(3) 0.6508(3) 0.072(2) Uani 1 1 d . U . . .
H116 H 0.670688 0.280183 0.640846 0.087 Uiso 1 1 calc R U . . .
C117 C 0.7603(5) 0.2776(3) 0.6591(3) 0.075(3) Uani 1 1 d . . . . .
H117 H 0.769846 0.305403 0.655240 0.090 Uiso 1 1 calc R U . . .
C118 C 0.8055(6) 0.2517(4) 0.6735(3) 0.086(3) Uani 1 1 d . . . . .
C119 C 0.7922(5) 0.2098(4) 0.6801(3) 0.088(3) Uani 1 1 d . . . . .
H119 H 0.824132 0.192133 0.690802 0.105 Uiso 1 1 calc R U . . .
C120 C 0.7324(5) 0.1972(3) 0.6704(3) 0.082(3) Uani 1 1 d . U . . .
C121 C 0.1048(5) 0.0795(3) 0.6239(3) 0.071(2) Uani 1 1 d . U . . .
C122 C 0.0434(6) 0.0667(3) 0.6241(3) 0.086(3) Uani 1 1 d . U . . .
C123 C 0.0233(6) 0.0257(4) 0.6213(3) 0.096(4) Uani 1 1 d . . . . .
H123 H -0.021200 0.016867 0.620208 0.115 Uiso 1 1 calc R U . . .
C124 C 0.0803(6) -0.0008(3) 0.6203(3) 0.088(3) Uani 1 1 d . . . . .
C125 C 0.1447(5) 0.0120(3) 0.6216(3) 0.081(3) Uani 1 1 d . . . . .
H125 H 0.180076 -0.006823 0.621312 0.097 Uiso 1 1 calc R U . . .
C126 C 0.1558(5) 0.0519(3) 0.6232(2) 0.071(2) Uani 1 1 d . U . . .
H126 H 0.199917 0.061440 0.623846 0.085 Uiso 1 1 calc R U . . .
C127 C 0.3359(4) 0.4092(3) 0.7332(3) 0.066(2) Uani 1 1 d . . . . .
C128 C 0.3304(5) 0.4203(3) 0.7686(3) 0.068(2) Uani 1 1 d . . . . .
C129 C 0.3563(5) 0.4552(3) 0.7832(3) 0.075(3) Uani 1 1 d . . . . .
H129 H 0.347401 0.463300 0.807892 0.090 Uiso 1 1 calc R U . . .
C130 C 0.3943(5) 0.4773(3) 0.7613(3) 0.081(3) Uani 1 1 d . . . . .
C131 C 0.4028(5) 0.4699(3) 0.7244(3) 0.076(3) Uani 1 1 d . . . . .
H131 H 0.427230 0.487770 0.709241 0.091 Uiso 1 1 calc R U . . .
C132 C 0.3727(4) 0.4335(3) 0.7095(3) 0.070(2) Uani 1 1 d . . . . .
H132 H 0.377953 0.426334 0.684299 0.084 Uiso 1 1 calc R U . . .
C133 C 0.4800(5) 0.3645(3) 0.7735(3) 0.069(2) Uani 1 1 d . . . . .
C134 C 0.4688(5) 0.3770(3) 0.8096(3) 0.072(2) Uani 1 1 d . U . . .
C135 C 0.4932(6) 0.4138(3) 0.8241(3) 0.088(3) Uani 1 1 d . . . . .
H135 H 0.484122 0.422615 0.848503 0.105 Uiso 1 1 calc R U . . .
C136 C 0.5302(6) 0.4356(3) 0.8007(3) 0.087(3) Uani 1 1 d . . . . .
C137 C 0.5430(5) 0.4254(4) 0.7630(3) 0.090(3) Uani 1 1 d . . . . .
H137 H 0.566967 0.442359 0.746813 0.109 Uiso 1 1 calc R U . . .
C138 C 0.5168(5) 0.3879(3) 0.7522(3) 0.077(3) Uani 1 1 d . . . . .
H138 H 0.525970 0.378696 0.727900 0.092 Uiso 1 1 calc R U . . .
C139 C 0.5174(5) 0.1739(3) 0.7528(3) 0.071(2) Uani 1 1 d . . . . .
C140 C 0.5245(5) 0.1733(3) 0.7916(3) 0.082(3) Uani 1 1 d . . . . .
C141 C 0.5561(5) 0.1430(3) 0.8101(3) 0.078(3) Uani 1 1 d . . . . .
H141 H 0.562379 0.144040 0.836106 0.093 Uiso 1 1 calc R U . . .
C142 C 0.5785(5) 0.1112(4) 0.7899(4) 0.089(3) Uani 1 1 d . . . . .
C143 C 0.5758(5) 0.1093(3) 0.7506(3) 0.087(3) Uani 1 1 d . . . . .
H143 H 0.594610 0.087515 0.737189 0.104 Uiso 1 1 calc R U . . .
C144 C 0.5446(5) 0.1406(3) 0.7334(3) 0.073(3) Uani 1 1 d . . . . .
H144 H 0.540863 0.140169 0.707168 0.087 Uiso 1 1 calc R U . . .
C145 C 0.3759(6) 0.1128(4) 0.7728(3) 0.096(4) Uani 1 1 d . . . . .
C146 C 0.3918(6) 0.1068(4) 0.8078(3) 0.096(3) Uani 1 1 d . U . . .
C147 C 0.4256(6) 0.0744(4) 0.8222(4) 0.118(5) Uani 1 1 d . U . . .
H147 H 0.440441 0.072567 0.847115 0.142 Uiso 1 1 calc R U . . .
C148 C 0.4354(6) 0.0446(5) 0.7959(3) 0.107(4) Uani 1 1 d . U . . .
C149 C 0.4213(6) 0.0464(3) 0.7592(3) 0.097(4) Uani 1 1 d . . . . .
H149 H 0.433499 0.025381 0.742723 0.116 Uiso 1 1 calc R U . . .
C150 C 0.3874(5) 0.0814(3) 0.7466(3) 0.080(3) Uani 1 1 d . . . . .
H150 H 0.372829 0.083759 0.721684 0.096 Uiso 1 1 calc R U . . .
C151 C 0.0968(5) 0.1926(3) 0.7313(3) 0.070(2) Uani 1 1 d . . . . .
C152 C 0.0790(5) 0.1928(3) 0.7673(3) 0.069(2) Uani 1 1 d . U . . .
C153 C 0.0147(5) 0.1938(3) 0.7790(3) 0.084(3) Uani 1 1 d . . . . .
H153 H 0.003543 0.194149 0.804395 0.101 Uiso 1 1 calc R U . . .
C154 C -0.0323(6) 0.1943(3) 0.7512(3) 0.083(3) Uani 1 1 d . . . . .
C155 C -0.0182(5) 0.1960(3) 0.7140(3) 0.085(3) Uani 1 1 d . . . . .
H155 H -0.052159 0.198232 0.695827 0.102 Uiso 1 1 calc R U . . .
C156 C 0.0470(5) 0.1945(3) 0.7042(3) 0.074(3) Uani 1 1 d . . . . .
H156 H 0.058380 0.194622 0.678793 0.089 Uiso 1 1 calc R U . . .
C157 C 0.0854(5) 0.2984(2) 0.7614(3) 0.066(2) Uani 1 1 d . . . . .
C158 C 0.0729(5) 0.2965(2) 0.7989(2) 0.064(2) Uani 1 1 d . . . . .
C159 C 0.0097(5) 0.2938(3) 0.8128(3) 0.074(3) Uani 1 1 d . . . . .
H159 H 0.000932 0.292256 0.838541 0.088 Uiso 1 1 calc R U . . .
C160 C -0.0401(5) 0.2936(3) 0.7858(3) 0.075(3) Uani 1 1 d . . . . .
C161 C -0.0288(5) 0.2967(3) 0.7502(3) 0.071(3) Uani 1 1 d . . . . .
H161 H -0.065324 0.297508 0.733628 0.086 Uiso 1 1 calc R U . . .
C162 C 0.0309(4) 0.2988(3) 0.7366(3) 0.063(2) Uani 1 1 d . . . . .
H162 H 0.037372 0.300456 0.710626 0.076 Uiso 1 1 calc R U . . .
C163 C 0.3583(5) 0.3941(3) 0.5172(3) 0.066(2) Uani 1 1 d . . . . .
C164 C 0.3553(5) 0.4007(3) 0.4785(3) 0.073(2) Uani 1 1 d . U . . .
C165 C 0.3836(5) 0.4341(3) 0.4628(3) 0.072(3) Uani 1 1 d . . . . .
H165 H 0.380735 0.438149 0.436821 0.086 Uiso 1 1 calc R U . . .
C166 C 0.4150(5) 0.4609(3) 0.4840(3) 0.074(3) Uani 1 1 d . . . . .
C167 C 0.4185(5) 0.4566(3) 0.5205(3) 0.074(3) Uani 1 1 d . . . . .
H167 H 0.441059 0.475968 0.535386 0.088 Uiso 1 1 calc R U . . .
C168 C 0.3885(5) 0.4233(3) 0.5365(3) 0.076(3) Uani 1 1 d . . . . .
H168 H 0.389602 0.421103 0.562642 0.092 Uiso 1 1 calc R U . . .
C169 C 0.5171(5) 0.3485(3) 0.4958(3) 0.072(3) Uani 1 1 d . . . . .
C170 C 0.5157(5) 0.3568(3) 0.4590(3) 0.079(3) Uani 1 1 d . . . . .
C171 C 0.5407(6) 0.3934(4) 0.4441(4) 0.098(4) Uani 1 1 d . . . . .
H171 H 0.536401 0.399733 0.418549 0.117 Uiso 1 1 calc R U . . .
C172 C 0.5703(6) 0.4181(3) 0.4678(4) 0.092(4) Uani 1 1 d . . . . .
C173 C 0.5721(6) 0.4101(4) 0.5043(4) 0.112(5) Uani 1 1 d . . . . .
H173 H 0.595457 0.428844 0.519435 0.134 Uiso 1 1 calc R U . . .
C174 C 0.5442(5) 0.3780(3) 0.5219(4) 0.097(4) Uani 1 1 d . . . . .
H174 H 0.542533 0.375146 0.548053 0.117 Uiso 1 1 calc R U . . .
C175 C 0.5550(5) 0.1662(3) 0.5403(3) 0.070(2) Uani 1 1 d . . . . .
C176 C 0.5802(4) 0.1623(3) 0.5055(2) 0.059(2) Uani 1 1 d . . . . .
C177 C 0.6228(5) 0.1303(3) 0.4956(3) 0.078(3) Uani 1 1 d . . . . .
H177 H 0.639641 0.127862 0.471280 0.094 Uiso 1 1 calc R U . . .
C178 C 0.6384(6) 0.1034(3) 0.5226(3) 0.077(3) Uani 1 1 d . . . . .
C179 C 0.6152(5) 0.1076(3) 0.5582(3) 0.074(3) Uani 1 1 d . . . . .
H179 H 0.629503 0.089423 0.576918 0.089 Uiso 1 1 calc R U . . .
C180 C 0.5718(4) 0.1377(2) 0.5666(3) 0.068(2) Uani 1 1 d . . . . .
H180 H 0.553282 0.139039 0.590532 0.082 Uiso 1 1 calc R U . . .
C181 C 0.4160(5) 0.1119(3) 0.5004(3) 0.076(3) Uani 1 1 d . . . . .
C182 C 0.4397(6) 0.1106(4) 0.4642(4) 0.097(4) Uani 1 1 d . . . . .
C183 C 0.4812(6) 0.0836(4) 0.4505(4) 0.109(5) Uani 1 1 d . . . . .
H183 H 0.493085 0.083154 0.425178 0.131 Uiso 1 1 calc R U . . .
C184 C 0.5054(6) 0.0566(4) 0.4754(4) 0.101(4) Uani 1 1 d . . . . .
C185 C 0.4875(5) 0.0564(3) 0.5121(3) 0.091(4) Uani 1 1 d . . . . .
H185 H 0.508552 0.038279 0.528863 0.109 Uiso 1 1 calc R U . . .
C186 C 0.4397(5) 0.0821(3) 0.5247(3) 0.085(3) Uani 1 1 d . . . . .
H186 H 0.423178 0.079790 0.549070 0.102 Uiso 1 1 calc R U . . .
C187 C 0.1283(5) 0.1810(3) 0.5154(3) 0.076(3) Uani 1 1 d . . . . .
C188 C 0.1218(5) 0.1725(3) 0.4790(3) 0.071(3) Uani 1 1 d . . . . .
C189 C 0.0636(5) 0.1687(3) 0.4610(3) 0.081(3) Uani 1 1 d . . . . .
H189 H 0.061301 0.162157 0.435467 0.097 Uiso 1 1 calc R U . . .
C190 C 0.0075(5) 0.1748(4) 0.4816(3) 0.089(3) Uani 1 1 d . . . . .
C191 C 0.0092(5) 0.1854(4) 0.5170(3) 0.100(4) Uani 1 1 d . . . . .
H191 H -0.030111 0.192139 0.529589 0.120 Uiso 1 1 calc R U . . .
C192 C 0.0708(5) 0.1865(3) 0.5354(3) 0.078(3) Uani 1 1 d . . . . .
H192 H 0.073029 0.190910 0.561351 0.094 Uiso 1 1 calc R U . . .
C193 C 0.1376(5) 0.2777(3) 0.4703(3) 0.076(3) Uani 1 1 d . . . . .
C194 C 0.0739(5) 0.2833(3) 0.4779(3) 0.087(3) Uani 1 1 d . . . . .
C195 C 0.0219(6) 0.2734(3) 0.4540(4) 0.102(4) Uani 1 1 d . . . . .
H195 H -0.022795 0.276532 0.460900 0.122 Uiso 1 1 calc R U . . .
C196 C 0.0391(6) 0.2590(4) 0.4207(4) 0.104(4) Uani 1 1 d . . . . .
C197 C 0.1032(6) 0.2525(4) 0.4105(4) 0.113(4) Uani 1 1 d . . . . .
H197 H 0.113921 0.240692 0.387399 0.136 Uiso 1 1 calc R U . . .
C198 C 0.1495(7) 0.2635(3) 0.4349(3) 0.096(4) Uani 1 1 d . . . . .
H198 H 0.194054 0.261488 0.427498 0.115 Uiso 1 1 calc R U . . .
C199 C 0.8230(8) 0.0513(3) 0.5937(3) 0.128(5) Uani 1 1 d . . . . .
H19A H 0.863085 0.062394 0.582101 0.154 Uiso 1 1 calc R U . . .
H19B H 0.790019 0.045907 0.573933 0.154 Uiso 1 1 calc R U . . .
C200 C 0.8040(5) 0.3332(3) 0.8760(3) 0.099(4) Uani 1 1 d . . . . .
H20A H 0.811490 0.323592 0.850492 0.118 Uiso 1 1 calc R U . . .
H20B H 0.771350 0.355362 0.874418 0.118 Uiso 1 1 calc R U . . .
C201 C 0.2854(5) 0.2966(3) 0.8306(3) 0.083(3) Uani 1 1 d . . . . .
H20C H 0.259236 0.310681 0.811350 0.100 Uiso 1 1 calc R U . . .
H20D H 0.332469 0.302820 0.826565 0.100 Uiso 1 1 calc R U . . .
Cl1 Cl 0.03858(13) 0.32611(7) 0.61999(7) 0.0737(6) Uani 1 1 d . . . . .
Cl2 Cl 0.57903(13) 0.37185(7) 0.64072(7) 0.0743(6) Uani 1 1 d . . . . .
Cl3 Cl 0.36773(13) 0.06114(7) 0.64132(6) 0.0721(6) Uani 1 1 d . . . . .
Cl4 Cl 0.84222(15) 0.00595(9) 0.61738(8) 0.0969(8) Uani 1 1 d . . . . .
Cl5 Cl 0.7917(2) 0.08585(13) 0.62533(11) 0.1583(18) Uani 1 1 d . . . . .
Cl6 Cl 0.87268(18) 0.35256(12) 0.89115(10) 0.1243(12) Uani 1 1 d . . . . .
Cl7 Cl 0.77099(19) 0.29701(12) 0.89828(10) 0.1228(12) Uani 1 1 d . . . . .
Cl8 Cl 0.27322(16) 0.24474(9) 0.82663(8) 0.0990(9) Uani 1 1 d . . . . .
Cl9 Cl 0.26213(15) 0.31449(9) 0.87495(8) 0.0952(8) Uani 1 1 d . . . . .
F1 F -0.1192(3) 0.45726(15) 0.65653(14) 0.0737(14) Uani 1 1 d . . . . .
F2 F 0.2717(3) 0.57378(16) 0.75960(16) 0.0910(18) Uani 1 1 d . . . . .
F3 F 0.0177(3) 0.3818(2) 0.88968(16) 0.098(2) Uani 1 1 d . . . . .
F4 F 0.5837(3) 0.36710(19) 0.91109(15) 0.0914(18) Uani 1 1 d . . . . .
F5 F 0.8151(3) 0.40734(17) 0.70534(17) 0.0879(17) Uani 1 1 d . U . . .
F6 F 0.7925(3) 0.13826(18) 0.80968(19) 0.103(2) Uani 1 1 d . . . . .
F7 F 0.2904(3) 0.0355(2) 0.89786(18) 0.115(2) Uani 1 1 d . . . . .
F8 F 0.2344(3) -0.08183(16) 0.67507(16) 0.0832(16) Uani 1 1 d . . . . .
F9 F -0.1086(3) 0.09691(18) 0.75534(19) 0.0971(19) Uani 1 1 d . . . . .
F10 F -0.0777(3) 0.46469(19) 0.58747(18) 0.099(2) Uani 1 1 d . . . . .
F11 F 0.0363(3) 0.35318(19) 0.35547(16) 0.101(2) Uani 1 1 d . . . . .
F12 F 0.2823(3) 0.56730(18) 0.4803(2) 0.106(2) Uani 1 1 d . U . . .
F13 F 0.8372(3) 0.3884(2) 0.61439(18) 0.106(2) Uani 1 1 d . . . . .
F14 F 0.8336(3) 0.12436(18) 0.53421(17) 0.0955(18) Uani 1 1 d . U . . .
F15 F 0.6647(3) 0.34796(17) 0.37790(16) 0.0894(17) Uani 1 1 d . . . . .
F16 F 0.2794(3) -0.08999(16) 0.58682(15) 0.0831(16) Uani 1 1 d . . . . .
F17 F -0.0640(3) 0.0624(2) 0.48309(19) 0.104(2) Uani 1 1 d . . . . .
F18 F 0.3732(3) 0.04008(17) 0.37217(16) 0.0893(17) Uani 1 1 d . . . . .
F19 F 0.2972(3) 0.51024(15) 0.61755(18) 0.0919(18) Uani 1 1 d . . . . .
F20 F 0.0791(3) 0.55410(18) 0.63271(17) 0.101(2) Uani 1 1 d . . . . .
F21 F 0.7198(3) 0.15840(19) 0.6763(2) 0.103(2) Uani 1 1 d . U . . .
F22 F 0.8659(3) 0.26646(19) 0.68425(18) 0.100(2) Uani 1 1 d . . . . .
F23 F -0.0095(3) 0.09452(18) 0.62430(18) 0.0954(18) Uani 1 1 d . U . . .
F24 F 0.0672(3) -0.04084(17) 0.61667(16) 0.0910(18) Uani 1 1 d . . . . .
F25 F 0.2959(3) 0.39541(15) 0.79262(14) 0.0735(14) Uani 1 1 d . . . . .
F26 F 0.4194(3) 0.51337(16) 0.77124(18) 0.099(2) Uani 1 1 d . . . . .
F27 F 0.4330(3) 0.35472(17) 0.83199(14) 0.0817(15) Uani 1 1 d . U . . .
F28 F 0.5602(3) 0.47135(17) 0.81237(17) 0.0931(18) Uani 1 1 d . . . . .
F29 F 0.5022(3) 0.20476(17) 0.81185(14) 0.0799(15) Uani 1 1 d . . . . .
F30 F 0.6066(3) 0.08011(19) 0.80404(19) 0.109(2) Uani 1 1 d . . . . .
F31 F 0.3797(3) 0.1388(2) 0.83160(16) 0.0932(18) Uani 1 1 d . U . . .
F32 F 0.4638(4) 0.0062(2) 0.8064(2) 0.127(3) Uani 1 1 d . U . . .
F33 F 0.1271(3) 0.19185(18) 0.79413(15) 0.0870(16) Uani 1 1 d . U . . .
F34 F -0.0969(3) 0.19677(18) 0.76366(17) 0.0933(18) Uani 1 1 d . . . . .
F35 F 0.1239(3) 0.29353(15) 0.82285(14) 0.0742(14) Uani 1 1 d . . . . .
F36 F -0.1038(3) 0.29228(18) 0.79892(17) 0.0920(18) Uani 1 1 d . . . . .
F37 F 0.3230(3) 0.37376(19) 0.45811(15) 0.0899(17) Uani 1 1 d . U . . .
F38 F 0.4406(3) 0.49421(17) 0.46725(16) 0.0914(18) Uani 1 1 d . . . . .
F39 F 0.4866(3) 0.3328(2) 0.43773(18) 0.104(2) Uani 1 1 d . . . . .
F40 F 0.5987(3) 0.4508(2) 0.4510(2) 0.122(3) Uani 1 1 d . . . . .
F41 F 0.5640(3) 0.18900(15) 0.47957(14) 0.0735(14) Uani 1 1 d . . . . .
F42 F 0.6827(3) 0.07531(17) 0.51625(15) 0.0862(17) Uani 1 1 d . . . . .
F43 F 0.4135(3) 0.1368(2) 0.44018(17) 0.099(2) Uani 1 1 d . . . . .
F44 F 0.5557(4) 0.02691(19) 0.4650(2) 0.128(3) Uani 1 1 d . . . . .
F45 F 0.1771(3) 0.16662(16) 0.46047(14) 0.0768(15) Uani 1 1 d . . . . .
F46 F -0.0521(3) 0.1718(2) 0.46353(18) 0.112(2) Uani 1 1 d . . . . .
F47 F 0.0551(3) 0.2999(2) 0.50919(19) 0.106(2) Uani 1 1 d . . . . .
F48 F -0.0081(4) 0.2512(2) 0.3940(2) 0.142(3) Uani 1 1 d . . . . .
P1 P 0.12568(13) 0.42001(7) 0.74051(7) 0.0643(6) Uani 1 1 d . . . . .
P2 P 0.63699(13) 0.28404(7) 0.76885(7) 0.0669(6) Uani 1 1 d . . . . .
P3 P 0.17902(13) 0.07406(7) 0.75062(7) 0.0671(6) Uani 1 1 d . . . . .
P4 P 0.14966(13) 0.40823(8) 0.49891(7) 0.0700(6) Uani 1 1 d . U . . .
P5 P 0.67131(12) 0.27467(7) 0.52705(7) 0.0658(6) Uani 1 1 d . . . . .
P6 P 0.22266(13) 0.06440(7) 0.50991(7) 0.0629(6) Uani 1 1 d . . . . .
S1 S 0.27565(12) 0.42404(7) 0.62098(7) 0.0683(6) Uani 1 1 d . . . . .
S2 S 0.60531(12) 0.20056(7) 0.64737(6) 0.0649(5) Uani 1 1 d . . . . .
S3 S 0.11659(13) 0.13499(7) 0.62537(7) 0.0696(6) Uani 1 1 d . . . . .
S4 S 0.29713(12) 0.36286(6) 0.71641(6) 0.0639(5) Uani 1 1 d . . . . .
S5 S 0.45458(12) 0.31431(7) 0.76073(6) 0.0675(6) Uani 1 1 d . . . . .
S6 S 0.47762(12) 0.21670(7) 0.73206(6) 0.0631(5) Uani 1 1 d . . . . .
S7 S 0.32206(12) 0.15561(7) 0.75892(6) 0.0682(6) Uani 1 1 d . . . . .
S8 S 0.18184(11) 0.19217(7) 0.71860(6) 0.0613(5) Uani 1 1 d . . . . .
S9 S 0.16898(11) 0.30560(7) 0.74747(6) 0.0628(5) Uani 1 1 d . . . . .
S10 S 0.31829(12) 0.35209(6) 0.53633(6) 0.0634(5) Uani 1 1 d . . . . .
S11 S 0.48627(12) 0.30217(7) 0.51326(6) 0.0649(5) Uani 1 1 d . . . . .
S12 S 0.50540(12) 0.20931(6) 0.55184(6) 0.0624(5) Uani 1 1 d . . . . .
S13 S 0.35630(12) 0.14727(7) 0.51284(6) 0.0646(6) Uani 1 1 d . . . . .
S14 S 0.20629(12) 0.18517(7) 0.53768(6) 0.0657(6) Uani 1 1 d . . . . .
S15 S 0.19905(13) 0.29353(7) 0.50046(7) 0.0709(6) Uani 1 1 d . . . . .
Cu1 Cu 0.41850(7) 0.12754(4) 0.64082(3) 0.0629(3) Uani 1 1 d . . . . .
Cu2 Cu 0.42087(6) 0.19650(3) 0.67506(3) 0.0567(3) Uani 1 1 d . . . . .
Cu3 Cu 0.36834(6) 0.33082(4) 0.59425(3) 0.0570(3) Uani 1 1 d . . . . .
Cu4 Cu 0.21253(6) 0.15162(4) 0.59492(3) 0.0601(3) Uani 1 1 d . . . . .
Cu5 Cu 0.10970(6) 0.26791(4) 0.62264(3) 0.0618(3) Uani 1 1 d . . . . .
Cu6 Cu 0.20707(6) 0.23035(4) 0.59111(3) 0.0586(3) Uani 1 1 d . . . . .
Cu7 Cu 0.35968(6) 0.33353(3) 0.66616(3) 0.0577(3) Uani 1 1 d . . . . .
Cu8 Cu 0.43243(6) 0.19380(3) 0.60337(3) 0.0571(3) Uani 1 1 d . . . . .
Cu9 Cu 0.54485(6) 0.30608(4) 0.64118(3) 0.0598(3) Uani 1 1 d . . . . .
Cu10 Cu 0.33750(6) 0.25061(3) 0.58108(3) 0.0563(3) Uani 1 1 d . . . . .
Cu11 Cu 0.48122(6) 0.30889(4) 0.57904(3) 0.0587(3) Uani 1 1 d . . . . .
Cu12 Cu 0.39736(6) 0.20685(4) 0.53202(3) 0.0608(3) Uani 1 1 d . . . . .
Cu13 Cu 0.23318(6) 0.25115(4) 0.73473(3) 0.0593(3) Uani 1 1 d . . . . .
Cu14 Cu 0.37830(6) 0.29466(4) 0.52637(3) 0.0620(3) Uani 1 1 d . . . . .
Cu15 Cu 0.26211(7) 0.24303(4) 0.52251(4) 0.0709(4) Uani 1 1 d . . . . .
Cu16 Cu 0.54173(6) 0.27505(4) 0.74083(3) 0.0599(3) Uani 1 1 d . . . . .
Cu17 Cu 0.24633(6) 0.36983(3) 0.65835(3) 0.0593(3) Uani 1 1 d . . . . .
Cu18 Cu 0.46187(6) 0.36455(4) 0.63375(3) 0.0613(3) Uani 1 1 d . . . . .
Cu19 Cu 0.53987(6) 0.23864(4) 0.60765(3) 0.0576(3) Uani 1 1 d . . . . .
Cu20 Cu 0.25947(6) 0.12116(4) 0.53460(3) 0.0615(3) Uani 1 1 d . . . . .
Cu21 Cu 0.35280(6) 0.30589(4) 0.73618(3) 0.0606(3) Uani 1 1 d . . . . .
Cu22 Cu 0.29448(6) 0.11252(4) 0.63512(3) 0.0600(3) Uani 1 1 d . . . . .
Cu23 Cu 0.52762(6) 0.23963(4) 0.67765(3) 0.0581(3) Uani 1 1 d . . . . .
Cu24 Cu 0.46653(6) 0.31329(4) 0.69496(3) 0.0591(3) Uani 1 1 d . . . . .
Cu25 Cu 0.30612(6) 0.19818(4) 0.63295(3) 0.0563(3) Uani 1 1 d . . . . .
Cu26 Cu 0.36595(6) 0.21560(4) 0.74120(3) 0.0620(3) Uani 1 1 d . . . . .
Cu27 Cu 0.20427(7) 0.35768(4) 0.52254(4) 0.0639(3) Uani 1 1 d . . . . .
Cu28 Cu 0.17125(6) 0.30366(4) 0.68169(3) 0.0581(3) Uani 1 1 d . . . . .
Cu29 Cu 0.14816(6) 0.34212(3) 0.62099(3) 0.0586(3) Uani 1 1 d . . . . .
Cu30 Cu 0.19789(6) 0.23299(3) 0.66324(3) 0.0571(3) Uani 1 1 d . . . . .
Cu31 Cu 0.18416(6) 0.36833(4) 0.72089(4) 0.0610(3) Uani 1 1 d . . . . .
Cu32 Cu 0.56853(6) 0.26840(4) 0.54398(3) 0.0607(3) Uani 1 1 d . . . . .
Cu33 Cu 0.17928(6) 0.29758(4) 0.56522(3) 0.0611(3) Uani 1 1 d . . . . .
Cu34 Cu 0.25161(6) 0.36624(4) 0.58809(3) 0.0598(3) Uani 1 1 d . . . . .
Cu35 Cu 0.41980(6) 0.26763(3) 0.63611(3) 0.0559(3) Uani 1 1 d . . . . .
Cu36 Cu 0.32342(6) 0.25507(3) 0.68346(3) 0.0561(3) Uani 1 1 d . . . . .
Cu37 Cu 0.20288(6) 0.15362(4) 0.66502(3) 0.0591(3) Uani 1 1 d . . . . .
Cu38 Cu 0.34921(6) 0.14555(4) 0.57882(3) 0.0591(3) Uani 1 1 d . . . . .
Cu39 Cu 0.22983(6) 0.12877(4) 0.73057(3) 0.0605(3) Uani 1 1 d . . . . .
Cu40 Cu 0.26517(6) 0.29316(3) 0.62717(3) 0.0561(3) Uani 1 1 d . . . . .
Cu41 Cu 0.33144(6) 0.15043(4) 0.69390(3) 0.0592(3) Uani 1 1 d . . . . .
 
loop_
 _atom_site_aniso_label
 _atom_site_aniso_U_11
 _atom_site_aniso_U_22
 _atom_site_aniso_U_33
 _atom_site_aniso_U_23
 _atom_site_aniso_U_13
 _atom_site_aniso_U_12
C1 0.068(5) 0.049(5) 0.061(5) -0.007(4) 0.015(4) 0.011(4)
C2 0.076(6) 0.055(6) 0.087(7) 0.001(5) -0.006(5) 0.002(5)
C3 0.073(6) 0.063(6) 0.065(6) -0.018(4) 0.011(4) -0.009(5)
C4 0.073(6) 0.057(5) 0.072(6) 0.010(4) 0.004(5) 0.002(5)
C5 0.089(7) 0.074(7) 0.075(7) -0.005(5) 0.006(5) 0.017(6)
C6 0.087(7) 0.056(5) 0.065(6) 0.001(4) 0.013(5) 0.016(5)
C7 0.077(6) 0.054(5) 0.067(6) -0.001(4) 0.007(5) 0.004(4)
C8 0.083(7) 0.064(6) 0.081(7) -0.005(5) 0.021(5) 0.006(5)
C9 0.072(6) 0.059(6) 0.083(7) -0.002(5) -0.008(5) -0.010(5)
C10 0.101(8) 0.070(7) 0.067(7) 0.013(5) -0.025(6) -0.016(6)
C11 0.103(8) 0.073(7) 0.074(7) -0.016(5) -0.018(6) 0.003(6)
C12 0.080(6) 0.051(5) 0.082(7) -0.002(4) 0.008(5) 0.007(5)
C13 0.104(8) 0.054(5) 0.064(6) 0.010(4) 0.009(5) 0.005(5)
C14 0.077(6) 0.074(6) 0.070(6) 0.008(5) 0.016(5) 0.018(5)
C15 0.082(7) 0.102(8) 0.075(7) 0.009(6) 0.014(5) 0.031(6)
C16 0.097(8) 0.092(8) 0.054(6) 0.020(5) 0.009(5) 0.002(6)
C17 0.084(7) 0.100(8) 0.058(6) 0.007(5) 0.002(5) -0.018(6)
C18 0.077(6) 0.090(7) 0.060(6) -0.007(5) 0.003(5) 0.020(6)
C19 0.082(6) 0.055(5) 0.068(6) -0.004(4) 0.010(5) 0.009(5)
C20 0.075(6) 0.067(6) 0.077(7) -0.015(5) 0.000(5) 0.000(5)
C21 0.088(7) 0.087(8) 0.078(7) -0.030(6) -0.007(6) 0.006(6)
C22 0.103(8) 0.072(7) 0.052(6) -0.011(5) -0.002(5) 0.012(6)
C23 0.103(8) 0.090(8) 0.055(6) -0.017(5) 0.000(5) 0.025(6)
C24 0.086(7) 0.087(7) 0.054(6) -0.006(5) 0.003(5) 0.023(6)
C25 0.071(6) 0.057(5) 0.063(6) -0.011(4) -0.003(4) 0.009(4)
C26 0.095(7) 0.059(6) 0.073(7) 0.000(5) 0.008(5) -0.013(5)
C27 0.062(6) 0.102(8) 0.080(7) 0.013(6) 0.021(5) -0.012(6)
C28 0.070(6) 0.085(7) 0.078(7) 0.005(5) 0.017(5) -0.015(5)
C29 0.063(6) 0.060(6) 0.104(8) -0.009(5) 0.018(5) -0.015(5)
C30 0.059(5) 0.081(7) 0.081(7) -0.018(5) 0.009(5) -0.002(5)
C31 0.083(6) 0.066(6) 0.057(5) -0.014(4) 0.002(5) 0.007(5)
C32 0.082(7) 0.076(7) 0.081(7) -0.012(5) -0.015(5) 0.021(6)
C33 0.117(9) 0.082(8) 0.087(8) -0.012(6) -0.002(7) 0.026(7)
C34 0.113(9) 0.070(7) 0.090(8) -0.011(6) -0.020(7) 0.003(7)
C35 0.096(8) 0.080(7) 0.098(9) -0.012(6) 0.017(7) 0.022(6)
C36 0.080(6) 0.056(6) 0.075(6) -0.012(4) 0.005(5) -0.007(5)
C37 0.071(6) 0.093(7) 0.062(6) 0.013(5) 0.002(5) -0.028(5)
C38 0.072(6) 0.083(7) 0.077(7) -0.006(5) 0.006(5) -0.005(5)
C39 0.101(8) 0.111(7) 0.060(7) -0.002(6) 0.008(6) -0.013(7)
C40 0.101(8) 0.124(8) 0.051(6) 0.019(6) -0.001(6) -0.005(8)
C41 0.119(10) 0.110(10) 0.096(10) 0.032(8) 0.004(8) -0.014(8)
C42 0.092(7) 0.075(7) 0.081(7) 0.027(5) -0.015(6) -0.024(6)
C43 0.074(6) 0.056(5) 0.069(6) -0.002(4) 0.016(5) -0.019(5)
C44 0.111(9) 0.061(6) 0.081(7) 0.020(5) 0.016(6) -0.010(6)
C45 0.065(6) 0.055(6) 0.094(7) 0.012(5) 0.010(5) 0.016(5)
C46 0.105(8) 0.055(6) 0.088(8) -0.005(5) 0.023(6) -0.004(6)
C47 0.080(7) 0.056(6) 0.086(7) 0.002(5) 0.011(5) 0.005(5)
C48 0.092(7) 0.071(7) 0.074(7) 0.016(5) 0.008(5) -0.007(6)
C49 0.083(7) 0.073(7) 0.082(7) -0.004(5) 0.017(6) 0.011(5)
C50 0.082(7) 0.067(6) 0.082(7) -0.017(5) 0.029(5) -0.018(5)
C51 0.094(8) 0.074(7) 0.066(7) -0.002(5) 0.006(6) -0.010(6)
C52 0.074(7) 0.064(7) 0.134(11) 0.004(6) 0.005(7) -0.009(6)
C53 0.078(7) 0.088(8) 0.110(10) -0.016(6) -0.004(7) -0.003(6)
C54 0.053(5) 0.101(8) 0.079(7) 0.019(6) 0.001(5) -0.002(5)
C55 0.108(7) 0.077(7) 0.062(6) 0.007(5) 0.023(5) 0.008(6)
C56 0.106(9) 0.109(9) 0.063(7) 0.017(6) -0.001(6) 0.020(7)
C57 0.087(8) 0.097(9) 0.089(8) 0.016(6) 0.024(6) 0.018(6)
C58 0.084(7) 0.084(7) 0.081(7) 0.021(6) 0.008(6) 0.032(6)
C59 0.085(8) 0.145(11) 0.066(7) 0.027(7) 0.015(6) 0.034(7)
C60 0.098(8) 0.089(8) 0.062(6) -0.014(5) -0.007(6) 0.023(6)
C61 0.085(7) 0.070(6) 0.059(6) 0.008(4) -0.006(5) 0.017(5)
C62 0.064(6) 0.086(7) 0.093(8) 0.023(6) -0.007(5) 0.016(5)
C63 0.090(8) 0.089(8) 0.076(7) -0.003(6) -0.023(6) -0.029(6)
C64 0.088(7) 0.064(6) 0.080(7) 0.011(5) -0.013(6) -0.009(6)
C65 0.098(8) 0.082(7) 0.060(6) 0.010(5) 0.016(5) -0.001(6)
C66 0.089(8) 0.107(9) 0.063(7) 0.021(6) 0.009(5) 0.000(6)
C67 0.069(6) 0.072(6) 0.065(6) 0.009(5) 0.014(5) -0.004(5)
C68 0.072(6) 0.047(5) 0.114(9) 0.011(5) 0.011(6) 0.007(5)
C69 0.099(8) 0.089(8) 0.075(7) 0.012(6) 0.003(6) 0.005(6)
C70 0.082(8) 0.077(5) 0.123(10) 0.020(7) 0.025(7) 0.017(5)
C71 0.096(8) 0.066(7) 0.080(7) 0.007(5) 0.021(6) 0.002(6)
C72 0.106(9) 0.069(7) 0.083(7) 0.011(5) 0.022(6) 0.019(6)
C73 0.067(5) 0.094(7) 0.048(5) -0.008(5) 0.003(4) -0.025(5)
C74 0.062(6) 0.100(8) 0.077(7) -0.010(6) 0.004(5) -0.013(6)
C75 0.094(9) 0.123(10) 0.080(8) -0.014(7) 0.013(6) -0.017(8)
C76 0.081(7) 0.110(9) 0.089(8) -0.027(7) -0.024(6) -0.003(7)
C77 0.087(7) 0.100(8) 0.069(7) -0.006(6) 0.008(6) -0.016(6)
C78 0.105(8) 0.067(6) 0.063(6) -0.009(5) 0.026(5) -0.032(6)
C79 0.085(7) 0.066(6) 0.076(7) -0.005(5) -0.003(5) -0.002(5)
C80 0.067(6) 0.090(7) 0.080(7) -0.017(5) 0.010(5) 0.010(5)
C81 0.086(7) 0.089(8) 0.076(7) 0.002(5) 0.015(6) 0.017(6)
C82 0.089(7) 0.073(6) 0.077(7) 0.000(5) 0.015(5) 0.011(4)
C83 0.079(7) 0.099(8) 0.075(7) -0.010(6) 0.004(5) 0.018(6)
C84 0.071(6) 0.079(7) 0.065(6) -0.004(5) -0.007(5) -0.018(5)
C85 0.079(6) 0.068(6) 0.061(6) -0.012(4) 0.008(5) 0.000(5)
C86 0.077(6) 0.082(7) 0.078(7) 0.005(5) 0.004(5) 0.000(5)
C87 0.082(6) 0.080(7) 0.060(6) -0.012(5) 0.002(5) 0.001(5)
C88 0.091(7) 0.079(7) 0.072(7) 0.004(5) -0.003(6) -0.015(6)
C89 0.080(7) 0.095(8) 0.073(7) 0.020(6) 0.024(5) -0.027(6)
C90 0.105(8) 0.071(7) 0.071(7) 0.004(5) -0.009(6) -0.039(6)
C91 0.074(6) 0.070(6) 0.050(5) 0.004(4) 0.010(4) -0.002(5)
C92 0.076(6) 0.059(6) 0.077(7) 0.016(5) -0.007(5) 0.007(5)
C93 0.087(7) 0.069(6) 0.073(7) 0.014(5) 0.009(5) 0.013(5)
C94 0.068(6) 0.063(6) 0.081(7) 0.013(5) 0.022(5) 0.012(5)
C95 0.071(6) 0.073(6) 0.080(7) 0.019(5) 0.001(5) 0.004(5)
C96 0.090(7) 0.076(7) 0.070(7) 0.005(5) 0.021(5) 0.021(6)
C97 0.067(6) 0.054(5) 0.077(6) 0.007(4) -0.017(5) 0.012(4)
C98 0.072(6) 0.086(7) 0.073(7) -0.002(5) 0.006(5) -0.018(5)
C99 0.101(9) 0.082(8) 0.086(8) -0.004(6) -0.033(7) -0.014(6)
C100 0.075(7) 0.072(7) 0.090(8) 0.001(5) -0.013(6) -0.016(5)
C101 0.087(8) 0.101(8) 0.083(8) -0.018(6) 0.008(6) -0.034(7)
C102 0.061(6) 0.068(6) 0.089(7) -0.006(5) 0.018(5) -0.002(5)
C103 0.068(5) 0.054(5) 0.061(6) 0.007(4) 0.013(4) 0.013(4)
C104 0.076(6) 0.060(6) 0.067(6) -0.010(4) 0.005(5) 0.020(5)
C105 0.096(8) 0.079(7) 0.064(6) 0.011(5) 0.003(5) -0.009(6)
C106 0.106(8) 0.077(7) 0.073(7) 0.007(5) 0.031(6) 0.019(6)
C107 0.096(8) 0.056(6) 0.090(7) -0.011(5) 0.034(6) 0.003(5)
C108 0.104(8) 0.066(6) 0.069(7) -0.008(5) 0.021(6) -0.007(6)
C109 0.121(9) 0.063(6) 0.058(6) 0.004(4) 0.003(6) 0.026(6)
C110 0.090(7) 0.081(7) 0.061(6) 0.003(5) 0.014(5) 0.018(6)
C111 0.088(7) 0.085(7) 0.059(6) 0.015(5) 0.009(5) 0.009(6)
C112 0.082(7) 0.088(8) 0.085(8) 0.017(6) 0.019(6) 0.029(6)
C113 0.115(10) 0.076(7) 0.074(7) 0.005(5) 0.025(6) 0.023(6)
C114 0.073(6) 0.061(6) 0.091(7) -0.004(5) -0.001(5) 0.018(5)
C115 0.068(5) 0.069(4) 0.077(6) -0.002(4) -0.006(4) 0.002(3)
C116 0.074(6) 0.077(4) 0.065(6) -0.002(4) 0.007(5) -0.013(4)
C117 0.087(7) 0.080(7) 0.058(6) -0.006(5) 0.025(5) 0.004(6)
C118 0.107(9) 0.084(8) 0.068(7) -0.017(5) 0.000(6) -0.020(7)
C119 0.077(7) 0.100(9) 0.087(8) 0.002(6) -0.018(6) -0.009(6)
C120 0.061(5) 0.082(4) 0.102(8) -0.021(5) -0.005(5) 0.019(4)
C121 0.096(7) 0.059(5) 0.059(6) -0.010(4) -0.003(5) -0.017(4)
C122 0.093(7) 0.076(7) 0.089(8) -0.013(6) 0.019(6) -0.024(4)
C123 0.098(9) 0.089(8) 0.101(9) 0.005(7) 0.021(7) -0.021(7)
C124 0.119(10) 0.074(7) 0.069(7) 0.013(5) 0.002(6) -0.034(7)
C125 0.091(7) 0.093(8) 0.059(6) -0.017(5) 0.021(5) -0.011(6)
C126 0.098(7) 0.049(5) 0.066(6) -0.009(4) 0.007(5) -0.020(4)
C127 0.065(5) 0.060(6) 0.074(6) 0.000(4) -0.011(5) 0.006(4)
C128 0.080(6) 0.059(6) 0.065(6) -0.005(4) -0.016(5) 0.009(5)
C129 0.066(6) 0.061(6) 0.098(8) -0.006(5) -0.020(5) -0.003(5)
C130 0.089(7) 0.059(6) 0.094(8) -0.022(5) -0.039(6) 0.009(5)
C131 0.064(6) 0.062(6) 0.101(8) -0.010(5) -0.008(5) 0.020(5)
C132 0.070(6) 0.051(5) 0.088(7) -0.015(5) 0.000(5) 0.002(4)
C133 0.067(6) 0.069(6) 0.070(6) -0.021(5) -0.002(5) 0.000(5)
C134 0.080(6) 0.072(6) 0.065(6) -0.020(4) -0.001(4) 0.003(5)
C135 0.097(8) 0.089(8) 0.077(8) -0.021(6) -0.011(6) -0.026(6)
C136 0.078(7) 0.081(8) 0.101(9) -0.026(6) -0.024(6) 0.011(6)
C137 0.074(7) 0.093(8) 0.104(9) -0.012(6) -0.012(6) 0.020(6)
C138 0.090(7) 0.059(6) 0.081(7) -0.009(5) -0.006(6) 0.005(5)
C139 0.080(6) 0.064(6) 0.068(6) 0.007(4) -0.001(5) 0.012(5)
C140 0.092(8) 0.071(7) 0.082(7) 0.013(5) 0.015(6) 0.021(6)
C141 0.076(6) 0.085(7) 0.072(7) 0.027(5) -0.014(5) -0.011(6)
C142 0.062(6) 0.090(8) 0.117(10) 0.033(7) -0.016(6) 0.016(6)
C143 0.076(7) 0.059(6) 0.125(10) -0.005(6) -0.009(6) 0.015(5)
C144 0.088(7) 0.050(5) 0.079(7) 0.006(4) -0.002(5) -0.001(5)
C145 0.079(7) 0.104(9) 0.104(9) 0.028(7) 0.035(6) 0.011(6)
C146 0.104(9) 0.099(8) 0.083(8) 0.009(5) -0.015(7) -0.002(7)
C147 0.100(9) 0.130(11) 0.124(11) 0.039(7) 0.019(8) 0.045(9)
C148 0.087(8) 0.159(9) 0.075(7) 0.040(6) -0.021(6) 0.041(8)
C149 0.112(9) 0.078(8) 0.102(9) -0.011(6) 0.027(7) 0.009(7)
C150 0.085(7) 0.065(6) 0.090(8) 0.002(5) 0.011(6) 0.031(6)
C151 0.065(6) 0.068(6) 0.078(7) 0.010(5) 0.000(5) -0.012(5)
C152 0.078(6) 0.057(5) 0.072(6) 0.011(4) 0.022(3) 0.006(5)
C153 0.068(6) 0.077(7) 0.107(9) 0.016(6) 0.018(6) 0.026(6)
C154 0.080(7) 0.061(6) 0.109(9) 0.004(6) 0.012(6) -0.001(5)
C155 0.068(6) 0.074(7) 0.115(9) -0.011(6) 0.013(6) -0.002(5)
C156 0.065(6) 0.071(6) 0.088(7) -0.001(5) 0.012(5) -0.009(5)
C157 0.060(5) 0.047(5) 0.093(7) 0.000(4) 0.015(5) -0.005(4)
C158 0.088(7) 0.049(5) 0.056(5) -0.001(4) 0.001(5) -0.010(5)
C159 0.081(7) 0.065(6) 0.075(7) 0.013(5) 0.022(5) -0.003(5)
C160 0.072(6) 0.074(7) 0.078(7) 0.008(5) 0.005(5) -0.019(5)
C161 0.070(6) 0.062(6) 0.082(7) -0.021(5) -0.001(5) -0.012(5)
C162 0.054(5) 0.064(6) 0.072(6) -0.007(4) -0.001(4) 0.009(4)
C163 0.079(6) 0.045(5) 0.074(6) 0.008(4) -0.001(5) -0.015(5)
C164 0.079(6) 0.066(6) 0.076(7) 0.009(4) 0.016(5) -0.003(4)
C165 0.079(6) 0.071(6) 0.065(6) 0.011(5) 0.003(5) -0.003(5)
C166 0.073(6) 0.068(6) 0.083(7) 0.021(5) 0.021(5) 0.005(5)
C167 0.075(6) 0.059(6) 0.087(7) 0.001(5) -0.003(5) -0.019(5)
C168 0.074(6) 0.076(7) 0.079(7) 0.026(5) 0.009(5) -0.009(5)
C169 0.069(6) 0.063(6) 0.083(7) 0.017(5) 0.014(5) -0.001(5)
C170 0.079(7) 0.076(7) 0.084(8) 0.015(5) 0.017(6) -0.009(6)
C171 0.096(9) 0.086(8) 0.112(10) 0.046(7) 0.020(7) 0.016(7)
C172 0.092(8) 0.053(6) 0.133(12) 0.010(6) 0.012(8) -0.012(6)
C173 0.103(10) 0.075(8) 0.157(13) 0.008(8) 0.055(9) -0.004(7)
C174 0.076(7) 0.031(5) 0.185(13) 0.008(6) 0.024(7) -0.012(5)
C175 0.078(6) 0.058(6) 0.073(6) -0.013(4) 0.017(5) -0.001(5)
C176 0.063(5) 0.056(5) 0.059(5) -0.015(4) 0.009(4) 0.007(4)
C177 0.078(6) 0.096(8) 0.061(6) -0.021(5) 0.013(5) 0.007(6)
C178 0.103(8) 0.062(6) 0.067(6) 0.001(5) 0.009(6) 0.017(6)
C179 0.084(7) 0.067(6) 0.072(7) 0.008(5) 0.000(5) 0.008(5)
C180 0.068(6) 0.041(5) 0.095(7) -0.014(4) 0.013(5) -0.002(4)
C181 0.079(7) 0.077(7) 0.072(7) -0.021(5) 0.009(5) -0.017(5)
C182 0.091(8) 0.087(8) 0.115(10) -0.010(7) 0.034(7) -0.032(7)
C183 0.112(10) 0.080(8) 0.138(12) -0.025(8) 0.063(9) -0.008(7)
C184 0.077(8) 0.067(7) 0.159(13) -0.034(8) 0.031(8) 0.005(6)
C185 0.076(7) 0.084(7) 0.113(9) -0.035(6) 0.031(6) -0.004(6)
C186 0.073(7) 0.060(6) 0.123(10) -0.011(6) -0.008(6) 0.024(5)
C187 0.080(7) 0.061(6) 0.086(7) 0.005(5) 0.001(5) 0.008(5)
C188 0.075(6) 0.071(6) 0.067(6) -0.013(5) -0.013(5) 0.005(5)
C189 0.080(7) 0.098(8) 0.064(6) -0.021(5) -0.014(5) 0.015(6)
C190 0.075(7) 0.119(9) 0.072(7) -0.026(6) -0.004(5) -0.017(6)
C191 0.064(6) 0.138(11) 0.098(9) -0.033(8) -0.013(6) 0.024(7)
C192 0.059(6) 0.090(7) 0.086(7) -0.012(5) 0.005(5) -0.006(5)
C193 0.076(6) 0.065(6) 0.088(7) -0.005(5) -0.016(5) -0.007(5)
C194 0.058(6) 0.092(8) 0.112(9) -0.031(7) -0.001(6) 0.004(5)
C195 0.097(9) 0.089(8) 0.119(11) -0.024(7) -0.029(8) 0.014(7)
C196 0.071(7) 0.145(12) 0.097(9) -0.046(8) -0.013(6) -0.007(7)
C197 0.085(8) 0.149(12) 0.106(10) 0.007(9) 0.016(7) -0.031(8)
C198 0.152(11) 0.094(8) 0.042(6) -0.003(5) -0.027(6) -0.024(8)
C199 0.210(17) 0.086(9) 0.090(9) 0.031(7) 0.034(10) 0.045(9)
C200 0.069(7) 0.101(9) 0.125(10) -0.036(7) -0.004(6) 0.018(6)
C201 0.090(7) 0.090(8) 0.070(7) 0.002(5) 0.010(5) -0.016(6)
Cl1 0.0837(16) 0.0648(14) 0.0728(15) 0.0049(11) 0.0110(12) 0.0043(12)
Cl2 0.0846(16) 0.0642(14) 0.0743(15) 0.0064(11) 0.0085(12) -0.0115(12)
Cl3 0.0895(16) 0.0589(13) 0.0681(15) -0.0036(10) 0.0068(12) -0.0041(12)
Cl4 0.101(2) 0.105(2) 0.0853(19) -0.0152(15) 0.0131(15) -0.0079(17)
Cl5 0.213(5) 0.159(4) 0.104(3) 0.034(2) 0.044(3) 0.084(3)
Cl6 0.103(2) 0.148(3) 0.122(3) 0.009(2) 0.017(2) -0.026(2)
Cl7 0.134(3) 0.135(3) 0.099(2) 0.013(2) -0.015(2) -0.027(2)
Cl8 0.114(2) 0.099(2) 0.0842(19) -0.0112(15) 0.0123(16) 0.0150(17)
Cl9 0.098(2) 0.096(2) 0.091(2) -0.0176(15) 0.0154(15) -0.0044(16)
F1 0.085(4) 0.071(3) 0.065(3) -0.007(2) -0.011(3) 0.009(3)
F2 0.116(5) 0.061(3) 0.095(4) 0.001(3) -0.011(4) -0.013(3)
F3 0.091(4) 0.132(5) 0.073(4) 0.023(3) 0.010(3) 0.039(4)
F4 0.089(4) 0.120(5) 0.066(4) -0.024(3) 0.007(3) 0.012(4)
F5 0.084(4) 0.076(4) 0.104(5) 0.015(3) 0.010(3) -0.017(3)
F6 0.089(4) 0.087(4) 0.133(6) 0.024(4) 0.023(4) 0.028(3)
F7 0.112(5) 0.142(6) 0.090(5) 0.037(4) -0.022(4) -0.038(4)
F8 0.080(4) 0.073(4) 0.097(4) -0.017(3) 0.014(3) 0.009(3)
F9 0.066(4) 0.097(4) 0.129(5) -0.019(4) 0.014(3) 0.006(3)
F10 0.092(4) 0.105(5) 0.103(5) 0.030(4) 0.028(4) 0.032(4)
F11 0.125(5) 0.104(5) 0.072(4) 0.007(3) -0.023(4) -0.012(4)
F12 0.107(5) 0.074(4) 0.137(6) 0.002(4) 0.035(4) 0.011(3)
F13 0.101(5) 0.119(5) 0.098(5) -0.022(4) -0.014(4) -0.043(4)
F14 0.102(5) 0.089(4) 0.095(4) -0.008(3) 0.016(4) 0.029(3)
F15 0.101(4) 0.088(4) 0.079(4) 0.018(3) 0.004(3) 0.015(3)
F16 0.095(4) 0.070(4) 0.085(4) 0.012(3) 0.005(3) 0.013(3)
F17 0.074(4) 0.116(5) 0.123(6) 0.014(4) -0.015(4) -0.019(4)
F18 0.102(4) 0.087(4) 0.080(4) -0.006(3) 0.025(3) 0.013(3)
F19 0.084(4) 0.054(3) 0.137(6) 0.001(3) -0.014(4) -0.011(3)
F20 0.118(5) 0.091(4) 0.095(5) 0.007(3) 0.012(4) 0.039(4)
F21 0.071(4) 0.093(3) 0.146(6) 0.021(4) -0.009(4) 0.025(3)
F22 0.083(4) 0.107(5) 0.110(5) -0.021(4) 0.014(4) -0.029(4)
F23 0.075(4) 0.094(4) 0.117(5) -0.012(4) -0.002(3) -0.027(3)
F24 0.117(5) 0.072(4) 0.084(4) -0.010(3) 0.009(3) -0.031(3)
F25 0.084(4) 0.072(3) 0.065(3) -0.010(2) 0.009(3) 0.009(3)
F26 0.105(5) 0.062(3) 0.128(5) -0.021(3) -0.038(4) -0.008(3)
F27 0.091(4) 0.090(4) 0.064(3) -0.017(3) 0.010(3) 0.003(3)
F28 0.093(4) 0.077(4) 0.109(5) -0.023(3) -0.022(4) -0.005(3)
F29 0.093(4) 0.086(4) 0.060(3) 0.006(3) 0.004(3) 0.002(3)
F30 0.107(5) 0.090(4) 0.129(6) 0.041(4) -0.035(4) 0.010(4)
F31 0.088(4) 0.116(5) 0.076(4) 0.010(3) 0.014(3) 0.000(4)
F32 0.137(7) 0.113(5) 0.132(6) 0.023(4) 0.021(5) 0.030(4)
F33 0.083(4) 0.111(5) 0.068(4) 0.010(3) 0.021(3) -0.004(3)
F34 0.073(4) 0.097(4) 0.110(5) -0.006(3) 0.024(3) -0.011(3)
F35 0.076(3) 0.076(3) 0.070(3) 0.003(3) -0.011(3) 0.014(3)
F36 0.077(4) 0.107(5) 0.092(4) 0.010(3) 0.019(3) 0.004(3)
F37 0.101(4) 0.112(5) 0.056(3) 0.015(3) -0.012(3) -0.018(3)
F38 0.092(4) 0.084(4) 0.098(4) 0.035(3) 0.017(3) -0.018(3)
F39 0.105(5) 0.121(6) 0.085(5) 0.038(4) -0.018(4) -0.008(4)
F40 0.106(5) 0.090(5) 0.171(7) 0.032(4) 0.054(5) -0.006(4)
F41 0.086(4) 0.067(3) 0.068(3) 0.010(2) 0.012(3) 0.017(3)
F42 0.094(4) 0.081(4) 0.085(4) -0.012(3) 0.029(3) 0.020(3)
F43 0.118(5) 0.098(5) 0.081(4) -0.014(3) 0.028(4) -0.020(4)
F44 0.134(6) 0.086(5) 0.164(7) -0.032(4) 0.059(5) 0.022(4)
F45 0.080(4) 0.080(4) 0.070(4) -0.008(3) -0.005(3) 0.005(3)
F46 0.087(4) 0.147(6) 0.100(5) -0.039(4) -0.024(4) -0.001(4)
F47 0.095(5) 0.118(5) 0.106(5) -0.021(4) 0.021(4) -0.002(4)
F48 0.121(6) 0.148(7) 0.155(7) -0.055(6) -0.060(5) 0.038(5)
P1 0.0733(15) 0.0589(14) 0.0609(14) -0.0062(10) 0.0077(11) 0.0067(12)
P2 0.0799(16) 0.0624(14) 0.0587(14) -0.0089(10) 0.0117(12) 0.0055(12)
P3 0.0704(15) 0.0640(15) 0.0672(16) 0.0084(11) 0.0095(12) -0.0041(12)
P4 0.0784(16) 0.0637(15) 0.0681(16) 0.0115(11) 0.0047(12) 0.0089(13)
P5 0.0669(14) 0.0661(15) 0.0645(15) -0.0082(11) 0.0097(11) -0.0116(12)
P6 0.0693(15) 0.0579(14) 0.0617(15) -0.0099(10) 0.0090(11) -0.0090(11)
S1 0.0760(15) 0.0550(13) 0.0738(15) 0.0059(10) -0.0062(12) 0.0052(11)
S2 0.0665(13) 0.0625(14) 0.0657(14) -0.0074(10) 0.0062(10) 0.0020(11)
S3 0.0789(15) 0.0586(13) 0.0715(15) -0.0100(11) 0.0077(12) -0.0079(12)
S4 0.0763(14) 0.0517(12) 0.0640(14) -0.0096(9) 0.0096(11) -0.0051(11)
S5 0.0804(15) 0.0592(14) 0.0632(14) -0.0079(10) 0.0061(11) 0.0108(12)
S6 0.0734(14) 0.0577(13) 0.0582(13) -0.0020(9) 0.0040(10) 0.0091(11)
S7 0.0725(14) 0.0684(14) 0.0640(14) 0.0091(11) 0.0095(11) -0.0043(12)
S8 0.0623(12) 0.0580(13) 0.0638(13) 0.0050(10) 0.0071(10) -0.0066(10)
S9 0.0690(13) 0.0575(13) 0.0619(13) -0.0083(10) 0.0055(10) 0.0050(11)
S10 0.0775(14) 0.0516(12) 0.0612(13) 0.0081(9) 0.0061(11) -0.0072(11)
S11 0.0764(14) 0.0578(13) 0.0607(13) 0.0053(10) 0.0093(10) -0.0051(11)
S12 0.0723(14) 0.0550(13) 0.0599(13) -0.0067(9) 0.0100(10) 0.0088(11)
S13 0.0757(14) 0.0579(13) 0.0601(14) -0.0090(10) 0.0054(11) -0.0047(11)
S14 0.0756(15) 0.0588(13) 0.0624(14) -0.0081(10) -0.0063(11) -0.0107(11)
S15 0.0820(16) 0.0663(15) 0.0642(15) -0.0050(11) -0.0093(12) -0.0077(12)
Cu1 0.0725(8) 0.0549(7) 0.0615(8) -0.0069(6) 0.0103(6) -0.0062(6)
Cu2 0.0643(7) 0.0495(7) 0.0566(7) -0.0034(5) 0.0082(5) -0.0048(6)
Cu3 0.0668(7) 0.0508(7) 0.0536(7) -0.0039(5) 0.0075(6) -0.0058(6)
Cu4 0.0673(8) 0.0536(7) 0.0596(8) -0.0087(6) 0.0078(6) -0.0085(6)
Cu5 0.0700(8) 0.0553(7) 0.0603(8) 0.0050(6) 0.0056(6) 0.0056(6)
Cu6 0.0662(7) 0.0514(7) 0.0584(7) -0.0060(5) 0.0054(6) -0.0069(6)
Cu7 0.0666(7) 0.0493(7) 0.0572(7) -0.0066(5) 0.0068(6) 0.0071(6)
Cu8 0.0647(7) 0.0495(7) 0.0572(7) -0.0045(5) 0.0073(6) -0.0047(6)
Cu9 0.0659(7) 0.0551(7) 0.0586(7) -0.0061(6) 0.0054(6) -0.0090(6)
Cu10 0.0660(7) 0.0472(6) 0.0560(7) 0.0036(5) 0.0076(5) -0.0060(6)
Cu11 0.0667(7) 0.0533(7) 0.0564(7) -0.0058(5) 0.0073(6) 0.0032(6)
Cu12 0.0681(8) 0.0560(7) 0.0584(8) -0.0062(5) 0.0073(6) -0.0101(6)
Cu13 0.0662(7) 0.0535(7) 0.0584(7) -0.0064(5) 0.0063(6) 0.0066(6)
Cu14 0.0697(8) 0.0568(8) 0.0597(8) 0.0055(6) 0.0081(6) -0.0070(6)
Cu15 0.0810(9) 0.0600(8) 0.0712(9) 0.0086(6) -0.0157(7) -0.0096(7)
Cu16 0.0652(7) 0.0571(7) 0.0576(7) -0.0066(5) 0.0058(6) -0.0070(6)
Cu17 0.0683(8) 0.0471(7) 0.0626(8) -0.0052(5) 0.0060(6) 0.0052(6)
Cu18 0.0703(8) 0.0535(7) 0.0603(8) -0.0053(5) 0.0066(6) -0.0061(6)
Cu19 0.0639(7) 0.0526(7) 0.0564(7) -0.0058(5) 0.0084(6) -0.0047(6)
Cu20 0.0688(8) 0.0544(7) 0.0616(8) -0.0097(6) 0.0087(6) -0.0074(6)
Cu21 0.0681(8) 0.0585(7) 0.0552(7) -0.0067(6) 0.0078(6) 0.0070(6)
Cu22 0.0684(8) 0.0495(7) 0.0622(8) -0.0064(5) 0.0087(6) -0.0078(6)
Cu23 0.0624(7) 0.0544(7) 0.0577(7) -0.0073(5) 0.0067(6) -0.0054(6)
Cu24 0.0680(8) 0.0538(7) 0.0557(7) -0.0052(5) 0.0062(6) 0.0071(6)
Cu25 0.0618(7) 0.0527(7) 0.0545(7) -0.0069(5) 0.0067(5) -0.0065(6)
Cu26 0.0668(8) 0.0614(8) 0.0580(8) -0.0086(6) 0.0088(6) -0.0077(6)
Cu27 0.0704(8) 0.0557(8) 0.0654(8) 0.0085(6) -0.0054(6) 0.0076(6)
Cu28 0.0698(7) 0.0488(7) 0.0559(7) -0.0052(5) 0.0077(6) -0.0049(6)
Cu29 0.0662(8) 0.0502(7) 0.0594(7) -0.0038(5) 0.0071(6) 0.0084(6)
Cu30 0.0653(7) 0.0489(7) 0.0571(7) -0.0057(5) 0.0061(6) -0.0049(6)
Cu31 0.0690(8) 0.0493(7) 0.0649(8) -0.0089(6) 0.0062(6) 0.0054(6)
Cu32 0.0665(8) 0.0560(7) 0.0598(8) -0.0065(6) 0.0093(6) -0.0058(6)
Cu33 0.0689(8) 0.0544(7) 0.0600(8) 0.0048(6) 0.0078(6) -0.0051(6)
Cu34 0.0681(8) 0.0500(7) 0.0615(8) 0.0064(5) 0.0077(6) 0.0065(6)
Cu35 0.0645(7) 0.0501(7) 0.0532(7) -0.0057(5) 0.0076(5) 0.0048(6)
Cu36 0.0630(7) 0.0483(7) 0.0570(7) -0.0060(5) 0.0061(5) -0.0048(6)
Cu37 0.0638(7) 0.0521(7) 0.0615(8) -0.0064(5) 0.0078(6) -0.0086(6)
Cu38 0.0672(8) 0.0544(7) 0.0560(7) -0.0076(5) 0.0104(6) -0.0080(6)
Cu39 0.0641(7) 0.0521(7) 0.0655(8) 0.0063(6) 0.0118(6) -0.0069(6)
Cu40 0.0671(7) 0.0465(7) 0.0550(7) -0.0035(5) 0.0077(6) -0.0066(6)
Cu41 0.0633(7) 0.0560(7) 0.0585(8) -0.0062(5) 0.0100(6) -0.0079(6)
 
_geom_special_details
;
 All esds (except the esd in the dihedral angle between two l.s. planes)
 are estimated using the full covariance matrix.  The cell esds are taken
 into account individually in the estimation of esds in distances, angles
 and torsion angles; correlations between esds in cell parameters are only
 used when they are defined by crystal symmetry.  An approximate (isotropic)
 treatment of cell esds is used for estimating esds involving l.s. planes.
;
 
loop_
 _geom_bond_atom_site_label_1
 _geom_bond_atom_site_label_2
 _geom_bond_distance
 _geom_bond_site_symmetry_2
 _geom_bond_publ_flag
C1 C2 1.3900 . ?
C1 C6 1.3900 . ?
C1 P1 1.804(5) . ?
C2 C3 1.3900 . ?
C2 H2 0.9500 . ?
C3 C4 1.3900 . ?
C3 H3 0.9500 . ?
C4 F1 1.353(6) . ?
C4 C5 1.3900 . ?
C5 C6 1.3900 . ?
C5 H5 0.9500 . ?
C6 H6 0.9500 . ?
C7 C8 1.3900 . ?
C7 C12 1.3900 . ?
C7 P1 1.806(5) . ?
C8 C9 1.3900 . ?
C8 H8 0.9500 . ?
C9 C10 1.3900 . ?
C9 H9 0.9500 . ?
C10 F2 1.339(7) . ?
C10 C11 1.3900 . ?
C11 C12 1.3900 . ?
C11 H11 0.9500 . ?
C12 H12 0.9500 . ?
C13 C18 1.363(12) . ?
C13 C14 1.453(13) . ?
C13 P1 1.786(10) . ?
C14 C15 1.424(13) . ?
C14 H14 0.9500 . ?
C15 C16 1.404(13) . ?
C15 H15 0.9500 . ?
C16 C17 1.370(14) . ?
C16 F3 1.403(10) . ?
C17 C18 1.374(13) . ?
C17 H17 0.9500 . ?
C18 H18 0.9500 . ?
C19 C20 1.331(12) . ?
C19 C24 1.434(13) . ?
C19 P2 1.807(9) . ?
C20 C21 1.422(12) . ?
C20 H20 0.9500 . ?
C21 C22 1.315(14) . ?
C21 H21 0.9500 . ?
C22 C23 1.262(14) . ?
C22 F4 1.434(10) . ?
C23 C24 1.462(12) . ?
C23 H23 0.9500 . ?
C24 H24 0.9500 . ?
C25 C30 1.434(12) . ?
C25 C26 1.416(12) . ?
C25 P2 1.826(10) . ?
C26 C27 1.388(12) . ?
C26 H26 0.9500 . ?
C27 C28 1.340(13) . ?
C27 H27 0.9500 . ?
C28 F5 1.400(10) . ?
C28 C29 1.395(13) . ?
C29 C30 1.310(12) . ?
C29 H29 0.9500 . ?
C30 H30 0.9500 . ?
C31 C32 1.400(12) . ?
C31 C36 1.425(11) . ?
C31 P2 1.817(10) . ?
C32 C33 1.347(13) . ?
C32 H32 0.9500 . ?
C33 C34 1.341(14) . ?
C33 H33 0.9500 . ?
C34 F6 1.353(12) . ?
C34 C35 1.364(14) . ?
C35 C36 1.391(13) . ?
C35 H35 0.9500 . ?
C36 H36 0.9500 . ?
C37 C42 1.353(13) . ?
C37 C38 1.424(13) . ?
C37 P3 1.859(10) . ?
C38 C39 1.445(13) . ?
C38 H38 0.9500 . ?
C39 C40 1.360(15) . ?
C39 H39 0.9500 . ?
C40 F7 1.341(11) . ?
C40 C41 1.349(16) . ?
C41 C42 1.446(14) . ?
C41 H41 0.9500 . ?
C42 H42 0.9500 . ?
C43 C44 1.380(13) . ?
C43 C48 1.392(12) . ?
C43 P3 1.808(9) . ?
C44 C45 1.393(13) . ?
C44 H44 0.9500 . ?
C45 C46 1.352(13) . ?
C45 H45 0.9500 . ?
C46 F8 1.402(10) . ?
C46 C47 1.397(13) . ?
C47 C48 1.348(13) . ?
C47 H47 0.9500 . ?
C48 H48 0.9500 . ?
C49 C50 1.414(13) . ?
C49 C54 1.422(13) . ?
C49 P3 1.771(11) . ?
C50 C51 1.412(14) . ?
C50 H50 0.9500 . ?
C51 C52 1.327(14) . ?
C51 H51 0.9500 . ?
C52 F9 1.364(12) . ?
C52 C53 1.496(16) . ?
C53 C54 1.321(13) . ?
C53 H53 0.9500 . ?
C54 H54 0.9500 . ?
C55 C56 1.410(14) . ?
C55 C60 1.413(13) . ?
C55 P4 1.821(11) . ?
C56 C57 1.358(14) . ?
C56 H56 0.9500 . ?
C57 C58 1.331(13) . ?
C57 H57 0.9500 . ?
C58 C59 1.403(15) . ?
C58 F10 1.397(11) . ?
C59 C60 1.401(14) . ?
C59 H59 0.9500 . ?
C60 H60 0.9500 . ?
C61 C62 1.363(12) . ?
C61 C66 1.406(13) . ?
C61 P4 1.790(10) . ?
C62 C63 1.356(13) . ?
C62 H62 0.9500 . ?
C63 C64 1.344(14) . ?
C63 H63 0.9500 . ?
C64 C65 1.363(13) . ?
C64 F11 1.421(11) . ?
C65 C66 1.342(13) . ?
C65 H65 0.9500 . ?
C66 H66 0.9500 . ?
C67 C68 1.308(13) . ?
C67 C72 1.433(12) . ?
C67 P4 1.824(10) . ?
C68 C69 1.439(14) . ?
C68 H68 0.9500 . ?
C69 C70 1.345(14) . ?
C69 H69 0.9500 . ?
C70 C71 1.393(15) . ?
C70 F12 1.426(12) . ?
C71 C72 1.361(13) . ?
C71 H71 0.9500 . ?
C72 H72 0.9500 . ?
C73 C74 1.376(12) . ?
C73 C78 1.379(13) . ?
C73 P5 1.833(9) . ?
C74 C75 1.409(14) . ?
C74 H74 0.9500 . ?
C75 C76 1.304(15) . ?
C75 H75 0.9500 . ?
C76 C77 1.373(14) . ?
C76 F13 1.404(11) . ?
C77 C78 1.299(13) . ?
C77 H77 0.9500 . ?
C78 H78 0.9500 . ?
C79 C84 1.335(12) . ?
C79 C80 1.468(13) . ?
C79 P5 1.806(10) . ?
C80 C81 1.405(13) . ?
C80 H80 0.9500 . ?
C81 C82 1.364(13) . ?
C81 H81 0.9500 . ?
C82 C83 1.394(13) . ?
C82 F14 1.417(11) . ?
C83 C84 1.366(13) . ?
C83 H83 0.9500 . ?
C84 H84 0.9500 . ?
C85 C86 1.387(12) . ?
C85 C90 1.434(12) . ?
C85 P5 1.792(10) . ?
C86 C87 1.407(13) . ?
C86 H86 0.9500 . ?
C87 C88 1.350(13) . ?
C87 H87 0.9500 . ?
C88 C89 1.315(13) . ?
C88 F15 1.342(11) . ?
C89 C90 1.403(12) . ?
C89 H89 0.9500 . ?
C90 H90 0.9500 . ?
C91 C96 1.414(13) . ?
C91 C92 1.390(12) . ?
C91 P6 1.785(9) . ?
C92 C93 1.370(11) . ?
C92 H92 0.9500 . ?
C93 C94 1.397(13) . ?
C93 H93 0.9500 . ?
C94 F16 1.385(10) . ?
C94 C95 1.406(13) . ?
C95 C96 1.445(12) . ?
C95 H95 0.9500 . ?
C96 H96 0.9500 . ?
C97 C98 1.380(12) . ?
C97 C102 1.405(12) . ?
C97 P6 1.807(9) . ?
C98 C99 1.420(13) . ?
C98 H98 0.9500 . ?
C99 C100 1.404(15) . ?
C99 H99 0.9500 . ?
C100 C101 1.309(13) . ?
C100 F17 1.387(11) . ?
C101 C102 1.350(13) . ?
C101 H101 0.9500 . ?
C102 H102 0.9500 . ?
C103 C108 1.419(12) . ?
C103 C104 1.422(12) . ?
C103 P6 1.790(9) . ?
C104 C105 1.400(12) . ?
C104 H104 0.9500 . ?
C105 C106 1.419(14) . ?
C105 H105 0.9500 . ?
C106 F18 1.296(11) . ?
C106 C107 1.382(13) . ?
C107 C108 1.381(12) . ?
C107 H107 0.9500 . ?
C108 H108 0.9500 . ?
C109 C110 1.410(14) . ?
C109 C114 1.446(14) . ?
C109 S1 1.793(10) . ?
C110 C111 1.332(13) . ?
C110 H110 0.9500 . ?
C111 C112 1.334(14) . ?
C111 H111 0.9500 . ?
C112 C113 1.366(15) . ?
C112 F20 1.381(11) . ?
C113 C114 1.427(13) . ?
C113 H113 0.9500 . ?
C114 F19 1.315(11) . ?
C115 C120 1.391(13) . ?
C115 C116 1.429(13) . ?
C115 S2 1.729(10) . ?
C116 C117 1.310(13) . ?
C116 H116 0.9500 . ?
C117 C118 1.355(14) . ?
C117 H117 0.9500 . ?
C118 F22 1.373(12) . ?
C118 C119 1.435(14) . ?
C119 C120 1.328(13) . ?
C119 H119 0.9500 . ?
C120 F21 1.325(12) . ?
C121 C122 1.317(14) . ?
C121 C126 1.383(13) . ?
C121 S3 1.849(9) . ?
C122 F23 1.415(13) . ?
C122 C123 1.419(14) . ?
C123 C124 1.454(16) . ?
C123 H123 0.9500 . ?
C124 C125 1.374(14) . ?
C124 F24 1.357(11) . ?
C125 C126 1.340(12) . ?
C125 H125 0.9500 . ?
C126 H126 0.9500 . ?
C127 C128 1.335(12) . ?
C127 C132 1.397(13) . ?
C127 S4 1.826(9) . ?
C128 C129 1.374(12) . ?
C128 F25 1.392(11) . ?
C129 C130 1.331(15) . ?
C129 H129 0.9500 . ?
C130 F26 1.346(10) . ?
C130 C131 1.369(14) . ?
C131 C132 1.450(12) . ?
C131 H131 0.9500 . ?
C132 H132 0.9500 . ?
C133 C138 1.329(13) . ?
C133 C134 1.393(12) . ?
C133 S5 1.796(9) . ?
C134 F27 1.320(11) . ?
C134 C135 1.412(12) . ?
C135 C136 1.347(15) . ?
C135 H135 0.9500 . ?
C136 F28 1.394(11) . ?
C136 C137 1.430(15) . ?
C137 C138 1.401(14) . ?
C137 H137 0.9500 . ?
C138 H138 0.9500 . ?
C139 C144 1.420(12) . ?
C139 C140 1.412(13) . ?
C139 S6 1.790(9) . ?
C140 F29 1.354(11) . ?
C140 C141 1.359(13) . ?
C141 C142 1.361(15) . ?
C141 H141 0.9500 . ?
C142 F30 1.279(11) . ?
C142 C143 1.425(15) . ?
C143 C144 1.361(12) . ?
C143 H143 0.9500 . ?
C144 H144 0.9500 . ?
C145 C146 1.316(15) . ?
C145 C150 1.428(15) . ?
C145 S7 1.855(12) . ?
C146 C147 1.374(15) . ?
C146 F31 1.387(13) . ?
C147 C148 1.386(18) . ?
C147 H147 0.9500 . ?
C148 C149 1.356(15) . ?
C148 F32 1.443(13) . ?
C149 C150 1.417(14) . ?
C149 H149 0.9500 . ?
C150 H150 0.9500 . ?
C151 C152 1.353(12) . ?
C151 C156 1.403(12) . ?
C151 S8 1.793(10) . ?
C152 F33 1.371(11) . ?
C152 C153 1.377(13) . ?
C153 C154 1.378(14) . ?
C153 H153 0.9500 . ?
C154 F34 1.395(11) . ?
C154 C155 1.380(15) . ?
C155 C156 1.374(13) . ?
C155 H155 0.9500 . ?
C156 H156 0.9500 . ?
C157 C158 1.384(12) . ?
C157 C162 1.418(12) . ?
C157 S9 1.791(9) . ?
C158 F35 1.347(10) . ?
C158 C159 1.388(12) . ?
C159 C160 1.399(13) . ?
C159 H159 0.9500 . ?
C160 C161 1.313(13) . ?
C160 F36 1.385(11) . ?
C161 C162 1.317(12) . ?
C161 H161 0.9500 . ?
C162 H162 0.9500 . ?
C163 C168 1.335(12) . ?
C163 C164 1.417(13) . ?
C163 S10 1.755(9) . ?
C164 F37 1.325(11) . ?
C164 C165 1.374(12) . ?
C165 C166 1.331(13) . ?
C165 H165 0.9500 . ?
C166 F38 1.363(10) . ?
C166 C167 1.329(13) . ?
C167 C168 1.388(12) . ?
C167 H167 0.9500 . ?
C168 H168 0.9500 . ?
C169 C170 1.358(13) . ?
C169 C174 1.461(14) . ?
C169 S11 1.774(9) . ?
C170 F39 1.250(11) . ?
C170 C171 1.421(13) . ?
C171 C172 1.323(16) . ?
C171 H171 0.9500 . ?
C172 F40 1.372(12) . ?
C172 C173 1.348(17) . ?
C173 C174 1.365(14) . ?
C173 H173 0.9500 . ?
C174 H174 0.9500 . ?
C175 C180 1.380(12) . ?
C175 C176 1.370(12) . ?
C175 S12 1.797(9) . ?
C176 F41 1.325(9) . ?
C176 C177 1.415(12) . ?
C177 C178 1.357(13) . ?
C177 H177 0.9500 . ?
C178 F42 1.316(11) . ?
C178 C179 1.382(13) . ?
C179 C180 1.365(12) . ?
C179 H179 0.9500 . ?
C180 H180 0.9500 . ?
C181 C186 1.402(14) . ?
C181 C182 1.400(14) . ?
C181 S13 1.747(11) . ?
C182 F43 1.335(14) . ?
C182 C183 1.329(16) . ?
C183 C184 1.356(17) . ?
C183 H183 0.9500 . ?
C184 C185 1.380(16) . ?
C184 F44 1.469(12) . ?
C185 C186 1.372(13) . ?
C185 H185 0.9500 . ?
C186 H186 0.9500 . ?
C187 C188 1.352(13) . ?
C187 C192 1.392(13) . ?
C187 S14 1.775(11) . ?
C188 F45 1.329(11) . ?
C188 C189 1.348(12) . ?
C189 C190 1.383(14) . ?
C189 H189 0.9500 . ?
C190 C191 1.327(14) . ?
C190 F46 1.372(11) . ?
C191 C192 1.413(12) . ?
C191 H191 0.9500 . ?
C192 H192 0.9500 . ?
C193 C194 1.338(14) . ?
C193 C198 1.385(14) . ?
C193 S15 1.731(10) . ?
C194 F47 1.318(12) . ?
C194 C195 1.395(13) . ?
C195 C196 1.346(16) . ?
C195 H195 0.9500 . ?
C196 C197 1.373(15) . ?
C196 F48 1.378(11) . ?
C197 C198 1.333(14) . ?
C197 H197 0.9500 . ?
C198 H198 0.9500 . ?
C199 Cl5 1.743(12) . ?
C199 Cl4 1.768(11) . ?
C199 H19A 0.9900 . ?
C199 H19B 0.9900 . ?
C200 Cl6 1.624(10) . ?
C200 Cl7 1.594(13) . ?
C200 H20A 0.9900 . ?
C200 H20B 0.9900 . ?
C201 Cl8 1.737(10) . ?
C201 Cl9 1.778(10) . ?
C201 H20C 0.9900 . ?
C201 H20D 0.9900 . ?
Cl1 Cu29 2.288(3) . ?
Cl1 Cu5 2.407(3) . ?
Cl2 Cu9 2.283(3) . ?
Cl2 Cu18 2.403(3) . ?
Cl3 Cu22 2.268(3) . ?
Cl3 Cu1 2.426(3) . ?
P1 Cu31 2.203(3) . ?
P2 Cu16 2.195(3) . ?
P3 Cu39 2.209(3) . ?
P4 Cu27 2.176(3) . ?
P5 Cu32 2.192(3) . ?
P6 Cu20 2.205(3) . ?
S1 Cu34 2.301(3) . ?
S1 Cu17 2.327(3) . ?
S2 Cu19 2.318(3) . ?
S2 Cu23 2.323(3) . ?
S3 Cu4 2.315(3) . ?
S3 Cu37 2.335(3) . ?
S4 Cu21 2.307(3) . ?
S4 Cu31 2.309(3) . ?
S4 Cu17 2.341(3) . ?
S4 Cu7 2.431(3) . ?
S5 Cu21 2.258(3) . ?
S5 Cu16 2.316(3) . ?
S5 Cu24 2.394(3) . ?
S6 Cu26 2.296(3) . ?
S6 Cu16 2.347(3) . ?
S6 Cu23 2.350(3) . ?
S6 Cu2 2.444(3) . ?
S7 Cu26 2.270(3) . ?
S7 Cu39 2.304(3) . ?
S7 Cu41 2.367(3) . ?
S8 Cu13 2.284(3) . ?
S8 Cu39 2.350(3) . ?
S8 Cu37 2.362(3) . ?
S8 Cu30 2.439(2) . ?
S9 Cu13 2.273(2) . ?
S9 Cu31 2.308(3) . ?
S9 Cu28 2.381(3) . ?
S10 Cu14 2.287(3) . ?
S10 Cu34 2.369(3) . ?
S10 Cu27 2.371(3) . ?
S10 Cu3 2.423(3) . ?
S11 Cu14 2.263(3) . ?
S11 Cu32 2.288(3) . ?
S11 Cu11 2.393(3) . ?
S12 Cu12 2.303(3) . ?
S12 Cu19 2.340(3) . ?
S12 Cu32 2.356(3) . ?
S12 Cu8 2.448(3) . ?
S13 Cu12 2.246(3) . ?
S13 Cu20 2.295(3) . ?
S13 Cu38 2.393(3) . ?
S14 Cu15 2.293(3) . ?
S14 Cu4 2.351(3) . ?
S14 Cu20 2.379(3) . ?
S14 Cu6 2.442(3) . ?
S15 Cu15 2.246(3) . ?
S15 Cu27 2.269(3) . ?
S15 Cu33 2.385(3) . ?
Cu1 Cu22 2.5737(19) . ?
Cu1 Cu2 2.5950(16) . ?
Cu1 Cu8 2.5930(17) . ?
Cu1 Cu38 2.7010(19) . ?
Cu1 Cu41 2.7312(17) . ?
Cu2 Cu41 2.4724(17) . ?
Cu2 Cu23 2.5962(17) . ?
Cu2 Cu8 2.6075(17) . ?
Cu2 Cu26 2.7247(17) . ?
Cu2 Cu35 2.7415(16) . ?
Cu2 Cu25 2.7709(17) . ?
Cu2 Cu36 2.7883(17) . ?
Cu3 Cu11 2.4725(18) . ?
Cu3 Cu7 2.6101(17) . ?
Cu3 Cu18 2.6144(17) . ?
Cu3 Cu34 2.6518(18) . ?
Cu3 Cu40 2.7231(17) . ?
Cu3 Cu14 2.7402(17) . ?
Cu3 Cu10 2.7654(16) . ?
Cu3 Cu35 2.7777(17) . ?
Cu4 Cu37 2.5457(17) . ?
Cu4 Cu22 2.5501(19) . ?
Cu4 Cu20 2.5943(17) . ?
Cu4 Cu6 2.6089(17) . ?
Cu4 Cu25 2.7962(16) . ?
Cu4 Cu38 2.8500(17) . ?
Cu5 Cu29 2.5759(17) . ?
Cu5 Cu30 2.5772(18) . ?
Cu5 Cu6 2.6087(18) . ?
Cu5 Cu33 2.7089(17) . ?
Cu5 Cu28 2.7320(18) . ?
Cu6 Cu33 2.4752(17) . ?
Cu6 Cu30 2.6191(17) . ?
Cu6 Cu40 2.7155(16) . ?
Cu6 Cu25 2.7209(18) . ?
Cu6 Cu10 2.7607(17) . ?
Cu6 Cu15 2.7645(19) . ?
Cu7 Cu24 2.4889(18) . ?
Cu7 Cu18 2.6054(18) . ?
Cu7 Cu17 2.6090(17) . ?
Cu7 Cu21 2.6976(17) . ?
Cu7 Cu40 2.7197(17) . ?
Cu7 Cu35 2.7293(15) . ?
Cu7 Cu36 2.7703(16) . ?
Cu8 Cu38 2.4817(17) . ?
Cu8 Cu19 2.6416(17) . ?
Cu8 Cu12 2.7043(17) . ?
Cu8 Cu35 2.7264(16) . ?
Cu8 Cu25 2.7944(17) . ?
Cu8 Cu10 2.8039(17) . ?
Cu9 Cu24 2.5374(17) . ?
Cu9 Cu19 2.5397(17) . ?
Cu9 Cu18 2.5769(18) . ?
Cu9 Cu11 2.5821(18) . ?
Cu9 Cu23 2.5884(17) . ?
Cu9 Cu35 2.8446(17) . ?
Cu10 Cu12 2.6013(17) . ?
Cu10 Cu14 2.5997(16) . ?
Cu10 Cu15 2.6123(18) . ?
Cu10 Cu25 2.6377(16) . ?
Cu10 Cu40 2.6404(17) . ?
Cu10 Cu35 2.6458(17) . ?
Cu11 Cu32 2.5680(17) . ?
Cu11 Cu18 2.7339(16) . ?
Cu11 Cu35 2.7810(17) . ?
Cu11 Cu19 2.8034(17) . ?
Cu11 Cu14 2.8518(18) . ?
Cu12 Cu38 2.8225(17) . ?
Cu12 Cu14 2.9357(17) . ?
Cu12 Cu15 3.0126(19) . ?
Cu13 Cu36 2.6248(17) . ?
Cu13 Cu30 2.7422(17) . ?
Cu13 Cu28 2.8679(17) . ?
Cu13 Cu26 2.9490(18) . ?
Cu13 Cu21 3.0298(18) . ?
Cu14 Cu15 2.9148(18) . ?
Cu15 Cu33 2.9202(19) . ?
Cu16 Cu24 2.5749(18) . ?
Cu16 Cu23 2.5811(17) . ?
Cu17 Cu34 2.5473(18) . ?
Cu17 Cu29 2.5657(18) . ?
Cu17 Cu31 2.6029(18) . ?
Cu17 Cu40 2.8024(16) . ?
Cu17 Cu28 2.8023(17) . ?
Cu18 Cu24 2.7889(17) . ?
Cu19 Cu23 2.5466(17) . ?
Cu19 Cu32 2.5767(17) . ?
Cu19 Cu35 2.8251(16) . ?
Cu20 Cu38 2.5432(18) . ?
Cu21 Cu36 2.6057(16) . ?
Cu21 Cu24 2.7741(18) . ?
Cu21 Cu26 3.0027(17) . ?
Cu22 Cu37 2.5539(18) . ?
Cu22 Cu41 2.5730(17) . ?
Cu22 Cu38 2.5738(17) . ?
Cu22 Cu25 2.8434(16) . ?
Cu23 Cu35 2.7999(17) . ?
Cu23 Cu24 2.8072(16) . ?
Cu24 Cu35 2.7688(16) . ?
Cu25 Cu36 2.6430(16) . ?
Cu25 Cu30 2.7222(17) . ?
Cu25 Cu41 2.7554(17) . ?
Cu25 Cu38 2.7685(16) . ?
Cu25 Cu37 2.8226(16) . ?
Cu26 Cu36 2.6022(18) . ?
Cu26 Cu41 2.8347(16) . ?
Cu27 Cu34 2.5644(18) . ?
Cu27 Cu33 2.5701(17) . ?
Cu28 Cu30 2.4912(16) . ?
Cu28 Cu29 2.5757(17) . ?
Cu28 Cu31 2.5774(16) . ?
Cu28 Cu40 2.7803(17) . ?
Cu29 Cu34 2.5538(18) . ?
Cu29 Cu33 2.5818(17) . ?
Cu29 Cu40 2.8823(17) . ?
Cu30 Cu37 2.6271(16) . ?
Cu30 Cu36 2.7439(17) . ?
Cu30 Cu40 2.7507(16) . ?
Cu33 Cu34 2.8231(17) . ?
Cu33 Cu40 2.8285(18) . ?
Cu34 Cu40 2.8114(16) . ?
Cu35 Cu36 2.6481(17) . ?
Cu36 Cu40 2.6606(17) . ?
Cu37 Cu39 2.5628(18) . ?
Cu37 Cu41 2.8041(18) . ?
Cu39 Cu41 2.5674(17) . ?
 
loop_
 _geom_angle_atom_site_label_1
 _geom_angle_atom_site_label_2
 _geom_angle_atom_site_label_3
 _geom_angle
 _geom_angle_site_symmetry_1
 _geom_angle_site_symmetry_3
 _geom_angle_publ_flag
C2 C1 C6 120.0 . . ?
C2 C1 P1 116.7(3) . . ?
C6 C1 P1 123.1(3) . . ?
C3 C2 C1 120.0 . . ?
C3 C2 H2 120.0 . . ?
C1 C2 H2 120.0 . . ?
C2 C3 C4 120.0 . . ?
C2 C3 H3 120.0 . . ?
C4 C3 H3 120.0 . . ?
F1 C4 C5 117.5(5) . . ?
F1 C4 C3 122.4(5) . . ?
C5 C4 C3 120.0 . . ?
C6 C5 C4 120.0 . . ?
C6 C5 H5 120.0 . . ?
C4 C5 H5 120.0 . . ?
C5 C6 C1 120.0 . . ?
C5 C6 H6 120.0 . . ?
C1 C6 H6 120.0 . . ?
C8 C7 C12 120.0 . . ?
C8 C7 P1 117.6(3) . . ?
C12 C7 P1 122.4(3) . . ?
C9 C8 C7 120.0 . . ?
C9 C8 H8 120.0 . . ?
C7 C8 H8 120.0 . . ?
C8 C9 C10 120.0 . . ?
C8 C9 H9 120.0 . . ?
C10 C9 H9 120.0 . . ?
F2 C10 C9 120.5(5) . . ?
F2 C10 C11 119.5(5) . . ?
C9 C10 C11 120.0 . . ?
C12 C11 C10 120.0 . . ?
C12 C11 H11 120.0 . . ?
C10 C11 H11 120.0 . . ?
C11 C12 C7 120.0 . . ?
C11 C12 H12 120.0 . . ?
C7 C12 H12 120.0 . . ?
C18 C13 C14 115.7(9) . . ?
C18 C13 P1 122.0(9) . . ?
C14 C13 P1 122.2(8) . . ?
C15 C14 C13 120.2(10) . . ?
C15 C14 H14 119.9 . . ?
C13 C14 H14 119.9 . . ?
C14 C15 C16 117.1(10) . . ?
C14 C15 H15 121.4 . . ?
C16 C15 H15 121.4 . . ?
C17 C16 C15 123.9(10) . . ?
C17 C16 F3 122.6(10) . . ?
C15 C16 F3 113.5(10) . . ?
C18 C17 C16 116.1(10) . . ?
C18 C17 H17 122.0 . . ?
C16 C17 H17 122.0 . . ?
C17 C18 C13 126.7(11) . . ?
C17 C18 H18 116.6 . . ?
C13 C18 H18 116.6 . . ?
C20 C19 C24 120.6(9) . . ?
C20 C19 P2 124.1(8) . . ?
C24 C19 P2 115.3(7) . . ?
C19 C20 C21 121.3(10) . . ?
C19 C20 H20 119.4 . . ?
C21 C20 H20 119.4 . . ?
C22 C21 C20 116.8(10) . . ?
C22 C21 H21 121.6 . . ?
C20 C21 H21 121.6 . . ?
C23 C22 C21 126.3(10) . . ?
C23 C22 F4 119.2(10) . . ?
C21 C22 F4 114.2(10) . . ?
C22 C23 C24 120.8(11) . . ?
C22 C23 H23 119.6 . . ?
C24 C23 H23 119.6 . . ?
C19 C24 C23 114.1(10) . . ?
C19 C24 H24 123.0 . . ?
C23 C24 H24 123.0 . . ?
C30 C25 C26 118.6(9) . . ?
C30 C25 P2 124.9(7) . . ?
C26 C25 P2 116.2(7) . . ?
C27 C26 C25 118.4(10) . . ?
C27 C26 H26 120.8 . . ?
C25 C26 H26 120.8 . . ?
C28 C27 C26 119.5(11) . . ?
C28 C27 H27 120.3 . . ?
C26 C27 H27 120.3 . . ?
C27 C28 F5 117.4(10) . . ?
C27 C28 C29 123.7(10) . . ?
F5 C28 C29 119.0(9) . . ?
C30 C29 C28 118.5(10) . . ?
C30 C29 H29 120.7 . . ?
C28 C29 H29 120.7 . . ?
C29 C30 C25 121.2(11) . . ?
C29 C30 H30 119.4 . . ?
C25 C30 H30 119.4 . . ?
C32 C31 C36 119.2(9) . . ?
C32 C31 P2 124.7(7) . . ?
C36 C31 P2 116.0(7) . . ?
C33 C32 C31 119.2(10) . . ?
C33 C32 H32 120.4 . . ?
C31 C32 H32 120.4 . . ?
C34 C33 C32 123.6(12) . . ?
C34 C33 H33 118.2 . . ?
C32 C33 H33 118.2 . . ?
F6 C34 C33 118.5(11) . . ?
F6 C34 C35 122.9(10) . . ?
C33 C34 C35 118.5(11) . . ?
C34 C35 C36 122.6(11) . . ?
C34 C35 H35 118.7 . . ?
C36 C35 H35 118.7 . . ?
C35 C36 C31 116.9(10) . . ?
C35 C36 H36 121.6 . . ?
C31 C36 H36 121.6 . . ?
C42 C37 C38 122.7(10) . . ?
C42 C37 P3 121.8(8) . . ?
C38 C37 P3 115.5(8) . . ?
C37 C38 C39 117.5(10) . . ?
C37 C38 H38 121.2 . . ?
C39 C38 H38 121.2 . . ?
C40 C39 C38 116.3(11) . . ?
C40 C39 H39 121.9 . . ?
C38 C39 H39 121.9 . . ?
F7 C40 C41 114.4(12) . . ?
F7 C40 C39 117.6(12) . . ?
C41 C40 C39 127.7(12) . . ?
C40 C41 C42 116.1(12) . . ?
C40 C41 H41 122.0 . . ?
C42 C41 H41 122.0 . . ?
C37 C42 C41 119.5(11) . . ?
C37 C42 H42 120.2 . . ?
C41 C42 H42 120.2 . . ?
C44 C43 C48 115.9(9) . . ?
C44 C43 P3 119.1(7) . . ?
C48 C43 P3 124.5(8) . . ?
C45 C44 C43 123.7(10) . . ?
C45 C44 H44 118.2 . . ?
C43 C44 H44 118.2 . . ?
C46 C45 C44 115.8(10) . . ?
C46 C45 H45 122.1 . . ?
C44 C45 H45 122.1 . . ?
C45 C46 F8 117.8(10) . . ?
C45 C46 C47 124.1(10) . . ?
F8 C46 C47 117.9(9) . . ?
C48 C47 C46 116.7(10) . . ?
C48 C47 H47 121.7 . . ?
C46 C47 H47 121.7 . . ?
C47 C48 C43 123.6(11) . . ?
C47 C48 H48 118.2 . . ?
C43 C48 H48 118.2 . . ?
C50 C49 C54 115.6(10) . . ?
C50 C49 P3 125.2(9) . . ?
C54 C49 P3 118.7(8) . . ?
C49 C50 C51 123.0(11) . . ?
C49 C50 H50 118.5 . . ?
C51 C50 H50 118.5 . . ?
C52 C51 C50 116.1(11) . . ?
C52 C51 H51 122.0 . . ?
C50 C51 H51 122.0 . . ?
C51 C52 F9 117.6(12) . . ?
C51 C52 C53 125.0(11) . . ?
F9 C52 C53 116.7(11) . . ?
C54 C53 C52 114.3(12) . . ?
C54 C53 H53 122.8 . . ?
C52 C53 H53 122.8 . . ?
C53 C54 C49 125.3(11) . . ?
C53 C54 H54 117.4 . . ?
C49 C54 H54 117.4 . . ?
C56 C55 C60 120.5(11) . . ?
C56 C55 P4 117.4(8) . . ?
C60 C55 P4 122.1(8) . . ?
C57 C56 C55 115.7(11) . . ?
C57 C56 H56 122.2 . . ?
C55 C56 H56 122.2 . . ?
C58 C57 C56 124.6(11) . . ?
C58 C57 H57 117.7 . . ?
C56 C57 H57 117.7 . . ?
C57 C58 C59 122.4(11) . . ?
C57 C58 F10 122.8(10) . . ?
C59 C58 F10 114.3(10) . . ?
C60 C59 C58 115.0(12) . . ?
C60 C59 H59 122.5 . . ?
C58 C59 H59 122.5 . . ?
C59 C60 C55 121.5(12) . . ?
C59 C60 H60 119.3 . . ?
C55 C60 H60 119.3 . . ?
C62 C61 C66 114.8(10) . . ?
C62 C61 P4 126.2(9) . . ?
C66 C61 P4 119.0(8) . . ?
C63 C62 C61 122.7(11) . . ?
C63 C62 H62 118.7 . . ?
C61 C62 H62 118.7 . . ?
C64 C63 C62 118.5(11) . . ?
C64 C63 H63 120.7 . . ?
C62 C63 H63 120.7 . . ?
C63 C64 C65 123.4(11) . . ?
C63 C64 F11 116.0(10) . . ?
C65 C64 F11 120.2(11) . . ?
C66 C65 C64 115.8(11) . . ?
C66 C65 H65 122.1 . . ?
C64 C65 H65 122.1 . . ?
C65 C66 C61 124.6(11) . . ?
C65 C66 H66 117.7 . . ?
C61 C66 H66 117.7 . . ?
C68 C67 C72 118.0(10) . . ?
C68 C67 P4 120.0(8) . . ?
C72 C67 P4 121.9(8) . . ?
C67 C68 C69 125.8(10) . . ?
C67 C68 H68 117.1 . . ?
C69 C68 H68 117.1 . . ?
C70 C69 C68 111.6(11) . . ?
C70 C69 H69 124.2 . . ?
C68 C69 H69 124.2 . . ?
C71 C70 C69 127.5(12) . . ?
C71 C70 F12 116.0(10) . . ?
C69 C70 F12 116.2(12) . . ?
C72 C71 C70 116.5(11) . . ?
C72 C71 H71 121.7 . . ?
C70 C71 H71 121.7 . . ?
C71 C72 C67 120.4(11) . . ?
C71 C72 H72 119.8 . . ?
C67 C72 H72 119.8 . . ?
C74 C73 C78 118.7(10) . . ?
C74 C73 P5 119.9(8) . . ?
C78 C73 P5 121.4(8) . . ?
C73 C74 C75 116.5(11) . . ?
C73 C74 H74 121.8 . . ?
C75 C74 H74 121.8 . . ?
C76 C75 C74 121.0(12) . . ?
C76 C75 H75 119.5 . . ?
C74 C75 H75 119.5 . . ?
C75 C76 C77 121.2(11) . . ?
C75 C76 F13 118.7(11) . . ?
C77 C76 F13 118.3(11) . . ?
C78 C77 C76 118.1(12) . . ?
C78 C77 H77 120.9 . . ?
C76 C77 H77 120.9 . . ?
C77 C78 C73 123.3(12) . . ?
C77 C78 H78 118.4 . . ?
C73 C78 H78 118.4 . . ?
C84 C79 C80 118.6(10) . . ?
C84 C79 P5 119.3(9) . . ?
C80 C79 P5 122.1(8) . . ?
C79 C80 C81 118.1(10) . . ?
C79 C80 H80 121.0 . . ?
C81 C80 H80 121.0 . . ?
C82 C81 C80 118.7(10) . . ?
C82 C81 H81 120.7 . . ?
C80 C81 H81 120.7 . . ?
C81 C82 C83 123.4(10) . . ?
C81 C82 F14 117.5(9) . . ?
C83 C82 F14 119.0(9) . . ?
C84 C83 C82 117.2(11) . . ?
C84 C83 H83 121.4 . . ?
C82 C83 H83 121.4 . . ?
C79 C84 C83 124.0(11) . . ?
C79 C84 H84 118.0 . . ?
C83 C84 H84 118.0 . . ?
C86 C85 C90 117.1(9) . . ?
C86 C85 P5 120.1(8) . . ?
C90 C85 P5 122.6(7) . . ?
C87 C86 C85 120.6(10) . . ?
C87 C86 H86 119.7 . . ?
C85 C86 H86 119.7 . . ?
C88 C87 C86 120.0(10) . . ?
C88 C87 H87 120.0 . . ?
C86 C87 H87 120.0 . . ?
C89 C88 F15 119.8(10) . . ?
C89 C88 C87 122.0(10) . . ?
F15 C88 C87 117.9(10) . . ?
C88 C89 C90 121.1(10) . . ?
C88 C89 H89 119.5 . . ?
C90 C89 H89 119.5 . . ?
C85 C90 C89 119.3(9) . . ?
C85 C90 H90 120.4 . . ?
C89 C90 H90 120.4 . . ?
C96 C91 C92 119.1(9) . . ?
C96 C91 P6 115.8(7) . . ?
C92 C91 P6 125.1(7) . . ?
C93 C92 C91 126.8(10) . . ?
C93 C92 H92 116.6 . . ?
C91 C92 H92 116.6 . . ?
C92 C93 C94 113.2(10) . . ?
C92 C93 H93 123.4 . . ?
C94 C93 H93 123.4 . . ?
F16 C94 C95 116.2(9) . . ?
F16 C94 C93 118.7(9) . . ?
C95 C94 C93 125.1(9) . . ?
C94 C95 C96 118.7(10) . . ?
C94 C95 H95 120.7 . . ?
C96 C95 H95 120.7 . . ?
C91 C96 C95 116.9(10) . . ?
C91 C96 H96 121.6 . . ?
C95 C96 H96 121.6 . . ?
C98 C97 C102 116.1(9) . . ?
C98 C97 P6 124.3(8) . . ?
C102 C97 P6 119.6(7) . . ?
C97 C98 C99 121.1(10) . . ?
C97 C98 H98 119.4 . . ?
C99 C98 H98 119.4 . . ?
C100 C99 C98 114.0(10) . . ?
C100 C99 H99 123.0 . . ?
C98 C99 H99 123.0 . . ?
C101 C100 C99 128.6(11) . . ?
C101 C100 F17 119.2(11) . . ?
C99 C100 F17 112.0(10) . . ?
C100 C101 C102 113.7(12) . . ?
C100 C101 H101 123.1 . . ?
C102 C101 H101 123.1 . . ?
C101 C102 C97 126.2(11) . . ?
C101 C102 H102 116.9 . . ?
C97 C102 H102 116.9 . . ?
C108 C103 C104 116.5(8) . . ?
C108 C103 P6 122.6(7) . . ?
C104 C103 P6 120.6(6) . . ?
C105 C104 C103 122.0(9) . . ?
C105 C104 H104 119.0 . . ?
C103 C104 H104 119.0 . . ?
C104 C105 C106 119.4(9) . . ?
C104 C105 H105 120.3 . . ?
C106 C105 H105 120.3 . . ?
F18 C106 C107 123.0(10) . . ?
F18 C106 C105 118.1(9) . . ?
C107 C106 C105 118.8(10) . . ?
C106 C107 C108 121.9(10) . . ?
C106 C107 H107 119.0 . . ?
C108 C107 H107 119.0 . . ?
C107 C108 C103 121.3(10) . . ?
C107 C108 H108 119.3 . . ?
C103 C108 H108 119.3 . . ?
C110 C109 C114 119.1(9) . . ?
C110 C109 S1 124.9(8) . . ?
C114 C109 S1 115.8(9) . . ?
C111 C110 C109 120.9(11) . . ?
C111 C110 H110 119.5 . . ?
C109 C110 H110 119.5 . . ?
C110 C111 C112 119.9(11) . . ?
C110 C111 H111 120.1 . . ?
C112 C111 H111 120.1 . . ?
C113 C112 C111 125.2(10) . . ?
C113 C112 F20 111.8(10) . . ?
C111 C112 F20 123.0(11) . . ?
C112 C113 C114 117.6(11) . . ?
C112 C113 H113 121.2 . . ?
C114 C113 H113 121.2 . . ?
F19 C114 C109 117.8(8) . . ?
F19 C114 C113 124.5(10) . . ?
C109 C114 C113 117.2(10) . . ?
C120 C115 C116 112.1(10) . . ?
C120 C115 S2 120.0(8) . . ?
C116 C115 S2 127.8(8) . . ?
C117 C116 C115 127.0(11) . . ?
C117 C116 H116 116.5 . . ?
C115 C116 H116 116.5 . . ?
C116 C117 C118 116.2(11) . . ?
C116 C117 H117 121.9 . . ?
C118 C117 H117 121.9 . . ?
C117 C118 F22 119.0(10) . . ?
C117 C118 C119 123.2(11) . . ?
F22 C118 C119 117.7(11) . . ?
C120 C119 C118 115.6(11) . . ?
C120 C119 H119 122.2 . . ?
C118 C119 H119 122.2 . . ?
C119 C120 F21 116.0(10) . . ?
C119 C120 C115 125.9(12) . . ?
F21 C120 C115 118.0(9) . . ?
C122 C121 C126 119.8(10) . . ?
C122 C121 S3 116.2(9) . . ?
C126 C121 S3 124.0(8) . . ?
C121 C122 F23 120.7(10) . . ?
C121 C122 C123 125.5(12) . . ?
F23 C122 C123 113.7(10) . . ?
C124 C123 C122 110.4(11) . . ?
C124 C123 H123 124.8 . . ?
C122 C123 H123 124.8 . . ?
C125 C124 F24 119.3(12) . . ?
C125 C124 C123 124.9(11) . . ?
F24 C124 C123 115.8(10) . . ?
C126 C125 C124 117.6(11) . . ?
C126 C125 H125 121.2 . . ?
C124 C125 H125 121.2 . . ?
C125 C126 C121 121.8(10) . . ?
C125 C126 H126 119.1 . . ?
C121 C126 H126 119.1 . . ?
C128 C127 C132 118.8(9) . . ?
C128 C127 S4 120.5(8) . . ?
C132 C127 S4 120.7(7) . . ?
C127 C128 C129 124.3(11) . . ?
C127 C128 F25 119.0(8) . . ?
C129 C128 F25 116.6(9) . . ?
C130 C129 C128 116.9(11) . . ?
C130 C129 H129 121.6 . . ?
C128 C129 H129 121.6 . . ?
F26 C130 C129 123.1(11) . . ?
F26 C130 C131 111.6(11) . . ?
C129 C130 C131 124.3(10) . . ?
C130 C131 C132 116.9(10) . . ?
C130 C131 H131 121.6 . . ?
C132 C131 H131 121.6 . . ?
C127 C132 C131 118.4(10) . . ?
C127 C132 H132 120.8 . . ?
C131 C132 H132 120.8 . . ?
C138 C133 C134 117.9(9) . . ?
C138 C133 S5 123.5(8) . . ?
C134 C133 S5 117.8(8) . . ?
F27 C134 C133 120.4(9) . . ?
F27 C134 C135 116.6(9) . . ?
C133 C134 C135 123.0(10) . . ?
C136 C135 C134 115.1(11) . . ?
C136 C135 H135 122.5 . . ?
C134 C135 H135 122.5 . . ?
C135 C136 F28 120.5(11) . . ?
C135 C136 C137 125.5(11) . . ?
F28 C136 C137 114.0(12) . . ?
C138 C137 C136 113.8(12) . . ?
C138 C137 H137 123.1 . . ?
C136 C137 H137 123.1 . . ?
C133 C138 C137 124.6(11) . . ?
C133 C138 H138 117.7 . . ?
C137 C138 H138 117.7 . . ?
C144 C139 C140 116.4(9) . . ?
C144 C139 S6 125.6(8) . . ?
C140 C139 S6 118.0(7) . . ?
F29 C140 C141 117.5(10) . . ?
F29 C140 C139 119.7(9) . . ?
C141 C140 C139 122.8(10) . . ?
C140 C141 C142 117.8(11) . . ?
C140 C141 H141 121.1 . . ?
C142 C141 H141 121.1 . . ?
F30 C142 C143 112.1(12) . . ?
F30 C142 C141 123.9(12) . . ?
C143 C142 C141 124.0(10) . . ?
C142 C143 C144 115.8(10) . . ?
C142 C143 H143 122.1 . . ?
C144 C143 H143 122.1 . . ?
C139 C144 C143 123.1(10) . . ?
C139 C144 H144 118.5 . . ?
C143 C144 H144 118.5 . . ?
C146 C145 C150 119.2(12) . . ?
C146 C145 S7 120.8(10) . . ?
C150 C145 S7 118.4(9) . . ?
C145 C146 C147 126.7(14) . . ?
C145 C146 F31 116.0(12) . . ?
C147 C146 F31 116.8(12) . . ?
C146 C147 C148 111.7(14) . . ?
C146 C147 H147 124.1 . . ?
C148 C147 H147 124.1 . . ?
C149 C148 C147 127.6(13) . . ?
C149 C148 F32 112.3(13) . . ?
C147 C148 F32 120.2(10) . . ?
C148 C149 C150 116.5(11) . . ?
C148 C149 H149 121.7 . . ?
C150 C149 H149 121.7 . . ?
C149 C150 C145 117.7(11) . . ?
C149 C150 H150 121.2 . . ?
C145 C150 H150 121.2 . . ?
C152 C151 C156 118.3(10) . . ?
C152 C151 S8 121.0(8) . . ?
C156 C151 S8 120.7(8) . . ?
F33 C152 C153 117.0(9) . . ?
F33 C152 C151 119.0(9) . . ?
C153 C152 C151 124.0(11) . . ?
C154 C153 C152 115.3(11) . . ?
C154 C153 H153 122.3 . . ?
C152 C153 H153 122.3 . . ?
C153 C154 F34 114.3(10) . . ?
C153 C154 C155 124.2(11) . . ?
F34 C154 C155 121.3(11) . . ?
C156 C155 C154 117.4(12) . . ?
C156 C155 H155 121.3 . . ?
C154 C155 H155 121.3 . . ?
C155 C156 C151 120.7(11) . . ?
C155 C156 H156 119.6 . . ?
C151 C156 H156 119.6 . . ?
C158 C157 C162 118.1(9) . . ?
C158 C157 S9 117.8(8) . . ?
C162 C157 S9 123.8(7) . . ?
F35 C158 C159 118.0(8) . . ?
F35 C158 C157 119.0(9) . . ?
C159 C158 C157 122.7(10) . . ?
C158 C159 C160 114.3(9) . . ?
C158 C159 H159 122.9 . . ?
C160 C159 H159 122.9 . . ?
C161 C160 F36 120.8(10) . . ?
C161 C160 C159 123.5(10) . . ?
F36 C160 C159 115.6(9) . . ?
C162 C161 C160 122.9(10) . . ?
C162 C161 H161 118.5 . . ?
C160 C161 H161 118.5 . . ?
C161 C162 C157 118.5(9) . . ?
C161 C162 H162 120.7 . . ?
C157 C162 H162 120.7 . . ?
C168 C163 C164 114.7(8) . . ?
C168 C163 S10 125.4(8) . . ?
C164 C163 S10 119.7(7) . . ?
F37 C164 C165 121.1(10) . . ?
F37 C164 C163 117.6(8) . . ?
C165 C164 C163 121.3(10) . . ?
C166 C165 C164 119.8(10) . . ?
C166 C165 H165 120.1 . . ?
C164 C165 H165 120.1 . . ?
F38 C166 C165 117.6(10) . . ?
F38 C166 C167 120.8(10) . . ?
C165 C166 C167 121.5(9) . . ?
C166 C167 C168 118.6(10) . . ?
C166 C167 H167 120.7 . . ?
C168 C167 H167 120.7 . . ?
C163 C168 C167 124.0(10) . . ?
C163 C168 H168 118.0 . . ?
C167 C168 H168 118.0 . . ?
C170 C169 C174 120.2(10) . . ?
C170 C169 S11 121.3(8) . . ?
C174 C169 S11 118.5(8) . . ?
F39 C170 C169 118.7(9) . . ?
F39 C170 C171 118.3(11) . . ?
C169 C170 C171 122.7(12) . . ?
C172 C171 C170 116.1(12) . . ?
C172 C171 H171 121.9 . . ?
C170 C171 H171 121.9 . . ?
C171 C172 F40 113.0(13) . . ?
C171 C172 C173 121.5(12) . . ?
F40 C172 C173 125.5(12) . . ?
C174 C173 C172 127.0(14) . . ?
C174 C173 H173 116.5 . . ?
C172 C173 H173 116.5 . . ?
C173 C174 C169 111.8(13) . . ?
C173 C174 H174 124.1 . . ?
C169 C174 H174 124.1 . . ?
C180 C175 C176 118.5(9) . . ?
C180 C175 S12 121.1(7) . . ?
C176 C175 S12 120.4(8) . . ?
F41 C176 C175 119.6(8) . . ?
F41 C176 C177 117.8(8) . . ?
C175 C176 C177 122.6(9) . . ?
C178 C177 C176 116.5(9) . . ?
C178 C177 H177 121.7 . . ?
C176 C177 H177 121.7 . . ?
F42 C178 C179 118.3(9) . . ?
F42 C178 C177 119.5(9) . . ?
C179 C178 C177 121.7(10) . . ?
C178 C179 C180 120.5(10) . . ?
C178 C179 H179 119.7 . . ?
C180 C179 H179 119.7 . . ?
C175 C180 C179 120.0(10) . . ?
C175 C180 H180 120.0 . . ?
C179 C180 H180 120.0 . . ?
C186 C181 C182 116.4(11) . . ?
C186 C181 S13 122.9(8) . . ?
C182 C181 S13 120.6(10) . . ?
F43 C182 C183 116.4(13) . . ?
F43 C182 C181 116.7(12) . . ?
C183 C182 C181 126.6(15) . . ?
C182 C183 C184 114.9(14) . . ?
C182 C183 H183 122.6 . . ?
C184 C183 H183 122.6 . . ?
C185 C184 C183 123.1(11) . . ?
C185 C184 F44 115.8(12) . . ?
C183 C184 F44 121.0(12) . . ?
C184 C185 C186 120.7(13) . . ?
C184 C185 H185 119.7 . . ?
C186 C185 H185 119.7 . . ?
C185 C186 C181 117.9(12) . . ?
C185 C186 H186 121.1 . . ?
C181 C186 H186 121.1 . . ?
C188 C187 C192 117.4(10) . . ?
C188 C187 S14 122.4(8) . . ?
C192 C187 S14 120.3(8) . . ?
F45 C188 C189 119.0(9) . . ?
F45 C188 C187 116.6(9) . . ?
C189 C188 C187 124.4(11) . . ?
C188 C189 C190 116.7(10) . . ?
C188 C189 H189 121.6 . . ?
C190 C189 H189 121.6 . . ?
C191 C190 F46 119.4(10) . . ?
C191 C190 C189 123.0(10) . . ?
F46 C190 C189 117.4(9) . . ?
C190 C191 C192 118.4(11) . . ?
C190 C191 H191 120.8 . . ?
C192 C191 H191 120.8 . . ?
C187 C192 C191 119.7(11) . . ?
C187 C192 H192 120.2 . . ?
C191 C192 H192 120.2 . . ?
C194 C193 C198 114.6(11) . . ?
C194 C193 S15 121.4(9) . . ?
C198 C193 S15 123.5(9) . . ?
F47 C194 C193 121.6(10) . . ?
F47 C194 C195 113.9(10) . . ?
C193 C194 C195 124.5(12) . . ?
C196 C195 C194 115.8(12) . . ?
C196 C195 H195 122.1 . . ?
C194 C195 H195 122.1 . . ?
C195 C196 C197 123.5(12) . . ?
C195 C196 F48 120.5(12) . . ?
C197 C196 F48 116.0(12) . . ?
C198 C197 C196 116.3(14) . . ?
C198 C197 H197 121.9 . . ?
C196 C197 H197 121.9 . . ?
C197 C198 C193 125.1(14) . . ?
C197 C198 H198 117.5 . . ?
C193 C198 H198 117.5 . . ?
Cl5 C199 Cl4 108.5(6) . . ?
Cl5 C199 H19A 110.0 . . ?
Cl4 C199 H19A 110.0 . . ?
Cl5 C199 H19B 110.0 . . ?
Cl4 C199 H19B 110.0 . . ?
H19A C199 H19B 108.4 . . ?
Cl6 C200 Cl7 119.4(8) . . ?
Cl6 C200 H20A 107.5 . . ?
Cl7 C200 H20A 107.5 . . ?
Cl6 C200 H20B 107.5 . . ?
Cl7 C200 H20B 107.5 . . ?
H20A C200 H20B 107.0 . . ?
Cl8 C201 Cl9 111.4(5) . . ?
Cl8 C201 H20C 109.3 . . ?
Cl9 C201 H20C 109.3 . . ?
Cl8 C201 H20D 109.3 . . ?
Cl9 C201 H20D 109.3 . . ?
H20C C201 H20D 108.0 . . ?
Cu29 Cl1 Cu5 66.49(8) . . ?
Cu9 Cl2 Cu18 66.68(8) . . ?
Cu22 Cl3 Cu1 66.41(7) . . ?
C13 P1 C7 103.6(4) . . ?
C13 P1 C1 103.9(4) . . ?
C7 P1 C1 103.9(3) . . ?
C13 P1 Cu31 110.1(3) . . ?
C7 P1 Cu31 117.1(2) . . ?
C1 P1 Cu31 116.7(2) . . ?
C31 P2 C25 104.0(4) . . ?
C31 P2 C19 102.9(4) . . ?
C25 P2 C19 101.5(4) . . ?
C31 P2 Cu16 119.1(3) . . ?
C25 P2 Cu16 117.8(3) . . ?
C19 P2 Cu16 109.1(3) . . ?
C49 P3 C43 104.5(5) . . ?
C49 P3 C37 107.9(5) . . ?
C43 P3 C37 102.8(5) . . ?
C49 P3 Cu39 113.6(4) . . ?
C43 P3 Cu39 117.5(3) . . ?
C37 P3 Cu39 109.6(3) . . ?
C61 P4 C55 104.1(5) . . ?
C61 P4 C67 107.1(5) . . ?
C55 P4 C67 100.9(5) . . ?
C61 P4 Cu27 109.8(3) . . ?
C55 P4 Cu27 115.8(3) . . ?
C67 P4 Cu27 117.9(3) . . ?
C79 P5 C85 108.0(5) . . ?
C79 P5 C73 102.6(5) . . ?
C85 P5 C73 102.8(4) . . ?
C79 P5 Cu32 115.5(4) . . ?
C85 P5 Cu32 109.9(3) . . ?
C73 P5 Cu32 116.9(3) . . ?
C91 P6 C103 102.9(4) . . ?
C91 P6 C97 104.1(4) . . ?
C103 P6 C97 105.9(5) . . ?
C91 P6 Cu20 118.6(3) . . ?
C103 P6 Cu20 110.1(3) . . ?
C97 P6 Cu20 114.0(3) . . ?
C109 S1 Cu34 116.2(4) . . ?
C109 S1 Cu17 109.3(4) . . ?
Cu34 S1 Cu17 66.80(8) . . ?
C115 S2 Cu19 113.8(3) . . ?
C115 S2 Cu23 109.0(3) . . ?
Cu19 S2 Cu23 66.56(8) . . ?
C121 S3 Cu4 109.4(3) . . ?
C121 S3 Cu37 112.0(3) . . ?
Cu4 S3 Cu37 66.38(8) . . ?
C127 S4 Cu21 112.0(3) . . ?
C127 S4 Cu31 109.7(3) . . ?
Cu21 S4 Cu31 121.77(11) . . ?
C127 S4 Cu17 113.6(3) . . ?
Cu21 S4 Cu17 124.63(10) . . ?
Cu31 S4 Cu17 68.07(8) . . ?
C127 S4 Cu7 110.9(3) . . ?
Cu21 S4 Cu7 69.36(7) . . ?
Cu31 S4 Cu7 127.71(11) . . ?
Cu17 S4 Cu7 66.26(7) . . ?
C133 S5 Cu21 118.3(3) . . ?
C133 S5 Cu16 112.2(3) . . ?
Cu21 S5 Cu16 120.55(11) . . ?
C133 S5 Cu24 103.7(3) . . ?
Cu21 S5 Cu24 73.14(8) . . ?
Cu16 S5 Cu24 66.25(7) . . ?
C139 S6 Cu26 111.7(3) . . ?
C139 S6 Cu16 110.2(3) . . ?
Cu26 S6 Cu16 122.76(10) . . ?
C139 S6 Cu23 114.1(3) . . ?
Cu26 S6 Cu23 124.22(11) . . ?
Cu16 S6 Cu23 66.66(8) . . ?
C139 S6 Cu2 110.1(3) . . ?
Cu26 S6 Cu2 70.10(8) . . ?
Cu16 S6 Cu2 126.47(11) . . ?
Cu23 S6 Cu2 65.54(7) . . ?
C145 S7 Cu26 120.7(4) . . ?
C145 S7 Cu39 107.5(4) . . ?
Cu26 S7 Cu39 122.08(11) . . ?
C145 S7 Cu41 99.2(4) . . ?
Cu26 S7 Cu41 75.33(8) . . ?
Cu39 S7 Cu41 66.67(8) . . ?
C151 S8 Cu13 111.4(3) . . ?
C151 S8 Cu39 111.1(3) . . ?
Cu13 S8 Cu39 121.81(11) . . ?
C151 S8 Cu37 113.5(3) . . ?
Cu13 S8 Cu37 125.74(10) . . ?
Cu39 S8 Cu37 65.89(7) . . ?
C151 S8 Cu30 110.1(3) . . ?
Cu13 S8 Cu30 70.89(7) . . ?
Cu39 S8 Cu30 125.87(10) . . ?
Cu37 S8 Cu30 66.31(7) . . ?
C157 S9 Cu13 119.9(3) . . ?
C157 S9 Cu31 111.6(3) . . ?
Cu13 S9 Cu31 123.22(11) . . ?
C157 S9 Cu28 107.8(3) . . ?
Cu13 S9 Cu28 76.04(8) . . ?
Cu31 S9 Cu28 66.67(8) . . ?
C163 S10 Cu14 110.2(3) . . ?
C163 S10 Cu34 115.2(3) . . ?
Cu14 S10 Cu34 126.77(10) . . ?
C163 S10 Cu27 108.1(3) . . ?
Cu14 S10 Cu27 123.55(11) . . ?
Cu34 S10 Cu27 65.50(8) . . ?
C163 S10 Cu3 112.2(3) . . ?
Cu14 S10 Cu3 71.09(8) . . ?
Cu34 S10 Cu3 67.18(7) . . ?
Cu27 S10 Cu3 127.17(10) . . ?
C169 S11 Cu14 121.1(3) . . ?
C169 S11 Cu32 109.6(3) . . ?
Cu14 S11 Cu32 123.31(11) . . ?
C169 S11 Cu11 107.0(4) . . ?
Cu14 S11 Cu11 75.50(8) . . ?
Cu32 S11 Cu11 66.51(8) . . ?
C175 S12 Cu12 115.8(3) . . ?
C175 S12 Cu19 111.5(3) . . ?
Cu12 S12 Cu19 123.95(10) . . ?
C175 S12 Cu32 108.8(3) . . ?
Cu12 S12 Cu32 120.65(11) . . ?
Cu19 S12 Cu32 66.55(7) . . ?
C175 S12 Cu8 110.9(3) . . ?
Cu12 S12 Cu8 69.32(8) . . ?
Cu19 S12 Cu8 66.93(7) . . ?
Cu32 S12 Cu8 126.89(10) . . ?
C181 S13 Cu12 114.2(3) . . ?
C181 S13 Cu20 115.9(3) . . ?
Cu12 S13 Cu20 122.74(11) . . ?
C181 S13 Cu38 106.9(4) . . ?
Cu12 S13 Cu38 74.87(8) . . ?
Cu20 S13 Cu38 65.67(8) . . ?
C187 S14 Cu15 113.4(3) . . ?
C187 S14 Cu4 113.7(3) . . ?
Cu15 S14 Cu4 125.60(11) . . ?
C187 S14 Cu20 108.2(3) . . ?
Cu15 S14 Cu20 120.33(12) . . ?
Cu4 S14 Cu20 66.51(8) . . ?
C187 S14 Cu6 113.9(3) . . ?
Cu15 S14 Cu6 71.35(8) . . ?
Cu4 S14 Cu6 65.91(7) . . ?
Cu20 S14 Cu6 125.59(11) . . ?
C193 S15 Cu15 113.8(3) . . ?
C193 S15 Cu27 122.4(4) . . ?
Cu15 S15 Cu27 123.09(12) . . ?
C193 S15 Cu33 120.6(4) . . ?
Cu15 S15 Cu33 78.14(9) . . ?
Cu27 S15 Cu33 67.00(8) . . ?
Cl3 Cu1 Cu22 53.85(7) . . ?
Cl3 Cu1 Cu2 142.89(8) . . ?
Cu22 Cu1 Cu2 102.76(6) . . ?
Cl3 Cu1 Cu8 144.83(9) . . ?
Cu22 Cu1 Cu8 103.50(6) . . ?
Cu2 Cu1 Cu8 60.34(5) . . ?
Cl3 Cu1 Cu38 89.31(7) . . ?
Cu22 Cu1 Cu38 58.35(5) . . ?
Cu2 Cu1 Cu38 102.08(6) . . ?
Cu8 Cu1 Cu38 55.86(5) . . ?
Cl3 Cu1 Cu41 88.11(7) . . ?
Cu22 Cu1 Cu41 57.94(5) . . ?
Cu2 Cu1 Cu41 55.24(4) . . ?
Cu8 Cu1 Cu41 102.02(6) . . ?
Cu38 Cu1 Cu41 100.78(6) . . ?
S6 Cu2 Cu41 106.08(8) . . ?
S6 Cu2 Cu1 130.45(8) . . ?
Cu41 Cu2 Cu1 65.18(5) . . ?
S6 Cu2 Cu23 55.49(7) . . ?
Cu41 Cu2 Cu23 160.82(7) . . ?
Cu1 Cu2 Cu23 120.73(6) . . ?
S6 Cu2 Cu8 143.27(8) . . ?
Cu41 Cu2 Cu8 109.11(6) . . ?
Cu1 Cu2 Cu8 59.79(5) . . ?
Cu23 Cu2 Cu8 88.30(5) . . ?
S6 Cu2 Cu26 52.40(7) . . ?
Cu41 Cu2 Cu26 65.90(5) . . ?
Cu1 Cu2 Cu26 128.09(6) . . ?
Cu23 Cu2 Cu26 101.00(5) . . ?
Cu8 Cu2 Cu26 157.39(7) . . ?
S6 Cu2 Cu35 101.54(7) . . ?
Cu41 Cu2 Cu35 131.96(6) . . ?
Cu1 Cu2 Cu35 120.57(6) . . ?
Cu23 Cu2 Cu35 63.21(5) . . ?
Cu8 Cu2 Cu35 61.23(4) . . ?
Cu26 Cu2 Cu35 104.56(5) . . ?
S6 Cu2 Cu25 147.60(8) . . ?
Cu41 Cu2 Cu25 63.10(5) . . ?
Cu1 Cu2 Cu25 75.18(5) . . ?
Cu23 Cu2 Cu25 134.92(6) . . ?
Cu8 Cu2 Cu25 62.52(5) . . ?
Cu26 Cu2 Cu25 97.35(5) . . ?
Cu35 Cu2 Cu25 72.45(5) . . ?
S6 Cu2 Cu36 92.70(7) . . ?
Cu41 Cu2 Cu36 82.72(5) . . ?
Cu1 Cu2 Cu36 130.75(6) . . ?
Cu23 Cu2 Cu36 102.02(5) . . ?
Cu8 Cu2 Cu36 101.77(6) . . ?
Cu26 Cu2 Cu36 56.32(4) . . ?
Cu35 Cu2 Cu36 57.22(4) . . ?
Cu25 Cu2 Cu36 56.77(4) . . ?
S10 Cu3 Cu11 105.91(8) . . ?
S10 Cu3 Cu7 145.02(8) . . ?
Cu11 Cu3 Cu7 107.73(6) . . ?
S10 Cu3 Cu18 130.11(8) . . ?
Cu11 Cu3 Cu18 64.95(5) . . ?
Cu7 Cu3 Cu18 59.83(5) . . ?
S10 Cu3 Cu34 55.45(7) . . ?
Cu11 Cu3 Cu34 160.28(7) . . ?
Cu7 Cu3 Cu34 89.92(5) . . ?
Cu18 Cu3 Cu34 120.09(6) . . ?
S10 Cu3 Cu40 101.13(7) . . ?
Cu11 Cu3 Cu40 133.09(6) . . ?
Cu7 Cu3 Cu40 61.28(5) . . ?
Cu18 Cu3 Cu40 120.95(6) . . ?
Cu34 Cu3 Cu40 63.06(5) . . ?
S10 Cu3 Cu14 52.15(7) . . ?
Cu11 Cu3 Cu14 66.10(5) . . ?
Cu7 Cu3 Cu14 156.08(6) . . ?
Cu18 Cu3 Cu14 127.98(6) . . ?
Cu34 Cu3 Cu14 101.08(6) . . ?
Cu40 Cu3 Cu14 104.88(5) . . ?
S10 Cu3 Cu10 92.13(7) . . ?
Cu11 Cu3 Cu10 83.64(5) . . ?
Cu7 Cu3 Cu10 100.78(5) . . ?
Cu18 Cu3 Cu10 131.69(6) . . ?
Cu34 Cu3 Cu10 102.03(5) . . ?
Cu40 Cu3 Cu10 57.50(4) . . ?
Cu14 Cu3 Cu10 56.35(4) . . ?
S10 Cu3 Cu35 147.29(8) . . ?
Cu11 Cu3 Cu35 63.66(5) . . ?
Cu7 Cu3 Cu35 60.78(4) . . ?
Cu18 Cu3 Cu35 75.89(5) . . ?
Cu34 Cu3 Cu35 135.14(6) . . ?
Cu40 Cu3 Cu35 72.81(5) . . ?
Cu14 Cu3 Cu35 97.41(5) . . ?
Cu10 Cu3 Cu35 57.02(4) . . ?
S3 Cu4 S14 119.57(10) . . ?
S3 Cu4 Cu37 57.19(7) . . ?
S14 Cu4 Cu37 149.40(8) . . ?
S3 Cu4 Cu22 98.98(8) . . ?
S14 Cu4 Cu22 140.34(9) . . ?
Cu37 Cu4 Cu22 60.16(5) . . ?
S3 Cu4 Cu20 128.81(8) . . ?
S14 Cu4 Cu20 57.27(7) . . ?
Cu37 Cu4 Cu20 151.72(7) . . ?
Cu22 Cu4 Cu20 92.23(6) . . ?
S3 Cu4 Cu6 103.10(8) . . ?
S14 Cu4 Cu6 58.73(7) . . ?
Cu37 Cu4 Cu6 91.32(5) . . ?
Cu22 Cu4 Cu6 124.27(6) . . ?
Cu20 Cu4 Cu6 111.02(6) . . ?
S3 Cu4 Cu25 117.91(8) . . ?
S14 Cu4 Cu25 101.73(7) . . ?
Cu37 Cu4 Cu25 63.59(5) . . ?
Cu22 Cu4 Cu25 64.07(5) . . ?
Cu20 Cu4 Cu25 111.92(6) . . ?
Cu6 Cu4 Cu25 60.33(5) . . ?
S3 Cu4 Cu38 155.15(9) . . ?
S14 Cu4 Cu38 84.06(8) . . ?
Cu37 Cu4 Cu38 106.93(6) . . ?
Cu22 Cu4 Cu38 56.60(5) . . ?
Cu20 Cu4 Cu38 55.46(5) . . ?
Cu6 Cu4 Cu38 95.76(5) . . ?
Cu25 Cu4 Cu38 58.72(4) . . ?
Cl1 Cu5 Cu29 54.53(7) . . ?
Cl1 Cu5 Cu30 142.55(9) . . ?
Cu29 Cu5 Cu30 103.35(6) . . ?
Cl1 Cu5 Cu6 145.15(8) . . ?
Cu29 Cu5 Cu6 102.23(6) . . ?
Cu30 Cu5 Cu6 60.67(5) . . ?
Cl1 Cu5 Cu33 89.88(7) . . ?
Cu29 Cu5 Cu33 58.42(5) . . ?
Cu30 Cu5 Cu33 103.52(6) . . ?
Cu6 Cu5 Cu33 55.44(5) . . ?
Cl1 Cu5 Cu28 87.40(8) . . ?
Cu29 Cu5 Cu28 57.97(5) . . ?
Cu30 Cu5 Cu28 55.88(5) . . ?
Cu6 Cu5 Cu28 101.83(6) . . ?
Cu33 Cu5 Cu28 101.80(6) . . ?
S14 Cu6 Cu33 104.51(8) . . ?
S14 Cu6 Cu4 55.36(7) . . ?
Cu33 Cu6 Cu4 157.75(7) . . ?
S14 Cu6 Cu5 129.70(8) . . ?
Cu33 Cu6 Cu5 64.33(5) . . ?
Cu4 Cu6 Cu5 118.95(6) . . ?
S14 Cu6 Cu30 143.97(8) . . ?
Cu33 Cu6 Cu30 109.18(6) . . ?
Cu4 Cu6 Cu30 89.09(5) . . ?
Cu5 Cu6 Cu30 59.07(5) . . ?
S14 Cu6 Cu40 147.87(8) . . ?
Cu33 Cu6 Cu40 65.85(5) . . ?
Cu4 Cu6 Cu40 136.03(6) . . ?
Cu5 Cu6 Cu40 75.72(5) . . ?
Cu30 Cu6 Cu40 62.05(4) . . ?
S14 Cu6 Cu25 101.50(8) . . ?
Cu33 Cu6 Cu25 136.53(6) . . ?
Cu4 Cu6 Cu25 63.25(5) . . ?
Cu5 Cu6 Cu25 120.17(6) . . ?
Cu30 Cu6 Cu25 61.26(5) . . ?
Cu40 Cu6 Cu25 73.56(5) . . ?
S14 Cu6 Cu10 92.42(7) . . ?
Cu33 Cu6 Cu10 86.99(5) . . ?
Cu4 Cu6 Cu10 102.05(6) . . ?
Cu5 Cu6 Cu10 132.47(6) . . ?
Cu30 Cu6 Cu10 101.63(6) . . ?
Cu40 Cu6 Cu10 57.65(4) . . ?
Cu25 Cu6 Cu10 57.52(4) . . ?
S14 Cu6 Cu15 51.82(7) . . ?
Cu33 Cu6 Cu15 67.48(5) . . ?
Cu4 Cu6 Cu15 100.45(6) . . ?
Cu5 Cu6 Cu15 129.51(6) . . ?
Cu30 Cu6 Cu15 157.34(6) . . ?
Cu40 Cu6 Cu15 97.88(5) . . ?
Cu25 Cu6 Cu15 104.75(6) . . ?
Cu10 Cu6 Cu15 56.43(4) . . ?
S4 Cu7 Cu24 104.77(8) . . ?
S4 Cu7 Cu18 127.22(8) . . ?
Cu24 Cu7 Cu18 66.34(5) . . ?
S4 Cu7 Cu17 55.21(7) . . ?
Cu24 Cu7 Cu17 158.99(6) . . ?
Cu18 Cu7 Cu17 118.47(6) . . ?
S4 Cu7 Cu3 143.15(8) . . ?
Cu24 Cu7 Cu3 109.87(6) . . ?
Cu18 Cu7 Cu3 60.17(5) . . ?
Cu17 Cu7 Cu3 88.68(6) . . ?
S4 Cu7 Cu21 53.15(7) . . ?
Cu24 Cu7 Cu21 64.52(5) . . ?
Cu18 Cu7 Cu21 127.26(6) . . ?
Cu17 Cu7 Cu21 101.69(6) . . ?
Cu3 Cu7 Cu21 158.22(6) . . ?
S4 Cu7 Cu40 102.22(8) . . ?
Cu24 Cu7 Cu40 133.82(6) . . ?
Cu18 Cu7 Cu40 121.42(6) . . ?
Cu17 Cu7 Cu40 63.42(5) . . ?
Cu3 Cu7 Cu40 61.41(5) . . ?
Cu21 Cu7 Cu40 106.07(6) . . ?
S4 Cu7 Cu35 148.87(8) . . ?
Cu24 Cu7 Cu35 63.90(5) . . ?
Cu18 Cu7 Cu35 76.88(5) . . ?
Cu17 Cu7 Cu35 136.25(6) . . ?
Cu3 Cu7 Cu35 62.65(4) . . ?
Cu21 Cu7 Cu35 97.55(5) . . ?
Cu40 Cu7 Cu35 73.63(5) . . ?
S4 Cu7 Cu36 93.56(7) . . ?
Cu24 Cu7 Cu36 83.48(5) . . ?
Cu18 Cu7 Cu36 133.27(6) . . ?
Cu17 Cu7 Cu36 102.63(6) . . ?
Cu3 Cu7 Cu36 102.36(5) . . ?
Cu21 Cu7 Cu36 56.90(4) . . ?
Cu40 Cu7 Cu36 57.97(4) . . ?
Cu35 Cu7 Cu36 57.56(4) . . ?
S12 Cu8 Cu38 106.14(8) . . ?
S12 Cu8 Cu1 130.17(8) . . ?
Cu38 Cu8 Cu1 64.27(5) . . ?
S12 Cu8 Cu2 144.26(8) . . ?
Cu38 Cu8 Cu2 108.02(6) . . ?
Cu1 Cu8 Cu2 59.87(5) . . ?
S12 Cu8 Cu19 54.58(7) . . ?
Cu38 Cu8 Cu19 160.21(6) . . ?
Cu1 Cu8 Cu19 122.58(6) . . ?
Cu2 Cu8 Cu19 90.33(5) . . ?
S12 Cu8 Cu12 52.81(7) . . ?
Cu38 Cu8 Cu12 65.78(5) . . ?
Cu1 Cu8 Cu12 127.17(6) . . ?
Cu2 Cu8 Cu12 156.61(7) . . ?
Cu19 Cu8 Cu12 100.09(5) . . ?
S12 Cu8 Cu35 101.76(7) . . ?
Cu38 Cu8 Cu35 131.61(6) . . ?
Cu1 Cu8 Cu35 121.22(6) . . ?
Cu2 Cu8 Cu35 61.81(4) . . ?
Cu19 Cu8 Cu35 63.49(4) . . ?
Cu12 Cu8 Cu35 104.27(5) . . ?
S12 Cu8 Cu25 147.85(8) . . ?
Cu38 Cu8 Cu25 62.97(5) . . ?
Cu1 Cu8 Cu25 74.80(5) . . ?
Cu2 Cu8 Cu25 61.61(4) . . ?
Cu19 Cu8 Cu25 135.23(6) . . ?
Cu12 Cu8 Cu25 97.11(5) . . ?
Cu35 Cu8 Cu25 72.32(5) . . ?
S12 Cu8 Cu10 93.50(7) . . ?
Cu38 Cu8 Cu10 82.19(5) . . ?
Cu1 Cu8 Cu10 129.61(6) . . ?
Cu2 Cu8 Cu10 101.18(5) . . ?
Cu19 Cu8 Cu10 101.89(5) . . ?
Cu12 Cu8 Cu10 56.33(4) . . ?
Cu35 Cu8 Cu10 57.14(4) . . ?
Cu25 Cu8 Cu10 56.22(4) . . ?
Cl2 Cu9 Cu24 96.28(8) . . ?
Cl2 Cu9 Cu19 147.51(9) . . ?
Cu24 Cu9 Cu19 115.24(6) . . ?
Cl2 Cu9 Cu18 58.89(8) . . ?
Cu24 Cu9 Cu18 66.09(5) . . ?
Cu19 Cu9 Cu18 125.90(6) . . ?
Cl2 Cu9 Cu11 96.25(8) . . ?
Cu24 Cu9 Cu11 110.60(6) . . ?
Cu19 Cu9 Cu11 66.36(5) . . ?
Cu18 Cu9 Cu11 64.00(5) . . ?
Cl2 Cu9 Cu23 148.77(9) . . ?
Cu24 Cu9 Cu23 66.40(5) . . ?
Cu19 Cu9 Cu23 59.54(5) . . ?
Cu18 Cu9 Cu23 126.73(6) . . ?
Cu11 Cu9 Cu23 113.88(6) . . ?
Cl2 Cu9 Cu35 134.16(9) . . ?
Cu24 Cu9 Cu35 61.61(4) . . ?
Cu19 Cu9 Cu35 63.00(4) . . ?
Cu18 Cu9 Cu35 75.29(5) . . ?
Cu11 Cu9 Cu35 61.43(5) . . ?
Cu23 Cu9 Cu35 61.83(5) . . ?
Cu12 Cu10 Cu14 68.73(5) . . ?
Cu12 Cu10 Cu15 70.60(5) . . ?
Cu14 Cu10 Cu15 68.01(5) . . ?
Cu12 Cu10 Cu25 103.77(5) . . ?
Cu14 Cu10 Cu25 172.33(7) . . ?
Cu15 Cu10 Cu25 111.69(6) . . ?
Cu12 Cu10 Cu40 174.00(7) . . ?
Cu14 Cu10 Cu40 111.48(6) . . ?
Cu15 Cu10 Cu40 103.75(6) . . ?
Cu25 Cu10 Cu40 76.15(5) . . ?
Cu12 Cu10 Cu35 109.59(6) . . ?
Cu14 Cu10 Cu35 104.44(6) . . ?
Cu15 Cu10 Cu35 172.05(6) . . ?
Cu25 Cu10 Cu35 76.14(5) . . ?
Cu40 Cu10 Cu35 76.29(5) . . ?
Cu12 Cu10 Cu6 114.27(6) . . ?
Cu14 Cu10 Cu6 123.39(6) . . ?
Cu15 Cu10 Cu6 61.86(5) . . ?
Cu25 Cu10 Cu6 60.48(4) . . ?
Cu40 Cu10 Cu6 60.32(4) . . ?
Cu35 Cu10 Cu6 123.52(6) . . ?
Cu12 Cu10 Cu3 122.97(6) . . ?
Cu14 Cu10 Cu3 61.33(4) . . ?
Cu15 Cu10 Cu3 111.18(6) . . ?
Cu25 Cu10 Cu3 124.32(6) . . ?
Cu40 Cu10 Cu3 60.44(4) . . ?
Cu35 Cu10 Cu3 61.72(4) . . ?
Cu6 Cu10 Cu3 115.21(6) . . ?
Cu12 Cu10 Cu8 59.90(5) . . ?
Cu14 Cu10 Cu8 111.73(6) . . ?
Cu15 Cu10 Cu8 124.34(6) . . ?
Cu25 Cu10 Cu8 61.71(4) . . ?
Cu40 Cu10 Cu8 124.13(6) . . ?
Cu35 Cu10 Cu8 59.96(4) . . ?
Cu6 Cu10 Cu8 117.23(5) . . ?
Cu3 Cu10 Cu8 116.05(6) . . ?
S11 Cu11 Cu3 107.36(8) . . ?
S11 Cu11 Cu32 54.79(7) . . ?
Cu3 Cu11 Cu32 155.50(7) . . ?
S11 Cu11 Cu9 146.68(9) . . ?
Cu3 Cu11 Cu9 105.87(6) . . ?
Cu32 Cu11 Cu9 93.96(6) . . ?
S11 Cu11 Cu18 142.21(8) . . ?
Cu3 Cu11 Cu18 60.03(5) . . ?
Cu32 Cu11 Cu18 144.47(7) . . ?
Cu9 Cu11 Cu18 57.91(5) . . ?
S11 Cu11 Cu35 135.80(8) . . ?
Cu3 Cu11 Cu35 63.52(5) . . ?
Cu32 Cu11 Cu35 115.38(6) . . ?
Cu9 Cu11 Cu35 63.94(5) . . ?
Cu18 Cu11 Cu35 73.97(5) . . ?
S11 Cu11 Cu19 105.52(7) . . ?
Cu3 Cu11 Cu19 123.52(6) . . ?
Cu32 Cu11 Cu19 57.13(4) . . ?
Cu9 Cu11 Cu19 56.09(4) . . ?
Cu18 Cu11 Cu19 110.76(6) . . ?
Cu35 Cu11 Cu19 60.78(4) . . ?
S11 Cu11 Cu14 50.19(7) . . ?
Cu3 Cu11 Cu14 61.46(5) . . ?
Cu32 Cu11 Cu14 95.13(5) . . ?
Cu9 Cu11 Cu14 158.71(6) . . ?
Cu18 Cu11 Cu14 118.97(6) . . ?
Cu35 Cu11 Cu14 94.78(5) . . ?
Cu19 Cu11 Cu14 114.54(5) . . ?
S13 Cu12 S12 118.45(10) . . ?
S13 Cu12 Cu10 121.58(8) . . ?
S12 Cu12 Cu10 102.65(7) . . ?
S13 Cu12 Cu8 104.35(8) . . ?
S12 Cu12 Cu8 57.88(7) . . ?
Cu10 Cu12 Cu8 63.77(5) . . ?
S13 Cu12 Cu38 54.93(7) . . ?
S12 Cu12 Cu38 100.01(8) . . ?
Cu10 Cu12 Cu38 79.79(5) . . ?
Cu8 Cu12 Cu38 53.31(4) . . ?
S13 Cu12 Cu14 142.91(9) . . ?
S12 Cu12 Cu14 96.40(7) . . ?
Cu10 Cu12 Cu14 55.61(4) . . ?
Cu8 Cu12 Cu14 104.91(5) . . ?
Cu38 Cu12 Cu14 134.88(6) . . ?
S13 Cu12 Cu15 88.74(8) . . ?
S12 Cu12 Cu15 152.42(8) . . ?
Cu10 Cu12 Cu15 54.87(5) . . ?
Cu8 Cu12 Cu15 113.75(6) . . ?
Cu38 Cu12 Cu15 91.83(5) . . ?
Cu14 Cu12 Cu15 58.67(4) . . ?
S9 Cu13 S8 117.82(10) . . ?
S9 Cu13 Cu36 120.70(8) . . ?
S8 Cu13 Cu36 100.49(7) . . ?
S9 Cu13 Cu30 102.70(8) . . ?
S8 Cu13 Cu30 57.20(7) . . ?
Cu36 Cu13 Cu30 61.45(4) . . ?
S9 Cu13 Cu28 53.67(7) . . ?
S8 Cu13 Cu28 98.64(7) . . ?
Cu36 Cu13 Cu28 78.58(5) . . ?
Cu30 Cu13 Cu28 52.67(4) . . ?
S9 Cu13 Cu26 145.67(8) . . ?
S8 Cu13 Cu26 95.43(7) . . ?
Cu36 Cu13 Cu26 55.29(4) . . ?
Cu30 Cu13 Cu26 102.53(5) . . ?
Cu28 Cu13 Cu26 133.51(6) . . ?
S9 Cu13 Cu21 89.14(8) . . ?
S8 Cu13 Cu21 151.43(8) . . ?
Cu36 Cu13 Cu21 54.31(4) . . ?
Cu30 Cu13 Cu21 110.39(5) . . ?
Cu28 Cu13 Cu21 89.75(5) . . ?
Cu26 Cu13 Cu21 60.28(4) . . ?
S11 Cu14 S10 117.47(10) . . ?
S11 Cu14 Cu10 122.60(8) . . ?
S10 Cu14 Cu10 99.81(8) . . ?
S11 Cu14 Cu3 102.77(8) . . ?
S10 Cu14 Cu3 56.76(7) . . ?
Cu10 Cu14 Cu3 62.32(4) . . ?
S11 Cu14 Cu11 54.31(7) . . ?
S10 Cu14 Cu11 98.39(8) . . ?
Cu10 Cu14 Cu11 79.72(5) . . ?
Cu3 Cu14 Cu11 52.44(4) . . ?
S11 Cu14 Cu15 147.19(9) . . ?
S10 Cu14 Cu15 93.51(8) . . ?
Cu10 Cu14 Cu15 56.20(4) . . ?
Cu3 Cu14 Cu15 103.35(6) . . ?
Cu11 Cu14 Cu15 135.72(6) . . ?
S11 Cu14 Cu12 89.76(7) . . ?
S10 Cu14 Cu12 151.67(8) . . ?
Cu10 Cu14 Cu12 55.66(4) . . ?
Cu3 Cu14 Cu12 112.35(5) . . ?
Cu11 Cu14 Cu12 91.24(5) . . ?
Cu15 Cu14 Cu12 61.98(4) . . ?
S15 Cu15 S14 115.06(11) . . ?
S15 Cu15 Cu10 122.94(9) . . ?
S14 Cu15 Cu10 99.97(8) . . ?
S15 Cu15 Cu6 101.35(9) . . ?
S14 Cu15 Cu6 56.84(7) . . ?
Cu10 Cu15 Cu6 61.71(5) . . ?
S15 Cu15 Cu14 92.29(8) . . ?
S14 Cu15 Cu14 151.55(9) . . ?
Cu10 Cu15 Cu14 55.79(4) . . ?
Cu6 Cu15 Cu14 112.40(6) . . ?
S15 Cu15 Cu33 53.05(8) . . ?
S14 Cu15 Cu33 95.71(8) . . ?
Cu10 Cu15 Cu33 81.25(5) . . ?
Cu6 Cu15 Cu33 51.53(4) . . ?
Cu14 Cu15 Cu33 94.80(5) . . ?
S15 Cu15 Cu12 148.40(9) . . ?
S14 Cu15 Cu12 95.40(8) . . ?
Cu10 Cu15 Cu12 54.53(4) . . ?
Cu6 Cu15 Cu12 102.39(5) . . ?
Cu14 Cu15 Cu12 59.35(4) . . ?
Cu33 Cu15 Cu12 135.63(6) . . ?
P2 Cu16 S5 116.98(10) . . ?
P2 Cu16 S6 131.21(10) . . ?
S5 Cu16 S6 94.46(9) . . ?
P2 Cu16 Cu24 138.14(9) . . ?
S5 Cu16 Cu24 58.32(7) . . ?
S6 Cu16 Cu24 89.55(7) . . ?
P2 Cu16 Cu23 123.99(9) . . ?
S5 Cu16 Cu23 116.84(8) . . ?
S6 Cu16 Cu23 56.73(7) . . ?
Cu24 Cu16 Cu23 65.97(5) . . ?
S1 Cu17 S4 118.94(10) . . ?
S1 Cu17 Cu34 56.11(7) . . ?
S4 Cu17 Cu34 150.15(9) . . ?
S1 Cu17 Cu29 99.88(8) . . ?
S4 Cu17 Cu29 140.33(8) . . ?
Cu34 Cu17 Cu29 59.93(5) . . ?
S1 Cu17 Cu31 130.48(8) . . ?
S4 Cu17 Cu31 55.39(7) . . ?
Cu34 Cu17 Cu31 153.13(7) . . ?
Cu29 Cu17 Cu31 93.97(6) . . ?
S1 Cu17 Cu7 100.72(8) . . ?
S4 Cu17 Cu7 58.52(7) . . ?
Cu34 Cu17 Cu7 92.28(6) . . ?
Cu29 Cu17 Cu7 124.93(6) . . ?
Cu31 Cu17 Cu7 109.47(6) . . ?
S1 Cu17 Cu40 115.23(8) . . ?
S4 Cu17 Cu40 102.19(7) . . ?
Cu34 Cu17 Cu40 63.19(4) . . ?
Cu29 Cu17 Cu40 64.77(5) . . ?
Cu31 Cu17 Cu40 113.71(6) . . ?
Cu7 Cu17 Cu40 60.22(4) . . ?
S1 Cu17 Cu28 156.95(9) . . ?
S4 Cu17 Cu28 83.62(7) . . ?
Cu34 Cu17 Cu28 107.04(6) . . ?
Cu29 Cu17 Cu28 57.14(5) . . ?
Cu31 Cu17 Cu28 56.81(4) . . ?
Cu7 Cu17 Cu28 95.21(5) . . ?
Cu40 Cu17 Cu28 59.48(4) . . ?
Cl2 Cu18 Cu9 54.44(7) . . ?
Cl2 Cu18 Cu7 141.76(8) . . ?
Cu9 Cu18 Cu7 100.44(6) . . ?
Cl2 Cu18 Cu3 144.42(8) . . ?
Cu9 Cu18 Cu3 101.98(6) . . ?
Cu7 Cu18 Cu3 60.01(5) . . ?
Cl2 Cu18 Cu11 89.63(8) . . ?
Cu9 Cu18 Cu11 58.09(5) . . ?
Cu7 Cu18 Cu11 100.49(5) . . ?
Cu3 Cu18 Cu11 55.02(5) . . ?
Cl2 Cu18 Cu24 87.29(7) . . ?
Cu9 Cu18 Cu24 56.28(5) . . ?
Cu7 Cu18 Cu24 54.83(5) . . ?
Cu3 Cu18 Cu24 101.11(5) . . ?
Cu11 Cu18 Cu24 99.29(5) . . ?
S2 Cu19 S12 118.26(9) . . ?
S2 Cu19 Cu9 99.30(8) . . ?
S12 Cu19 Cu9 141.80(8) . . ?
S2 Cu19 Cu23 56.81(7) . . ?
S12 Cu19 Cu23 146.23(8) . . ?
Cu9 Cu19 Cu23 61.18(5) . . ?
S2 Cu19 Cu32 128.87(8) . . ?
S12 Cu19 Cu32 57.03(7) . . ?
Cu9 Cu19 Cu32 94.77(6) . . ?
Cu23 Cu19 Cu32 155.36(6) . . ?
S2 Cu19 Cu8 101.49(8) . . ?
S12 Cu19 Cu8 58.50(7) . . ?
Cu9 Cu19 Cu8 123.32(6) . . ?
Cu23 Cu19 Cu8 88.62(5) . . ?
Cu32 Cu19 Cu8 110.89(6) . . ?
S2 Cu19 Cu11 156.54(8) . . ?
S12 Cu19 Cu11 84.43(7) . . ?
Cu9 Cu19 Cu11 57.54(5) . . ?
Cu23 Cu19 Cu11 108.10(6) . . ?
Cu32 Cu19 Cu11 56.83(4) . . ?
Cu8 Cu19 Cu11 95.50(5) . . ?
S2 Cu19 Cu35 116.74(8) . . ?
S12 Cu19 Cu35 101.74(7) . . ?
Cu9 Cu19 Cu35 63.78(5) . . ?
Cu23 Cu19 Cu35 62.58(5) . . ?
Cu32 Cu19 Cu35 113.60(6) . . ?
Cu8 Cu19 Cu35 59.72(4) . . ?
Cu11 Cu19 Cu35 59.22(4) . . ?
P6 Cu20 S13 117.99(10) . . ?
P6 Cu20 S14 128.60(11) . . ?
S13 Cu20 S14 94.17(9) . . ?
P6 Cu20 Cu38 139.65(10) . . ?
S13 Cu20 Cu38 59.02(7) . . ?
S14 Cu20 Cu38 90.63(7) . . ?
P6 Cu20 Cu4 123.01(9) . . ?
S13 Cu20 Cu4 117.81(8) . . ?
S14 Cu20 Cu4 56.22(7) . . ?
Cu38 Cu20 Cu4 67.38(5) . . ?
S5 Cu21 S4 117.70(10) . . ?
S5 Cu21 Cu36 124.65(8) . . ?
S4 Cu21 Cu36 101.08(8) . . ?
S5 Cu21 Cu7 105.70(8) . . ?
S4 Cu21 Cu7 57.49(7) . . ?
Cu36 Cu21 Cu7 62.95(4) . . ?
S5 Cu21 Cu24 55.68(7) . . ?
S4 Cu21 Cu24 99.77(8) . . ?
Cu36 Cu21 Cu24 81.32(5) . . ?
Cu7 Cu21 Cu24 54.09(4) . . ?
S5 Cu21 Cu26 91.05(7) . . ?
S4 Cu21 Cu26 150.89(8) . . ?
Cu36 Cu21 Cu26 54.74(4) . . ?
Cu7 Cu21 Cu26 112.84(5) . . ?
Cu24 Cu21 Cu26 92.64(5) . . ?
S5 Cu21 Cu13 144.19(8) . . ?
S4 Cu21 Cu13 95.29(8) . . ?
Cu36 Cu21 Cu13 54.90(4) . . ?
Cu7 Cu21 Cu13 103.65(5) . . ?
Cu24 Cu21 Cu13 135.71(5) . . ?
Cu26 Cu21 Cu13 58.53(4) . . ?
Cl3 Cu22 Cu4 149.28(8) . . ?
Cl3 Cu22 Cu37 146.82(9) . . ?
Cu4 Cu22 Cu37 59.84(5) . . ?
Cl3 Cu22 Cu41 95.62(8) . . ?
Cu4 Cu22 Cu41 114.01(6) . . ?
Cu37 Cu22 Cu41 66.31(5) . . ?
Cl3 Cu22 Cu38 96.18(8) . . ?
Cu4 Cu22 Cu38 67.59(5) . . ?
Cu37 Cu22 Cu38 115.60(6) . . ?
Cu41 Cu22 Cu38 108.80(6) . . ?
Cl3 Cu22 Cu1 59.74(7) . . ?
Cu4 Cu22 Cu1 125.46(6) . . ?
Cu37 Cu22 Cu1 125.48(6) . . ?
Cu41 Cu22 Cu1 64.10(5) . . ?
Cu38 Cu22 Cu1 63.30(5) . . ?
Cl3 Cu22 Cu25 133.97(9) . . ?
Cu4 Cu22 Cu25 62.17(4) . . ?
Cu37 Cu22 Cu25 62.79(4) . . ?
Cu41 Cu22 Cu25 60.92(4) . . ?
Cu38 Cu22 Cu25 61.23(4) . . ?
Cu1 Cu22 Cu25 74.24(5) . . ?
S2 Cu23 S6 121.15(10) . . ?
S2 Cu23 Cu19 56.63(7) . . ?
S6 Cu23 Cu19 151.17(8) . . ?
S2 Cu23 Cu16 126.89(9) . . ?
S6 Cu23 Cu16 56.61(7) . . ?
Cu19 Cu23 Cu16 151.03(6) . . ?
S2 Cu23 Cu9 97.79(8) . . ?
S6 Cu23 Cu9 139.70(8) . . ?
Cu19 Cu23 Cu9 59.28(5) . . ?
Cu16 Cu23 Cu9 92.97(5) . . ?
S2 Cu23 Cu2 104.41(8) . . ?
S6 Cu23 Cu2 58.97(7) . . ?
Cu19 Cu23 Cu2 92.74(5) . . ?
Cu16 Cu23 Cu2 111.45(6) . . ?
Cu9 Cu23 Cu2 124.43(6) . . ?
S2 Cu23 Cu35 117.54(8) . . ?
S6 Cu23 Cu35 102.32(8) . . ?
Cu19 Cu23 Cu35 63.59(5) . . ?
Cu16 Cu23 Cu35 113.81(6) . . ?
Cu9 Cu23 Cu35 63.59(5) . . ?
Cu2 Cu23 Cu35 60.93(5) . . ?
S2 Cu23 Cu24 153.11(8) . . ?
S6 Cu23 Cu24 84.09(7) . . ?
Cu19 Cu23 Cu24 106.32(6) . . ?
Cu16 Cu23 Cu24 56.91(5) . . ?
Cu9 Cu23 Cu24 55.93(4) . . ?
Cu2 Cu23 Cu24 96.52(5) . . ?
Cu35 Cu23 Cu24 59.18(4) . . ?
S5 Cu24 Cu7 108.34(8) . . ?
S5 Cu24 Cu9 146.54(9) . . ?
Cu7 Cu24 Cu9 104.81(6) . . ?
S5 Cu24 Cu16 55.42(7) . . ?
Cu7 Cu24 Cu16 155.54(7) . . ?
Cu9 Cu24 Cu16 94.32(6) . . ?
S5 Cu24 Cu35 137.21(8) . . ?
Cu7 Cu24 Cu35 62.28(5) . . ?
Cu9 Cu24 Cu35 64.66(5) . . ?
Cu16 Cu24 Cu35 115.06(6) . . ?
S5 Cu24 Cu21 51.18(7) . . ?
Cu7 Cu24 Cu21 61.39(5) . . ?
Cu9 Cu24 Cu21 159.47(7) . . ?
Cu16 Cu24 Cu21 95.85(5) . . ?
Cu35 Cu24 Cu21 94.85(5) . . ?
S5 Cu24 Cu18 141.01(8) . . ?
Cu7 Cu24 Cu18 58.83(5) . . ?
Cu9 Cu24 Cu18 57.64(5) . . ?
Cu16 Cu24 Cu18 145.56(6) . . ?
Cu35 Cu24 Cu18 73.31(5) . . ?
Cu21 Cu24 Cu18 117.32(6) . . ?
S5 Cu24 Cu23 106.48(7) . . ?
Cu7 Cu24 Cu23 121.71(6) . . ?
Cu9 Cu24 Cu23 57.67(4) . . ?
Cu16 Cu24 Cu23 57.12(4) . . ?
Cu35 Cu24 Cu23 60.28(4) . . ?
Cu21 Cu24 Cu23 114.59(6) . . ?
Cu18 Cu24 Cu23 111.19(5) . . ?
Cu10 Cu25 Cu36 89.58(5) . . ?
Cu10 Cu25 Cu30 102.18(5) . . ?
Cu36 Cu25 Cu30 61.50(4) . . ?
Cu10 Cu25 Cu6 62.00(5) . . ?
Cu36 Cu25 Cu6 101.43(5) . . ?
Cu30 Cu25 Cu6 57.52(4) . . ?
Cu10 Cu25 Cu41 154.32(6) . . ?
Cu36 Cu25 Cu41 80.37(5) . . ?
Cu30 Cu25 Cu41 93.72(5) . . ?
Cu6 Cu25 Cu41 143.07(6) . . ?
Cu10 Cu25 Cu38 80.17(5) . . ?
Cu36 Cu25 Cu38 153.57(6) . . ?
Cu30 Cu25 Cu38 144.42(6) . . ?
Cu6 Cu25 Cu38 95.16(5) . . ?
Cu41 Cu25 Cu38 98.50(5) . . ?
Cu10 Cu25 Cu2 101.28(5) . . ?
Cu36 Cu25 Cu2 61.94(4) . . ?
Cu30 Cu25 Cu2 117.74(5) . . ?
Cu6 Cu25 Cu2 157.82(6) . . ?
Cu41 Cu25 Cu2 53.15(4) . . ?
Cu38 Cu25 Cu2 96.06(5) . . ?
Cu10 Cu25 Cu4 100.38(5) . . ?
Cu36 Cu25 Cu4 144.73(6) . . ?
Cu30 Cu25 Cu4 83.28(5) . . ?
Cu6 Cu25 Cu4 56.42(4) . . ?
Cu41 Cu25 Cu4 101.42(5) . . ?
Cu38 Cu25 Cu4 61.61(4) . . ?
Cu2 Cu25 Cu4 145.35(6) . . ?
Cu10 Cu25 Cu8 62.07(4) . . ?
Cu36 Cu25 Cu8 100.71(5) . . ?
Cu30 Cu25 Cu8 157.65(6) . . ?
Cu6 Cu25 Cu8 118.93(6) . . ?
Cu41 Cu25 Cu8 96.46(5) . . ?
Cu38 Cu25 Cu8 52.99(4) . . ?
Cu2 Cu25 Cu8 55.88(4) . . ?
Cu4 Cu25 Cu8 113.91(5) . . ?
Cu10 Cu25 Cu37 145.26(6) . . ?
Cu36 Cu25 Cu37 100.45(5) . . ?
Cu30 Cu25 Cu37 56.53(4) . . ?
Cu6 Cu25 Cu37 83.36(5) . . ?
Cu41 Cu25 Cu37 60.34(4) . . ?
Cu38 Cu25 Cu37 101.80(5) . . ?
Cu2 Cu25 Cu37 112.83(5) . . ?
Cu4 Cu25 Cu37 53.88(4) . . ?
Cu8 Cu25 Cu37 145.05(6) . . ?
Cu10 Cu25 Cu22 134.03(6) . . ?
Cu36 Cu25 Cu22 134.46(6) . . ?
Cu30 Cu25 Cu22 110.02(5) . . ?
Cu6 Cu25 Cu22 110.09(5) . . ?
Cu41 Cu25 Cu22 54.69(4) . . ?
Cu38 Cu25 Cu22 54.58(4) . . ?
Cu2 Cu25 Cu22 91.98(5) . . ?
Cu4 Cu25 Cu22 53.76(4) . . ?
Cu8 Cu25 Cu22 92.06(5) . . ?
Cu37 Cu25 Cu22 53.58(4) . . ?
S7 Cu26 S6 116.50(10) . . ?
S7 Cu26 Cu36 122.47(9) . . ?
S6 Cu26 Cu36 101.33(8) . . ?
S7 Cu26 Cu2 102.19(8) . . ?
S6 Cu26 Cu2 57.50(7) . . ?
Cu36 Cu26 Cu2 63.08(5) . . ?
S7 Cu26 Cu41 53.89(7) . . ?
S6 Cu26 Cu41 99.40(7) . . ?
Cu36 Cu26 Cu41 79.59(5) . . ?
Cu2 Cu26 Cu41 52.77(4) . . ?
S7 Cu26 Cu13 90.52(8) . . ?
S6 Cu26 Cu13 152.41(8) . . ?
Cu36 Cu26 Cu13 56.02(4) . . ?
Cu2 Cu26 Cu13 113.93(6) . . ?
Cu41 Cu26 Cu13 92.02(5) . . ?
S7 Cu26 Cu21 148.31(9) . . ?
S6 Cu26 Cu21 93.61(7) . . ?
Cu36 Cu26 Cu21 54.85(4) . . ?
Cu2 Cu26 Cu21 102.38(5) . . ?
Cu41 Cu26 Cu21 134.27(6) . . ?
Cu13 Cu26 Cu21 61.20(4) . . ?
P4 Cu27 S15 123.94(11) . . ?
P4 Cu27 S10 129.43(11) . . ?
S15 Cu27 S10 92.46(10) . . ?
P4 Cu27 Cu34 117.57(10) . . ?
S15 Cu27 Cu34 116.38(8) . . ?
S10 Cu27 Cu34 57.22(7) . . ?
P4 Cu27 Cu33 136.61(10) . . ?
S15 Cu27 Cu33 58.66(8) . . ?
S10 Cu27 Cu33 90.70(7) . . ?
Cu34 Cu27 Cu33 66.71(5) . . ?
S9 Cu28 Cu30 107.43(8) . . ?
S9 Cu28 Cu29 146.41(8) . . ?
Cu30 Cu28 Cu29 105.83(6) . . ?
S9 Cu28 Cu31 55.32(7) . . ?
Cu30 Cu28 Cu31 154.75(7) . . ?
Cu29 Cu28 Cu31 94.34(6) . . ?
S9 Cu28 Cu5 141.18(8) . . ?
Cu30 Cu28 Cu5 58.91(5) . . ?
Cu29 Cu28 Cu5 57.98(5) . . ?
Cu31 Cu28 Cu5 146.29(7) . . ?
S9 Cu28 Cu40 137.14(8) . . ?
Cu30 Cu28 Cu40 62.62(4) . . ?
Cu29 Cu28 Cu40 64.98(5) . . ?
Cu31 Cu28 Cu40 115.29(6) . . ?
Cu5 Cu28 Cu40 72.74(5) . . ?
S9 Cu28 Cu17 107.25(8) . . ?
Cu30 Cu28 Cu17 122.08(6) . . ?
Cu29 Cu28 Cu17 56.80(5) . . ?
Cu31 Cu28 Cu17 57.69(5) . . ?
Cu5 Cu28 Cu17 110.38(6) . . ?
Cu40 Cu28 Cu17 60.26(4) . . ?
S9 Cu28 Cu13 50.29(6) . . ?
Cu30 Cu28 Cu13 61.07(4) . . ?
Cu29 Cu28 Cu13 160.65(6) . . ?
Cu31 Cu28 Cu13 95.35(5) . . ?
Cu5 Cu28 Cu13 117.04(5) . . ?
Cu40 Cu28 Cu13 95.71(5) . . ?
Cu17 Cu28 Cu13 115.98(6) . . ?
Cl1 Cu29 Cu34 150.48(9) . . ?
Cl1 Cu29 Cu17 147.28(9) . . ?
Cu34 Cu29 Cu17 59.68(5) . . ?
Cl1 Cu29 Cu28 93.86(8) . . ?
Cu34 Cu29 Cu28 114.09(6) . . ?
Cu17 Cu29 Cu28 66.06(5) . . ?
Cl1 Cu29 Cu5 58.98(7) . . ?
Cu34 Cu29 Cu5 124.03(6) . . ?
Cu17 Cu29 Cu5 124.20(6) . . ?
Cu28 Cu29 Cu5 64.05(5) . . ?
Cl1 Cu29 Cu33 95.86(8) . . ?
Cu34 Cu29 Cu33 66.69(5) . . ?
Cu17 Cu29 Cu33 114.81(6) . . ?
Cu28 Cu29 Cu33 109.91(6) . . ?
Cu5 Cu29 Cu33 63.37(5) . . ?
Cl1 Cu29 Cu40 132.26(8) . . ?
Cu34 Cu29 Cu40 61.94(4) . . ?
Cu17 Cu29 Cu40 61.59(4) . . ?
Cu28 Cu29 Cu40 60.94(4) . . ?
Cu5 Cu29 Cu40 73.34(5) . . ?
Cu33 Cu29 Cu40 62.06(4) . . ?
S8 Cu30 Cu28 105.53(7) . . ?
S8 Cu30 Cu5 128.12(8) . . ?
Cu28 Cu30 Cu5 65.21(5) . . ?
S8 Cu30 Cu6 144.16(8) . . ?
Cu28 Cu30 Cu6 108.43(6) . . ?
Cu5 Cu30 Cu6 60.26(5) . . ?
S8 Cu30 Cu37 55.44(7) . . ?
Cu28 Cu30 Cu37 159.87(7) . . ?
Cu5 Cu30 Cu37 119.20(6) . . ?
Cu6 Cu30 Cu37 89.30(5) . . ?
S8 Cu30 Cu25 102.25(7) . . ?
Cu28 Cu30 Cu25 133.09(6) . . ?
Cu5 Cu30 Cu25 121.30(6) . . ?
Cu6 Cu30 Cu25 61.21(5) . . ?
Cu37 Cu30 Cu25 63.66(5) . . ?
S8 Cu30 Cu36 93.48(7) . . ?
Cu28 Cu30 Cu36 83.28(5) . . ?
Cu5 Cu30 Cu36 132.13(6) . . ?
Cu6 Cu30 Cu36 101.44(6) . . ?
Cu37 Cu30 Cu36 102.94(6) . . ?
Cu25 Cu30 Cu36 57.83(4) . . ?
S8 Cu30 Cu13 51.91(6) . . ?
Cu28 Cu30 Cu13 66.26(5) . . ?
Cu5 Cu30 Cu13 127.74(6) . . ?
Cu6 Cu30 Cu13 157.80(6) . . ?
Cu37 Cu30 Cu13 100.72(6) . . ?
Cu25 Cu30 Cu13 105.55(6) . . ?
Cu36 Cu30 Cu13 57.17(4) . . ?
S8 Cu30 Cu40 149.43(8) . . ?
Cu28 Cu30 Cu40 63.84(5) . . ?
Cu5 Cu30 Cu40 75.61(5) . . ?
Cu6 Cu30 Cu40 60.70(4) . . ?
Cu37 Cu30 Cu40 135.63(6) . . ?
Cu25 Cu30 Cu40 72.98(5) . . ?
Cu36 Cu30 Cu40 57.92(4) . . ?
Cu13 Cu30 Cu40 99.37(5) . . ?
P1 Cu31 S9 119.21(10) . . ?
P1 Cu31 S4 128.55(10) . . ?
S9 Cu31 S4 95.51(9) . . ?
P1 Cu31 Cu28 140.25(10) . . ?
S9 Cu31 Cu28 58.01(7) . . ?
S4 Cu31 Cu28 89.51(7) . . ?
P1 Cu31 Cu17 122.25(9) . . ?
S9 Cu31 Cu17 116.56(7) . . ?
S4 Cu31 Cu17 56.54(7) . . ?
Cu28 Cu31 Cu17 65.50(5) . . ?
P5 Cu32 S11 120.74(10) . . ?
P5 Cu32 S12 129.31(10) . . ?
S11 Cu32 S12 93.88(9) . . ?
P5 Cu32 Cu11 138.92(9) . . ?
S11 Cu32 Cu11 58.70(7) . . ?
S12 Cu32 Cu11 89.60(7) . . ?
P5 Cu32 Cu19 120.73(9) . . ?
S11 Cu32 Cu19 116.71(8) . . ?
S12 Cu32 Cu19 56.42(7) . . ?
Cu11 Cu32 Cu19 66.04(5) . . ?
S15 Cu33 Cu6 106.32(8) . . ?
S15 Cu33 Cu27 54.34(7) . . ?
Cu6 Cu33 Cu27 151.16(7) . . ?
S15 Cu33 Cu29 147.66(8) . . ?
Cu6 Cu33 Cu29 105.87(6) . . ?
Cu27 Cu33 Cu29 94.58(6) . . ?
S15 Cu33 Cu5 145.86(9) . . ?
Cu6 Cu33 Cu5 60.22(5) . . ?
Cu27 Cu33 Cu5 148.05(7) . . ?
Cu29 Cu33 Cu5 58.21(5) . . ?
S15 Cu33 Cu34 103.91(8) . . ?
Cu6 Cu33 Cu34 119.71(6) . . ?
Cu27 Cu33 Cu34 56.55(5) . . ?
Cu29 Cu33 Cu34 56.18(5) . . ?
Cu5 Cu33 Cu34 109.92(6) . . ?
S15 Cu33 Cu40 131.78(9) . . ?
Cu6 Cu33 Cu40 61.17(5) . . ?
Cu27 Cu33 Cu40 113.06(6) . . ?
Cu29 Cu33 Cu40 64.19(5) . . ?
Cu5 Cu33 Cu40 72.32(5) . . ?
Cu34 Cu33 Cu40 59.66(4) . . ?
S15 Cu33 Cu15 48.82(7) . . ?
Cu6 Cu33 Cu15 60.99(5) . . ?
Cu27 Cu33 Cu15 92.36(5) . . ?
Cu29 Cu33 Cu15 155.93(7) . . ?
Cu5 Cu33 Cu15 119.36(6) . . ?
Cu34 Cu33 Cu15 110.53(6) . . ?
Cu40 Cu33 Cu15 91.90(5) . . ?
S1 Cu34 S10 116.91(10) . . ?
S1 Cu34 Cu17 57.09(7) . . ?
S10 Cu34 Cu17 145.90(9) . . ?
S1 Cu34 Cu29 100.93(8) . . ?
S10 Cu34 Cu29 141.89(8) . . ?
Cu17 Cu34 Cu29 60.39(5) . . ?
S1 Cu34 Cu27 130.17(8) . . ?
S10 Cu34 Cu27 57.28(7) . . ?
Cu17 Cu34 Cu27 155.23(7) . . ?
Cu29 Cu34 Cu27 95.40(6) . . ?
S1 Cu34 Cu3 97.98(8) . . ?
S10 Cu34 Cu3 57.37(7) . . ?
Cu17 Cu34 Cu3 89.09(5) . . ?
Cu29 Cu34 Cu3 124.23(6) . . ?
Cu27 Cu34 Cu3 110.78(6) . . ?
S1 Cu34 Cu40 115.79(8) . . ?
S10 Cu34 Cu40 100.01(7) . . ?
Cu17 Cu34 Cu40 62.84(4) . . ?
Cu29 Cu34 Cu40 64.78(5) . . ?
Cu27 Cu34 Cu40 113.80(6) . . ?
Cu3 Cu34 Cu40 59.71(4) . . ?
S1 Cu34 Cu33 157.88(9) . . ?
S10 Cu34 Cu33 84.82(7) . . ?
Cu17 Cu34 Cu33 107.60(6) . . ?
Cu29 Cu34 Cu33 57.13(5) . . ?
Cu27 Cu34 Cu33 56.74(5) . . ?
Cu3 Cu34 Cu33 97.55(5) . . ?
Cu40 Cu34 Cu33 60.26(4) . . ?
Cu10 Cu35 Cu36 89.29(5) . . ?
Cu10 Cu35 Cu8 62.90(4) . . ?
Cu36 Cu35 Cu8 102.37(5) . . ?
Cu10 Cu35 Cu7 100.81(5) . . ?
Cu36 Cu35 Cu7 62.00(4) . . ?
Cu8 Cu35 Cu7 158.80(6) . . ?
Cu10 Cu35 Cu2 101.85(5) . . ?
Cu36 Cu35 Cu2 62.28(4) . . ?
Cu8 Cu35 Cu2 56.96(4) . . ?
Cu7 Cu35 Cu2 118.77(6) . . ?
Cu10 Cu35 Cu24 154.53(6) . . ?
Cu36 Cu35 Cu24 80.68(5) . . ?
Cu8 Cu35 Cu24 142.09(6) . . ?
Cu7 Cu35 Cu24 53.82(4) . . ?
Cu2 Cu35 Cu24 94.13(5) . . ?
Cu10 Cu35 Cu3 61.26(4) . . ?
Cu36 Cu35 Cu3 101.19(5) . . ?
Cu8 Cu35 Cu3 118.26(6) . . ?
Cu7 Cu35 Cu3 56.58(4) . . ?
Cu2 Cu35 Cu3 157.85(6) . . ?
Cu24 Cu35 Cu3 97.62(5) . . ?
Cu10 Cu35 Cu11 80.26(5) . . ?
Cu36 Cu35 Cu11 153.87(6) . . ?
Cu8 Cu35 Cu11 94.12(5) . . ?
Cu7 Cu35 Cu11 96.33(5) . . ?
Cu2 Cu35 Cu11 143.24(6) . . ?
Cu24 Cu35 Cu11 98.64(5) . . ?
Cu3 Cu35 Cu11 52.82(4) . . ?
Cu10 Cu35 Cu23 144.83(6) . . ?
Cu36 Cu35 Cu23 100.41(5) . . ?
Cu8 Cu35 Cu23 81.96(5) . . ?
Cu7 Cu35 Cu23 113.65(5) . . ?
Cu2 Cu35 Cu23 55.86(4) . . ?
Cu24 Cu35 Cu23 60.54(4) . . ?
Cu3 Cu35 Cu23 145.97(6) . . ?
Cu11 Cu35 Cu23 101.88(5) . . ?
Cu10 Cu35 Cu19 101.23(5) . . ?
Cu36 Cu35 Cu19 146.07(6) . . ?
Cu8 Cu35 Cu19 56.79(4) . . ?
Cu7 Cu35 Cu19 143.88(6) . . ?
Cu2 Cu35 Cu19 83.92(5) . . ?
Cu24 Cu35 Cu19 100.07(5) . . ?
Cu3 Cu35 Cu19 112.20(5) . . ?
Cu11 Cu35 Cu19 60.00(4) . . ?
Cu23 Cu35 Cu19 53.84(4) . . ?
Cu10 Cu35 Cu9 134.43(6) . . ?
Cu36 Cu35 Cu9 133.98(6) . . ?
Cu8 Cu35 Cu9 109.88(5) . . ?
Cu7 Cu35 Cu9 91.18(5) . . ?
Cu2 Cu35 Cu9 110.38(5) . . ?
Cu24 Cu35 Cu9 53.73(4) . . ?
Cu3 Cu35 Cu9 91.69(5) . . ?
Cu11 Cu35 Cu9 54.63(4) . . ?
Cu23 Cu35 Cu9 54.58(4) . . ?
Cu19 Cu35 Cu9 53.22(4) . . ?
Cu26 Cu36 Cu21 70.42(5) . . ?
Cu26 Cu36 Cu13 68.69(5) . . ?
Cu21 Cu36 Cu13 70.80(5) . . ?
Cu26 Cu36 Cu25 103.78(6) . . ?
Cu21 Cu36 Cu25 172.92(7) . . ?
Cu13 Cu36 Cu25 111.38(6) . . ?
Cu26 Cu36 Cu35 110.88(6) . . ?
Cu21 Cu36 Cu35 101.95(5) . . ?
Cu13 Cu36 Cu35 172.59(6) . . ?
Cu25 Cu36 Cu35 76.01(5) . . ?
Cu26 Cu36 Cu40 172.98(7) . . ?
Cu21 Cu36 Cu40 110.56(6) . . ?
Cu13 Cu36 Cu40 104.82(6) . . ?
Cu25 Cu36 Cu40 75.72(5) . . ?
Cu35 Cu36 Cu40 75.91(5) . . ?
Cu26 Cu36 Cu30 112.32(6) . . ?
Cu21 Cu36 Cu30 124.84(6) . . ?
Cu13 Cu36 Cu30 61.38(5) . . ?
Cu25 Cu36 Cu30 60.67(4) . . ?
Cu35 Cu36 Cu30 124.11(6) . . ?
Cu40 Cu36 Cu30 61.17(4) . . ?
Cu26 Cu36 Cu7 124.35(6) . . ?
Cu21 Cu36 Cu7 60.14(4) . . ?
Cu13 Cu36 Cu7 113.29(5) . . ?
Cu25 Cu36 Cu7 122.95(6) . . ?
Cu35 Cu36 Cu7 60.44(4) . . ?
Cu40 Cu36 Cu7 60.06(4) . . ?
Cu30 Cu36 Cu7 115.95(6) . . ?
Cu26 Cu36 Cu2 60.61(4) . . ?
Cu21 Cu36 Cu2 111.74(6) . . ?
Cu13 Cu36 Cu2 123.01(6) . . ?
Cu25 Cu36 Cu2 61.28(4) . . ?
Cu35 Cu36 Cu2 60.50(4) . . ?
Cu40 Cu36 Cu2 123.76(6) . . ?
Cu30 Cu36 Cu2 116.42(5) . . ?
Cu7 Cu36 Cu2 115.78(5) . . ?
S3 Cu37 S8 120.32(10) . . ?
S3 Cu37 Cu4 56.43(7) . . ?
S8 Cu37 Cu4 147.94(8) . . ?
S3 Cu37 Cu22 98.34(8) . . ?
S8 Cu37 Cu22 140.68(9) . . ?
Cu4 Cu37 Cu22 60.01(5) . . ?
S3 Cu37 Cu39 129.41(8) . . ?
S8 Cu37 Cu39 56.82(7) . . ?
Cu4 Cu37 Cu39 153.51(7) . . ?
Cu22 Cu37 Cu39 94.12(6) . . ?
S3 Cu37 Cu30 102.72(8) . . ?
S8 Cu37 Cu30 58.25(6) . . ?
Cu4 Cu37 Cu30 90.28(5) . . ?
Cu22 Cu37 Cu30 123.32(6) . . ?
Cu39 Cu37 Cu30 110.52(6) . . ?
S3 Cu37 Cu41 155.31(8) . . ?
S8 Cu37 Cu41 83.73(7) . . ?
Cu4 Cu37 Cu41 106.77(6) . . ?
Cu22 Cu37 Cu41 57.17(5) . . ?
Cu39 Cu37 Cu41 56.95(5) . . ?
Cu30 Cu37 Cu41 94.72(5) . . ?
S3 Cu37 Cu25 116.20(8) . . ?
S8 Cu37 Cu25 101.37(7) . . ?
Cu4 Cu37 Cu25 62.53(5) . . ?
Cu22 Cu37 Cu25 63.63(5) . . ?
Cu39 Cu37 Cu25 113.28(6) . . ?
Cu30 Cu37 Cu25 59.81(4) . . ?
Cu41 Cu37 Cu25 58.64(4) . . ?
S13 Cu38 Cu8 107.06(8) . . ?
S13 Cu38 Cu20 55.31(7) . . ?
Cu8 Cu38 Cu20 155.46(7) . . ?
S13 Cu38 Cu22 146.12(8) . . ?
Cu8 Cu38 Cu22 106.75(6) . . ?
Cu20 Cu38 Cu22 92.88(6) . . ?
S13 Cu38 Cu1 142.81(9) . . ?
Cu8 Cu38 Cu1 59.87(5) . . ?
Cu20 Cu38 Cu1 144.65(6) . . ?
Cu22 Cu38 Cu1 58.35(5) . . ?
S13 Cu38 Cu25 135.51(8) . . ?
Cu8 Cu38 Cu25 64.04(5) . . ?
Cu20 Cu38 Cu25 114.47(6) . . ?
Cu22 Cu38 Cu25 64.19(4) . . ?
Cu1 Cu38 Cu25 73.58(5) . . ?
S13 Cu38 Cu12 50.20(6) . . ?
Cu8 Cu38 Cu12 60.91(5) . . ?
Cu20 Cu38 Cu12 95.81(6) . . ?
Cu22 Cu38 Cu12 159.18(6) . . ?
Cu1 Cu38 Cu12 118.39(6) . . ?
Cu25 Cu38 Cu12 94.99(5) . . ?
S13 Cu38 Cu4 105.76(8) . . ?
Cu8 Cu38 Cu4 122.88(6) . . ?
Cu20 Cu38 Cu4 57.16(5) . . ?
Cu22 Cu38 Cu4 55.81(5) . . ?
Cu1 Cu38 Cu4 110.23(6) . . ?
Cu25 Cu38 Cu4 59.67(4) . . ?
Cu12 Cu38 Cu4 114.63(6) . . ?
P3 Cu39 S7 123.37(11) . . ?
P3 Cu39 S8 126.63(10) . . ?
S7 Cu39 S8 94.14(9) . . ?
P3 Cu39 Cu37 118.05(9) . . ?
S7 Cu39 Cu37 116.92(8) . . ?
S8 Cu39 Cu37 57.29(7) . . ?
P3 Cu39 Cu41 141.17(9) . . ?
S7 Cu39 Cu41 57.86(7) . . ?
S8 Cu39 Cu41 89.44(7) . . ?
Cu37 Cu39 Cu41 66.27(5) . . ?
Cu10 Cu40 Cu36 89.14(5) . . ?
Cu10 Cu40 Cu6 62.04(4) . . ?
Cu36 Cu40 Cu6 101.12(5) . . ?
Cu10 Cu40 Cu7 101.20(6) . . ?
Cu36 Cu40 Cu7 61.97(4) . . ?
Cu6 Cu40 Cu7 157.67(6) . . ?
Cu10 Cu40 Cu3 62.05(4) . . ?
Cu36 Cu40 Cu3 102.30(6) . . ?
Cu6 Cu40 Cu3 118.18(5) . . ?
Cu7 Cu40 Cu3 57.31(4) . . ?
Cu10 Cu40 Cu30 101.35(5) . . ?
Cu36 Cu40 Cu30 60.91(4) . . ?
Cu6 Cu40 Cu30 57.25(4) . . ?
Cu7 Cu40 Cu30 117.43(6) . . ?
Cu3 Cu40 Cu30 157.95(6) . . ?
Cu10 Cu40 Cu28 154.85(6) . . ?
Cu36 Cu40 Cu28 79.59(5) . . ?
Cu6 Cu40 Cu28 97.94(5) . . ?
Cu7 Cu40 Cu28 93.27(5) . . ?
Cu3 Cu40 Cu28 142.22(6) . . ?
Cu30 Cu40 Cu28 53.54(4) . . ?
Cu10 Cu40 Cu17 144.63(6) . . ?
Cu36 Cu40 Cu17 100.47(5) . . ?
Cu6 Cu40 Cu17 145.55(6) . . ?
Cu7 Cu40 Cu17 56.36(4) . . ?
Cu3 Cu40 Cu17 82.61(5) . . ?
Cu30 Cu40 Cu17 113.12(5) . . ?
Cu28 Cu40 Cu17 60.26(4) . . ?
Cu10 Cu40 Cu34 101.11(5) . . ?
Cu36 Cu40 Cu34 146.29(6) . . ?
Cu6 Cu40 Cu34 112.10(6) . . ?
Cu7 Cu40 Cu34 84.46(5) . . ?
Cu3 Cu40 Cu34 57.23(4) . . ?
Cu30 Cu40 Cu34 144.45(6) . . ?
Cu28 Cu40 Cu34 100.66(5) . . ?
Cu17 Cu40 Cu34 53.97(4) . . ?
Cu10 Cu40 Cu33 82.53(5) . . ?
Cu36 Cu40 Cu33 153.64(6) . . ?
Cu6 Cu40 Cu33 52.98(4) . . ?
Cu7 Cu40 Cu33 144.20(6) . . ?
Cu3 Cu40 Cu33 95.79(5) . . ?
Cu30 Cu40 Cu33 96.19(5) . . ?
Cu28 Cu40 Cu33 97.67(5) . . ?
Cu17 Cu40 Cu33 100.74(5) . . ?
Cu34 Cu40 Cu33 60.07(4) . . ?
Cu10 Cu40 Cu29 135.60(6) . . ?
Cu36 Cu40 Cu29 133.21(6) . . ?
Cu6 Cu40 Cu29 92.22(5) . . ?
Cu7 Cu40 Cu29 109.96(5) . . ?
Cu3 Cu40 Cu29 110.31(5) . . ?
Cu30 Cu40 Cu29 91.69(5) . . ?
Cu28 Cu40 Cu29 54.08(4) . . ?
Cu17 Cu40 Cu29 53.64(4) . . ?
Cu34 Cu40 Cu29 53.28(4) . . ?
Cu33 Cu40 Cu29 53.74(4) . . ?
S7 Cu41 Cu2 107.25(8) . . ?
S7 Cu41 Cu39 55.47(7) . . ?
Cu2 Cu41 Cu39 155.71(7) . . ?
S7 Cu41 Cu22 146.11(8) . . ?
Cu2 Cu41 Cu22 106.32(6) . . ?
Cu39 Cu41 Cu22 93.56(6) . . ?
S7 Cu41 Cu1 141.08(9) . . ?
Cu2 Cu41 Cu1 59.58(5) . . ?
Cu39 Cu41 Cu1 144.70(6) . . ?
Cu22 Cu41 Cu1 57.96(5) . . ?
S7 Cu41 Cu25 137.46(8) . . ?
Cu2 Cu41 Cu25 63.75(5) . . ?
Cu39 Cu41 Cu25 115.40(6) . . ?
Cu22 Cu41 Cu25 64.39(5) . . ?
Cu1 Cu41 Cu25 73.33(5) . . ?
S7 Cu41 Cu37 106.42(8) . . ?
Cu2 Cu41 Cu37 123.93(6) . . ?
Cu39 Cu41 Cu37 56.79(5) . . ?
Cu22 Cu41 Cu37 56.52(5) . . ?
Cu1 Cu41 Cu37 110.86(6) . . ?
Cu25 Cu41 Cu37 61.01(4) . . ?
S7 Cu41 Cu26 50.77(7) . . ?
Cu2 Cu41 Cu26 61.33(4) . . ?
Cu39 Cu41 Cu26 95.46(5) . . ?
Cu22 Cu41 Cu26 159.55(7) . . ?
Cu1 Cu41 Cu26 118.50(6) . . ?
Cu25 Cu41 Cu26 95.16(5) . . ?
Cu37 Cu41 Cu26 114.80(6) . . ?
 
loop_
 _geom_torsion_atom_site_label_1
 _geom_torsion_atom_site_label_2
 _geom_torsion_atom_site_label_3
 _geom_torsion_atom_site_label_4
 _geom_torsion
 _geom_torsion_site_symmetry_1
 _geom_torsion_site_symmetry_2
 _geom_torsion_site_symmetry_3
 _geom_torsion_site_symmetry_4
 _geom_torsion_publ_flag
C6 C1 C2 C3 0.0 . . . . ?
P1 C1 C2 C3 175.8(4) . . . . ?
C1 C2 C3 C4 0.0 . . . . ?
C2 C3 C4 F1 -175.5(6) . . . . ?
C2 C3 C4 C5 0.0 . . . . ?
F1 C4 C5 C6 175.7(6) . . . . ?
C3 C4 C5 C6 0.0 . . . . ?
C4 C5 C6 C1 0.0 . . . . ?
C2 C1 C6 C5 0.0 . . . . ?
P1 C1 C6 C5 -175.5(5) . . . . ?
C12 C7 C8 C9 0.0 . . . . ?
P1 C7 C8 C9 -178.7(5) . . . . ?
C7 C8 C9 C10 0.0 . . . . ?
C8 C9 C10 F2 -178.7(6) . . . . ?
C8 C9 C10 C11 0.0 . . . . ?
F2 C10 C11 C12 178.7(6) . . . . ?
C9 C10 C11 C12 0.0 . . . . ?
C10 C11 C12 C7 0.0 . . . . ?
C8 C7 C12 C11 0.0 . . . . ?
P1 C7 C12 C11 178.6(5) . . . . ?
C18 C13 C14 C15 1.5(14) . . . . ?
P1 C13 C14 C15 177.0(8) . . . . ?
C13 C14 C15 C16 2.8(15) . . . . ?
C14 C15 C16 C17 -6.6(17) . . . . ?
C14 C15 C16 F3 176.8(9) . . . . ?
C15 C16 C17 C18 5.5(17) . . . . ?
F3 C16 C17 C18 -178.2(9) . . . . ?
C16 C17 C18 C13 -0.5(17) . . . . ?
C14 C13 C18 C17 -2.9(16) . . . . ?
P1 C13 C18 C17 -178.3(9) . . . . ?
C24 C19 C20 C21 -2.1(16) . . . . ?
P2 C19 C20 C21 178.1(8) . . . . ?
C19 C20 C21 C22 2.2(16) . . . . ?
C20 C21 C22 C23 -3.8(18) . . . . ?
C20 C21 C22 F4 -177.5(8) . . . . ?
C21 C22 C23 C24 5.1(19) . . . . ?
F4 C22 C23 C24 178.5(8) . . . . ?
C20 C19 C24 C23 3.0(14) . . . . ?
P2 C19 C24 C23 -177.2(7) . . . . ?
C22 C23 C24 C19 -4.4(15) . . . . ?
C30 C25 C26 C27 -2.3(14) . . . . ?
P2 C25 C26 C27 170.6(8) . . . . ?
C25 C26 C27 C28 -0.5(16) . . . . ?
C26 C27 C28 F5 -179.3(9) . . . . ?
C26 C27 C28 C29 1.4(18) . . . . ?
C27 C28 C29 C30 0.9(17) . . . . ?
F5 C28 C29 C30 -178.4(9) . . . . ?
C28 C29 C30 C25 -3.9(15) . . . . ?
C26 C25 C30 C29 4.7(14) . . . . ?
P2 C25 C30 C29 -167.6(8) . . . . ?
C36 C31 C32 C33 1.5(17) . . . . ?
P2 C31 C32 C33 179.3(9) . . . . ?
C31 C32 C33 C34 0(2) . . . . ?
C32 C33 C34 F6 176.7(11) . . . . ?
C32 C33 C34 C35 0(2) . . . . ?
F6 C34 C35 C36 -177.5(10) . . . . ?
C33 C34 C35 C36 -1(2) . . . . ?
C34 C35 C36 C31 2.0(17) . . . . ?
C32 C31 C36 C35 -2.2(15) . . . . ?
P2 C31 C36 C35 179.8(8) . . . . ?
C42 C37 C38 C39 1.9(15) . . . . ?
P3 C37 C38 C39 -176.4(8) . . . . ?
C37 C38 C39 C40 0.5(15) . . . . ?
C38 C39 C40 F7 -177.8(10) . . . . ?
C38 C39 C40 C41 -4.7(19) . . . . ?
F7 C40 C41 C42 179.3(10) . . . . ?
C39 C40 C41 C42 6(2) . . . . ?
C38 C37 C42 C41 -0.6(16) . . . . ?
P3 C37 C42 C41 177.6(9) . . . . ?
C40 C41 C42 C37 -3.0(17) . . . . ?
C48 C43 C44 C45 -3.5(16) . . . . ?
P3 C43 C44 C45 169.6(8) . . . . ?
C43 C44 C45 C46 3.0(16) . . . . ?
C44 C45 C46 F8 176.6(9) . . . . ?
C44 C45 C46 C47 0.9(17) . . . . ?
C45 C46 C47 C48 -4.0(17) . . . . ?
F8 C46 C47 C48 -179.7(9) . . . . ?
C46 C47 C48 C43 3.4(16) . . . . ?
C44 C43 C48 C47 0.1(16) . . . . ?
P3 C43 C48 C47 -172.6(8) . . . . ?
C54 C49 C50 C51 7.5(15) . . . . ?
P3 C49 C50 C51 179.9(8) . . . . ?
C49 C50 C51 C52 -1.3(15) . . . . ?
C50 C51 C52 F9 -175.1(8) . . . . ?
C50 C51 C52 C53 -4.8(16) . . . . ?
C51 C52 C53 C54 4.1(17) . . . . ?
F9 C52 C53 C54 174.4(9) . . . . ?
C52 C53 C54 C49 3.1(17) . . . . ?
C50 C49 C54 C53 -8.5(17) . . . . ?
P3 C49 C54 C53 178.6(9) . . . . ?
C60 C55 C56 C57 0.1(17) . . . . ?
P4 C55 C56 C57 179.3(8) . . . . ?
C55 C56 C57 C58 4.2(19) . . . . ?
C56 C57 C58 C59 -8(2) . . . . ?
C56 C57 C58 F10 -179.3(11) . . . . ?
C57 C58 C59 C60 6.3(18) . . . . ?
F10 C58 C59 C60 178.5(9) . . . . ?
C58 C59 C60 C55 -2.1(16) . . . . ?
C56 C55 C60 C59 -0.9(17) . . . . ?
P4 C55 C60 C59 180.0(8) . . . . ?
C66 C61 C62 C63 -3.1(16) . . . . ?
P4 C61 C62 C63 178.5(8) . . . . ?
C61 C62 C63 C64 3.8(17) . . . . ?
C62 C63 C64 C65 -0.1(17) . . . . ?
C62 C63 C64 F11 172.9(9) . . . . ?
C63 C64 C65 C66 -3.8(16) . . . . ?
F11 C64 C65 C66 -176.5(9) . . . . ?
C64 C65 C66 C61 4.4(16) . . . . ?
C62 C61 C66 C65 -1.1(16) . . . . ?
P4 C61 C66 C65 177.3(8) . . . . ?
C72 C67 C68 C69 4.3(16) . . . . ?
P4 C67 C68 C69 -172.2(8) . . . . ?
C67 C68 C69 C70 -5.1(16) . . . . ?
C68 C69 C70 C71 4.9(17) . . . . ?
C68 C69 C70 F12 178.9(9) . . . . ?
C69 C70 C71 C72 -4.0(18) . . . . ?
F12 C70 C71 C72 -178.0(9) . . . . ?
C70 C71 C72 C67 2.6(15) . . . . ?
C68 C67 C72 C71 -2.9(15) . . . . ?
P4 C67 C72 C71 173.5(8) . . . . ?
C78 C73 C74 C75 -5.8(15) . . . . ?
P5 C73 C74 C75 176.5(8) . . . . ?
C73 C74 C75 C76 10.7(18) . . . . ?
C74 C75 C76 C77 -13(2) . . . . ?
C74 C75 C76 F13 -177.5(10) . . . . ?
C75 C76 C77 C78 10(2) . . . . ?
F13 C76 C77 C78 174.6(10) . . . . ?
C76 C77 C78 C73 -5.2(17) . . . . ?
C74 C73 C78 C77 3.5(16) . . . . ?
P5 C73 C78 C77 -178.8(8) . . . . ?
C84 C79 C80 C81 -1.9(15) . . . . ?
P5 C79 C80 C81 178.7(8) . . . . ?
C79 C80 C81 C82 0.0(16) . . . . ?
C80 C81 C82 C83 2.2(18) . . . . ?
C80 C81 C82 F14 -173.8(9) . . . . ?
C81 C82 C83 C84 -2.4(17) . . . . ?
F14 C82 C83 C84 173.5(9) . . . . ?
C80 C79 C84 C83 1.7(15) . . . . ?
P5 C79 C84 C83 -178.8(8) . . . . ?
C82 C83 C84 C79 0.4(16) . . . . ?
C90 C85 C86 C87 1.0(15) . . . . ?
P5 C85 C86 C87 175.9(7) . . . . ?
C85 C86 C87 C88 -0.9(16) . . . . ?
C86 C87 C88 C89 -1.4(18) . . . . ?
C86 C87 C88 F15 -175.5(9) . . . . ?
F15 C88 C89 C90 177.4(10) . . . . ?
C87 C88 C89 C90 3.4(19) . . . . ?
C86 C85 C90 C89 0.9(16) . . . . ?
P5 C85 C90 C89 -173.8(8) . . . . ?
C88 C89 C90 C85 -3.2(17) . . . . ?
C96 C91 C92 C93 -7.3(15) . . . . ?
P6 C91 C92 C93 171.5(8) . . . . ?
C91 C92 C93 C94 3.9(15) . . . . ?
C92 C93 C94 F16 180.0(8) . . . . ?
C92 C93 C94 C95 -0.3(14) . . . . ?
F16 C94 C95 C96 -179.9(8) . . . . ?
C93 C94 C95 C96 0.3(15) . . . . ?
C92 C91 C96 C95 6.6(13) . . . . ?
P6 C91 C96 C95 -172.3(7) . . . . ?
C94 C95 C96 C91 -3.5(14) . . . . ?
C102 C97 C98 C99 -2.8(14) . . . . ?
P6 C97 C98 C99 174.9(8) . . . . ?
C97 C98 C99 C100 1.6(15) . . . . ?
C98 C99 C100 C101 2.5(18) . . . . ?
C98 C99 C100 F17 178.7(9) . . . . ?
C99 C100 C101 C102 -4.7(18) . . . . ?
F17 C100 C101 C102 179.3(9) . . . . ?
C100 C101 C102 C97 3.1(17) . . . . ?
C98 C97 C102 C101 0.4(15) . . . . ?
P6 C97 C102 C101 -177.4(9) . . . . ?
C108 C103 C104 C105 0.7(15) . . . . ?
P6 C103 C104 C105 174.3(8) . . . . ?
C103 C104 C105 C106 -0.2(16) . . . . ?
C104 C105 C106 F18 -177.5(10) . . . . ?
C104 C105 C106 C107 -1.2(17) . . . . ?
F18 C106 C107 C108 178.3(11) . . . . ?
C105 C106 C107 C108 2.1(18) . . . . ?
C106 C107 C108 C103 -1.7(17) . . . . ?
C104 C103 C108 C107 0.3(15) . . . . ?
P6 C103 C108 C107 -173.2(8) . . . . ?
C114 C109 C110 C111 1.6(15) . . . . ?
S1 C109 C110 C111 176.5(7) . . . . ?
C109 C110 C111 C112 -2.0(16) . . . . ?
C110 C111 C112 C113 3.1(18) . . . . ?
C110 C111 C112 F20 -178.7(9) . . . . ?
C111 C112 C113 C114 -3.5(18) . . . . ?
F20 C112 C113 C114 178.2(9) . . . . ?
C110 C109 C114 F19 -174.3(9) . . . . ?
S1 C109 C114 F19 10.3(13) . . . . ?
C110 C109 C114 C113 -1.9(15) . . . . ?
S1 C109 C114 C113 -177.3(8) . . . . ?
C112 C113 C114 F19 174.6(10) . . . . ?
C112 C113 C114 C109 2.7(15) . . . . ?
C120 C115 C116 C117 0.6(15) . . . . ?
S2 C115 C116 C117 175.4(8) . . . . ?
C115 C116 C117 C118 -0.3(15) . . . . ?
C116 C117 C118 F22 -177.2(9) . . . . ?
C116 C117 C118 C119 -0.9(16) . . . . ?
C117 C118 C119 C120 1.6(17) . . . . ?
F22 C118 C119 C120 177.9(10) . . . . ?
C118 C119 C120 F21 179.9(9) . . . . ?
C118 C119 C120 C115 -1.2(18) . . . . ?
C116 C115 C120 C119 0.2(17) . . . . ?
S2 C115 C120 C119 -175.0(10) . . . . ?
C116 C115 C120 F21 179.1(9) . . . . ?
S2 C115 C120 F21 3.8(14) . . . . ?
C126 C121 C122 F23 -179.1(9) . . . . ?
S3 C121 C122 F23 1.6(14) . . . . ?
C126 C121 C122 C123 -4.0(18) . . . . ?
S3 C121 C122 C123 176.7(9) . . . . ?
C121 C122 C123 C124 3.2(17) . . . . ?
F23 C122 C123 C124 178.5(9) . . . . ?
C122 C123 C124 C125 -0.4(16) . . . . ?
C122 C123 C124 F24 -178.4(9) . . . . ?
F24 C124 C125 C126 176.6(8) . . . . ?
C123 C124 C125 C126 -1.3(16) . . . . ?
C124 C125 C126 C121 0.7(15) . . . . ?
C122 C121 C126 C125 1.9(16) . . . . ?
S3 C121 C126 C125 -178.9(7) . . . . ?
C132 C127 C128 C129 3.1(15) . . . . ?
S4 C127 C128 C129 -177.9(7) . . . . ?
C132 C127 C128 F25 -177.6(8) . . . . ?
S4 C127 C128 F25 1.4(12) . . . . ?
C127 C128 C129 C130 -6.5(15) . . . . ?
F25 C128 C129 C130 174.1(8) . . . . ?
C128 C129 C130 F26 175.8(8) . . . . ?
C128 C129 C130 C131 7.9(15) . . . . ?
F26 C130 C131 C132 -174.8(7) . . . . ?
C129 C130 C131 C132 -5.7(15) . . . . ?
C128 C127 C132 C131 -0.6(13) . . . . ?
S4 C127 C132 C131 -179.7(6) . . . . ?
C130 C131 C132 C127 1.8(13) . . . . ?
C138 C133 C134 F27 -179.6(9) . . . . ?
S5 C133 C134 F27 -8.8(13) . . . . ?
C138 C133 C134 C135 1.8(16) . . . . ?
S5 C133 C134 C135 172.6(8) . . . . ?
F27 C134 C135 C136 179.3(10) . . . . ?
C133 C134 C135 C136 -2.1(17) . . . . ?
C134 C135 C136 F28 -176.2(9) . . . . ?
C134 C135 C136 C137 3.5(18) . . . . ?
C135 C136 C137 C138 -4.2(17) . . . . ?
F28 C136 C137 C138 175.5(8) . . . . ?
C134 C133 C138 C137 -2.8(16) . . . . ?
S5 C133 C138 C137 -173.0(8) . . . . ?
C136 C137 C138 C133 3.8(16) . . . . ?
C144 C139 C140 F29 177.3(9) . . . . ?
S6 C139 C140 F29 -0.9(14) . . . . ?
C144 C139 C140 C141 0.8(16) . . . . ?
S6 C139 C140 C141 -177.5(9) . . . . ?
F29 C140 C141 C142 179.8(10) . . . . ?
C139 C140 C141 C142 -3.6(17) . . . . ?
C140 C141 C142 F30 -177.2(10) . . . . ?
C140 C141 C142 C143 5.6(17) . . . . ?
F30 C142 C143 C144 177.9(9) . . . . ?
C141 C142 C143 C144 -4.6(17) . . . . ?
C140 C139 C144 C143 0.3(16) . . . . ?
S6 C139 C144 C143 178.4(8) . . . . ?
C142 C143 C144 C139 1.5(16) . . . . ?
C150 C145 C146 C147 8(2) . . . . ?
S7 C145 C146 C147 173.2(11) . . . . ?
C150 C145 C146 F31 179.5(10) . . . . ?
S7 C145 C146 F31 -14.9(16) . . . . ?
C145 C146 C147 C148 -7(2) . . . . ?
F31 C146 C147 C148 -179.3(12) . . . . ?
C146 C147 C148 C149 7(2) . . . . ?
C146 C147 C148 F32 -173.4(11) . . . . ?
C147 C148 C149 C150 -6(2) . . . . ?
F32 C148 C149 C150 174.1(10) . . . . ?
C148 C149 C150 C145 5.0(17) . . . . ?
C146 C145 C150 C149 -5.9(17) . . . . ?
S7 C145 C150 C149 -171.8(8) . . . . ?
C156 C151 C152 F33 -178.7(8) . . . . ?
S8 C151 C152 F33 -1.1(13) . . . . ?
C156 C151 C152 C153 1.3(15) . . . . ?
S8 C151 C152 C153 178.9(8) . . . . ?
F33 C152 C153 C154 -179.4(9) . . . . ?
C151 C152 C153 C154 0.6(15) . . . . ?
C152 C153 C154 F34 -177.9(8) . . . . ?
C152 C153 C154 C155 -3.6(16) . . . . ?
C153 C154 C155 C156 4.4(17) . . . . ?
F34 C154 C155 C156 178.4(8) . . . . ?
C154 C155 C156 C151 -2.2(15) . . . . ?
C152 C151 C156 C155 -0.5(15) . . . . ?
S8 C151 C156 C155 -178.1(8) . . . . ?
C162 C157 C158 F35 175.9(7) . . . . ?
S9 C157 C158 F35 -10.5(11) . . . . ?
C162 C157 C158 C159 1.7(13) . . . . ?
S9 C157 C158 C159 175.4(7) . . . . ?
F35 C158 C159 C160 -174.7(8) . . . . ?
C157 C158 C159 C160 -0.5(13) . . . . ?
C158 C159 C160 C161 -1.7(15) . . . . ?
C158 C159 C160 F36 -178.0(8) . . . . ?
F36 C160 C161 C162 178.8(8) . . . . ?
C159 C160 C161 C162 2.7(16) . . . . ?
C160 C161 C162 C157 -1.3(15) . . . . ?
C158 C157 C162 C161 -0.9(13) . . . . ?
S9 C157 C162 C161 -174.1(7) . . . . ?
C168 C163 C164 F37 -176.7(9) . . . . ?
S10 C163 C164 F37 -1.4(13) . . . . ?
C168 C163 C164 C165 1.8(15) . . . . ?
S10 C163 C164 C165 177.2(8) . . . . ?
F37 C164 C165 C166 179.1(9) . . . . ?
C163 C164 C165 C166 0.6(16) . . . . ?
C164 C165 C166 F38 -178.2(9) . . . . ?
C164 C165 C166 C167 -1.6(16) . . . . ?
F38 C166 C167 C168 176.5(9) . . . . ?
C165 C166 C167 C168 0.1(16) . . . . ?
C164 C163 C168 C167 -3.5(16) . . . . ?
S10 C163 C168 C167 -178.6(8) . . . . ?
C166 C167 C168 C163 2.7(17) . . . . ?
C174 C169 C170 F39 -173.2(9) . . . . ?
S11 C169 C170 F39 6.7(15) . . . . ?
C174 C169 C170 C171 0.9(17) . . . . ?
S11 C169 C170 C171 -179.2(9) . . . . ?
F39 C170 C171 C172 179.1(11) . . . . ?
C169 C170 C171 C172 4.9(18) . . . . ?
C170 C171 C172 F40 174.0(10) . . . . ?
C170 C171 C172 C173 -4.6(19) . . . . ?
C171 C172 C173 C174 -2(2) . . . . ?
F40 C172 C173 C174 179.7(11) . . . . ?
C172 C173 C174 C169 7.4(19) . . . . ?
C170 C169 C174 C173 -6.6(15) . . . . ?
S11 C169 C174 C173 173.6(8) . . . . ?
C180 C175 C176 F41 179.1(8) . . . . ?
S12 C175 C176 F41 -4.7(13) . . . . ?
C180 C175 C176 C177 -0.3(15) . . . . ?
S12 C175 C176 C177 176.0(7) . . . . ?
F41 C176 C177 C178 -179.9(9) . . . . ?
C175 C176 C177 C178 -0.5(15) . . . . ?
C176 C177 C178 F42 -173.5(9) . . . . ?
C176 C177 C178 C179 -1.6(16) . . . . ?
F42 C178 C179 C180 176.5(9) . . . . ?
C177 C178 C179 C180 4.5(18) . . . . ?
C176 C175 C180 C179 3.1(14) . . . . ?
S12 C175 C180 C179 -173.1(8) . . . . ?
C178 C179 C180 C175 -5.3(15) . . . . ?
C186 C181 C182 F43 174.9(9) . . . . ?
S13 C181 C182 F43 -1.4(14) . . . . ?
C186 C181 C182 C183 1.5(18) . . . . ?
S13 C181 C182 C183 -174.8(11) . . . . ?
F43 C182 C183 C184 -178.1(11) . . . . ?
C181 C182 C183 C184 -5(2) . . . . ?
C182 C183 C184 C185 1(2) . . . . ?
C182 C183 C184 F44 -175.3(10) . . . . ?
C183 C184 C185 C186 5(2) . . . . ?
F44 C184 C185 C186 -178.1(10) . . . . ?
C184 C185 C186 C181 -8.1(16) . . . . ?
C182 C181 C186 C185 5.0(15) . . . . ?
S13 C181 C186 C185 -178.8(8) . . . . ?
C192 C187 C188 F45 -178.8(8) . . . . ?
S14 C187 C188 F45 1.1(13) . . . . ?
C192 C187 C188 C189 -0.6(16) . . . . ?
S14 C187 C188 C189 179.4(8) . . . . ?
F45 C188 C189 C190 179.5(10) . . . . ?
C187 C188 C189 C190 1.3(17) . . . . ?
C188 C189 C190 C191 2.6(19) . . . . ?
C188 C189 C190 F46 178.7(10) . . . . ?
F46 C190 C191 C192 177.2(10) . . . . ?
C189 C190 C191 C192 -7(2) . . . . ?
C188 C187 C192 C191 -3.7(15) . . . . ?
S14 C187 C192 C191 176.3(9) . . . . ?
C190 C191 C192 C187 7.3(18) . . . . ?
C198 C193 C194 F47 -174.2(10) . . . . ?
S15 C193 C194 F47 -2.3(17) . . . . ?
C198 C193 C194 C195 4.5(18) . . . . ?
S15 C193 C194 C195 176.4(10) . . . . ?
F47 C194 C195 C196 175.5(12) . . . . ?
C193 C194 C195 C196 -3(2) . . . . ?
C194 C195 C196 C197 3(2) . . . . ?
C194 C195 C196 F48 -175.0(12) . . . . ?
C195 C196 C197 C198 -4(2) . . . . ?
F48 C196 C197 C198 174.0(11) . . . . ?
C196 C197 C198 C193 6(2) . . . . ?
C194 C193 C198 C197 -5.8(18) . . . . ?
S15 C193 C198 C197 -177.5(10) . . . . ?
C18 C13 P1 C7 -73.6(9) . . . . ?
C14 C13 P1 C7 111.3(8) . . . . ?
C18 C13 P1 C1 178.1(8) . . . . ?
C14 C13 P1 C1 3.0(9) . . . . ?
C18 C13 P1 Cu31 52.4(9) . . . . ?
C14 C13 P1 Cu31 -122.8(7) . . . . ?
C8 C7 P1 C13 166.2(5) . . . . ?
C12 C7 P1 C13 -12.4(5) . . . . ?
C8 C7 P1 C1 -85.4(4) . . . . ?
C12 C7 P1 C1 96.0(4) . . . . ?
C8 C7 P1 Cu31 44.9(4) . . . . ?
C12 C7 P1 Cu31 -133.7(3) . . . . ?
C2 C1 P1 C13 -93.9(4) . . . . ?
C6 C1 P1 C13 81.8(5) . . . . ?
C2 C1 P1 C7 158.0(3) . . . . ?
C6 C1 P1 C7 -26.3(4) . . . . ?
C2 C1 P1 Cu31 27.5(4) . . . . ?
C6 C1 P1 Cu31 -156.9(3) . . . . ?
C32 C31 P2 C25 86.4(10) . . . . ?
C36 C31 P2 C25 -95.8(8) . . . . ?
C32 C31 P2 C19 -19.2(11) . . . . ?
C36 C31 P2 C19 158.7(8) . . . . ?
C32 C31 P2 Cu16 -140.1(8) . . . . ?
C36 C31 P2 Cu16 37.8(9) . . . . ?
C30 C25 P2 C31 -31.3(8) . . . . ?
C26 C25 P2 C31 156.3(7) . . . . ?
C30 C25 P2 C19 75.3(8) . . . . ?
C26 C25 P2 C19 -97.0(7) . . . . ?
C30 C25 P2 Cu16 -165.6(6) . . . . ?
C26 C25 P2 Cu16 22.0(8) . . . . ?
C20 C19 P2 C31 111.2(9) . . . . ?
C24 C19 P2 C31 -68.6(8) . . . . ?
C20 C19 P2 C25 3.7(10) . . . . ?
C24 C19 P2 C25 -176.1(7) . . . . ?
C20 C19 P2 Cu16 -121.3(9) . . . . ?
C24 C19 P2 Cu16 58.9(8) . . . . ?
C50 C49 P3 C43 125.1(9) . . . . ?
C54 C49 P3 C43 -62.7(9) . . . . ?
C50 C49 P3 C37 16.1(10) . . . . ?
C54 C49 P3 C37 -171.7(8) . . . . ?
C50 C49 P3 Cu39 -105.7(9) . . . . ?
C54 C49 P3 Cu39 66.5(9) . . . . ?
C44 C43 P3 C49 157.9(8) . . . . ?
C48 C43 P3 C49 -29.7(10) . . . . ?
C44 C43 P3 C37 -89.5(9) . . . . ?
C48 C43 P3 C37 82.9(9) . . . . ?
C44 C43 P3 Cu39 30.9(9) . . . . ?
C48 C43 P3 Cu39 -156.6(8) . . . . ?
C42 C37 P3 C49 95.1(9) . . . . ?
C38 C37 P3 C49 -86.5(8) . . . . ?
C42 C37 P3 C43 -14.9(10) . . . . ?
C38 C37 P3 C43 163.4(7) . . . . ?
C42 C37 P3 Cu39 -140.6(8) . . . . ?
C38 C37 P3 Cu39 37.8(8) . . . . ?
C62 C61 P4 C55 8.1(10) . . . . ?
C66 C61 P4 C55 -170.2(8) . . . . ?
C62 C61 P4 C67 -98.3(10) . . . . ?
C66 C61 P4 C67 83.4(9) . . . . ?
C62 C61 P4 Cu27 132.6(9) . . . . ?
C66 C61 P4 Cu27 -45.7(9) . . . . ?
C56 C55 P4 C61 86.7(10) . . . . ?
C60 C55 P4 C61 -94.2(10) . . . . ?
C56 C55 P4 C67 -162.4(9) . . . . ?
C60 C55 P4 C67 16.8(10) . . . . ?
C56 C55 P4 Cu27 -33.9(10) . . . . ?
C60 C55 P4 Cu27 145.2(8) . . . . ?
C68 C67 P4 C61 -169.7(8) . . . . ?
C72 C67 P4 C61 13.9(10) . . . . ?
C68 C67 P4 C55 81.7(9) . . . . ?
C72 C67 P4 C55 -94.6(9) . . . . ?
C68 C67 P4 Cu27 -45.4(10) . . . . ?
C72 C67 P4 Cu27 138.3(7) . . . . ?
C84 C79 P5 C85 -169.4(8) . . . . ?
C80 C79 P5 C85 10.0(10) . . . . ?
C84 C79 P5 C73 82.5(9) . . . . ?
C80 C79 P5 C73 -98.1(9) . . . . ?
C84 C79 P5 Cu32 -45.9(9) . . . . ?
C80 C79 P5 Cu32 133.6(8) . . . . ?
C86 C85 P5 C79 66.5(9) . . . . ?
C90 C85 P5 C79 -118.9(9) . . . . ?
C86 C85 P5 C73 174.5(8) . . . . ?
C90 C85 P5 C73 -10.9(10) . . . . ?
C86 C85 P5 Cu32 -60.3(9) . . . . ?
C90 C85 P5 Cu32 114.3(9) . . . . ?
C74 C73 P5 C79 27.5(9) . . . . ?
C78 C73 P5 C79 -150.1(8) . . . . ?
C74 C73 P5 C85 -84.6(9) . . . . ?
C78 C73 P5 C85 97.8(8) . . . . ?
C74 C73 P5 Cu32 155.0(7) . . . . ?
C78 C73 P5 Cu32 -22.7(9) . . . . ?
C96 C91 P6 C103 96.4(8) . . . . ?
C92 C91 P6 C103 -82.5(9) . . . . ?
C96 C91 P6 C97 -153.3(7) . . . . ?
C92 C91 P6 C97 27.9(9) . . . . ?
C96 C91 P6 Cu20 -25.4(8) . . . . ?
C92 C91 P6 Cu20 155.7(7) . . . . ?
C108 C103 P6 C91 -11.6(10) . . . . ?
C104 C103 P6 C91 175.2(8) . . . . ?
C108 C103 P6 C97 -120.5(9) . . . . ?
C104 C103 P6 C97 66.2(9) . . . . ?
C108 C103 P6 Cu20 115.7(8) . . . . ?
C104 C103 P6 Cu20 -57.5(8) . . . . ?
C98 C97 P6 C91 -96.8(9) . . . . ?
C102 C97 P6 C91 80.8(8) . . . . ?
C98 C97 P6 C103 11.3(9) . . . . ?
C102 C97 P6 C103 -171.1(7) . . . . ?
C98 C97 P6 Cu20 132.5(8) . . . . ?
C102 C97 P6 Cu20 -49.8(8) . . . . ?
C110 C109 S1 Cu34 38.3(10) . . . . ?
C114 C109 S1 Cu34 -146.7(7) . . . . ?
C110 C109 S1 Cu17 -34.7(10) . . . . ?
C114 C109 S1 Cu17 140.3(7) . . . . ?
C120 C115 S2 Cu19 -163.5(8) . . . . ?
C116 C115 S2 Cu19 22.0(10) . . . . ?
C120 C115 S2 Cu23 124.4(8) . . . . ?
C116 C115 S2 Cu23 -50.1(10) . . . . ?
C122 C121 S3 Cu4 -150.1(8) . . . . ?
C126 C121 S3 Cu4 30.7(9) . . . . ?
C122 C121 S3 Cu37 138.3(8) . . . . ?
C126 C121 S3 Cu37 -40.9(9) . . . . ?
C128 C127 S4 Cu21 -74.2(8) . . . . ?
C132 C127 S4 Cu21 104.9(7) . . . . ?
C128 C127 S4 Cu31 64.2(8) . . . . ?
C132 C127 S4 Cu31 -116.8(7) . . . . ?
C128 C127 S4 Cu17 138.1(7) . . . . ?
C132 C127 S4 Cu17 -42.8(8) . . . . ?
C128 C127 S4 Cu7 -149.5(7) . . . . ?
C132 C127 S4 Cu7 29.5(8) . . . . ?
C138 C133 S5 Cu21 -97.8(9) . . . . ?
C134 C133 S5 Cu21 91.9(8) . . . . ?
C138 C133 S5 Cu16 49.8(10) . . . . ?
C134 C133 S5 Cu16 -120.5(7) . . . . ?
C138 C133 S5 Cu24 -19.8(10) . . . . ?
C134 C133 S5 Cu24 169.9(7) . . . . ?
C144 C139 S6 Cu26 108.0(9) . . . . ?
C140 C139 S6 Cu26 -73.9(9) . . . . ?
C144 C139 S6 Cu16 -111.9(9) . . . . ?
C140 C139 S6 Cu16 66.2(9) . . . . ?
C144 C139 S6 Cu23 -39.2(10) . . . . ?
C140 C139 S6 Cu23 138.8(8) . . . . ?
C144 C139 S6 Cu2 32.2(10) . . . . ?
C140 C139 S6 Cu2 -149.8(8) . . . . ?
C146 C145 S7 Cu26 93.7(10) . . . . ?
C150 C145 S7 Cu26 -100.6(9) . . . . ?
C146 C145 S7 Cu39 -119.6(11) . . . . ?
C150 C145 S7 Cu39 46.1(9) . . . . ?
C146 C145 S7 Cu41 172.1(10) . . . . ?
C150 C145 S7 Cu41 -22.2(9) . . . . ?
C152 C151 S8 Cu13 -67.1(9) . . . . ?
C156 C151 S8 Cu13 110.4(8) . . . . ?
C152 C151 S8 Cu39 72.2(9) . . . . ?
C156 C151 S8 Cu39 -110.3(8) . . . . ?
C152 C151 S8 Cu37 144.1(7) . . . . ?
C156 C151 S8 Cu37 -38.3(9) . . . . ?
C152 C151 S8 Cu30 -143.8(7) . . . . ?
C156 C151 S8 Cu30 33.8(9) . . . . ?
C158 C157 S9 Cu13 93.1(7) . . . . ?
C162 C157 S9 Cu13 -93.7(7) . . . . ?
C158 C157 S9 Cu31 -111.8(7) . . . . ?
C162 C157 S9 Cu31 61.5(8) . . . . ?
C158 C157 S9 Cu28 176.9(6) . . . . ?
C162 C157 S9 Cu28 -9.8(8) . . . . ?
C168 C163 S10 Cu14 -108.2(9) . . . . ?
C164 C163 S10 Cu14 77.0(8) . . . . ?
C168 C163 S10 Cu34 43.3(10) . . . . ?
C164 C163 S10 Cu34 -131.5(7) . . . . ?
C168 C163 S10 Cu27 114.1(9) . . . . ?
C164 C163 S10 Cu27 -60.7(9) . . . . ?
C168 C163 S10 Cu3 -31.0(10) . . . . ?
C164 C163 S10 Cu3 154.2(7) . . . . ?
C170 C169 S11 Cu14 -86.0(9) . . . . ?
C174 C169 S11 Cu14 93.8(8) . . . . ?
C170 C169 S11 Cu32 120.4(8) . . . . ?
C174 C169 S11 Cu32 -59.8(8) . . . . ?
C170 C169 S11 Cu11 -169.1(8) . . . . ?
C174 C169 S11 Cu11 10.8(8) . . . . ?
C180 C175 S12 Cu12 -104.6(8) . . . . ?
C176 C175 S12 Cu12 79.2(9) . . . . ?
C180 C175 S12 Cu19 44.3(9) . . . . ?
C176 C175 S12 Cu19 -131.8(8) . . . . ?
C180 C175 S12 Cu32 115.8(8) . . . . ?
C176 C175 S12 Cu32 -60.4(9) . . . . ?
C180 C175 S12 Cu8 -28.2(9) . . . . ?
C176 C175 S12 Cu8 155.6(7) . . . . ?
C186 C181 S13 Cu12 95.7(9) . . . . ?
C182 C181 S13 Cu12 -88.3(9) . . . . ?
C186 C181 S13 Cu20 -55.7(9) . . . . ?
C182 C181 S13 Cu20 120.4(8) . . . . ?
C186 C181 S13 Cu38 15.0(9) . . . . ?
C182 C181 S13 Cu38 -168.9(8) . . . . ?
C188 C187 S14 Cu15 72.8(9) . . . . ?
C192 C187 S14 Cu15 -107.3(8) . . . . ?
C188 C187 S14 Cu4 -135.2(8) . . . . ?
C192 C187 S14 Cu4 44.8(9) . . . . ?
C188 C187 S14 Cu20 -63.4(9) . . . . ?
C192 C187 S14 Cu20 116.5(8) . . . . ?
C188 C187 S14 Cu6 151.9(8) . . . . ?
C192 C187 S14 Cu6 -28.2(9) . . . . ?
C194 C193 S15 Cu15 118.2(9) . . . . ?
C198 C193 S15 Cu15 -70.7(10) . . . . ?
C194 C193 S15 Cu27 -52.4(11) . . . . ?
C198 C193 S15 Cu27 118.7(9) . . . . ?
C194 C193 S15 Cu33 28.2(11) . . . . ?
C198 C193 S15 Cu33 -160.7(8) . . . . ?
 
_refine_diff_density_max    0.608
_refine_diff_density_min   -0.602
_refine_diff_density_rms    0.108

_shelx_res_file
;
TITL  Cu41            P21/c
    cu41_sq.res
    created by SHELXL-2019/1 at 06:55:12 on 07-Nov-2023
CELL  1.54186   20.3129   33.0650   36.1680    90.000    90.626    90.000
ZERR        4    0.0015    0.0020    0.0020     0.000     0.006     0.000
LATT 1
SYMM             - X ,    0.50000 + Y ,    0.50000 - Z
SFAC C  H  Cl Cu F  P  S
UNIT 804 492 36 164 192 24 60
L.S. 15   0   89
ACTA
BOND $H
FMAP 2
PLAN 2
CONF
delu 0.001 C39 C40 C147 C148 F21 C120 C115 C116 C121 C126 P4 C55
delu 0.001  F5 C28 F12 C70 F14 C82 F23 C122 F27 C134 F31 C146
delu 0.001 F32 C148 F33 C152 F37 C164
SIZE 0.22 0.20 0.18
TEMP  -153
OMIT -1 130
omit   0   4   0
omit  -2  13   1
omit  -3  12   2
omit   1   2   3
omit   0   4   4
omit  -3  11   5
omit   7   2   6
omit  -5   4  10
omit   1   9  10
omit  -1   7  12
omit  -1   1  14
omit  1   0   0
omit  1   1   0
omit  0   2   0
omit  0   2   1
omit -1   0   2
omit  0   0   2
omit  1   0   2
omit  0   1   2
omit -8   2   2
omit -1   2   4
omit -4   8   9
omit   2   1   0
omit   8   2   0
omit   8   1   1
omit   5  10   1
omit    0  13   1
omit   1  13   1
omit  -7   7   2
omit  -6   8   3
omit   6   8   3
omit   4  11   3
omit   0  13   3
omit   1   0   4
omit   2   0   4
omit   7   5   4
omit  -2  12   4
omit   2  12   4
omit   7   4   5
omit  -6   7   5
omit  -2  12   5
omit   0  12   5
omit   0   1   6
omit  -7   4   6
omit   6   6   6
omit   5   9   6
omit  -7   1   7
omit   7   1   7
omit  -5   8   7
omit  -1  11   7
omit   2  11   7
omit  -2   0   8
omit   6   3   8
omit  -6   5   8
omit  -5   7   8
omit   6   1   9
omit   6   2   9
omit   6   3   9
omit   5   5  10
omit  -4   7  10
omit  -1   9  10
omit   0   9  10
omit  -5   1  11
omit   3   7  11
omit   3   4  12
omit   2   3  13
ABIN
WGHT    0.040000
FVAR       0.10137
AFIX  66
C1    1    0.054372    0.433679    0.713083    11.00000    0.06822    0.04888 =
         0.06111   -0.00707    0.01477    0.01073
C2    1    0.024641    0.402919    0.692715    11.00000    0.07593    0.05508 =
         0.08684    0.00067   -0.00553    0.00154
AFIX  43
H2    2    0.043710    0.376689    0.692376    11.00000   -1.20000
AFIX  65
C3    1   -0.032990    0.410539    0.672843    11.00000    0.07274    0.06325 =
         0.06521   -0.01790    0.01102   -0.00928
AFIX  43
H3    2   -0.053309    0.389516    0.658922    11.00000   -1.20000
AFIX  65
C4    1   -0.060890    0.448918    0.673339    11.00000    0.07279    0.05661 =
         0.07240    0.01005    0.00350    0.00159
C5    1   -0.031160    0.479677    0.693707    11.00000    0.08876    0.07396 =
         0.07459   -0.00502    0.00646    0.01728
AFIX  43
H5    2   -0.050229    0.505907    0.694046    11.00000   -1.20000
AFIX  65
C6    1    0.026471    0.472058    0.713579    11.00000    0.08719    0.05604 =
         0.06512    0.00144    0.01332    0.01574
AFIX  43
H6    2    0.046790    0.493081    0.727500    11.00000   -1.20000
AFIX  66
C7    1    0.168491    0.467336    0.747295    11.00000    0.07659    0.05374 =
         0.06691   -0.00084    0.00691    0.00396
C8    1    0.211551    0.479676    0.719902    11.00000    0.08285    0.06391 =
         0.08147   -0.00497    0.02071    0.00566
AFIX  43
H8    2    0.216880    0.463664    0.698332    11.00000   -1.20000
AFIX  65
C9    1    0.246814    0.515444    0.724069    11.00000    0.07189    0.05942 =
         0.08295   -0.00238   -0.00760   -0.01049
AFIX  43
H9    2    0.276243    0.523877    0.705347    11.00000   -1.20000
AFIX  65
C10   1    0.239017    0.538872    0.755629    11.00000    0.10074    0.07023 =
         0.06659    0.01294   -0.02461   -0.01638
C11   1    0.195957    0.526532    0.783023    11.00000    0.10310    0.07279 =
         0.07393   -0.01580   -0.01763    0.00284
AFIX  43
H11   2    0.190628    0.542545    0.804593    11.00000   -1.20000
AFIX  65
C12   1    0.160694    0.490765    0.778857    11.00000    0.08020    0.05095 =
         0.08235   -0.00249    0.00768    0.00673
AFIX  43
H12   2    0.131264    0.482332    0.797579    11.00000   -1.20000
AFIX   0
C13   1    0.092868    0.409193    0.785040    11.00000    0.10398    0.05421 =
         0.06428    0.01046    0.00947    0.00523
C14   1    0.022646    0.410409    0.792214    11.00000    0.07721    0.07369 =
         0.06996    0.00772    0.01566    0.01841
AFIX  43
H14   2   -0.007229    0.418399    0.773187    11.00000   -1.20000
AFIX   0
C15   1   -0.001486    0.399652    0.827693    11.00000    0.08214    0.10173 =
         0.07451    0.00939    0.01374    0.03136
AFIX  43
H15   2   -0.047321    0.399109    0.832619    11.00000   -1.20000
AFIX   0
C16   1    0.045381    0.389879    0.855092    11.00000    0.09727    0.09238 =
         0.05443    0.01974    0.00914    0.00246
C17   1    0.111467    0.386344    0.848640    11.00000    0.08383    0.10001 =
         0.05823    0.00682    0.00219   -0.01785
AFIX  43
H17   2    0.141531    0.377449    0.867229    11.00000   -1.20000
AFIX   0
C18   1    0.131706    0.396418    0.813715    11.00000    0.07693    0.08956 =
         0.06010   -0.00660    0.00319    0.02037
AFIX  43
H18   2    0.177510    0.394259    0.809062    11.00000   -1.20000
AFIX   0
C19   1    0.623984    0.309987    0.812128    11.00000    0.08238    0.05539 =
         0.06786   -0.00431    0.00952    0.00933
C20   1    0.651072    0.345383    0.820948    11.00000    0.07520    0.06715 =
         0.07716   -0.01509   -0.00022    0.00047
AFIX  43
H20   2    0.680251    0.357953    0.804118    11.00000   -1.20000
AFIX   0
C21   1    0.637173    0.364761    0.855097    11.00000    0.08805    0.08699 =
         0.07766   -0.03013   -0.00728    0.00600
AFIX  43
H21   2    0.655193    0.390456    0.861182    11.00000   -1.20000
AFIX   0
C22   1    0.598177    0.345381    0.877827    11.00000    0.10297    0.07172 =
         0.05154   -0.01105   -0.00199    0.01235
C23   1    0.569287    0.312267    0.871517    11.00000    0.10335    0.09020 =
         0.05485   -0.01747    0.00016    0.02465
AFIX  43
H23   2    0.539237    0.301880    0.889079    11.00000   -1.20000
AFIX   0
C24   1    0.581474    0.289687    0.837523    11.00000    0.08584    0.08749 =
         0.05378   -0.00591    0.00257    0.02272
AFIX  43
H24   2    0.562873    0.263838    0.832678    11.00000   -1.20000
AFIX   0
C25   1    0.696750    0.317149    0.746701    11.00000    0.07079    0.05672 =
         0.06345   -0.01141   -0.00293    0.00883
C26   1    0.670892    0.345535    0.721067    11.00000    0.09546    0.05872 =
         0.07337   -0.00044    0.00839   -0.01318
AFIX  43
H26   2    0.626136    0.344250    0.713257    11.00000   -1.20000
AFIX   0
C27   1    0.712485    0.375269    0.707627    11.00000    0.06187    0.10215 =
         0.08043    0.01300    0.02064   -0.01178
AFIX  43
H27   2    0.696594    0.394579    0.690248    11.00000   -1.20000
AFIX   0
C28   1    0.775232    0.376519    0.719363    11.00000    0.06967    0.08546 =
         0.07806    0.00520    0.01727   -0.01460
C29   1    0.802539    0.348778    0.744199    11.00000    0.06325    0.05990 =
         0.10444   -0.00898    0.01808   -0.01457
AFIX  43
H29   2    0.847185    0.351062    0.752017    11.00000   -1.20000
AFIX   0
C30   1    0.765250    0.319491    0.756513    11.00000    0.05947    0.08121 =
         0.08111   -0.01841    0.00926   -0.00184
AFIX  43
H30   2    0.783938    0.299434    0.772234    11.00000   -1.20000
AFIX   0
C31   1    0.685016    0.240099    0.782698    11.00000    0.08281    0.06562 =
         0.05654   -0.01419    0.00212    0.00693
C32   1    0.720404    0.236709    0.816003    11.00000    0.08204    0.07625 =
         0.08058   -0.01171   -0.01483    0.02060
AFIX  43
H32   2    0.720975    0.258397    0.833231    11.00000   -1.20000
AFIX   0
C33   1    0.753620    0.202314    0.823304    11.00000    0.11709    0.08235 =
         0.08711   -0.01217   -0.00162    0.02596
AFIX  43
H33   2    0.777552    0.200505    0.845958    11.00000   -1.20000
AFIX   0
C34   1    0.754746    0.170500    0.800347    11.00000    0.11265    0.07006 =
         0.09041   -0.01057   -0.02025    0.00331
C35   1    0.720409    0.172881    0.767801    11.00000    0.09594    0.07963 =
         0.09781   -0.01203    0.01737    0.02175
AFIX  43
H35   2    0.721582    0.150517    0.751331    11.00000   -1.20000
AFIX   0
C36   1    0.683748    0.206745    0.757766    11.00000    0.08006    0.05624 =
         0.07481   -0.01182    0.00469   -0.00716
AFIX  43
H36   2    0.659016    0.207596    0.735334    11.00000   -1.20000
AFIX   0
C37   1    0.211244    0.060353    0.797259    11.00000    0.07123    0.09256 =
         0.06224    0.01267    0.00192   -0.02797
C38   1    0.225853    0.093553    0.821067    11.00000    0.07159    0.08317 =
         0.07735   -0.00596    0.00601   -0.00528
AFIX  43
H38   2    0.216979    0.120605    0.813703    11.00000   -1.20000
AFIX   0
C39   1    0.254677    0.084561    0.856842    11.00000    0.10052    0.11142 =
         0.06009   -0.00206    0.00750   -0.01336
AFIX  43
H39   2    0.265326    0.105252    0.874122    11.00000   -1.20000
AFIX   0
C40   1    0.265702    0.044831    0.864385    11.00000    0.10057    0.12380 =
         0.05131    0.01863   -0.00074   -0.00525
C41   1    0.249063    0.012582    0.843449    11.00000    0.11904    0.10988 =
         0.09557    0.03210    0.00352   -0.01435
AFIX  43
H41   2    0.255081   -0.014365    0.851949    11.00000   -1.20000
AFIX   0
C42   1    0.221537    0.021421    0.807319    11.00000    0.09158    0.07532 =
         0.08104    0.02723   -0.01498   -0.02406
AFIX  43
H42   2    0.210753    0.000062    0.790762    11.00000   -1.20000
AFIX   0
C43   1    0.189906    0.027868    0.724636    11.00000    0.07355    0.05592 =
         0.06910   -0.00236    0.01558   -0.01879
C44   1    0.248331    0.021556    0.706403    11.00000    0.11050    0.06126 =
         0.08063    0.02035    0.01565   -0.01040
AFIX  43
H44   2    0.278240    0.043533    0.704560    11.00000   -1.20000
AFIX   0
C45   1    0.265920   -0.015218    0.690551    11.00000    0.06487    0.05532 =
         0.09374    0.01171    0.00989    0.01594
AFIX  43
H45   2    0.307329   -0.019171    0.679141    11.00000   -1.20000
AFIX   0
C46   1    0.220355   -0.044950    0.692421    11.00000    0.10470    0.05548 =
         0.08846   -0.00490    0.02251   -0.00362
C47   1    0.158521   -0.040384    0.708445    11.00000    0.07959    0.05554 =
         0.08563    0.00162    0.01087    0.00543
AFIX  43
H47   2    0.126754   -0.061467    0.707860    11.00000   -1.20000
AFIX   0
C48   1    0.146188   -0.004567    0.724780    11.00000    0.09239    0.07096 =
         0.07382    0.01596    0.00815   -0.00736
AFIX  43
H48   2    0.105434   -0.001276    0.737063    11.00000   -1.20000
AFIX   0
C49   1    0.092577    0.079773    0.753755    11.00000    0.08282    0.07300 =
         0.08162   -0.00409    0.01668    0.01143
C50   1    0.057383    0.084373    0.787003    11.00000    0.08204    0.06674 =
         0.08222   -0.01664    0.02888   -0.01759
AFIX  43
H50   2    0.081315    0.084404    0.809717    11.00000   -1.20000
AFIX   0
C51   1   -0.011667    0.088919    0.788005    11.00000    0.09369    0.07358 =
         0.06644   -0.00159    0.00564   -0.00976
AFIX  43
H51   2   -0.034645    0.091445    0.810625    11.00000   -1.20000
AFIX   0
C52   1   -0.042608    0.089460    0.755511    11.00000    0.07370    0.06425 =
         0.13409    0.00400    0.00457   -0.00907
C53   1   -0.009557    0.088768    0.718764    11.00000    0.07803    0.08827 =
         0.11001   -0.01557   -0.00398   -0.00338
AFIX  43
H53   2   -0.033089    0.090889    0.696003    11.00000   -1.20000
AFIX   0
C54   1    0.055153    0.084957    0.720642    11.00000    0.05297    0.10068 =
         0.07910    0.01851    0.00088   -0.00210
AFIX  43
H54   2    0.078548    0.085743    0.698053    11.00000   -1.20000
AFIX   0
C55   1    0.080483    0.426368    0.525887    11.00000    0.10849    0.07651 =
         0.06242    0.00722    0.02350    0.00849
C56   1    0.044823    0.397503    0.546234    11.00000    0.10561    0.10862 =
         0.06257    0.01661   -0.00130    0.02020
AFIX  43
H56   2    0.055611    0.369550    0.545909    11.00000   -1.20000
AFIX   0
C57   1   -0.005932    0.412235    0.566322    11.00000    0.08664    0.09741 =
         0.08857    0.01604    0.02383    0.01821
AFIX  43
H57   2   -0.029030    0.393839    0.581634    11.00000   -1.20000
AFIX   0
C58   1   -0.025593    0.450645    0.566064    11.00000    0.08439    0.08401 =
         0.08093    0.02069    0.00761    0.03154
C59   1    0.009633    0.481200    0.548015    11.00000    0.08455    0.14460 =
         0.06581    0.02681    0.01542    0.03414
AFIX  43
H59   2   -0.001860    0.508976    0.549812    11.00000   -1.20000
AFIX   0
C60   1    0.063006    0.467695    0.527150    11.00000    0.09774    0.08949 =
         0.06166   -0.01355   -0.00662    0.02322
AFIX  43
H60   2    0.088009    0.486751    0.513547    11.00000   -1.20000
AFIX   0
C61   1    0.113228    0.393539    0.455682    11.00000    0.08528    0.06961 =
         0.05932    0.00843   -0.00648    0.01710
C62   1    0.049694    0.400184    0.444781    11.00000    0.06356    0.08554 =
         0.09312    0.02323   -0.00652    0.01605
AFIX  43
H62   2    0.020803    0.413280    0.461436    11.00000   -1.20000
AFIX   0
C63   1    0.026040    0.388865    0.411133    11.00000    0.08952    0.08889 =
         0.07605   -0.00283   -0.02274   -0.02872
AFIX  43
H63   2   -0.017741    0.395334    0.403763    11.00000   -1.20000
AFIX   0
C64   1    0.065897    0.368299    0.388450    11.00000    0.08825    0.06425 =
         0.07995    0.01130   -0.01272   -0.00894
C65   1    0.129145    0.358208    0.397444    11.00000    0.09802    0.08162 =
         0.06000    0.01034    0.01635   -0.00147
AFIX  43
H65   2    0.155705    0.342295    0.381613    11.00000   -1.20000
AFIX   0
C66   1    0.151508    0.372173    0.430073    11.00000    0.08888    0.10705 =
         0.06296    0.02082    0.00854    0.00039
AFIX  43
H66   2    0.196356    0.367282    0.436311    11.00000   -1.20000
AFIX   0
C67   1    0.194022    0.455338    0.490959    11.00000    0.06857    0.07181 =
         0.06478    0.00862    0.01413   -0.00444
C68   1    0.233487    0.469770    0.516532    11.00000    0.07213    0.04683 =
         0.11378    0.01147    0.01147    0.00655
AFIX  43
H68   2    0.241942    0.453105    0.537447    11.00000   -1.20000
AFIX   0
C69   1    0.265246    0.508654    0.515805    11.00000    0.09911    0.08942 =
         0.07544    0.01235    0.00348    0.00502
AFIX  43
H69   2    0.291025    0.519332    0.535585    11.00000   -1.20000
AFIX   0
C70   1    0.253916    0.528019    0.483647    11.00000    0.08155    0.07701 =
         0.12311    0.02034    0.02550    0.01662
C71   1    0.213166    0.515681    0.454538    11.00000    0.09613    0.06641 =
         0.07983    0.00681    0.02093    0.00201
AFIX  43
H71   2    0.205938    0.532175    0.433374    11.00000   -1.20000
AFIX   0
C72   1    0.184255    0.478762    0.458007    11.00000    0.10642    0.06871 =
         0.08301    0.01090    0.02161    0.01901
AFIX  43
H72   2    0.157457    0.468463    0.438483    11.00000   -1.20000
AFIX   0
C73   1    0.723285    0.309032    0.554382    11.00000    0.06712    0.09359 =
         0.04784   -0.00801    0.00326   -0.02524
C74   1    0.790410    0.303530    0.555497    11.00000    0.06174    0.09976 =
         0.07665   -0.01017    0.00367   -0.01346
AFIX  43
H74   2    0.810833    0.281340    0.543505    11.00000   -1.20000
AFIX   0
C75   1    0.827269    0.332543    0.575363    11.00000    0.09438    0.12310 =
         0.08048   -0.01366    0.01287   -0.01690
AFIX  43
H75   2    0.873874    0.332754    0.573450    11.00000   -1.20000
AFIX   0
C76   1    0.798390    0.359117    0.596340    11.00000    0.08059    0.11050 =
         0.08913   -0.02748   -0.02419   -0.00341
C77   1    0.731564    0.365140    0.594360    11.00000    0.08741    0.09954 =
         0.06947   -0.00558    0.00817   -0.01595
AFIX  43
H77   2    0.711599    0.387256    0.606705    11.00000   -1.20000
AFIX   0
C78   1    0.696399    0.339747    0.575134    11.00000    0.10546    0.06722 =
         0.06283   -0.00928    0.02556   -0.03161
AFIX  43
H78   2    0.649849    0.342472    0.575382    11.00000   -1.20000
AFIX   0
C79   1    0.718838    0.228513    0.527160    11.00000    0.08501    0.06610 =
         0.07640   -0.00476   -0.00280   -0.00196
C80   1    0.761088    0.217158    0.496181    11.00000    0.06731    0.09017 =
         0.08044   -0.01712    0.01022    0.00977
AFIX  43
H80   2    0.763857    0.233720    0.474791    11.00000   -1.20000
AFIX   0
C81   1    0.797321    0.181083    0.499077    11.00000    0.08627    0.08873 =
         0.07567    0.00175    0.01473    0.01676
AFIX  43
H81   2    0.825240    0.172670    0.479629    11.00000   -1.20000
AFIX   0
C82   1    0.791621    0.158375    0.530363    11.00000    0.08853    0.07324 =
         0.07694    0.00036    0.01490    0.01077
C83   1    0.749924    0.168388    0.559311    11.00000    0.07854    0.09882 =
         0.07456   -0.01013    0.00368    0.01768
AFIX  43
H83   2    0.745792    0.151422    0.580356    11.00000   -1.20000
AFIX   0
C84   1    0.715250    0.203641    0.556131    11.00000    0.07085    0.07862 =
         0.06478   -0.00362   -0.00701   -0.01808
AFIX  43
H84   2    0.686845    0.210896    0.575742    11.00000   -1.20000
AFIX   0
C85   1    0.674808    0.296117    0.481608    11.00000    0.07937    0.06848 =
         0.06134   -0.01168    0.00822   -0.00041
C86   1    0.645403    0.276290    0.451929    11.00000    0.07749    0.08249 =
         0.07793    0.00491    0.00431   -0.00050
AFIX  43
H86   2    0.625933    0.250480    0.455499    11.00000   -1.20000
AFIX   0
C87   1    0.644171    0.294080    0.416590    11.00000    0.08224    0.07959 =
         0.05960   -0.01245    0.00174    0.00101
AFIX  43
H87   2    0.624470    0.280130    0.396348    11.00000   -1.20000
AFIX   0
C88   1    0.670995    0.330976    0.411463    11.00000    0.09132    0.07885 =
         0.07200    0.00409   -0.00281   -0.01482
C89   1    0.697547    0.351675    0.438861    11.00000    0.07983    0.09511 =
         0.07254    0.01985    0.02381   -0.02746
AFIX  43
H89   2    0.713749    0.378162    0.434400    11.00000   -1.20000
AFIX   0
C90   1    0.702339    0.335285    0.474575    11.00000    0.10451    0.07133 =
         0.07077    0.00395   -0.00868   -0.03862
AFIX  43
H90   2    0.723578    0.349961    0.493879    11.00000   -1.20000
AFIX   0
C91   1    0.234062    0.018376    0.534974    11.00000    0.07407    0.07048 =
         0.04968    0.00403    0.01045   -0.00221
C92   1    0.195585   -0.016132    0.530789    11.00000    0.07584    0.05929 =
         0.07697    0.01560   -0.00691    0.00738
AFIX  43
H92   2    0.157138   -0.013618    0.515774    11.00000   -1.20000
AFIX   0
C93   1    0.207359   -0.053393    0.546072    11.00000    0.08741    0.06855 =
         0.07252    0.01396    0.00915    0.01285
AFIX  43
H93   2    0.180828   -0.076475    0.541150    11.00000   -1.20000
AFIX   0
C94   1    0.262322   -0.054003    0.569622    11.00000    0.06801    0.06254 =
         0.08060    0.01271    0.02211    0.01159
C95   1    0.302913   -0.020593    0.577477    11.00000    0.07091    0.07334 =
         0.07961    0.01899    0.00071    0.00363
AFIX  43
H95   2    0.339743   -0.023191    0.593717    11.00000   -1.20000
AFIX   0
C96   1    0.287487    0.017783    0.560349    11.00000    0.09045    0.07616 =
         0.07014    0.00488    0.02088    0.02072
AFIX  43
H96   2    0.312087    0.041499    0.565879    11.00000   -1.20000
AFIX   0
C97   1    0.135699    0.065001    0.498809    11.00000    0.06660    0.05431 =
         0.07680    0.00655   -0.01701    0.01176
C98   1    0.109068    0.052332    0.465494    11.00000    0.07170    0.08584 =
         0.07281   -0.00169    0.00587   -0.01777
AFIX  43
H98   2    0.137539    0.044629    0.446055    11.00000   -1.20000
AFIX   0
C99   1    0.039854    0.050616    0.459782    11.00000    0.10132    0.08223 =
         0.08613   -0.00363   -0.03335   -0.01409
AFIX  43
H99   2    0.020133    0.041395    0.437386    11.00000   -1.20000
AFIX   0
C100  1    0.003146    0.063766    0.490189    11.00000    0.07455    0.07154 =
         0.08961    0.00140   -0.01272   -0.01621
C101  1    0.024403    0.078298    0.521783    11.00000    0.08695    0.10059 =
         0.08340   -0.01776    0.00781   -0.03415
AFIX  43
H101  2   -0.004074    0.088363    0.540302    11.00000   -1.20000
AFIX   0
C102  1    0.090563    0.077652    0.525602    11.00000    0.06135    0.06817 =
         0.08899   -0.00588    0.01758   -0.00165
AFIX  43
H102  2    0.108302    0.086603    0.548596    11.00000   -1.20000
AFIX   0
C103  1    0.263746    0.054535    0.467308    11.00000    0.06752    0.05397 =
         0.06141    0.00733    0.01311    0.01280
C104  1    0.261665    0.083227    0.438037    11.00000    0.07636    0.06043 =
         0.06652   -0.01021    0.00537    0.01973
AFIX  43
H104  2    0.234858    0.106593    0.440512    11.00000   -1.20000
AFIX   0
C105  1    0.297924    0.078084    0.405684    11.00000    0.09594    0.07879 =
         0.06437    0.01063    0.00290   -0.00905
AFIX  43
H105  2    0.295534    0.097671    0.386500    11.00000   -1.20000
AFIX   0
C106  1    0.338284    0.043343    0.401802    11.00000    0.10596    0.07669 =
         0.07325    0.00706    0.03075    0.01873
C107  1    0.341575    0.015801    0.430516    11.00000    0.09593    0.05562 =
         0.08953   -0.01149    0.03387    0.00253
AFIX  43
H107  2    0.369710   -0.007008    0.428355    11.00000   -1.20000
AFIX   0
C108  1    0.305156    0.020474    0.462254    11.00000    0.10437    0.06608 =
         0.06906   -0.00785    0.02137   -0.00738
AFIX  43
H108  2    0.307887    0.000484    0.481075    11.00000   -1.20000
AFIX   0
C109  1    0.212213    0.461684    0.622313    11.00000    0.12144    0.06319 =
         0.05792    0.00404    0.00285    0.02622
C110  1    0.144327    0.453471    0.625134    11.00000    0.09010    0.08147 =
         0.06139    0.00303    0.01376    0.01825
AFIX  43
H110  2    0.129486    0.426225    0.625063    11.00000   -1.20000
AFIX   0
C111  1    0.100725    0.483376    0.627895    11.00000    0.08770    0.08487 =
         0.05896    0.01537    0.00908    0.00892
AFIX  43
H111  2    0.055022    0.477454    0.628972    11.00000   -1.20000
AFIX   0
C112  1    0.121357    0.521656    0.629143    11.00000    0.08221    0.08815 =
         0.08458    0.01658    0.01909    0.02884
C113  1    0.185298    0.533870    0.626144    11.00000    0.11509    0.07571 =
         0.07423    0.00539    0.02488    0.02267
AFIX  43
H113  2    0.196628    0.561743    0.625897    11.00000   -1.20000
AFIX   0
C114  1    0.234475    0.503223    0.623393    11.00000    0.07300    0.06065 =
         0.09099   -0.00380   -0.00067    0.01811
C115  1    0.682550    0.220987    0.655250    11.00000    0.06780    0.06856 =
         0.07672   -0.00191   -0.00588    0.00222
C116  1    0.702610    0.262128    0.650844    11.00000    0.07445    0.07744 =
         0.06459   -0.00240    0.00676   -0.01300
AFIX  43
H116  2    0.670688    0.280183    0.640846    11.00000   -1.20000
AFIX   0
C117  1    0.760273    0.277611    0.659111    11.00000    0.08710    0.07954 =
         0.05833   -0.00590    0.02464    0.00429
AFIX  43
H117  2    0.769846    0.305403    0.655240    11.00000   -1.20000
AFIX   0
C118  1    0.805476    0.251742    0.673491    11.00000    0.10668    0.08396 =
         0.06819   -0.01696    0.00036   -0.01963
C119  1    0.792241    0.209753    0.680133    11.00000    0.07698    0.09976 =
         0.08651    0.00239   -0.01769   -0.00862
AFIX  43
H119  2    0.824132    0.192133    0.690802    11.00000   -1.20000
AFIX   0
C120  1    0.732435    0.197155    0.670374    11.00000    0.06093    0.08208 =
         0.10188   -0.02125   -0.00547    0.01851
C121  1    0.104790    0.079547    0.623942    11.00000    0.09616    0.05878 =
         0.05888   -0.00952   -0.00294   -0.01674
C122  1    0.043434    0.066709    0.624076    11.00000    0.09279    0.07630 =
         0.08858   -0.01281    0.01856   -0.02449
C123  1    0.023271    0.025726    0.621272    11.00000    0.09843    0.08939 =
         0.10112    0.00522    0.02088   -0.02088
AFIX  43
H123  2   -0.021200    0.016867    0.620208    11.00000   -1.20000
AFIX   0
C124  1    0.080348   -0.000797    0.620258    11.00000    0.11903    0.07427 =
         0.06931    0.01267    0.00169   -0.03356
C125  1    0.144713    0.011974    0.621559    11.00000    0.09068    0.09279 =
         0.05933   -0.01695    0.02133   -0.01063
AFIX  43
H125  2    0.180076   -0.006823    0.621312    11.00000   -1.20000
AFIX   0
C126  1    0.155811    0.051890    0.623190    11.00000    0.09837    0.04890 =
         0.06634   -0.00862    0.00675   -0.01983
AFIX  43
H126  2    0.199917    0.061440    0.623846    11.00000   -1.20000
AFIX   0
C127  1    0.335939    0.409234    0.733228    11.00000    0.06454    0.05974 =
         0.07358    0.00040   -0.01093    0.00567
C128  1    0.330423    0.420265    0.768561    11.00000    0.07975    0.05898 =
         0.06457   -0.00545   -0.01591    0.00881
C129  1    0.356251    0.455234    0.783231    11.00000    0.06596    0.06138 =
         0.09750   -0.00610   -0.02023   -0.00291
AFIX  43
H129  2    0.347401    0.463300    0.807892    11.00000   -1.20000
AFIX   0
C130  1    0.394257    0.477283    0.761267    11.00000    0.08878    0.05936 =
         0.09429   -0.02239   -0.03908    0.00910
C131  1    0.402775    0.469889    0.724391    11.00000    0.06393    0.06211 =
         0.10147   -0.00980   -0.00753    0.01953
AFIX  43
H131  2    0.427230    0.487770    0.709241    11.00000   -1.20000
AFIX   0
C132  1    0.372737    0.433500    0.709534    11.00000    0.07009    0.05057 =
         0.08819   -0.01472   -0.00009    0.00247
AFIX  43
H132  2    0.377953    0.426334    0.684299    11.00000   -1.20000
AFIX   0
C133  1    0.480030    0.364465    0.773476    11.00000    0.06672    0.06889 =
         0.07021   -0.02098   -0.00152   -0.00039
C134  1    0.468837    0.377035    0.809627    11.00000    0.08006    0.07227 =
         0.06467   -0.02029   -0.00065    0.00270
C135  1    0.493176    0.413845    0.824068    11.00000    0.09693    0.08890 =
         0.07744   -0.02122   -0.01076   -0.02590
AFIX  43
H135  2    0.484122    0.422615    0.848503    11.00000   -1.20000
AFIX   0
C136  1    0.530169    0.435612    0.800662    11.00000    0.07819    0.08135 =
         0.10150   -0.02627   -0.02375    0.01117
C137  1    0.542954    0.425361    0.762993    11.00000    0.07380    0.09313 =
         0.10406   -0.01238   -0.01176    0.02043
AFIX  43
H137  2    0.566967    0.442359    0.746813    11.00000   -1.20000
AFIX   0
C138  1    0.516793    0.387944    0.752173    11.00000    0.09022    0.05938 =
         0.08074   -0.00926   -0.00607    0.00533
AFIX  43
H138  2    0.525970    0.378696    0.727900    11.00000   -1.20000
AFIX   0
C139  1    0.517430    0.173892    0.752763    11.00000    0.07967    0.06380 =
         0.06806    0.00722   -0.00126    0.01242
C140  1    0.524507    0.173255    0.791643    11.00000    0.09168    0.07118 =
         0.08249    0.01326    0.01505    0.02130
C141  1    0.556103    0.142999    0.810056    11.00000    0.07607    0.08534 =
         0.07158    0.02702   -0.01436   -0.01065
AFIX  43
H141  2    0.562379    0.144040    0.836106    11.00000   -1.20000
AFIX   0
C142  1    0.578451    0.111155    0.789916    11.00000    0.06165    0.08955 =
         0.11659    0.03298   -0.01631    0.01597
C143  1    0.575791    0.109278    0.750579    11.00000    0.07647    0.05876 =
         0.12477   -0.00471   -0.00856    0.01498
AFIX  43
H143  2    0.594610    0.087515    0.737189    11.00000   -1.20000
AFIX   0
C144  1    0.544616    0.140596    0.733369    11.00000    0.08839    0.04978 =
         0.07936    0.00595   -0.00228   -0.00126
AFIX  43
H144  2    0.540863    0.140169    0.707168    11.00000   -1.20000
AFIX   0
C145  1    0.375919    0.112808    0.772820    11.00000    0.07927    0.10438 =
         0.10360    0.02753    0.03502    0.01117
C146  1    0.391759    0.106809    0.807765    11.00000    0.10413    0.09919 =
         0.08350    0.00908   -0.01458   -0.00159
C147  1    0.425591    0.074362    0.822171    11.00000    0.09989    0.13015 =
         0.12430    0.03944    0.01887    0.04506
AFIX  43
H147  2    0.440441    0.072567    0.847115    11.00000   -1.20000
AFIX   0
C148  1    0.435401    0.044574    0.795856    11.00000    0.08706    0.15931 =
         0.07451    0.03978   -0.02098    0.04140
C149  1    0.421291    0.046421    0.759169    11.00000    0.11161    0.07839 =
         0.10164   -0.01096    0.02703    0.00914
AFIX  43
H149  2    0.433499    0.025381    0.742723    11.00000   -1.20000
AFIX   0
C150  1    0.387402    0.081351    0.746635    11.00000    0.08548    0.06533 =
         0.09003    0.00189    0.01102    0.03080
AFIX  43
H150  2    0.372829    0.083759    0.721684    11.00000   -1.20000
AFIX   0
C151  1    0.096787    0.192649    0.731314    11.00000    0.06538    0.06842 =
         0.07766    0.00962    0.00018   -0.01211
C152  1    0.079000    0.192775    0.767263    11.00000    0.07824    0.05734 =
         0.07188    0.01086    0.02159    0.00586
C153  1    0.014713    0.193813    0.778959    11.00000    0.06849    0.07701 =
         0.10703    0.01583    0.01831    0.02561
AFIX  43
H153  2    0.003543    0.194149    0.804395    11.00000   -1.20000
AFIX   0
C154  1   -0.032277    0.194332    0.751179    11.00000    0.07978    0.06055 =
         0.10880    0.00439    0.01150   -0.00111
C155  1   -0.018173    0.196048    0.713970    11.00000    0.06779    0.07365 =
         0.11497   -0.01149    0.01326   -0.00201
AFIX  43
H155  2   -0.052159    0.198232    0.695827    11.00000   -1.20000
AFIX   0
C156  1    0.046963    0.194474    0.704195    11.00000    0.06463    0.07078 =
         0.08796   -0.00101    0.01187   -0.00865
AFIX  43
H156  2    0.058380    0.194622    0.678793    11.00000   -1.20000
AFIX   0
C157  1    0.085434    0.298413    0.761389    11.00000    0.06046    0.04672 =
         0.09258    0.00039    0.01451   -0.00533
C158  1    0.072909    0.296462    0.798886    11.00000    0.08768    0.04950 =
         0.05621   -0.00100    0.00083   -0.00998
C159  1    0.009676    0.293801    0.812830    11.00000    0.08110    0.06513 =
         0.07480    0.01265    0.02221   -0.00297
AFIX  43
H159  2    0.000932    0.292256    0.838541    11.00000   -1.20000
AFIX   0
C160  1   -0.040074    0.293587    0.785789    11.00000    0.07228    0.07374 =
         0.07824    0.00781    0.00514   -0.01887
C161  1   -0.028784    0.296705    0.750232    11.00000    0.07021    0.06220 =
         0.08155   -0.02124   -0.00133   -0.01234
AFIX  43
H161  2   -0.065324    0.297508    0.733628    11.00000   -1.20000
AFIX   0
C162  1    0.030941    0.298768    0.736558    11.00000    0.05402    0.06365 =
         0.07232   -0.00654   -0.00101    0.00907
AFIX  43
H162  2    0.037372    0.300456    0.710626    11.00000   -1.20000
AFIX   0
C163  1    0.358259    0.394107    0.517238    11.00000    0.07883    0.04532 =
         0.07401    0.00797   -0.00126   -0.01464
C164  1    0.355319    0.400651    0.478541    11.00000    0.07876    0.06568 =
         0.07555    0.00893    0.01644   -0.00339
C165  1    0.383601    0.434130    0.462797    11.00000    0.07866    0.07107 =
         0.06527    0.01080    0.00290   -0.00325
AFIX  43
H165  2    0.380735    0.438149    0.436821    11.00000   -1.20000
AFIX   0
C166  1    0.415023    0.460918    0.484023    11.00000    0.07291    0.06769 =
         0.08330    0.02053    0.02056    0.00458
C167  1    0.418514    0.456627    0.520517    11.00000    0.07498    0.05896 =
         0.08653    0.00075   -0.00265   -0.01900
AFIX  43
H167  2    0.441059    0.475968    0.535386    11.00000   -1.20000
AFIX   0
C168  1    0.388529    0.423293    0.536452    11.00000    0.07366    0.07625 =
         0.07938    0.02641    0.00941   -0.00869
AFIX  43
H168  2    0.389602    0.421103    0.562642    11.00000   -1.20000
AFIX   0
C169  1    0.517107    0.348506    0.495800    11.00000    0.06928    0.06343 =
         0.08338    0.01693    0.01427   -0.00126
C170  1    0.515710    0.356782    0.459022    11.00000    0.07860    0.07609 =
         0.08376    0.01459    0.01720   -0.00902
C171  1    0.540691    0.393369    0.444076    11.00000    0.09621    0.08616 =
         0.11167    0.04609    0.01971    0.01551
AFIX  43
H171  2    0.536401    0.399733    0.418549    11.00000   -1.20000
AFIX   0
C172  1    0.570261    0.418052    0.467762    11.00000    0.09225    0.05277 =
         0.13264    0.01042    0.01214   -0.01202
C173  1    0.572147    0.410087    0.504308    11.00000    0.10349    0.07519 =
         0.15716    0.00766    0.05517   -0.00402
AFIX  43
H173  2    0.595457    0.428844    0.519435    11.00000   -1.20000
AFIX   0
C174  1    0.544184    0.377980    0.521941    11.00000    0.07606    0.03146 =
         0.18491    0.00836    0.02354   -0.01236
AFIX  43
H174  2    0.542533    0.375146    0.548053    11.00000   -1.20000
AFIX   0
C175  1    0.554995    0.166237    0.540259    11.00000    0.07826    0.05832 =
         0.07297   -0.01269    0.01700   -0.00125
C176  1    0.580164    0.162306    0.505456    11.00000    0.06311    0.05641 =
         0.05865   -0.01486    0.00934    0.00725
C177  1    0.622802    0.130349    0.495575    11.00000    0.07794    0.09576 =
         0.06056   -0.02051    0.01253    0.00689
AFIX  43
H177  2    0.639641    0.127862    0.471280    11.00000   -1.20000
AFIX   0
C178  1    0.638402    0.103434    0.522601    11.00000    0.10276    0.06154 =
         0.06662    0.00144    0.00865    0.01655
C179  1    0.615188    0.107627    0.558167    11.00000    0.08390    0.06741 =
         0.07212    0.00768   -0.00036    0.00776
AFIX  43
H179  2    0.629503    0.089423    0.576918    11.00000   -1.20000
AFIX   0
C180  1    0.571847    0.137723    0.566567    11.00000    0.06760    0.04125 =
         0.09535   -0.01377    0.01334   -0.00213
AFIX  43
H180  2    0.553282    0.139039    0.590532    11.00000   -1.20000
AFIX   0
C181  1    0.415963    0.111890    0.500390    11.00000    0.07947    0.07730 =
         0.07191   -0.02105    0.00854   -0.01690
C182  1    0.439702    0.110598    0.464220    11.00000    0.09120    0.08661 =
         0.11498   -0.01046    0.03416   -0.03213
C183  1    0.481233    0.083566    0.450511    11.00000    0.11155    0.08016 =
         0.13801   -0.02503    0.06310   -0.00799
AFIX  43
H183  2    0.493085    0.083154    0.425178    11.00000   -1.20000
AFIX   0
C184  1    0.505404    0.056619    0.475437    11.00000    0.07717    0.06725 =
         0.15950   -0.03352    0.03133    0.00515
C185  1    0.487525    0.056407    0.512125    11.00000    0.07588    0.08394 =
         0.11302   -0.03549    0.03114   -0.00425
AFIX  43
H185  2    0.508552    0.038279    0.528863    11.00000   -1.20000
AFIX   0
C186  1    0.439691    0.082105    0.524688    11.00000    0.07287    0.05971 =
         0.12252   -0.01070   -0.00789    0.02426
AFIX  43
H186  2    0.423178    0.079790    0.549070    11.00000   -1.20000
AFIX   0
C187  1    0.128273    0.180997    0.515417    11.00000    0.08035    0.06079 =
         0.08567    0.00477    0.00078    0.00773
C188  1    0.121776    0.172493    0.478997    11.00000    0.07465    0.07086 =
         0.06661   -0.01331   -0.01297    0.00483
C189  1    0.063622    0.168689    0.461026    11.00000    0.08036    0.09819 =
         0.06417   -0.02092   -0.01354    0.01497
AFIX  43
H189  2    0.061301    0.162157    0.435467    11.00000   -1.20000
AFIX   0
C190  1    0.007488    0.174760    0.481614    11.00000    0.07512    0.11911 =
         0.07248   -0.02619   -0.00406   -0.01654
C191  1    0.009174    0.185402    0.516975    11.00000    0.06438    0.13752 =
         0.09816   -0.03306   -0.01312    0.02381
AFIX  43
H191  2   -0.030111    0.192139    0.529589    11.00000   -1.20000
AFIX   0
C192  1    0.070812    0.186473    0.535416    11.00000    0.05905    0.09005 =
         0.08596   -0.01212    0.00489   -0.00613
AFIX  43
H192  2    0.073029    0.190910    0.561351    11.00000   -1.20000
AFIX   0
C193  1    0.137553    0.277713    0.470263    11.00000    0.07626    0.06482 =
         0.08787   -0.00502   -0.01604   -0.00675
C194  1    0.073874    0.283346    0.477879    11.00000    0.05791    0.09189 =
         0.11182   -0.03090   -0.00074    0.00397
C195  1    0.021920    0.273381    0.454031    11.00000    0.09692    0.08857 =
         0.11882   -0.02350   -0.02885    0.01434
AFIX  43
H195  2   -0.022795    0.276532    0.460900    11.00000   -1.20000
AFIX   0
C196  1    0.039121    0.259026    0.420688    11.00000    0.07075    0.14509 =
         0.09678   -0.04566   -0.01330   -0.00741
C197  1    0.103179    0.252456    0.410525    11.00000    0.08547    0.14851 =
         0.10593    0.00716    0.01622   -0.03140
AFIX  43
H197  2    0.113921    0.240692    0.387399    11.00000   -1.20000
AFIX   0
C198  1    0.149458    0.263509    0.434923    11.00000    0.15154    0.09385 =
         0.04224   -0.00266   -0.02713   -0.02389
AFIX  43
H198  2    0.194054    0.261488    0.427498    11.00000   -1.20000
AFIX   0
C199  1    0.823021    0.051273    0.593672    11.00000    0.21018    0.08604 =
         0.08984    0.03149    0.03426    0.04488
AFIX  23
H19A  2    0.863085    0.062394    0.582101    11.00000   -1.20000
H19B  2    0.790019    0.045907    0.573933    11.00000   -1.20000
AFIX   0
C200  1    0.804005    0.333188    0.876032    11.00000    0.06943    0.10146 =
         0.12450   -0.03576   -0.00439    0.01820
AFIX  23
H20A  2    0.811490    0.323592    0.850492    11.00000   -1.20000
H20B  2    0.771350    0.355362    0.874418    11.00000   -1.20000
AFIX   0
C201  1    0.285444    0.296554    0.830637    11.00000    0.08971    0.08974 =
         0.06953    0.00154    0.00970   -0.01572
AFIX  23
H20C  2    0.259236    0.310681    0.811350    11.00000   -1.20000
H20D  2    0.332469    0.302820    0.826565    11.00000   -1.20000
AFIX   0
CL1   3    0.038582    0.326110    0.619995    11.00000    0.08370    0.06479 =
         0.07277    0.00488    0.01101    0.00428
CL2   3    0.579029    0.371852    0.640724    11.00000    0.08462    0.06418 =
         0.07428    0.00639    0.00848   -0.01148
CL3   3    0.367727    0.061138    0.641319    11.00000    0.08951    0.05892 =
         0.06813   -0.00359    0.00685   -0.00408
CL4   3    0.842220    0.005951    0.617381    11.00000    0.10089    0.10470 =
         0.08529   -0.01525    0.01310   -0.00791
CL5   3    0.791678    0.085846    0.625329    11.00000    0.21272    0.15867 =
         0.10431    0.03386    0.04385    0.08436
CL6   3    0.872681    0.352555    0.891146    11.00000    0.10325    0.14834 =
         0.12152    0.00886    0.01711   -0.02616
CL7   3    0.770994    0.297010    0.898280    11.00000    0.13362    0.13525 =
         0.09907    0.01297   -0.01464   -0.02666
CL8   3    0.273221    0.244739    0.826628    11.00000    0.11383    0.09934 =
         0.08416   -0.01122    0.01232    0.01495
CL9   3    0.262126    0.314488    0.874948    11.00000    0.09844    0.09622 =
         0.09110   -0.01756    0.01536   -0.00438
F1    5   -0.119161    0.457262    0.656527    11.00000    0.08477    0.07123 =
         0.06494   -0.00717   -0.01063    0.00943
F2    5    0.271732    0.573775    0.759605    11.00000    0.11624    0.06143 =
         0.09501    0.00138   -0.01124   -0.01309
F3    5    0.017737    0.381766    0.889681    11.00000    0.09061    0.13163 =
         0.07313    0.02313    0.00959    0.03937
F4    5    0.583746    0.367100    0.911087    11.00000    0.08862    0.12025 =
         0.06559   -0.02404    0.00688    0.01164
F5    5    0.815094    0.407337    0.705341    11.00000    0.08386    0.07625 =
         0.10378    0.01486    0.01050   -0.01664
F6    5    0.792483    0.138265    0.809675    11.00000    0.08900    0.08651 =
         0.13255    0.02355    0.02269    0.02784
F7    5    0.290361    0.035494    0.897860    11.00000    0.11226    0.14174 =
         0.09043    0.03719   -0.02177   -0.03779
F8    5    0.234409   -0.081829    0.675069    11.00000    0.07971    0.07343 =
         0.09688   -0.01671    0.01355    0.00915
F9    5   -0.108637    0.096914    0.755341    11.00000    0.06581    0.09691 =
         0.12893   -0.01902    0.01351    0.00556
F10   5   -0.077682    0.464690    0.587465    11.00000    0.09151    0.10483 =
         0.10258    0.03015    0.02831    0.03199
F11   5    0.036277    0.353177    0.355466    11.00000    0.12480    0.10448 =
         0.07173    0.00676   -0.02286   -0.01194
F12   5    0.282254    0.567298    0.480272    11.00000    0.10706    0.07420 =
         0.13674    0.00191    0.03450    0.01119
F13   5    0.837207    0.388374    0.614390    11.00000    0.10087    0.11927 =
         0.09828   -0.02243   -0.01381   -0.04297
F14   5    0.833576    0.124364    0.534213    11.00000    0.10224    0.08936 =
         0.09509   -0.00779    0.01628    0.02862
F15   5    0.664743    0.347962    0.377899    11.00000    0.10110    0.08847 =
         0.07866    0.01804    0.00398    0.01476
F16   5    0.279354   -0.089993    0.586824    11.00000    0.09490    0.06957 =
         0.08480    0.01244    0.00497    0.01312
F17   5   -0.064048    0.062393    0.483091    11.00000    0.07374    0.11628 =
         0.12298    0.01436   -0.01548   -0.01874
F18   5    0.373153    0.040079    0.372168    11.00000    0.10171    0.08720 =
         0.07965   -0.00573    0.02517    0.01309
F19   5    0.297238    0.510243    0.617554    11.00000    0.08417    0.05405 =
         0.13708    0.00080   -0.01367   -0.01111
F20   5    0.079074    0.554097    0.632706    11.00000    0.11812    0.09100 =
         0.09547    0.00672    0.01166    0.03854
F21   5    0.719771    0.158404    0.676343    11.00000    0.07112    0.09274 =
         0.14613    0.02114   -0.00881    0.02486
F22   5    0.865939    0.266464    0.684246    11.00000    0.08333    0.10747 =
         0.10957   -0.02145    0.01417   -0.02925
F23   5   -0.009524    0.094520    0.624297    11.00000    0.07485    0.09392 =
         0.11744   -0.01155   -0.00158   -0.02735
F24   5    0.067201   -0.040842    0.616670    11.00000    0.11655    0.07240 =
         0.08412   -0.01002    0.00857   -0.03147
F25   5    0.295875    0.395406    0.792619    11.00000    0.08391    0.07190 =
         0.06497   -0.01019    0.00901    0.00850
F26   5    0.419415    0.513370    0.771240    11.00000    0.10533    0.06163 =
         0.12779   -0.02117   -0.03828   -0.00796
F27   5    0.432976    0.354723    0.831995    11.00000    0.09108    0.09049 =
         0.06365   -0.01682    0.00954    0.00320
F28   5    0.560205    0.471351    0.812370    11.00000    0.09325    0.07698 =
         0.10870   -0.02314   -0.02168   -0.00515
F29   5    0.502182    0.204760    0.811850    11.00000    0.09338    0.08632 =
         0.06015    0.00650    0.00428    0.00153
F30   5    0.606602    0.080109    0.804041    11.00000    0.10653    0.09045 =
         0.12859    0.04061   -0.03468    0.01045
F31   5    0.379687    0.138771    0.831602    11.00000    0.08793    0.11550 =
         0.07631    0.01027    0.01366    0.00012
F32   5    0.463809    0.006228    0.806447    11.00000    0.13655    0.11296 =
         0.13158    0.02281    0.02130    0.03023
F33   5    0.127116    0.191848    0.794129    11.00000    0.08261    0.11100 =
         0.06768    0.00950    0.02076   -0.00429
F34   5   -0.096888    0.196765    0.763664    11.00000    0.07348    0.09684 =
         0.11007   -0.00629    0.02376   -0.01147
F35   5    0.123937    0.293527    0.822850    11.00000    0.07607    0.07596 =
         0.07045    0.00322   -0.01073    0.01434
F36   5   -0.103843    0.292277    0.798917    11.00000    0.07655    0.10748 =
         0.09249    0.00954    0.01866    0.00431
F37   5    0.323028    0.373758    0.458113    11.00000    0.10129    0.11221 =
         0.05584    0.01517   -0.01154   -0.01780
F38   5    0.440626    0.494210    0.467250    11.00000    0.09164    0.08433 =
         0.09846    0.03498    0.01695   -0.01796
F39   5    0.486596    0.332773    0.437735    11.00000    0.10457    0.12071 =
         0.08547    0.03803   -0.01848   -0.00795
F40   5    0.598725    0.450811    0.450979    11.00000    0.10576    0.08994 =
         0.17101    0.03178    0.05437   -0.00633
F41   5    0.563989    0.188995    0.479567    11.00000    0.08564    0.06723 =
         0.06794    0.00999    0.01238    0.01661
F42   5    0.682725    0.075314    0.516249    11.00000    0.09373    0.08081 =
         0.08478   -0.01239    0.02904    0.02005
F43   5    0.413501    0.136829    0.440185    11.00000    0.11812    0.09783 =
         0.08084   -0.01429    0.02844   -0.02021
F44   5    0.555657    0.026910    0.464951    11.00000    0.13404    0.08637 =
         0.16367   -0.03228    0.05880    0.02218
F45   5    0.177089    0.166624    0.460474    11.00000    0.07988    0.08023 =
         0.07016   -0.00830   -0.00530    0.00506
F46   5   -0.052057    0.171818    0.463533    11.00000    0.08661    0.14729 =
         0.10017   -0.03941   -0.02394   -0.00135
F47   5    0.055128    0.299901    0.509186    11.00000    0.09499    0.11777 =
         0.10649   -0.02102    0.02144   -0.00151
F48   5   -0.008148    0.251191    0.394039    11.00000    0.12111    0.14776 =
         0.15519   -0.05451   -0.06001    0.03777
P1    6    0.125681    0.420013    0.740507    11.00000    0.07332    0.05890 =
         0.06092   -0.00623    0.00772    0.00673
P2    6    0.636988    0.284042    0.768848    11.00000    0.07990    0.06241 =
         0.05868   -0.00892    0.01172    0.00547
P3    6    0.179015    0.074055    0.750615    11.00000    0.07044    0.06395 =
         0.06717    0.00843    0.00949   -0.00415
P4    6    0.149657    0.408233    0.498908    11.00000    0.07841    0.06368 =
         0.06809    0.01152    0.00470    0.00886
P5    6    0.671308    0.274672    0.527054    11.00000    0.06690    0.06614 =
         0.06449   -0.00821    0.00968   -0.01161
P6    6    0.222660    0.064399    0.509910    11.00000    0.06931    0.05786 =
         0.06167   -0.00986    0.00898   -0.00905
S1    7    0.275650    0.424040    0.620976    11.00000    0.07600    0.05501 =
         0.07378    0.00590   -0.00622    0.00517
S2    7    0.605308    0.200561    0.647371    11.00000    0.06654    0.06248 =
         0.06571   -0.00738    0.00624    0.00201
S3    7    0.116586    0.134986    0.625369    11.00000    0.07893    0.05860 =
         0.07154   -0.01001    0.00773   -0.00792
S4    7    0.297126    0.362855    0.716410    11.00000    0.07633    0.05167 =
         0.06397   -0.00955    0.00962   -0.00513
S5    7    0.454576    0.314310    0.760727    11.00000    0.08043    0.05916 =
         0.06315   -0.00791    0.00609    0.01076
S6    7    0.477616    0.216702    0.732064    11.00000    0.07344    0.05768 =
         0.05820   -0.00203    0.00399    0.00913
S7    7    0.322063    0.155609    0.758916    11.00000    0.07245    0.06839 =
         0.06396    0.00911    0.00953   -0.00428
S8    7    0.181841    0.192171    0.718599    11.00000    0.06229    0.05804 =
         0.06379    0.00503    0.00709   -0.00657
S9    7    0.168984    0.305600    0.747470    11.00000    0.06896    0.05750 =
         0.06189   -0.00830    0.00546    0.00496
S10   7    0.318288    0.352085    0.536331    11.00000    0.07753    0.05163 =
         0.06124    0.00806    0.00606   -0.00716
S11   7    0.486269    0.302175    0.513263    11.00000    0.07638    0.05780 =
         0.06070    0.00530    0.00927   -0.00508
S12   7    0.505395    0.209306    0.551843    11.00000    0.07233    0.05502 =
         0.05993   -0.00669    0.00996    0.00876
S13   7    0.356300    0.147266    0.512840    11.00000    0.07567    0.05795 =
         0.06015   -0.00905    0.00543   -0.00474
S14   7    0.206294    0.185171    0.537676    11.00000    0.07563    0.05881 =
         0.06243   -0.00813   -0.00632   -0.01066
S15   7    0.199052    0.293530    0.500456    11.00000    0.08198    0.06629 =
         0.06418   -0.00504   -0.00928   -0.00775
CU1   4    0.418496    0.127539    0.640822    11.00000    0.07250    0.05489 =
         0.06154   -0.00692    0.01025   -0.00621
CU2   4    0.420872    0.196503    0.675059    11.00000    0.06430    0.04951 =
         0.05656   -0.00341    0.00816   -0.00478
CU3   4    0.368339    0.330823    0.594250    11.00000    0.06683    0.05079 =
         0.05364   -0.00390    0.00747   -0.00583
CU4   4    0.212531    0.151623    0.594923    11.00000    0.06733    0.05356 =
         0.05957   -0.00875    0.00778   -0.00850
CU5   4    0.109695    0.267912    0.622643    11.00000    0.07000    0.05533 =
         0.06028    0.00504    0.00565    0.00562
CU6   4    0.207067    0.230346    0.591109    11.00000    0.06621    0.05135 =
         0.05836   -0.00601    0.00539   -0.00690
CU7   4    0.359681    0.333532    0.666157    11.00000    0.06661    0.04931 =
         0.05722   -0.00656    0.00683    0.00706
CU8   4    0.432428    0.193804    0.603372    11.00000    0.06470    0.04951 =
         0.05717   -0.00448    0.00727   -0.00470
CU9   4    0.544849    0.306085    0.641178    11.00000    0.06589    0.05507 =
         0.05865   -0.00615    0.00541   -0.00903
CU10  4    0.337504    0.250607    0.581078    11.00000    0.06596    0.04720 =
         0.05600    0.00365    0.00760   -0.00604
CU11  4    0.481216    0.308891    0.579037    11.00000    0.06667    0.05331 =
         0.05641   -0.00582    0.00729    0.00315
CU12  4    0.397360    0.206855    0.532020    11.00000    0.06811    0.05596 =
         0.05842   -0.00619    0.00734   -0.01015
CU13  4    0.233181    0.251147    0.734734    11.00000    0.06624    0.05355 =
         0.05836   -0.00642    0.00634    0.00657
CU14  4    0.378297    0.294656    0.526374    11.00000    0.06973    0.05685 =
         0.05969    0.00550    0.00808   -0.00700
CU15  4    0.262113    0.243028    0.522510    11.00000    0.08102    0.05998 =
         0.07120    0.00862   -0.01574   -0.00963
CU16  4    0.541731    0.275049    0.740834    11.00000    0.06522    0.05708 =
         0.05760   -0.00663    0.00576   -0.00704
CU17  4    0.246332    0.369826    0.658354    11.00000    0.06825    0.04714 =
         0.06263   -0.00523    0.00603    0.00525
CU18  4    0.461871    0.364552    0.633749    11.00000    0.07028    0.05346 =
         0.06034   -0.00525    0.00663   -0.00610
CU19  4    0.539873    0.238645    0.607653    11.00000    0.06387    0.05263 =
         0.05639   -0.00577    0.00837   -0.00467
CU20  4    0.259472    0.121157    0.534596    11.00000    0.06877    0.05439 =
         0.06164   -0.00968    0.00872   -0.00741
CU21  4    0.352797    0.305888    0.736182    11.00000    0.06815    0.05848 =
         0.05520   -0.00667    0.00783    0.00699
CU22  4    0.294479    0.112521    0.635118    11.00000    0.06843    0.04947 =
         0.06223   -0.00642    0.00871   -0.00783
CU23  4    0.527624    0.239634    0.677646    11.00000    0.06243    0.05438 =
         0.05770   -0.00728    0.00667   -0.00542
CU24  4    0.466533    0.313291    0.694957    11.00000    0.06798    0.05382 =
         0.05569   -0.00523    0.00618    0.00714
CU25  4    0.306119    0.198181    0.632953    11.00000    0.06177    0.05273 =
         0.05453   -0.00688    0.00671   -0.00655
CU26  4    0.365954    0.215598    0.741202    11.00000    0.06676    0.06139 =
         0.05796   -0.00863    0.00875   -0.00765
CU27  4    0.204267    0.357677    0.522543    11.00000    0.07036    0.05572 =
         0.06540    0.00855   -0.00537    0.00756
CU28  4    0.171252    0.303659    0.681693    11.00000    0.06983    0.04879 =
         0.05594   -0.00515    0.00775   -0.00492
CU29  4    0.148163    0.342119    0.620993    11.00000    0.06620    0.05022 =
         0.05940   -0.00382    0.00708    0.00843
CU30  4    0.197890    0.232990    0.663244    11.00000    0.06527    0.04891 =
         0.05710   -0.00569    0.00615   -0.00485
CU31  4    0.184156    0.368334    0.720887    11.00000    0.06901    0.04928 =
         0.06492   -0.00895    0.00623    0.00538
CU32  4    0.568534    0.268404    0.543982    11.00000    0.06653    0.05598 =
         0.05976   -0.00648    0.00932   -0.00581
CU33  4    0.179283    0.297582    0.565218    11.00000    0.06890    0.05445 =
         0.06003    0.00481    0.00784   -0.00508
CU34  4    0.251606    0.366240    0.588094    11.00000    0.06811    0.04997 =
         0.06149    0.00638    0.00769    0.00646
CU35  4    0.419801    0.267633    0.636107    11.00000    0.06449    0.05008 =
         0.05320   -0.00570    0.00758    0.00483
CU36  4    0.323418    0.255073    0.683465    11.00000    0.06299    0.04833 =
         0.05700   -0.00602    0.00609   -0.00485
CU37  4    0.202877    0.153620    0.665017    11.00000    0.06379    0.05215 =
         0.06152   -0.00639    0.00782   -0.00858
CU38  4    0.349206    0.145554    0.578821    11.00000    0.06715    0.05439 =
         0.05597   -0.00758    0.01042   -0.00797
CU39  4    0.229830    0.128773    0.730573    11.00000    0.06409    0.05214 =
         0.06547    0.00631    0.01181   -0.00689
CU40  4    0.265165    0.293160    0.627173    11.00000    0.06706    0.04649 =
         0.05498   -0.00351    0.00767   -0.00659
CU41  4    0.331442    0.150427    0.693902    11.00000    0.06330    0.05598 =
         0.05852   -0.00618    0.01001   -0.00794
HKLF 4


REM   Cu41            P21/c
REM wR2 = 0.1264, GooF = S = 1.034, Restrained GooF = 1.034 for all data
REM R1 = 0.0636 for 21174 Fo > 4sig(Fo) and 0.1029 for all 40053 data
REM 2857 parameters refined using 18 restraints

END

WGHT      0.0737      0.0000

REM Highest difference peak  0.608,  deepest hole -0.602,  1-sigma level  0.108
Q1    1   0.5033  0.2595  0.6411  11.00000  0.05    0.61
Q2    1   0.3171  0.2626  0.7589  11.00000  0.05    0.58
;
_shelx_res_checksum   61448

_shelx_hkl_file
;
   0   2   0   55.58   32.83
   0   4   0  413.23    8.70
   0   6   0  830.72   14.28
   0   8   0  241.66   18.29
   0  10   0  243.74   19.41
   0  12   0 2909.06   40.83
   0  12   0 2883.83   39.51
   0  12   0 2846.02   42.76
   0  14   0 3191.68   52.20
   0  14   0 3175.51   50.90
   0  14   0 3162.08   50.75
   0  16   0 1936.94   44.44
   0  16   0 1926.91   47.73
   0  18   011404.82   95.19
   0  18   011384.74   74.82
   0  20   0 1768.92   54.52
   0  20   0 1766.99   51.25
   0  22   0  243.86   59.18
   0  22   0  218.48   18.51
   0  24   0   16.04   42.82
   0  26   0  375.71   47.95
   0  28   0  912.07   36.78
   0  28   0  836.15   72.81
   0  30   0  356.86   30.34
   0  30   0  318.38   20.48
   0  32   0   66.53   14.26
   0  34   0   34.65   16.76
   0  36   0   11.90   13.32
   0  38   0    2.18   11.63
   0  38   0    1.98   10.45
   0  40   0    9.88    7.36
   1   0   0   52.05   13.27
   1   1   0   23.04   11.63
   1   2   014521.14   30.95
   1   2   014352.26   33.34
   1   3   0  174.57    6.99
   1   4   0  156.66   11.00
   1   5   0  762.25   16.14
   1   6   0  727.79   16.45
   1   7   0  368.87   18.18
   1   8   0  369.40   18.88
   1   9   0 2153.97   31.37
   1  10   0   93.28   22.98
   1  11   0    9.79   16.56
   1  11   0    7.16   19.49
   1  12   0 1313.78   34.72
   1  12   0 1313.45   30.53
   1  13   0 1790.34   50.88
   1  13   0 1783.39   49.02
   1  14   0  247.63   27.66
   1  14   0  244.36   29.42
   1  14   0  241.09   28.26
   1  15   0  442.82   38.27
   1  15   0  434.19   39.62
   1  15   0  365.28   36.38
   1  16   0  843.13   42.54
   1  16   0  829.77   38.35
   1  17   0 3987.13   62.01
   1  17   0 3970.39   46.48
   1  17   0 3868.54   57.37
   1  18   0  287.78   41.31
   1  18   0  267.51   40.65
   1  19   0 2261.37   53.49
   1  19   0 2251.99   34.61
   1  20   0   12.38    9.51
   1  20   0   11.26   36.45
   1  21   0  616.58   52.96
   1  22   0   69.59   49.02
   1  22   0   23.54   11.96
   1  23   0  332.78   46.00
   1  23   0  327.29   18.44
   1  24   0   52.02   15.70
   1  25   0   12.02   13.91
   1  25   0    4.72   41.16
   1  26   0   45.18   43.63
   1  26   0   37.63   17.00
   1  27   0   -3.89   21.40
   1  27   0  -10.80   66.24
   1  28   0   -7.16   22.45
   1  29   0   64.90   23.06
   1  30   0   12.50   15.38
   1  31   0   10.80   16.71
   1  31   0    5.77   14.92
   1  32   0   -2.31   13.43
   1  33   0    0.68   16.41
   1  34   0   26.07   16.10
   1  35   0   12.55   13.95
   1  36   0   17.92   14.68
   1  37   0    8.83   11.57
   1  38   0    1.13   10.67
   1  38   0   -3.03    9.55
   1  39   0    4.49    8.48
   1  40   0    7.56    8.26
   2   1   0  503.21    5.15
   2   2   0   12.43    5.98
   2   2   0   12.30    5.94
   2   3   0  464.43    7.93
   2   4   0  416.90   13.43
   2   4   0  409.22   13.67
   2   5   0   74.54   11.78
   2   5   0   72.82   12.27
   2   6   0 1109.04   24.20
   2   7   0  908.30   19.28
   2   8   0 6625.45   48.93
   2   9   0  217.46   18.82
   2  10   0 5864.40   49.11
   2  11   0   44.43   17.08
   2  11   0   41.68   16.56
   2  11   0   32.55   19.58
   2  14   0  893.75   33.62
   2  14   0  868.77   33.32
   2  14   0  834.05   40.41
   2  15   0  569.89   29.55
   2  15   0  560.24   36.58
   2  15   0  543.62   38.05
   2  16   0    3.12   31.06
   2  17   0   11.69   30.45
   2  17   0    5.55   26.53
   2  18   0  226.23   34.56
   2  18   0  217.52   12.92
   2  18   0  208.56   34.96
   2  19   0  485.49   39.80
   2  20   0  104.68   38.38
   2  21   0  664.39   45.67
   2  22   0  990.25   63.76
   2  23   0  206.67   16.49
   2  24   0  298.53   43.63
   2  24   0  289.22   19.76
   2  25   0  280.34   52.11
   2  26   0   67.37   17.35
   2  26   0   53.44   44.11
   2  28   0   13.02   21.44
   2  29   0  268.60   25.74
   2  29   0  240.30   17.06
   2  30   0   42.38   16.21
   2  30   0   37.87   18.64
   2  31   0   24.36   17.46
   2  31   0   23.16   18.03
   2  32   0    3.72   16.52
   2  33   0    0.30   14.15
   2  34   0    1.91   13.71
   2  36   0   16.36   12.79
   2  37   0   48.53   13.76
   2  38   0   -3.19   11.41
   2  39   0   17.04    8.35
   3   1   0   37.19    7.84
   3   4   0  696.14   15.40
   3   5   0  110.36   12.49
   3   6   0 1100.15   19.60
   3   7   0 5094.60   40.13
   3   8   0    8.12   15.62
   3   9   0 8785.76   54.26
   3  10   0  112.70   18.92
   3  12   0 1229.54   43.46
   3  12   0 1201.29   44.68
   3  13   0   48.74   26.22
   3  14   0  112.89   30.86
   3  15   0  371.37   30.45
   3  16   0  950.09   37.63
   3  17   0  104.33   39.97
   3  18   0  453.74   39.36
   3  19   0   43.93   35.62
   3  20   0  161.29   38.18
   3  22   0 1292.55   55.92
   3  23   0   16.26   40.19
   3  23   0   15.47   11.89
   3  24   0  320.58   51.17
   3  24   0  308.63   18.38
   3  25   0   -3.28   12.24
   3  25   0   -9.56   40.72
   3  26   0  501.05   26.02
   3  26   0  486.11   51.36
   3  27   0   22.35   21.22
   3  28   0  520.32   29.31
   3  29   0    8.04   19.74
   3  30   0  160.47   18.33
   3  31   0   39.81   15.57
   3  32   0    4.61   14.57
   3  33   0   -0.10   16.23
   3  34   0   14.08   13.80
   3  35   0   10.60   13.58
   3  36   0    8.52   11.98
   3  37   0   28.74   13.27
   3  38   0   76.61   12.53
   3  -2   0  143.04    1.88
   4   1   0   20.58    9.81
   4   2   0   80.00    9.73
   4   3   0  371.24   12.70
   4   4   0   76.32   10.84
   4   5   0  339.06   13.73
   4   6   0  402.99   15.42
   4   7   0 3885.11   32.48
   4   8   0 1088.81   24.40
   4  11   0  340.69   28.28
   4  13   0 2323.21   43.22
   4  13   0 2222.80   42.10
   4  14   0  648.99   35.35
   4  15   0   70.19   26.99
   4  17   0  175.17   30.47
   4  24   0   -1.74   13.71
   4  26   0   59.05   19.67
   4  27   0  183.78   27.51
   4  28   0   -1.14   17.65
   4  29   0  275.76   23.37
   4  29   0  245.96   21.79
   4  38   0   15.57    9.57
   4  39   0    8.21    8.96
   5   0   0 4684.39   28.96
   5   1   0 2200.37   23.66
   5   2   0   32.42   11.02
   5   3   0  623.72   16.34
   5   4   0  334.13   13.14
   5   5   0  556.76   15.49
   5   6   0  578.24   17.37
   5   7   0 1608.48   24.29
   5   8   0   43.32   18.62
   5   8   0   37.87   13.34
   5   9   0   96.39   14.41
   5  11   0 1738.47   32.96
   5  11   0 1654.98   33.47
   5  12   0 1277.84   31.52
   5  12   0 1245.98   33.29
   5  13   0  604.65   33.99
   5  14   0  405.11   29.07
   5  14   0  389.89   19.03
   5  15   0  717.41   37.48
   5  15   0  716.52   31.08
   5  16   0  135.82   32.50
   5  16   0  129.50   16.65
   5  17   0  998.42   40.39
   5  18   0   75.37   33.01
   5  19   0  158.22   41.64
   5  20   0   14.07   36.64
   5  21   0  741.17   57.63
   5  22   0   56.54   46.79
   5  23   0   26.50   11.02
   5  24   0   18.12   39.27
   5  24   0    2.78   11.59
   5  25   0   92.23   45.12
   5  25   0   80.69   14.70
   5  26   0  -10.04   53.49
   5  27   0    4.75   65.45
   5  28   0  182.17   26.74
   5  28   0  170.77   19.34
   5  29   0   20.52   20.98
   5  29   0   15.54   14.32
   5  30   0  208.42   20.61
   5  31   0   30.49   17.59
   5  32   0    0.52   13.67
   5  33   0   65.87   16.82
   5  34   0   11.23   12.94
   5  35   0    0.40   13.89
   5  36   0   28.22   12.97
   5  37   0   45.63   11.85
   5  38   0   -0.93    7.97
   5 -16   0  125.24   14.46
   6   0   0   63.85   14.78
   6   1   0 5445.49   38.05
   6   2   0 1668.62   23.68
   6   3   0  842.51   17.24
   6   4   0   92.88   12.46
   6   5   0  134.93   13.89
   6   6   0 1486.46   22.91
   6   7   0  120.47   15.92
   6   7   0  117.04   17.06
   6   8   0  372.82   23.39
   6   9   0 1710.01   32.02
   6  11   0 1254.43   32.20
   6  11   0 1234.12   30.77
   6  12   0 1957.52   36.80
   6  13   0   26.36   12.24
   6  13   0   13.63   21.01
   6  13   0   11.98   29.50
   6  14   0    6.49   21.95
   6  14   0    0.36   13.80
   6  15   0  670.35   30.58
   6  15   0  668.50   23.02
   6  16   0 1367.25   41.00
   6  16   0 1346.17   32.81
   6  17   0  243.24   18.33
   6  17   0  216.48   33.10
   6  19   0  194.36   37.19
   6  22   0  248.80   41.62
   6  23   0   -1.93   45.45
   6  24   0  212.88   43.85
   6  26   0  130.82   57.52
   6  28   0   76.25   16.71
   6  29   0  103.35   22.10
   6  29   0   97.00   15.49
   6  30   0  111.10   22.74
   6  30   0  111.10   17.35
   6  32   0   28.00   15.40
   6  33   0   12.74   12.46
   6  34   0    1.50   14.35
   6  35   0   92.34   13.82
   6  36   0   25.28   12.53
   6  37   0    0.30   10.25
   6  38   0   40.33    7.71
   6  -1   0 5377.82   39.69
   6  -8   0  406.89   27.12
   6  -9   0 1867.46   39.65
   6 -12   0 1963.62   40.21
   6 -13   0   22.85   15.38
   6 -14   0    1.30   12.90
   6 -15   0  663.15   25.56
   6 -17   0  229.46   19.60
   6 -18   0   15.34   14.94
   7   0   0   35.98   23.66
   7   0   0   35.36   15.24
   7   1   0   -1.38   13.86
   7   2   0  935.77   29.15
   7   3   0   74.87   13.84
   7   4   0   -2.02   13.54
   7   4   0   -4.06   19.87
   7   5   0 2455.61   28.47
   7   5   0 2384.33   33.25
   7   6   0  837.06   26.15
   7   6   0  710.95   31.78
   7   7   0 3728.44   52.46
   7   7   0 3647.09   42.16
   7   7   0 3618.88   52.02
   7   7   0 3464.92   37.54
   7   8   0  822.01   19.84
   7   8   0  775.33   30.14
   7   9   0  761.27   23.96
   7   9   0  760.21   22.82
   7   9   0  751.81   31.58
   7  10   0 2296.07   36.95
   7  10   0 2247.03   41.92
   7  11   0   11.38   11.37
   7  12   0   20.86   23.13
   7  13   0   12.73   29.31
   7  14   0  525.12   18.77
   7  15   0    7.51   11.57
   7  16   0  633.72   23.24
   7  17   0  113.74   32.83
   7  17   0  110.65   15.97
   7  19   0 1090.49   47.73
   7  20   0   74.07   47.49
   7  21   0  468.62   41.77
   7  22   0   35.85   43.94
   7  23   0  109.53   41.00
   7  24   0   -4.87   48.41
   7  26   0  299.02   60.43
   7  27   0   48.09   22.36
   7  28   0  275.50   20.61
   7  28   0  271.72   23.92
   7  29   0   37.14   24.20
   7  29   0   33.64   14.04
   7  30   0   73.05   13.69
   7  31   0   12.74   14.24
   7  32   0   26.50   12.44
   7  33   0   27.17   12.24
   7  34   0   12.26   13.19
   7  35   0   28.26   12.88
   7  36   0    4.37   11.06
   7  37   0   20.96    8.15
   7  -1   0   -2.79   15.79
   7  -1   0   -3.96   19.43
   7  -2   0  947.62   27.36
   7  -3   0   57.86   21.95
   7  -5   0 2344.01   43.57
   7  -8   0  785.17   34.89
   7  -9   0  762.49   31.67
   7 -10   0 2263.14   41.13
   7 -11   0    7.02   12.38
   7 -12   0   12.70   29.81
   7 -13   0   16.46   16.03
   7 -14   0  511.83   20.70
   7 -15   0    3.57   15.46
   7 -16   0  649.33   25.30
   7 -17   0  108.54   17.00
   7 -18   0   45.43   15.20
   7 -19   0 1106.97   34.04
   7 -20   0  158.27   19.36
   8   0   0 1365.80   53.14
   8   0   0 1124.67   33.62
   8   1   0  724.83   49.74
   8   2   0  697.84   30.36
   8   3   0  300.47   24.84
   8   5   0 1191.82   23.70
   8   5   0 1184.93   31.67
   8   6   0  407.97   24.73
   8   6   0  398.27   17.92
   8   6   0  386.51   21.33
   8   7   0   46.13   18.33
   8   8   0  103.56   27.95
   8   8   0   84.20   27.03
   8   9   0 1217.36   33.47
   8   9   0 1184.85   34.94
   8  10   0  130.80   27.51
   8  10   0  127.38   21.29
   8  11   0 1800.85   36.25
   8  11   0 1793.39   39.56
   8  11   0 1789.89   31.58
   8  12   0   15.01   27.75
   8  12   0    8.90   33.34
   8  13   0  106.15   26.28
   8  13   0  106.05   30.14
   8  14   0   57.01   28.28
   8  14   0   54.64   13.45
   8  15   0  106.52   14.61
   8  15   0   99.93   29.46
   8  16   0   18.65   13.14
   8  17   0  201.92   17.04
   8  18   0  359.41   22.65
   8  19   0   54.29   16.76
   8  20   0  227.26   44.71
   8  21   0   -4.77   34.45
   8  22   0   47.88   37.87
   8  23   0  444.37   51.45
   8  24   0  779.25   53.71
   8  25   0    8.33   55.59
   8  27   0   31.15   14.43
   8  27   0   30.74   19.67
   8  28   0  147.96   15.60
   8  29   0   52.22   19.43
   8  29   0   48.34   15.84
   8  30   0   29.17   13.36
   8  30   0   27.37   21.29
   8  31   0   85.95   15.42
   8  31   0   80.69   23.17
   8  32   0    3.58   13.51
   8  34   0    1.83   10.12
   8  36   0    2.75    9.02
   8  -1   0  561.38   33.67
   8  -2   0  723.65   35.81
   8  -5   0 1200.70   36.56
   8  -7   0   49.30   13.82
   8  -9   0 1176.99   45.52
   8 -10   0  139.75   17.11
   8 -10   0  137.39   35.35
   8 -11   0 1785.76   35.90
   8 -12   0   17.26   38.46
   8 -12   0   16.19   13.78
   8 -14   0   51.70   15.16
   8 -15   0  103.26   16.08
   8 -16   0   23.45   15.05
   8 -17   0  200.68   18.68
   8 -18   0  359.72   26.24
   8 -19   0   49.97   20.48
   9   0   0 1630.05   31.52
   9   0   0 1615.20   51.06
   9   1   0   49.18   18.38
   9   1   0   41.10   44.99
   9   2   0 1287.61   27.42
   9   2   0 1267.34   46.33
   9   4   0  224.54   39.84
   9   5   0  785.71   42.30
   9   5   0  752.39   27.05
   9   6   0   96.84   22.43
   9   7   0  445.19   28.39
   9   7   0  417.82   34.52
   9   9   0   -0.14   25.67
   9   9   0   -5.71   24.90
   9  10   0 3248.86   56.45
   9  11   0   70.10   29.77
   9  11   0   62.04   11.37
   9  12   0  939.63   39.78
   9  12   0  926.91   37.65
   9  12   0  918.64   26.85
   9  13   0   24.04   29.26
   9  13   0   15.85   31.98
   9  14   0    4.52   33.29
   9  14   0    1.41   28.17
   9  15   0  103.26   36.25
   9  15   0  101.08   14.32
   9  15   0   96.62   35.86
   9  16   0   31.31   12.88
   9  16   0   28.10   31.76
   9  17   0   13.95   44.46
   9  17   0    9.31   12.75
   9  18   0  255.43   18.95
   9  18   0  200.65   37.76
   9  19   0  147.13   43.04
   9  19   0  129.14   18.33
   9  20   0   25.79   44.03
   9  20   0  -11.52   38.79
   9  21   0   74.24   37.15
   9  21   0   74.10   40.11
   9  22   0  551.41   44.29
   9  22   0  503.34   57.67
   9  23   0   -2.71   50.05
   9  23   0   -2.99   51.30
   9  24   0  647.84   71.08
   9  26   0  102.17   17.90
   9  26   0   87.27   19.89
   9  27   0  178.55   15.92
   9  27   0  174.73   23.81
   9  28   0   -1.87   17.59
   9  29   0   15.38   12.35
   9  29   0   10.87   17.94
   9  30   0   68.30   15.07
   9  30   0   61.56   22.10
   9  31   0   62.61   12.27
   9  31   0   57.96   21.79
   9  32   0   70.07   14.35
   9  33   0   63.02   13.08
   9  34   0    2.79   10.84
   9  35   0   13.31    9.22
   9  36   0    1.91    7.01
   9  -1   0   48.92   19.19
   9  -3   0 1543.76   48.17
   9  -3   0 1359.91   27.09
   9  -4   0  156.65   48.98
   9  -5   0  760.60   26.15
   9  -6   0   88.42   15.77
   9  -7   0  439.60   38.86
   9  -8   0 3114.33   57.74
   9  -8   0 3088.82   45.30
   9  -9   0    2.52   12.70
   9  -9   0   -1.07   31.72
   9 -10   0 3204.73   60.56
   9 -10   0 3195.57   50.44
   9 -11   0   62.64   14.37
   9 -12   0  937.99   31.04
   9 -13   0   24.65   13.19
   9 -13   0   15.23   43.19
   9 -15   0   96.69   16.34
   9 -16   0   28.91   17.37
   9 -17   0   17.50   16.73
   9 -18   0  250.41   23.33
  10   0   0  346.43   44.03
  10   1   0   42.94   35.70
  10   2   0   19.79   32.40
  10   4   0   10.24   31.61
  10   6   0  227.80   35.59
  10   6   0  223.30   25.98
  10   7   0 1278.61   41.07
  10   8   0  107.72   30.16
  10   9   0 3245.41   49.52
  10   9   0 3227.82   53.09
  10  10   0  226.44   27.97
  10  10   0  226.16   32.22
  10  11   0 1515.60   46.17
  10  11   0 1503.65   43.22
  10  12   0  206.88   34.10
  10  12   0  198.01   16.23
  10  13   0  366.64   31.76
  10  13   0  358.52   19.98
  10  14   0  175.36   35.68
  10  14   0  173.41   36.89
  10  15   0   47.98   37.10
  10  16   0  506.27   47.25
  10  16   0  506.10   48.19
  10  17   0    0.36   14.13
  10  18   0    1.64   37.46
  10  18   0    1.62   15.92
  10  19   0   41.94   18.05
  10  19   0   31.58   37.78
  10  20   0   28.41   17.28
  10  20   0   20.86   40.43
  10  20   0   14.84   31.48
  10  21   0   65.07   44.00
  10  22   0   43.45   49.96
  10  23   0   35.85   61.22
  10  25   0   34.35   17.70
  10  26   0   33.38   21.20
  10  27   0    0.69   19.95
  10  28   0    4.33   18.09
  10  28   0   -0.66   10.84
  10  29   0   13.50   14.11
  10  29   0    7.59   17.33
  10  30   0    9.20   11.72
  10  31   0   43.76   18.40
  10  31   0   42.55   11.81
  10  32   0  132.25   18.84
  10  32   0  130.71   13.27
  10  -1   0   37.71   32.79
  10  -1   0   33.96   11.15
  10  -2   0   23.55   11.08
  10  -3   0   18.14   20.68
  10  -3   0   16.54   41.03
  10  -4   0    5.20   21.97
  10  -4   0    1.91   34.26
  10  -5   0  131.88   39.23
  10  -5   0  130.30   25.74
  10  -5   0  112.20   15.22
  10  -6   0  231.83   35.86
  10  -7   0 1327.51   33.32
  10  -8   0  108.35   14.61
  10  -8   0  100.18   39.67
  10  -9   0 3227.88   62.53
  10 -10   0  204.53   18.36
  10 -10   0  199.45   47.77
  10 -11   0 1505.23   54.76
  10 -12   0  198.50   19.41
  10 -13   0  376.46   25.76
  10 -13   0  373.62   45.78
  10 -14   0  163.74   20.83
  10 -17   0   -4.34   19.23
  10 -18   0   -5.23   16.84
  11   0   0  712.43   21.25
  11   0   0  690.75   41.92
  11   1   0    8.18   38.94
  11   1   0    2.71    9.75
  11   2   0  348.31   15.95
  11   4   0  113.43   35.16
  11   5   0    3.53   41.18
  11   6   0    4.99   34.65
  11   7   0  201.92   37.50
  11   8   0  565.37   42.65
  11   9   0   91.08   37.61
  11  11   0  201.74   14.63
  11  12   0   19.47   12.13
  11  13   0  141.05   15.03
  11  13   0  136.94   46.85
  11  15   0  165.17   39.89
  11  16   0   64.93   18.14
  11  16   0   44.56   37.24
  11  17   0  511.66   25.71
  11  18   0    0.43   15.75
  11  18   0   -8.45   38.94
  11  19   0  618.37   30.58
  11  20   0   53.91   23.39
  11  20   0   16.43   50.16
  11  21   0  183.07   65.51
  11  24   0   19.61   19.08
  11  25   0  183.73   19.23
  11  26   0    5.37   16.12
  11  27   0    6.68   16.84
  11  28   0   -3.47   19.36
  11  29   0    9.76   19.78
  11  30   0   18.52   20.20
  11  31   0   45.65   19.98
  11  32   0    5.02   18.79
  11  -1   0    6.46   12.73
  11  -2   0  350.82   17.63
  11  -2   0  333.89   39.65
  11  -3   0    8.40   37.15
  11  -3   0    8.38   11.15
  11  -4   0  115.87   14.65
  11  -4   0  111.32   38.48
  11  -5   0   54.06   51.23
  11  -6   0    1.41   12.09
  11  -7   0  176.43   16.49
  11  -8   0  570.97   48.12
  11  -8   0  566.96   26.07
  11  -9   0  100.54   16.60
  11 -10   0  598.71   57.87
  11 -10   0  568.81   24.97
  11 -11   0  199.42   17.70
  11 -11   0  195.74   44.49
  11 -12   0   19.83   15.07
  11 -13   0  147.18   20.83
  11 -14   0   64.53   58.04
  11 -14   0   24.19   18.97
  11 -15   0  218.76   24.77
  11 -17   0  530.01   29.57
  11 -24   0   14.82   12.35
  12   0   0  350.82   45.17
  12   0   0  349.87   17.81
  12   1   0  348.39   15.84
  12   1   0  342.83   44.35
  12   3   0  137.82   41.84
  12   4   0   16.63   39.05
  12   5   0   53.94   41.03
  12   6   0    8.10   38.79
  12   7   0   23.81   44.79
  12   8   0  202.95   42.43
  12   9   0    7.46   37.21
  12  11   0   23.60   14.68
  12  12   0  126.02   16.62
  12  13   0   20.61   12.86
  12  14   0   21.09   13.65
  12  17   0    6.54   48.10
  12  17   0   -0.51   17.72
  12  18   0  426.60   30.51
  12  18   0  411.77   47.38
  12  19   0   23.22   30.97
  12  19   0   -5.24   45.73
  12  20   0  131.82   34.26
  12  22   0   60.83   20.48
  12  23   0    2.90   14.43
  12  24   0  287.56   18.75
  12  25   0   16.92   15.66
  12  26   0    1.48   17.33
  12  27   0   30.35   19.14
  12  28   0   63.92   16.89
  12  29   0    7.70   16.38
  12  30   0    5.26   18.60
  12  31   0   64.74   18.99
  12  32   0   41.02   14.83
  12  -1   0  333.46   44.00
  12  -2   0   42.83   13.40
  12  -2   0   36.03   41.86
  12  -3   0  150.73   14.50
  12  -3   0  149.80   43.48
  12  -4   0   22.69   52.04
  12  -4   0   13.18   11.65
  12  -5   0   66.83   44.97
  12  -5   0   57.25   13.84
  12  -6   0   14.01   53.38
  12  -7   0    1.82   12.66
  12  -8   0  209.63   44.40
  12  -9   0   -3.56   13.40
  12 -10   0   20.40   15.09
  12 -10   0  -12.23   62.62
  12 -11   0   32.79   16.01
  12 -12   0  146.07   21.03
  12 -13   0   30.79   16.65
  12 -14   0   19.35   47.68
  12 -16   0  397.22   27.55
  12 -22   0   60.71   15.20
  13   0   0  841.29   53.77
  13   1   0  134.30   46.44
  13   3   0  115.98   45.38
  13   4   0   29.47   46.52
  13   5   0   32.59   47.09
  13   6   0  -14.28   45.49
  13   7   0   26.81   55.18
  13   8   0   37.01   48.91
  13   9   0  218.04   53.36
  13  11   0  216.75   20.00
  13  12   0   11.85   13.58
  13  13   0   42.97   15.16
  13  14   0   19.77   14.89
  13  17   0  752.15   37.13
  13  18   0   15.61   26.66
  13  19   0  233.20   34.28
  13  20   0   19.66   26.77
  13  21   0   15.08   16.76
  13  22   0    0.44   14.22
  13  23   0   20.36   14.30
  13  24   0    9.11   15.35
  13  25   0   22.35   17.72
  13  26   0   25.45   18.27
  13  27   0   19.39   18.20
  13  28   0   28.04   18.75
  13  29   0   18.43   17.81
  13  30   0    2.07   17.17
  13  31   0    2.79   14.28
  13  -1   0  139.79   15.73
  13  -2   0  336.18   19.89
  13  -2   0  289.41   59.03
  13  -3   0  126.73   51.08
  13  -4   0   27.72   12.64
  13  -5   0   34.26   13.78
  13  -6   0    0.43   15.68
  13  -6   0   -4.67   54.85
  13  -8   0    8.52   14.26
  13  -9   0   51.51   16.10
  13 -10   0   82.03   16.25
  13 -10   0   45.55   60.21
  13 -11   0  230.97   23.44
  13 -11   0  202.22   51.56
  13 -12   0   15.22   16.91
  13 -13   0   39.13   52.48
  13 -14   0   30.79   19.08
  13 -22   0    3.15   11.46
  14   1   0  568.50   54.65
  14   3   0  277.52   50.64
  14   4   0   47.41   58.24
  14   6   0   90.29   45.01
  14   7   0   69.49   44.35
  14   8   0   71.58   52.17
  14  10   0   57.16   17.44
  14  11   0   -2.06   13.45
  14  12   0   48.20   18.16
  14  13   0    5.65   15.62
  14  14   0   16.08   20.46
  14  15   0   72.04   25.21
  14  18   0  360.92   32.50
  14  19   0   24.94   12.18
  14  19   0   23.44   25.08
  14  20   0   -2.15   27.95
  14  21   0   15.73   15.38
  14  22   0    5.10   13.10
  14  23   0    8.38   13.38
  14  24   0   27.54   14.32
  14  25   0   44.22   14.89
  14  26   0   24.38   14.63
  14  27   0   52.90   15.53
  14  28   0    0.57   13.76
  14  29   0   -0.67   14.54
  14  30   0    0.84   15.35
  14  31   0   -3.73   11.61
  14  -1   0  564.27   56.16
  14  -2   0  156.10   52.79
  14  -3   0  250.80   52.94
  14  -4   0   62.20   60.83
  14  -5   0   50.65   15.64
  14  -5   0   42.93   50.31
  14  -6   0  102.91   19.95
  14  -6   0   99.83   51.01
  14  -7   0   60.37   16.71
  14  -8   0   89.04   51.01
  14  -9   0   15.31   50.62
  14 -10   0   58.55   17.85
  14 -11   0    4.22   16.78
  14 -12   0   42.69   61.88
  14 -13   0   45.31   55.20
  14 -14   0    1.46   65.82
  14 -18   0  266.87   17.92
  14 -22   0    1.28   12.84
  14 -23   0   10.86   10.23
  15   0   0   58.98   48.93
  15   3   0   46.39   58.79
  15   4   0    1.60   47.88
  15   5   0   -5.07   45.32
  15   6   0   48.88   44.81
  15   7   0  118.09   59.29
  15   8   0  142.84   46.50
  15  10   0  695.69   28.45
  15  11   0   15.46   14.81
  15  12   0  180.54   21.77
  15  13   0   54.69   16.27
  15  14   0    6.58   18.90
  15  15   0   32.56   20.55
  15  16   0    5.89    9.29
  15  17   0  111.07   11.65
  15  18   0   45.53   22.17
  15  18   0   34.38   10.14
  15  19   0    8.99   13.36
  15  19   0   -6.25   24.66
  15  20   0   16.49   11.76
  15  21   0    5.90   12.09
  15  22   0    7.17   12.29
  15  23   0   34.09   15.95
  15  24   0   11.15   15.99
  15  25   0  163.66   18.20
  15  26   0    4.76   16.45
  15  27   0   30.73   16.38
  15  28   0   12.29   14.00
  15  29   0   -1.35   12.64
  15  30   0   65.17   13.62
  15  -1   0   18.18   49.48
  15  -2   0  140.05   51.04
  15  -3   0   11.35   50.03
  15  -4   0   27.79   50.64
  15  -6   0   58.62   50.95
  15  -9   0   14.28   56.66
  15 -10   0  669.64   62.67
  15 -11   0   -6.67   68.38
  15 -13   0   56.20   68.71
  15 -16   0   12.97    7.64
  15 -21   0    7.55   11.41
  16   0   0    3.00   51.56
  16   3   0  -16.50   54.04
  16   4   0    8.30   52.52
  16   5   0  -10.13   51.01
  16   6   0    3.48   49.33
  16   7   0   99.53   51.89
  16   8   0   12.07   58.94
  16   9   0  260.65   22.87
  16  10   0   40.03   15.66
  16  11   0  250.79   25.28
  16  12   0  113.94   17.72
  16  13   0   41.33   17.68
  16  14   0   21.68   24.27
  16  14   0   15.05    9.18
  16  15   0  136.71   25.23
  16  15   0   85.10   11.02
  16  16   0    1.68    9.05
  16  16   0   -1.81    7.49
  16  17   0   68.16   10.47
  16  17   0   63.07    9.53
  16  18   0   -0.89   11.83
  16  19   0    1.89   10.67
  16  20   0   29.00   11.72
  16  21   0    5.08   11.83
  16  22   0   -0.77   14.59
  16  23   0   17.02   15.27
  16  24   0   27.54   16.21
  16  25   0   15.71   14.63
  16  26   0   19.36   15.53
  16  27   0   10.79   12.77
  16  28   0    6.10   13.58
  16  29   0   82.22   11.21
  16  -4   0  -10.36   53.44
  16  -5   0   -4.61   58.81
  16  -7   0   64.26   63.15
  16  -9   0  369.95   77.32
  16 -10   0   44.16   70.51
  16 -11   0  210.60   67.31
  17   3   0  167.88   73.44
  17   4   0  129.36   70.20
  17   6   0  -20.39   63.81
  17   8   0   11.72   15.77
  17   9   0  141.79   17.74
  17  10   0   35.68   10.54
  17  11   0  129.36    9.07
  17  11   0  129.12   10.56
  17  12   0   74.99    8.28
  17  12   0   70.83    8.28
  17  13   0  115.59   22.19
  17  13   0   78.96    8.37
  17  14   0   46.97   20.55
  17  15   0    8.77    9.16
  17  15   0    8.17    8.15
  17  16   0  131.27   11.59
  17  16   0  130.09   10.54
  17  17   0    7.95    9.33
  17  17   0    5.71    7.73
  17  18   0   32.62   10.58
  17  18   0   27.65    8.91
  17  19   0    9.07   12.51
  17  20   0   26.00   11.81
  17  21   0   10.77   12.70
  17  22   0   19.43   12.59
  17  23   0    2.13   12.46
  17  24   0   -0.27   12.31
  17  25   0    3.64   12.73
  17  26   0   15.33   13.80
  17  27   0   52.16   11.15
  17  28   0    0.43   10.34
  17  -2   0   75.36   72.57
  17  -5   0   10.06   63.59
  17  -6   0  -19.87   62.18
  17 -10   0   40.55    8.52
  17 -12   0   70.08    6.33
  17 -14   0   42.30   11.89
  18   0   0  172.86    9.13
  18   0   0  168.88    5.96
  18   1   0  117.32    9.97
  18   2   0   67.37    7.14
  18   2   0   53.87    5.85
  18   3   0   58.36    5.56
  18   3   0   42.97   10.01
  18   4   0   37.31    4.82
  18   5   0   28.98   10.19
  18   5   0   28.50    4.93
  18   6   0   77.85    5.96
  18   7   0   18.01   20.28
  18   7   0   14.66    5.96
  18   8   0   36.65    7.18
  18   8   0   33.39    9.07
  18   9   0    4.09   10.75
  18   9   0   -0.33    7.03
  18  10   0    4.21    7.43
  18  10   0    3.73    9.27
  18  10   0    2.70   18.99
  18  11   0  145.79   22.12
  18  11   0  103.78   10.78
  18  12   0   26.32    8.41
  18  13   0   11.78    9.66
  18  13   0    4.98    8.91
  18  14   0    1.51    9.35
  18  15   0    6.55    9.70
  18  15   0    6.06    8.98
  18  16   0    0.10    8.70
  18  17   0   82.38   12.18
  18  17   0   80.61    9.66
  18  18   0    6.08   12.09
  18  18   0    3.66    7.47
  18  19   0   -1.94   10.58
  18  20   0   34.18   12.29
  18  21   0   20.16   11.37
  18  22   0   24.94   13.23
  18  23   0    1.36   11.43
  18  24   0    1.61   11.35
  18  25   0   25.37   12.29
  18  26   0    2.09    9.07
  18  -1   0  110.55    8.30
  18  -2   0   69.03   10.38
  18  -6   0   76.42   10.84
  19   0   0  248.01    6.55
  19   2   0   94.88    6.20
  19   3   0   67.40    6.33
  19   4   0   -0.52    7.05
  19   5   0  103.79    8.02
  19   6   0   -0.35    7.29
  19   7   0    1.76    6.51
  19   8   0    2.53    6.88
  19   9   0   45.89    9.16
  19  10   0   33.98    7.91
  19  10   0   28.95    9.73
  19  11   0   -1.27    9.16
  19  12   0   11.39   10.86
  19  13   0    0.21   10.43
  19  14   0   -0.02    7.53
  19  14   0   -0.19    7.78
  19  15   0    3.31   10.08
  19  16   0    0.48    9.07
  19  16   0   -0.31    8.74
  19  17   0   38.74   12.16
  19  17   0   37.64    7.95
  19  18   0   34.35   12.40
  19  18   0   31.21    8.45
  19  19   0   11.74   10.23
  19  19   0    8.64    7.05
  19  20   0    0.63   10.10
  19  21   0   26.67   11.26
  19  22   0   11.41   10.84
  19  23   0   27.18   12.13
  19  24   0    6.67   10.14
  19  -1   0   -0.46    5.78
  19  -1   0   -2.32    9.05
  19  -2   0   93.47    5.30
  19  -3   0   65.16    4.73
  19  -4   0    0.92    4.18
  19  -5   0   98.81    5.10
  19  -6   0   -0.04    4.60
  20   0   0   23.27    5.91
  20   2   0   17.14   10.82
  20   2   0   15.61    7.51
  20   4   0   30.73    7.01
  20   5   0   34.93    7.27
  20   5   0   32.11   11.76
  20   6   0   36.33    7.56
  20   7   0   26.87    7.47
  20   9   0    0.05    9.27
  20  10   0    1.32    9.27
  20  10   0   -0.80    7.51
  20  13   0    4.79    7.67
  20  14   0    4.07    8.48
  20  14   0    3.94    7.89
  20  15   0    5.09    8.61
  20  16   0   37.48   10.89
  20  16   0   30.89    8.56
  20  17   0   10.49    9.07
  20  18   0    6.89   10.16
  20  18   0    5.73    7.25
  20  19   0   -0.23    5.63
  20  19   0   -1.39    9.92
  20  20   0    2.82    9.73
  20  21   0   10.11    9.40
  20  22   0    3.17    9.55
  20  -1   0   30.92    5.83
  20  -2   0   15.64    5.69
  20  -3   0    1.22    6.42
  20  -4   0   25.62    5.96
  20  -5   0   32.83    5.45
  20  -6   0   34.44    6.64
  21   2   0    0.37    7.27
  21   4   0    0.41    7.47
  21  11   0    1.17    9.51
  21  12   0   32.14    7.21
  21  13   0   -0.23    8.78
  21  14   0    7.99    7.93
  21  15   0   17.20   10.34
  21  15   0    5.71    8.17
  21  16   0    1.13    9.79
  21  16   0   -0.28    7.38
  21  17   0    9.18   10.60
  21  17   0    7.25    6.29
  21  18   0    0.77    5.43
  21  18   0   -0.81    8.54
  21  19   0    2.14    9.31
  21  -1   0   -1.81    7.53
  21  -3   0    0.57    6.81
  21  -4   0   -0.91    6.99
  21  -5   0    0.15    5.83
  21  -6   0   33.00    7.71
  22  10   0   11.07    6.94
  22  11   0    8.20    6.75
  22  12   0   -1.88    8.43
  22  13   0    7.19    7.89
  22  13   0    1.81    6.46
  22  14   0   -2.89    9.13
  22  15   0    0.80    8.81
  22  15   0   -1.96    6.15
  22  16   0    1.41    8.78
  22  -2   0    2.88    7.89
  22  -3   0    4.45    6.55
  22  -4   0    2.10    6.72
  22  -5   0    1.15    7.14
  22  -6   0    0.29    6.75
  23  10   0   45.06    7.03
  23  11   0    6.53    6.90
  23  11   0    3.65    7.58
  23  12   0    4.05    6.79
  23  13   0   11.24    7.84
  23  13   0    9.33    6.11
  23  -7   0    1.48    6.90
  24   6   0    0.88    5.08
  24   7   0    8.47    5.37
  -1   3   0  172.65    6.70
  -1   4   0  156.60   10.86
  -1   5   0  761.61   16.01
  -1   6   0  725.41   18.88
  -1   7   0  368.65   18.27
  -1   8   0  374.51   22.32
  -1   9   0 2133.43   31.23
  -1  10   0   88.02   18.75
  -1  11   0   11.23   16.30
  -1  12   0 1315.46   34.56
  -1  12   0 1294.12   27.36
  -1  13   0 1741.48   48.43
  -1  13   0 1706.57   48.25
  -1  13   0 1680.11   46.79
  -1  14   0  248.18   28.23
  -1  14   0  243.53   34.80
  -1  14   0  239.06   28.69
  -1  15   0  414.07   38.16
  -1  15   0  406.84   43.24
  -1  16   0  831.94   43.00
  -1  16   0  830.41   37.63
  -1  17   0 3976.80   62.18
  -1  17   0 3877.19   59.62
  -1  18   0  281.88   42.78
  -1  18   0  270.11   35.35
  -1  19   0 2258.45   59.18
  -1  20   0   13.09   37.21
  -1  20   0   11.83   11.32
  -1  21   0  641.82   23.79
  -1  21   0  640.49   46.68
  -1  22   0   17.71   12.42
  -1  22   0   -6.67   46.37
  -1  23   0  341.49   19.84
  -1  23   0  330.60   46.72
  -1  24   0   51.83   42.87
  -1  24   0   51.15   13.80
  -1  25   0   13.36   13.93
  -1  26   0   51.01   19.01
  -1  26   0   34.16   52.11
  -1  27   0   -4.53   65.01
  -1  27   0   -5.10   17.17
  -1  28   0   -5.78   18.16
  -1  29   0   56.26   12.55
  -1  30   0   13.08   17.44
  -1  31   0    5.70   16.56
  -1  32   0   -4.89   15.46
  -1  33   0    1.78   15.42
  -1  34   0   21.26   15.29
  -1  35   0   14.85   14.00
  -1  36   0   15.25   12.57
  -1  37   0    3.17   13.19
  -1  38   0   -1.78    9.70
  -1  39   0    1.60    9.66
  -1  40   0   10.36    7.10
  -2   3   0  464.83    8.98
  -2   4   0  401.63   14.76
  -2   5   0   70.75   11.59
  -2   6   0 1098.80   24.09
  -2   7   0  920.26   19.52
  -2   8   0 6596.94   49.17
  -2   9   0  212.47   19.06
  -2  10   0 5883.45   49.98
  -2  11   0   36.41   21.20
  -2  11   0   34.57   16.14
  -2  12   0   34.24   30.77
  -2  14   0  889.04   33.14
  -2  14   0  863.83   34.56
  -2  14   0  851.97   34.50
  -2  15   0  594.46   35.57
  -2  16   0   11.54   28.96
  -2  16   0    5.56   31.78
  -2  16   0    3.96   37.10
  -2  17   0   15.13   31.61
  -2  17   0    9.55   40.98
  -2  17   0    7.68   30.10
  -2  18   0  221.11   38.16
  -2  18   0  213.46   44.25
  -2  18   0  213.32   13.78
  -2  19   0  486.17   44.81
  -2  20   0  102.94   13.56
  -2  20   0   90.38   42.60
  -2  20   0   87.82   38.86
  -2  21   0  657.26   23.52
  -2  21   0  653.34   57.72
  -2  21   0  650.82   46.98
  -2  22   0  997.09   57.85
  -2  22   0  900.17   28.37
  -2  23   0  220.79   18.71
  -2  23   0  215.07   45.12
  -2  24   0  295.82   52.66
  -2  24   0  294.06   19.34
  -2  24   0  278.08   51.76
  -2  25   0  283.36   53.20
  -2  25   0  265.97   20.06
  -2  26   0   67.49   16.84
  -2  27   0  356.47   61.26
  -2  27   0  334.88   24.58
  -2  28   0   30.73   18.66
  -2  29   0  270.48   22.93
  -2  30   0   39.37   15.97
  -2  31   0   22.98   18.99
  -2  31   0   21.49   15.03
  -2  32   0    5.40   13.73
  -2  33   0   -1.99   13.78
  -2  34   0    5.21   13.65
  -2  35   0    0.61   13.27
  -2  36   0   21.64   12.13
  -2  37   0   52.06   11.85
  -2  38   0    5.28   11.72
  -2  39   0   20.51    9.64
  -3   3   0   66.14    9.86
  -3   4   0  702.95   13.56
  -3   5   0  107.94   12.20
  -3   6   0 1107.09   22.14
  -3   7   0 5095.22   39.40
  -3   8   0    0.64   19.45
  -3   9   0 8805.52   55.33
  -3  10   0  118.94   16.80
  -3  10   0  117.94   23.70
  -3  11   0   95.06   16.71
  -3  11   0   81.09   18.53
  -3  12   0 1077.61   42.84
  -3  13   0   59.73   24.47
  -3  13   0   59.72   24.99
  -3  14   0  123.66   32.55
  -3  14   0  117.12   29.92
  -3  15   0  386.75   29.11
  -3  15   0  386.24   39.43
  -3  15   0  368.02   33.12
  -3  16   0  940.34   44.35
  -3  16   0  928.43   24.58
  -3  17   0  115.91   43.00
  -3  17   0  107.83   33.75
  -3  17   0  101.12   38.55
  -3  17   0   99.07   12.94
  -3  18   0  440.90   43.92
  -3  19   0   46.95   12.16
  -3  19   0   38.87   38.00
  -3  20   0  166.95   15.66
  -3  20   0  137.44   53.99
  -3  21   0  -14.26   47.71
  -3  21   0  -15.25   50.79
  -3  22   0 1230.59   33.38
  -3  22   0 1221.86   67.29
  -3  23   0   12.40   14.00
  -3  23   0    7.64   50.29
  -3  24   0  313.98   52.88
  -3  25   0    2.61   14.30
  -3  25   0  -14.42   50.42
  -3  25   0  -17.20   53.53
  -3  26   0  488.26   51.23
  -3  27   0   62.37   58.75
  -3  28   0  557.04   28.58
  -3  29   0   33.14   21.31
  -3  30   0  184.64   25.63
  -3  30   0  160.26   17.85
  -3  31   0   32.42   14.61
  -3  32   0    0.38   15.84
  -3  33   0    1.31   15.40
  -3  34   0    7.64   15.60
  -3  35   0   11.10   15.18
  -3  36   0    5.79   11.32
  -3  37   0   22.47   10.97
  -3  38   0   77.78   10.62
  -3  39   0    1.14    7.71
  -4   0   0 3214.41    9.02
  -4  14   0  672.04   20.81
  -4  15   0   64.72   11.65
  -4  16   0 2051.27   46.87
  -4  16   0 2048.01   34.15
  -4  17   0  168.29   33.64
  -4  17   0  166.52   37.39
  -4  17   0  163.08   35.20
  -4  17   0  155.35   14.76
  -4  18   0  857.28   43.61
  -4  18   0  843.49   23.35
  -4  19   0   22.44   44.03
  -4  19   0   13.34   11.41
  -4  20   0  356.79   49.85
  -4  20   0  346.44   50.22
  -4  21   0   55.13   65.29
  -4  21   0   55.05   55.20
  -4  22   0   88.63   15.57
  -4  22   0   24.87   57.08
  -4  23   0  198.20   20.30
  -4  23   0  184.84   63.89
  -4  24   0  -13.46   62.14
  -4  25   0   45.54   52.96
  -4  25   0   42.35   15.88
  -4  25   0   38.97   58.37
  -4  26   0   63.85   16.06
  -4  27   0  179.08   20.52
  -4  28   0    4.06   14.54
  -4  30   0   40.05   22.87
  -4  30   0   35.62   15.51
  -4  30   0   32.79    9.92
  -4  31   0    4.60   14.57
  -4  31   0    1.37    9.79
  -4  32   0   38.42   15.77
  -4  33   0   87.14   14.74
  -4  34   0   -3.19   12.75
  -4  35   0    1.83   12.29
  -4  36   0    7.21   13.01
  -4  37   0   33.10   10.19
  -4  38   0   16.47   10.43
  -4  39   0    2.46    7.47
  -5   4   0  324.18   12.77
  -5   5   0  550.76   18.36
  -5   6   0  568.68   20.41
  -5   7   0 1590.79   27.75
  -5   8   0   32.95   19.91
  -5   9   0   97.61   16.12
  -5  10   0  518.18   41.09
  -5  10   0  251.01   36.82
  -5  11   0 1700.69   34.85
  -5  12   0 1263.01   38.75
  -5  12   0 1259.89   35.64
  -5  13   0  574.12   37.56
  -5  14   0  397.59   27.97
  -5  14   0  396.88   37.39
  -5  15   0  711.62   32.66
  -5  16   0  143.33   34.50
  -5  16   0  128.95   40.46
  -5  17   0  999.35   25.04
  -5  18   0   80.80   42.16
  -5  18   0   68.14   13.73
  -5  19   0  182.40   16.12
  -5  19   0  136.75   44.55
  -5  20   0   44.31   13.60
  -5  20   0   -3.98   57.15
  -5  21   0  779.83   67.16
  -5  22   0   46.10   15.07
  -5  23   0   29.81   14.43
  -5  23   0   20.94   53.42
  -5  24   0    9.31   45.63
  -5  24   0   -2.37   13.71
  -5  25   0   89.59   21.77
  -5  25   0   72.66   69.00
  -5  25   0   70.38   48.74
  -5  26   0  -10.75   55.70
  -5  26   0  -11.67   68.16
  -5  27   0   74.35   18.25
  -5  27   0    4.83   65.21
  -5  29   0   22.49   14.94
  -5  29   0   19.03   10.93
  -5  30   0  217.46   18.36
  -5  31   0   22.04   10.16
  -5  32   0   -0.99    9.16
  -5  33   0   52.62   11.65
  -5  39   0   19.94    7.10
  -6   4   0   89.84   14.35
  -6   5   0  132.84   17.02
  -6   6   0 1478.07   27.20
  -6   8   0  434.17   25.98
  -6   9   0 1823.20   39.40
  -6  10   0   43.17   20.13
  -6  10   0   36.82   19.84
  -6  11   0 1251.22   38.46
  -6  12   0 1952.92   44.09
  -6  13   0   19.66   29.50
  -6  13   0   19.63    9.59
  -6  13   0   17.89   32.53
  -6  14   0   13.02   34.74
  -6  14   0   11.89   26.09
  -6  14   0    2.03    9.79
  -6  15   0  667.49   20.37
  -6  15   0  664.93   32.81
  -6  16   0 1352.13   49.44
  -6  16   0 1350.04   29.29
  -6  17   0  238.15   17.17
  -6  17   0  215.91   36.67
  -6  18   0   12.45   42.16
  -6  19   0  195.46   41.92
  -6  20   0 1649.66   79.77
  -6  20   0 1608.22   63.10
  -6  22   0  240.86   52.63
  -6  23   0    9.30   14.35
  -6  23   0   -8.42   50.14
  -6  24   0  235.84   49.15
  -6  24   0  231.44   22.56
  -6  25   0   48.38   21.09
  -6  25   0   41.21   78.33
  -6  25   0   40.97   49.48
  -6  26   0  146.41   64.18
  -6  27   0   33.35   22.85
  -6  28   0   75.28   23.63
  -6  28   0   74.55   16.58
  -6  28   0   72.33   15.79
  -6  29   0   97.20   17.85
  -6  29   0   95.09   14.72
  -6  30   0  108.17   12.27
  -6  31   0   44.64   13.27
  -6  31   0   43.84   10.54
  -6  32   0   30.55   10.01
  -6  33   0   17.15   11.19
  -6  33   0   14.74   14.11
  -6  34   0   -0.32   13.43
  -6  34   0   -0.93   10.62
  -6  35   0   94.49   13.16
  -6  36   0   16.29    9.86
  -6  37   0   -1.75    9.48
  -6  38   0   41.20    8.15
  -7   7   0 3581.35   45.01
  -7   8   0  803.66   21.60
  -7   9   0  751.05   29.79
  -7  10   0 2299.27   43.13
  -7  10   0 2264.34   44.20
  -7  12   0   27.09   23.96
  -7  12   0   21.09   21.93
  -7  12   0   15.46   11.35
  -7  13   0   18.51   28.32
  -7  13   0   10.85   25.47
  -7  13   0    8.70    9.62
  -7  14   0  506.54   29.92
  -7  14   0  498.25   32.26
  -7  15   0    4.61    9.59
  -7  16   0  643.56   21.60
  -7  16   0  640.66   39.91
  -7  17   0  114.16   37.43
  -7  17   0  108.73   14.68
  -7  18   0   48.96   39.01
  -7  18   0   45.69   11.92
  -7  19   0 1104.91   29.44
  -7  19   0 1088.91   61.02
  -7  20   0  163.04   16.21
  -7  20   0   75.03   44.49
  -7  21   0  477.23   46.65
  -7  21   0  474.89   24.51
  -7  22   0   25.15   65.54
  -7  22   0   19.65   16.03
  -7  23   0  113.56   18.42
  -7  23   0   93.00   44.66
  -7  23   0   87.86   60.98
  -7  24   0    4.93   20.09
  -7  25   0  406.44   84.04
  -7  25   0  381.12   59.14
  -7  26   0  284.71   64.35
  -7  27   0   52.11   17.13
  -7  27   0   49.92   14.39
  -7  28   0  272.59   17.00
  -7  29   0   32.27   12.70
  -7  30   0   75.85   13.69
  -7  30   0   72.58   14.78
  -7  31   0   17.30   11.85
  -7  31   0   12.11   10.19
  -7  32   0   27.98   13.54
  -7  32   0   26.35   11.67
  -7  33   0   29.19   11.52
  -7  33   0   27.07   11.67
  -7  34   0    8.86    9.27
  -7  35   0   27.61    9.66
  -7  35   0   24.93   11.26
  -7  36   0   -2.17    9.70
  -7  37   0   19.66    8.43
  -8   4   0   50.75   15.55
  -8   6   0  401.85   18.75
  -8   7   0   47.34   22.49
  -8   7   0   34.89   18.75
  -8   8   0  140.67   27.03
  -8   8   0  114.17   23.96
  -8   9   0 1242.47   28.98
  -8   9   0 1210.54   30.71
  -8  10   0  125.63   28.08
  -8  11   0 1809.49   38.53
  -8  11   0 1800.70   37.96
  -8  12   0   16.29   10.86
  -8  12   0   15.40   26.63
  -8  12   0    8.80   24.38
  -8  13   0  111.94   11.21
  -8  13   0  111.68   25.01
  -8  13   0  108.59   27.29
  -8  14   0   51.81   10.78
  -8  14   0   50.85   26.92
  -8  14   0   46.75   31.67
  -8  15   0  108.96   12.20
  -8  16   0   15.05   10.38
  -8  17   0  204.20   14.43
  -8  18   0  358.70   19.14
  -8  19   0   50.82   13.49
  -8  20   0  227.66   54.32
  -8  20   0  202.17   18.51
  -8  21   0    3.56   12.92
  -8  21   0    0.69   46.72
  -8  22   0   39.12   15.84
  -8  23   0  440.13   47.77
  -8  24   0  801.22   65.82
  -8  24   0  798.01   86.52
  -8  25   0    9.36   63.17
  -8  27   0   32.69   15.55
  -8  28   0  150.52   14.39
  -8  28   0  146.34   14.02
  -8  29   0   47.91   14.04
  -8  29   0   46.96   12.55
  -8  30   0   22.12   13.03
  -8  30   0   21.14   10.73
  -8  31   0   84.33   11.83
  -8  31   0   82.72   12.13
  -8  32   0    3.39   12.09
  -8  32   0   -0.03   11.65
  -8  33   0   52.44   10.75
  -8  33   0   50.36   10.27
  -8  34   0   -0.68    8.98
  -8  34   0   -1.17    8.74
  -8  35   0    4.80    8.19
  -8  35   0    2.71   10.49
  -8  36   0    0.37    8.45
  -8  37   0    3.42    6.59
  -9   5   0  788.80   28.72
  -9   7   0  431.61   23.83
  -9   8   0 3100.89   43.52
  -9   8   0 3090.92   41.05
  -9   9   0    1.40   26.02
  -9  10   0 3233.01   48.89
  -9  10   0 3231.57   50.05
  -9  11   0   63.79   26.20
  -9  13   0   16.64   36.03
  -9  14   0    4.63   37.15
  -9  15   0   93.78   10.91
  -9  15   0   89.78   33.05
  -9  16   0   33.31   35.59
  -9  16   0   28.87   11.67
  -9  17   0   15.20   10.40
  -9  17   0   10.85   48.45
  -9  18   0  262.91   17.35
  -9  18   0  194.26   40.24
  -9  19   0  141.83   47.11
  -9  19   0  138.49   17.00
  -9  20   0   17.90   50.40
  -9  20   0    5.07   12.57
  -9  20   0  -12.00   37.46
  -9  21   0   72.67   14.61
  -9  21   0   71.95   42.82
  -9  21   0   61.52   53.77
  -9  22   0  556.81   59.12
  -9  22   0  504.71   78.02
  -9  23   0  -10.33   49.26
  -9  24   0  714.49   63.24
  -9  24   0  652.87   88.14
  -9  27   0  179.14   14.87
  -9  28   0    2.66   11.28
  -9  29   0   14.10   11.54
  -9  30   0   70.11   13.49
  -9  30   0   62.93   11.43
  -9  31   0   60.20   10.75
  -9  31   0   60.07   13.16
  -9  32   0   67.44   12.97
  -9  32   0   67.05   12.44
  -9  33   0   61.43   11.39
  -9  33   0   59.96   11.02
  -9  34   0    4.67    9.53
  -9  34   0    4.22   10.51
  -9  35   0   14.18    7.03
  -9  36   0    0.26    6.44
 -10   7   0 1369.34   38.73
 -10   8   0  104.37   28.87
 -10  10   0  249.18   35.11
 -10  11   0 1511.22   47.25
 -10  12   0  200.66   37.89
 -10  14   0  177.05   41.27
 -10  15   0   49.47   36.08
 -10  16   0  505.23   53.23
 -10  17   0  -14.11   44.03
 -10  18   0    8.57   38.22
 -10  19   0   48.61   47.99
 -10  20   0   36.50   41.03
 -10  21   0   52.28   64.29
 -10  21   0   45.98   42.82
 -10  22   0   30.36   55.07
 -10  23   0   86.54   54.41
 -10  25   0   59.46   13.08
 -10  25   0   47.95   12.33
 -10  26   0   33.77   12.81
 -10  26   0   29.52   10.58
 -10  27   0    2.22   10.12
 -10  27   0   -1.98   13.67
 -10  28   0    1.81   10.05
 -10  29   0    9.95   10.16
 -10  30   0    8.97    9.90
 -10  31   0   41.45   11.41
 -10  31   0   40.46   11.61
 -10  32   0  134.49   11.63
 -10  32   0  131.00   11.87
 -10  33   0    7.05    9.05
 -10  33   0    6.88    8.94
 -10  34   0   71.53    8.48
 -10  35   0   10.30    5.41
 -11  21   0  325.34   82.84
 -11  22   0   -9.62   71.73
 -11  23   0  106.36   10.45
 -11  25   0  183.93   16.12
 -11  26   0   12.63   14.00
 -11  27   0   11.30   13.08
 -11  28   0   -2.48    9.09
 -11  29   0    6.99   11.08
 -11  29   0    4.23    8.76
 -11  30   0   19.38    8.81
 -12  20   0   87.93   74.28
 -12  23   0    7.27   11.37
 -12  24   0  291.97   15.33
 -12  25   0   11.47   11.35
 -12  26   0   -0.78   10.21
 -12  27   0   24.72   11.48
 -12  28   0   67.93   12.44
 -12  29   0    6.63   13.43
 -13  21   0   21.29   12.64
 -13  22   0   -0.38   11.72
 -13  23   0   16.32   11.26
 -13  24   0    5.35   13.12
 -13  25   0   26.61   11.54
 -13  26   0   20.80   10.91
 -13  27   0   12.71   10.34
 -14  20   0   -4.37   14.15
 -14  21   0   18.62   13.78
 -14  22   0    4.73   11.59
 -15  30   0   63.86   10.80
   0   1   1   40.94   12.53
   0   2   1   39.19   12.07
   0   3   1  112.13    7.91
   0   4   1  869.83   14.35
   0   5   1  557.28   14.19
   0   6   1  549.03   16.45
   0   7   1   46.11   18.38
   0   8   1   87.29   17.35
   0   9   1  448.99   20.37
   0  10   1    1.80   17.72
   0  11   1  221.18   18.44
   0  11   1  218.63   17.57
   0  12   1  787.77   27.27
   0  12   1  781.75   28.56
   0  13   1  625.99   44.20
   0  13   1  581.76   44.49
   0  13   1  461.27   42.03
   0  14   1  772.21   33.84
   0  14   1  766.99   32.79
   0  15   1  242.03   38.05
   0  15   1  231.21   38.16
   0  15   1  207.21   36.18
   0  16   1   65.29   30.47
   0  16   1   51.89   38.18
   0  16   1   39.06   29.59
   0  17   1  324.60   34.67
   0  17   1  320.16   34.34
   0  17   1  309.87   33.36
   0  17   1  304.22   33.36
   0  18   1  120.49   42.38
   0  18   1  120.33   32.18
   0  19   1   60.99   36.54
   0  20   1  584.73   43.33
   0  20   1  563.47   49.61
   0  20   1  544.45   21.14
   0  21   1   10.25   48.30
   0  22   1  367.49   53.31
   0  23   1  335.45   45.98
   0  24   1  248.11   45.03
   0  25   1   -2.70   41.62
   0  26   1   19.71   43.92
   0  27   1   71.81   23.15
   0  27   1   59.95   64.94
   0  28   1   56.25   65.43
   0  29   1  178.54   29.66
   0  29   1  124.18   14.68
   0  30   1   23.70   17.22
   0  31   1  106.79   19.95
   0  32   1  155.72   18.38
   0  33   1  203.53   17.94
   0  34   1   41.23   16.82
   0  35   1    5.23   13.65
   0  36   1   22.82   12.64
   0  37   1    5.01   13.14
   0  38   1    9.76   11.57
   0  39   1    1.79    9.77
   0  40   1    4.82    7.07
   1   1   1   76.92   23.72
   1   2   1   85.10    5.21
   1   2   1   82.97    5.23
   1   3   1    5.27    6.37
   1   3   1    3.46    6.79
   1   4   1   47.03   11.17
   1   4   1   45.19    9.22
   1   5   1  923.23   17.54
   1   5   1  922.57   17.39
   1   6   1  154.17   13.71
   1   7   1  110.84   18.75
   1   8   1  264.35   21.51
   1   9   1 1070.93   27.40
   1  10   1  455.48   21.40
   1  11   1 2792.35   33.07
   1  11   1 2761.22   29.26
   1  13   1  653.46   43.96
   1  13   1  639.11   45.45
   1  14   1   -1.98   31.41
   1  14   1   -2.25   32.24
   1  15   1  267.28   39.08
   1  15   1  260.51   37.92
   1  15   1  242.76   36.18
   1  16   1  786.53   37.10
   1  16   1  781.68   35.83
   1  17   1  586.43   36.16
   1  17   1  558.25   36.47
   1  18   1 2106.29   32.13
   1  18   1 2054.07   47.53
   1  19   1  350.17   39.62
   1  20   1  473.04   48.52
   1  21   1   -9.98   39.32
   1  22   1  344.80   49.76
   1  22   1  335.86   19.54
   1  23   1  426.65   20.20
   1  23   1  376.44   45.41
   1  24   1    7.94   50.33
   1  24   1    3.83   12.57
   1  25   1   22.23   16.54
   1  25   1    7.74   43.85
   1  26   1  702.64   28.72
   1  26   1  677.31   57.98
   1  27   1  173.60   55.50
   1  28   1  807.54   34.50
   1  28   1  769.71   62.38
   1  29   1  261.83   29.85
   1  30   1  520.60   30.25
   1  30   1  486.93   24.36
   1  31   1   68.11   21.29
   1  31   1   60.50   18.53
   1  32   1    0.77   17.37
   1  33   1  221.94   19.87
   1  34   1    3.59   13.97
   1  35   1    4.76   13.76
   1  36   1   -3.89   14.04
   1  37   1   30.61   12.53
   1  38   1   -0.44    9.86
   1  39   1    1.13    8.70
   1  39   1   -0.77    9.24
   2   1   1   33.39    5.98
   2   2   1 1694.89   10.29
   2   2   1 1694.48   12.29
   2   3   1  200.84   10.58
   2   3   1  198.30    9.81
   2   4   1  394.25   14.32
   2   4   1  384.21   13.89
   2   5   1   33.32   13.32
   2   6   1  159.89   14.35
   2   6   1  157.60   16.80
   2   7   1   19.98   14.54
   2   7   1   17.97   17.46
   2   8   1   80.40   16.76
   2   9   1  734.36   23.15
   2  10   1 1666.95   33.03
   2  11   1  574.83   24.31
   2  11   1  564.21   20.35
   2  12   1  184.26   33.78
   2  14   1   16.11   19.38
   2  14   1   13.56   27.31
   2  14   1   11.64   33.25
   2  15   1 2837.58   54.87
   2  15   1 2755.50   56.77
   2  15   1 2748.11   49.22
   2  16   1  127.82   29.64
   2  16   1  124.37   34.76
   2  16   1  118.75   30.93
   2  17   1 2441.40   52.55
   2  17   1 2430.06   53.97
   2  18   1  122.72   33.53
   2  19   1  629.29   41.68
   2  20   1   32.60   37.28
   2  21   1  394.48   43.15
   2  21   1  393.47   17.37
   2  22   1  324.57   19.08
   2  23   1  227.20   16.91
   2  23   1  223.02   43.28
   2  24   1  116.88   15.53
   2  24   1  102.70   42.16
   2  25   1   25.70   15.75
   2  25   1    8.96   40.63
   2  26   1  229.80   48.21
   2  26   1  225.58   22.32
   2  27   1  103.58   54.45
   2  27   1  100.89   20.74
   2  28   1  638.13   30.77
   2  30   1  276.26   23.92
   2  30   1  229.61   19.65
   2  31   1   30.91   16.78
   2  31   1   25.55   15.22
   2  32   1    9.45   13.80
   2  33   1    7.48   14.22
   2  34   1    0.28   12.73
   2  35   1    3.15   15.68
   2  36   1  115.91   13.84
   2  37   1   10.45   11.26
   2  38   1   46.75   11.83
   2  39   1   -2.07    7.80
   3   1   1  310.25   13.34
   3   2   1  840.91   14.28
   3   3   1  263.56   13.03
   3   8   1  269.70   16.78
   3  22   1   27.60   11.11
   3  23   1  908.20   27.27
   3  24   1  164.42   16.23
   3  25   1   31.93   13.97
   3  26   1   44.76   16.06
   3  27   1   31.04   21.73
   3  28   1  167.98   23.04
   3  29   1  118.13   21.51
   3  30   1   81.32   18.88
   3  -1   1  321.38    5.02
   4   3   1    9.89   10.05
   4   4   1  102.05   12.90
   4   5   1   14.79   11.00
   4   5   1   14.64   11.04
   4   6   1 1907.40   25.63
   4   6   1 1890.25   25.69
   4   7   110448.70   51.50
   4   7   110355.21   51.60
   4   8   1 1876.36   28.32
   4   8   1 1854.27   26.79
   4   9   1  132.04   17.00
   4   9   1  127.08   20.61
   4  10   1  135.43   18.68
   4  10   1  130.26   18.64
   4  10   1  123.68   19.58
   4  11   1  146.64   30.34
   4  13   1 1553.69   40.57
   4  13   1 1528.47   39.58
   4  13   1 1520.66   38.75
   4  14   1 1410.89   41.92
   4  14   1 1410.39   43.98
   4  14   1 1387.46   41.64
   4  15   1 4326.00   57.47
   4  15   1 4284.77   54.91
   4  15   1 4264.83   55.77
   4  16   1  377.02   31.52
   4  16   1  375.96   33.93
   4  17   1 1699.18   45.19
   4  17   1 1646.77   44.62
   4  18   1  103.83   40.59
   4  19   1   10.35   31.80
   4  20   1   43.80   34.28
   4  21   1  378.69   44.60
   4  22   1   72.01   13.60
   4  23   1   41.01   11.98
   4  24   1  303.89   18.05
   4  24   1  281.23   42.78
   4  25   1  359.48   20.72
   4  25   1  320.72   44.07
   4  26   1  435.58   24.09
   4  26   1  395.06   59.49
   4  27   1  225.10   60.80
   4  27   1  129.39   21.97
   4  28   1   13.34   17.79
   4  29   1   86.86   17.44
   4  30   1   62.71   16.54
   4  31   1   30.71   14.94
   4  32   1    5.66   14.08
   4  33   1    6.58   16.08
   4  34   1    8.18   13.27
   4  35   1    1.69   14.65
   4  36   1    7.41   11.06
   4  37   1   27.61   10.60
   4  38   1   20.31   10.43
   4  39   1    2.46    7.47
   5   1   1   32.65   13.45
   5   2   1 1032.95   15.70
   5   3   1 4188.66   31.32
   5   4   1  469.02   14.89
   5   5   1   17.28   11.13
   5   6   1   85.75   14.37
   5   7   1 1230.95   23.00
   5   7   1 1216.67   23.02
   5   8   1 1970.93   28.80
   5   9   1  234.28   24.07
   5   9   1  232.81   23.22
   5  10   1  533.93   33.73
   5  10   1  471.92   31.85
   5  11   1  434.57   23.39
   5  12   1   84.78   23.35
   5  12   1   73.76   22.03
   5  13   1 1002.74   43.79
   5  13   1  983.18   37.89
   5  13   1  956.40   40.43
   5  14   1   15.11   12.31
   5  14   1    4.82   24.14
   5  14   1    1.13   21.68
   5  15   1   15.91   23.22
   5  15   1   10.09   14.08
   5  15   1    9.06   27.47
   5  16   1   22.51   32.92
   5  16   1   21.37   27.86
   5  16   1   19.17   15.64
   5  17   1   46.36   29.66
   5  18   1  210.20   40.59
   5  20   1   -3.98   38.18
   5  21   1  396.47   56.64
   5  22   1   50.80   39.08
   5  22   1   37.28   12.11
   5  23   1   48.52   39.67
   5  24   1  199.42   41.75
   5  25   1  452.18   48.32
   5  26   1   52.61   60.76
   5  27   1  256.14   65.45
   5  28   1  157.68   28.67
   5  29   1    8.85   21.79
   5  29   1    2.68   17.52
   5  30   1  193.01   18.09
   5  31   1   14.50   13.80
   5  32   1    1.89   14.98
   5  35   1   83.35   12.59
   5  36   1   -3.03   10.08
   5  37   1    1.87    9.68
   5  38   1    3.81    7.75
   5 -15   1   11.71   15.70
   5 -16   1   14.99   15.31
   6   1   1  299.38   17.63
   6   2   1 2690.49   28.87
   6   3   1 9848.11   46.09
   6   4   1   10.32   13.86
   6   5   1  151.22   14.92
   6   6   1  149.99   16.62
   6   7   1   19.96   14.15
   6   8   1  132.15   25.78
   6  10   1 1003.56   27.84
   6  10   1 1001.74   25.98
   6  10   1  991.14   24.23
   6  11   1    9.14   21.55
   6  11   1    0.66   20.59
   6  11   1   -6.24   22.30
   6  12   1 7284.42   60.89
   6  12   1 7235.99   59.05
   6  13   1  327.74   26.96
   6  13   1  325.54   20.39
   6  13   1  303.20   25.15
   6  14   1 2922.11   43.89
   6  14   1 2919.91   47.90
   6  14   1 2907.82   45.43
   6  15   1   75.36   25.45
   6  15   1   59.49   12.49
   6  15   1   58.09   25.36
   6  16   1  121.46   28.23
   6  16   1  116.20   34.96
   6  16   1  111.55   14.63
   6  17   1   68.79   14.11
   6  18   1   12.50   33.01
   6  20   1  167.62   51.28
   6  21   1  108.96   39.95
   6  22   1  115.81   38.77
   6  23   1  309.39   46.79
   6  24   1   21.83   47.92
   6  25   1   29.34   52.28
   6  28   1   62.69   19.12
   6  29   1   25.43   14.65
   6  29   1   19.02   19.82
   6  30   1    2.27   13.80
   6  30   1    2.19   20.20
   6  31   1   16.80   15.66
   6  33   1   74.64   15.33
   6  34   1  128.06   13.60
   6  35   1   40.77   13.43
   6  36   1    2.26   11.43
   6  37   1   11.93    8.76
   6  38   1   37.08    8.13
   6  -1   1  294.19   19.10
   6  -9   1  274.07   33.32
   6 -11   1   -7.02   24.71
   6 -14   1 2889.61   47.03
   6 -15   1   74.92   17.22
   6 -16   1  113.74   15.64
   6 -17   1   66.59   14.52
   6 -18   1    5.21   15.31
   6 -19   1   49.18   17.61
   7   1   1   -0.27   19.17
   7   1   1   -4.78   15.68
   7   2   1  478.77   23.04
   7   3   1 1324.35   20.68
   7   6   1  164.62   21.97
   7   7   1  763.32   35.92
   7   8   1   12.56   17.33
   7   9   1  210.42   19.67
   7   9   1  202.18   21.60
   7   9   1  202.05   24.84
   7  10   1  888.68   32.77
   7  10   1  859.78   24.69
   7  11   1  850.59   28.30
   7  11   1  845.74   32.55
   7  12   1 1426.80   36.58
   7  12   1 1415.82   29.35
   7  13   1 6113.38   62.51
   7  14   1  154.60   31.61
   7  14   1  147.67   15.14
   7  15   1 1808.56   40.30
   7  15   1 1798.04   38.16
   7  16   1  113.50   35.83
   7  16   1  104.18   29.07
   7  17   1    7.56   15.29
   7  18   1   44.05   16.23
   7  19   1  366.92   40.74
   7  20   1  124.66   46.81
   7  23   1  105.83   39.14
   7  24   1   -5.24   38.99
   7  27   1  413.35   28.52
   7  27   1  381.17   21.09
   7  28   1   15.88   22.49
   7  28   1    7.43   13.56
   7  29   1  206.01   22.10
   7  30   1    7.91   22.23
   7  31   1    3.24   12.42
   7  31   1    2.89   17.74
   7  32   1  152.91   15.68
   7  33   1    3.93   13.65
   7  34   1  113.48   12.84
   7  35   1   -2.53   10.34
   7  36   1    4.21    8.94
   7  37   1   94.71    9.33
   7  -1   1   -3.49   17.08
   7  -1   1   -6.17   20.00
   7  -2   1  494.95   22.49
   7  -3   1 1247.57   29.15
   7  -8   1   10.32   24.29
   7 -10   1  944.29   43.54
   7 -11   1  845.01   39.03
   7 -12   1 1417.24   42.05
   7 -14   1  147.26   17.15
   7 -16   1  109.82   16.12
   7 -17   1    3.65   14.02
   7 -18   1   40.98   14.32
   7 -19   1  383.20   23.79
   7 -20   1  145.25   18.44
   8   2   1  850.81   47.47
   8   5   1   25.62   16.65
   8   6   1    5.19   18.97
   8   6   1    3.88   15.68
   8   6   1    3.75   16.08
   8   6   1    1.58   22.80
   8   8   1  645.40   36.93
   8   8   1  639.10   25.74
   8   9   1  196.30   21.27
   8  10   1  649.02   30.99
   8  11   1 1511.01   40.04
   8  11   1 1492.83   34.63
   8  12   1  510.16   36.95
   8  13   1 1515.55   33.03
   8  14   1  758.82   33.91
   8  14   1  681.23   21.55
   8  15   1  100.78   12.81
   8  15   1   99.79   28.43
   8  16   1   48.87   13.97
   8  17   1  481.29   22.08
   8  17   1  468.18   34.54
   8  18   1  623.30   27.27
   8  19   1  645.73   49.81
   8  20   1   30.09   40.78
   8  21   1   20.75   36.14
   8  22   1   64.42   45.47
   8  27   1  138.10   20.83
   8  28   1  310.29   22.28
   8  28   1  305.98   16.80
   8  29   1   18.32   22.60
   8  29   1   15.42   15.00
   8  30   1   52.25   19.25
   8  30   1   50.22   15.14
   8  31   1   17.21   14.35
   8  31   1   13.64   18.22
   8  32   1    7.19   11.39
   8  33   1   54.95   13.84
   8  34   1    2.54   11.92
   8  35   1    7.86   10.65
   8  36   1   18.83    8.24
   8  -1   1  652.87   36.03
   8  -1   1  635.79   48.10
   8  -2   1  797.09   37.21
   8  -5   1   38.44   31.28
   8  -7   1   -4.61   14.78
   8  -8   1  664.23   39.43
   8  -9   1  225.15   17.11
   8  -9   1  149.45   38.42
   8 -10   1  657.13   36.95
   8 -10   1  656.61   25.91
   8 -11   1 1483.11   44.42
   8 -11   1 1472.49   36.23
   8 -12   1  514.08   36.73
   8 -12   1  496.02   21.20
   8 -14   1  688.60   26.53
   8 -15   1  100.00   14.76
   8 -16   1   54.55   19.03
   8 -17   1  498.13   24.71
   8 -18   1  611.50   29.18
   8 -19   1  643.38   27.95
   8 -20   1   31.96   17.46
   8 -21   1   31.74   17.79
   9   1   1 1595.28   30.12
   9   2   1  337.65   40.19
   9   2   1  250.54   21.12
   9   3   1 4922.51   42.19
   9   5   1  440.35   36.16
   9   6   1  676.11   28.41
   9   7   1   -0.31   27.47
   9   7   1   -1.42   30.93
   9   8   1 1502.93   33.07
   9   9   1 3319.77   50.49
   9   9   1 3307.71   46.02
   9  10   1   13.03   24.42
   9  11   1 1677.49   37.17
   9  11   1 1661.08   41.07
   9  12   1  125.73   36.67
   9  12   1  115.59   26.31
   9  13   1  300.72   33.64
   9  13   1  297.06   17.08
   9  13   1  295.48   33.45
   9  14   1   91.41   27.75
   9  14   1   79.26   32.22
   9  15   1   48.85   15.27
   9  15   1   48.66   36.08
   9  15   1   44.89   28.80
   9  16   1  447.51   24.60
   9  16   1  434.34   35.16
   9  17   1  139.02   18.64
   9  18   1  339.62   24.64
   9  18   1  297.33   39.62
   9  19   1  213.29   22.54
   9  19   1  196.82   37.00
   9  19   1  196.59   47.51
   9  20   1   10.54   35.53
   9  20   1   -3.31   45.34
   9  22   1    8.10   43.50
   9  24   1    8.44   63.98
   9  26   1   90.29   19.45
   9  27   1   10.90   13.84
   9  27   1    9.92   17.37
   9  28   1   16.70   11.39
   9  29   1   -5.53   21.16
   9  30   1    1.53   11.57
   9  31   1   56.81   18.49
   9  31   1   53.18   13.89
   9  32   1   57.01   13.10
   9  33   1   11.61   11.78
   9  35   1    4.09    7.10
   9  -1   1 1577.26   31.65
   9  -2   1  271.23   25.80
   9  -3   1 4970.27   64.88
   9  -3   1 4922.40   48.95
   9  -4   1  975.81   35.57
   9  -4   1  949.48   45.06
   9  -5   1  433.36   18.68
   9  -6   1  676.41   25.32
   9  -8   1 1519.47   34.41
   9  -8   1 1496.35   51.67
   9  -9   1 3298.61   59.93
   9  -9   1 3228.92   48.58
   9 -10   1   13.09   32.22
   9 -10   1   11.24   13.89
   9 -11   1 1686.30   51.47
   9 -11   1 1655.74   37.02
   9 -12   1  129.60   40.00
   9 -13   1  300.80   20.68
   9 -13   1  284.70   39.25
   9 -15   1   50.69   18.38
   9 -18   1  329.92   24.75
   9 -19   1  214.28   22.60
   9 -20   1   15.14   17.87
  10   1   1  106.89   33.49
  10   2   1 5914.79   72.57
  10   4   1 4185.77   65.08
  10   5   1  428.90   41.42
  10   6   1 2659.48   52.74
  10   7   1 1123.93   46.02
  10   8   1  361.30   39.91
  10   9   1 1220.70   39.69
  10  11   1  129.71   12.70
  10  12   1  279.54   32.55
  10  13   1  333.57   40.24
  10  14   1  760.86   39.97
  10  14   1  756.97   25.52
  10  15   1  823.64   50.82
  10  16   1  403.81   23.98
  10  17   1   22.20   18.22
  10  17   1   15.80   36.36
  10  18   1    8.13   15.22
  10  19   1  303.52   22.03
  10  19   1  272.87   38.86
  10  20   1    5.69   39.69
  10  20   1    1.13   16.06
  10  21   1  396.56   44.44
  10  22   1    2.08   55.55
  10  23   1  233.03   53.69
  10  25   1   51.54   20.87
  10  26   1  125.72   18.44
  10  27   1    5.41   16.76
  10  28   1    1.63   20.46
  10  29   1   -0.52   19.80
  10  30   1   86.01   21.12
  10  31   1    2.11   20.44
  10  -1   1  110.76   40.81
  10  -2   1 5892.43   76.03
  10  -2   1 5827.88   59.05
  10  -3   1  628.94   23.68
  10  -3   1  625.79   26.09
  10  -4   1 4313.40   50.55
  10  -4   1 4247.13   65.10
  10  -5   1  434.06   24.16
  10  -5   1  417.71   47.25
  10  -6   1 2675.84   57.91
  10  -7   1 1128.66   30.62
  10  -8   1  371.41   40.83
  10  -8   1  367.67   20.26
  10  -9   1 1207.28   31.52
  10 -10   1  110.91   46.96
  10 -10   1  107.49   18.03
  10 -11   1  130.34   15.68
  10 -13   1  336.29   44.73
  10 -13   1  333.38   21.93
  10 -16   1  412.73   26.09
  10 -18   1   -1.76   17.39
  10 -20   1   -1.84   18.90
  11   1   1    9.32    9.92
  11   1   1    0.84   38.55
  11   2   1 1082.41   45.01
  11   4   1 2655.98   62.75
  11   5   1  894.34   48.58
  11   6   1   89.32   36.05
  11   7   1  159.90   44.03
  11   8   1    7.96   34.65
  11  11   1   15.04   12.31
  11  12   1  450.80   44.97
  11  12   1  439.35   21.36
  11  13   1  118.40   38.88
  11  14   1 1169.84   60.69
  11  15   1  862.82   27.77
  11  16   1  539.26   43.33
  11  16   1  538.38   25.06
  11  17   1  152.80   39.19
  11  17   1  151.07   20.59
  11  18   1   12.66   18.97
  11  19   1  598.08   53.25
  11  19   1  582.60   31.21
  11  20   1   60.96   27.03
  11  20   1   44.35   43.87
  11  21   1  340.24   55.77
  11  23   1   -3.71   16.38
  11  24   1   -1.00   15.75
  11  25   1    1.12   18.07
  11  26   1    8.49   18.86
  11  27   1   14.55   17.04
  11  28   1   -2.90   15.99
  11  29   1   12.96   16.25
  11  30   1   38.52   17.19
  11  31   1   21.50   16.43
  11  -1   1    8.89   12.86
  11  -2   1 1090.10   25.89
  11  -3   1  355.88   40.32
  11  -3   1  320.85   15.64
  11  -4   1 2648.92   59.25
  11  -5   1  941.81   57.56
  11  -6   1   81.69   16.73
  11  -7   1  164.57   17.13
  11  -8   1   11.48   13.19
  11  -8   1    9.85   41.55
  11  -9   1   11.78   13.71
  11  -9   1    8.31   43.02
  11 -10   1   24.12   14.92
  11 -10   1    9.97   43.63
  11 -11   1   12.33   17.17
  11 -12   1  453.00   49.59
  11 -12   1  444.00   24.55
  11 -13   1  150.47   53.55
  11 -13   1  134.18   18.90
  11 -14   1 1021.66   36.25
  11 -15   1  893.67   32.77
  11 -18   1   16.83   19.25
  11 -24   1   -3.51   11.94
  12   1   1   68.09   50.60
  12   1   1   56.60   10.82
  12   5   1   26.65   48.58
  12   6   1   -1.31   38.83
  12   7   1  173.65   38.83
  12   8   1  158.11   39.91
  12   9   1   44.78   44.95
  12  11   1  452.84   22.32
  12  12   1   40.63   13.91
  12  15   1  469.96   24.93
  12  16   1   34.62   19.10
  12  16   1   20.51   38.86
  12  17   1   87.75   47.18
  12  17   1   73.83   18.60
  12  18   1   36.75   21.01
  12  19   1  166.51   29.31
  12  19   1  155.01   54.28
  12  20   1  166.80   30.64
  12  22   1   14.20   16.03
  12  23   1  202.40   20.26
  12  24   1   -1.90   14.32
  12  25   1    2.39   14.83
  12  26   1   21.33   15.33
  12  27   1   28.38   15.88
  12  28   1  134.79   18.05
  12  29   1    5.48   15.97
  12  30   1   23.32   15.86
  12  31   1    3.91   15.07
  12  -1   1   65.01   42.19
  12  -2   1  434.00   18.07
  12  -2   1  410.70   44.75
  12  -3   1  193.31   43.79
  12  -3   1  181.90   14.08
  12  -4   1   25.63   43.43
  12  -4   1   22.14   11.63
  12  -5   1   56.68   16.65
  12  -5   1   40.59   53.53
  12  -6   1   -9.19   44.05
  12  -7   1  168.40   19.14
  12  -8   1  161.70   47.29
  12  -9   1   44.47   15.60
  12 -10   1  346.48   24.79
  12 -10   1  332.89   55.77
  12 -11   1  481.58   27.93
  12 -12   1   47.33   17.46
  12 -12   1   42.29   52.83
  12 -13   1  477.80   26.70
  12 -13   1  429.58   60.41
  12 -14   1   30.76   20.24
  12 -14   1   14.01   59.07
  12 -18   1   36.24   26.61
  12 -22   1   14.56   16.91
  13   1   1   34.26   46.19
  13   3   1    1.44   44.88
  13   4   1  394.36   50.05
  13   5   1  438.85   49.37
  13   7   1 1272.29   56.42
  13   8   1   60.86   49.61
  13   9   1 1220.34   65.80
  13  11   1  134.89   16.78
  13  12   1   -3.61   12.77
  13  13   1   30.43   17.59
  13  16   1   40.17   25.50
  13  17   1   89.57   31.67
  13  18   1  102.96   28.43
  13  19   1   93.40   25.71
  13  20   1  163.12   15.51
  13  21   1   79.73   14.61
  13  22   1  402.74   21.03
  13  23   1   15.42   16.25
  13  24   1   89.68   15.73
  13  25   1    6.91   14.50
  13  26   1  101.61   16.27
  13  27   1   46.80   15.88
  13  28   1   80.65   16.34
  13  29   1   37.04   15.38
  13  30   1   42.71   17.92
  13  31   1   -1.38   16.08
  13  -1   1   29.52   11.74
  13  -1   1   17.65   47.38
  13  -2   1  148.49   16.69
  13  -2   1   73.34   49.06
  13  -3   1   19.71   12.92
  13  -3   1   10.72   49.55
  13  -4   1  401.93   64.31
  13  -5   1  437.22   55.59
  13  -6   1   89.24   55.55
  13  -6   1   89.04   15.84
  13  -8   1   42.77   51.14
  13  -9   1  995.07   60.45
  13 -10   1   11.31   50.68
  13 -10   1    6.97   15.18
  13 -11   1  142.19   22.30
  13 -12   1   -3.83   15.90
  13 -13   1   30.75   52.42
  13 -13   1   30.51   17.76
  13 -14   1  124.29   21.88
  13 -14   1   81.71   50.97
  13 -15   1   -5.72   18.38
  13 -16   1   46.07   26.79
  13 -20   1  160.41   15.66
  13 -21   1   74.44   15.51
  13 -22   1  388.25   16.19
  13 -23   1   11.91   11.59
  13 -24   1   91.99   12.29
  14   1   1   96.19   50.38
  14   3   1  357.35   50.12
  14   7   1  594.03   55.99
  14   8   1  182.11   47.18
  14   9   1   49.24   47.68
  14  12   1   99.92   19.93
  14  13   1   42.68   18.60
  14  16   1   95.44   28.80
  14  17   1   80.01   25.76
  14  18   1   16.12   30.64
  14  19   1   12.53   12.64
  14  19   1   11.53   24.25
  14  20   1   31.66   22.06
  14  20   1   28.52   11.94
  14  21   1  173.54   14.06
  14  22   1   24.85   16.08
  14  23   1   43.72   16.71
  14  24   1   24.63   16.62
  14  25   1   30.57   16.41
  14  26   1   25.19   14.50
  14  27   1   18.61   17.30
  14  28   1   -1.60   16.65
  14  29   1   -3.17   16.47
  14  30   1    6.42   12.97
  14  31   1    7.89   12.94
  14  -1   1   92.43   62.05
  14  -2   1   84.50   14.46
  14  -3   1  361.06   62.97
  14  -4   1   73.64   16.27
  14  -4   1   62.77   50.99
  14  -5   1    8.92   49.66
  14  -5   1    7.33   17.11
  14  -6   1  148.04   51.54
  14  -6   1  145.55   18.97
  14  -7   1  613.95   26.68
  14  -8   1  223.19   55.42
  14  -9   1   87.94   54.23
  14 -10   1   35.99   18.05
  14 -10   1   27.78   53.82
  14 -11   1  103.48   19.95
  14 -11   1   97.67   50.36
  14 -12   1  109.95   63.24
  14 -12   1  106.35   20.98
  14 -13   1   39.50   53.95
  14 -14   1  606.74   34.70
  14 -14   1  514.18   60.13
  14 -18   1   -2.74   14.08
  14 -20   1   32.36   12.66
  14 -23   1   41.29   13.05
  15   3   1  -14.00   47.40
  15   4   1  138.26   58.18
  15   5   1  244.94   56.69
  15   7   1  107.69   48.78
  15   8   1  117.76   53.77
  15  10   1   94.77   16.71
  15  11   1  220.25   19.08
  15  12   1  476.99   28.30
  15  13   1  255.17   21.47
  15  14   1  232.81   29.33
  15  16   1   -1.76   11.59
  15  17   1  146.50   31.15
  15  17   1  102.76   11.17
  15  18   1    4.10   21.20
  15  18   1    3.71   10.19
  15  19   1    5.49   20.15
  15  19   1    3.29   11.02
  15  20   1    6.83   13.65
  15  21   1    1.21   14.35
  15  22   1   38.46   12.27
  15  23   1   75.47   13.93
  15  24   1   27.17   13.71
  15  25   1   54.02   15.18
  15  26   1    7.07   13.86
  15  27   1    2.86   13.60
  15  28   1   28.08   15.73
  15  29   1    6.39   11.98
  15  30   1   10.12   12.49
  15  -1   1   20.63   48.60
  15  -2   1  176.79   50.82
  15  -3   1    8.37   49.55
  15  -4   1  176.40   51.41
  15  -6   1   71.89   17.90
  15  -6   1   60.05   50.36
  15  -7   1  121.61   20.48
  15  -8   1  127.21   20.85
  15  -9   1   61.68   56.42
  15 -10   1  100.36   56.62
  15 -12   1  471.28   66.83
  15 -13   1  297.24   70.29
  15 -16   1    2.56    7.47
  16   2   1  -13.65   54.12
  16   3   1   22.83   54.21
  16   4   1  257.79   54.43
  16   5   1  185.32   52.72
  16   6   1  698.87   56.03
  16   8   1   54.96   51.32
  16   9   1    7.82   15.31
  16  10   1  116.49   18.09
  16  11   1  178.03   22.85
  16  12   1  397.68   25.54
  16  13   1  502.98   31.10
  16  13   1  366.24   10.67
  16  14   1    9.26    8.61
  16  14   1    1.56   23.04
  16  15   1   74.48    8.65
  16  16   1   38.56   10.56
  16  16   1   37.51    9.73
  16  17   1    2.06    7.07
  16  17   1   -0.08    8.76
  16  17   1   -2.36   24.66
  16  18   1   -1.06   10.05
  16  19   1   10.39   12.51
  16  20   1    5.58   12.97
  16  21   1   57.85   12.07
  16  22   1    3.17   12.94
  16  23   1   60.02   13.58
  16  24   1   18.19   13.16
  16  25   1   11.41   13.19
  16  26   1    1.89   12.53
  16  27   1    2.29   14.63
  16  28   1   31.01   11.67
  16  29   1   -2.85   11.11
  16  -1   1  -16.10   50.29
  16  -4   1  244.37   58.79
  16  -5   1  137.98   58.96
  16  -7   1  105.04   63.63
  16  -9   1  189.03   74.67
  16 -10   1  135.48   70.53
  16 -11   1   91.61   63.28
  17   3   1  145.45   72.26
  17   4   1  333.26   70.11
  17   7   1  233.34   62.91
  17   8   1   70.19   17.44
  17   9   1    5.79   15.27
  17   9   1   -0.33    5.37
  17  10   1   25.88   10.03
  17  11   1  128.74   22.12
  17  11   1   81.63    8.43
  17  11   1   78.22    7.64
  17  12   1   29.75    7.07
  17  13   1   59.45    8.30
  17  13   1   51.80    8.02
  17  14   1   24.19   23.52
  17  14   1   17.56    7.64
  17  15   1    0.91    7.34
  17  16   1   32.22   10.60
  17  16   1   28.97    9.37
  17  17   1   36.93   11.54
  17  17   1   31.01    7.60
  17  18   1   40.37   10.03
  17  19   1   24.26   10.60
  17  20   1    4.87   13.49
  17  21   1   14.23   14.00
  17  22   1    4.79   14.39
  17  23   1   22.31   14.15
  17  24   1    2.93   13.76
  17  25   1   21.79   14.96
  17  26   1   20.17   11.87
  17  27   1    8.01   11.39
  17  -2   1  299.34   73.36
  17  -3   1   33.64   69.89
  17  -5   1  245.07   66.37
  17  -6   1  -16.73   61.13
  17 -10   1   25.01    7.75
  17 -12   1   25.19    6.70
  18   1   1   29.97    7.62
  18   2   1  160.90    7.34
  18   3   1   52.17    4.34
  18   3   1   51.15    8.17
  18   4   1   32.33    6.53
  18   5   1   13.38    9.29
  18   5   1    9.65    5.63
  18   6   1  161.07    6.02
  18   7   1   25.31    6.81
  18   8   1  167.61    7.82
  18   8   1  163.31    6.75
  18   9   1   33.83    7.25
  18   9   1   29.71    9.81
  18  10   1   80.74   20.35
  18  10   1   50.54    8.56
  18  11   1   12.18    9.11
  18  12   1   -2.07    9.64
  18  13   1   52.38    9.33
  18  13   1    1.06    7.73
  18  14   1    3.02    7.47
  18  15   1   10.37    9.24
  18  15   1    4.39    9.22
  18  16   1   36.78    9.31
  18  16   1   36.46    9.48
  18  17   1   15.83    7.99
  18  17   1   13.00    9.42
  18  18   1   52.65   12.49
  18  18   1   45.52    7.86
  18  19   1    0.07   12.49
  18  20   1   16.93   13.54
  18  21   1    5.45   11.48
  18  22   1   31.83   11.48
  18  23   1   20.30   13.78
  18  24   1   72.14   13.62
  18  25   1    1.51   10.01
  18  26   1   -2.99    9.70
  18  -1   1   22.47   10.32
  18  -2   1  156.83   12.24
  18  -4   1   28.59    9.66
  18  -6   1  152.76    9.90
  18  -7   1   24.97   10.12
  18 -11   1   13.38    5.39
  18 -25   1    0.84    6.29
  19   1   1    7.61    9.05
  19   2   1   12.45    5.98
  19   3   1   49.85    5.83
  19   4   1    5.15    5.43
  19   5   1    1.17    5.37
  19   6   1   38.09    6.15
  19   7   1  117.89    8.24
  19   8   1    0.74    7.53
  19   9   1   22.37    7.49
  19   9   1   22.18    9.07
  19  10   1    2.30    8.96
  19  10   1    2.04   10.65
  19  11   1    5.05    8.89
  19  12   1   34.33    9.29
  19  13   1    2.77    8.91
  19  14   1   26.86    7.93
  19  14   1   26.18    7.64
  19  15   1   -0.33    9.64
  19  16   1    2.82   10.69
  19  17   1    5.98    9.94
  19  17   1    5.72    8.67
  19  18   1    3.39    8.04
  19  18   1    2.18    9.94
  19  19   1   -2.28   12.05
  19  20   1    8.40   12.38
  19  21   1    3.14   12.24
  19  22   1    3.06   12.18
  19  23   1    3.57    9.40
  19  24   1   28.59    9.90
  19  -1   1    7.97   10.78
  19  -1   1    5.21    4.05
  19  -2   1   12.16    4.69
  19  -3   1   48.12    4.84
  19  -4   1    4.68    4.53
  19  -5   1    2.59    4.01
  19  -6   1   35.03    4.31
  19  -7   1  108.41    4.23
  20   2   1    0.51    9.44
  20   2   1   -0.69    5.54
  20   3   1   12.44    7.25
  20   4   1    2.11    5.91
  20   5   1   77.02    7.03
  20   5   1   76.46   10.03
  20   6   1   12.23    6.22
  20   7   1   40.44    8.35
  20   8   1   17.32    7.32
  20  10   1    3.62    9.24
  20  10   1    1.31    9.11
  20  11   1   15.60    8.96
  20  12   1   22.90    8.45
  20  12   1   20.10    8.89
  20  13   1    2.23    7.73
  20  13   1    1.93    9.40
  20  14   1   11.27    9.70
  20  14   1    9.30    9.18
  20  15   1   27.90    8.63
  20  16   1    3.70    7.03
  20  16   1    3.07    8.48
  20  17   1    8.25    7.80
  20  17   1    2.05   10.91
  20  18   1    3.85    7.03
  20  18   1    2.79   11.65
  20  19   1    2.72   11.61
  20  20   1    0.09   10.82
  20  21   1    9.69   10.16
  20  22   1    0.07    8.30
  20  -1   1    3.44    8.61
  20  -1   1    1.97    5.87
  20  -2   1   -0.77    4.71
  20  -3   1   12.32    4.75
  20  -4   1   35.83    6.11
  20  -5   1   75.53    5.76
  20  -6   1   11.22    5.98
  20  -7   1   39.36    4.91
  21   4   1   62.71    7.93
  21   6   1   51.65    9.79
  21   7   1    9.34    8.26
  21  12   1    0.69    8.08
  21  13   1   24.10    7.84
  21  13   1   22.34    7.29
  21  14   1    6.60    9.40
  21  15   1   39.02    9.70
  21  15   1   32.04    7.89
  21  16   1    2.48    7.21
  21  16   1    0.77    8.70
  21  17   1   16.78   10.58
  21  17   1   14.00    6.37
  21  18   1   10.85   10.54
  21  18   1    0.37    5.06
  21  19   1    2.48    7.47
  21  -1   1    0.47    6.02
  21  -3   1   15.95    5.89
  21  -4   1   59.53    6.18
  21  -5   1    7.89    6.51
  21  -6   1   50.45    7.01
  22   7   1    3.55    8.98
  22  10   1    3.97    8.85
  22  10   1    3.08    6.83
  22  11   1   29.33    7.93
  22  12   1   11.40    7.56
  22  13   1   26.51    9.24
  22  13   1   25.70    6.64
  22  14   1   25.44    7.89
  22  15   1    7.77    7.58
  22  15   1    6.31    6.22
  22  16   1    0.93    8.41
  22  -2   1   43.86    6.66
  22  -3   1   24.66    6.53
  22  -4   1   22.75    7.58
  22  -5   1   21.68    6.09
  22  -6   1    1.60    6.44
  23   9   1    7.32    6.20
  23  11   1    0.69    6.83
  23  12   1   17.05    7.64
  23  13   1    0.40    5.80
  23  13   1    0.02    6.51
  23  -7   1    3.60    6.81
  24   7   1    2.13    6.61
  -1   1   1   14.91   10.16
  -1   2   1   72.25    5.37
  -1   3   1  184.58    7.51
  -1   4   1  108.86   10.05
  -1   5   1   47.74   11.17
  -1   6   1   23.42   13.47
  -1   7   1  127.87   15.86
  -1   8   1    9.54   16.60
  -1   9   1  275.91   19.17
  -1  10   1  738.24   23.68
  -1  11   1  201.91   22.23
  -1  11   1  197.07   18.64
  -1  13   1  989.65   38.40
  -1  13   1  989.43   42.97
  -1  14   1   -2.66   22.03
  -1  14   1   -4.79   26.20
  -1  15   1  368.20   46.94
  -1  15   1  359.40   46.68
  -1  15   1  248.72   36.29
  -1  15   1  198.91   39.56
  -1  16   1  529.82   35.48
  -1  16   1  517.28   32.75
  -1  16   1  512.89   32.22
  -1  17   1  838.32   44.75
  -1  17   1  808.02   38.48
  -1  17   1  798.66   38.40
  -1  18   1   47.35   34.83
  -1  18   1   31.14   11.43
  -1  19   1   90.30   37.56
  -1  19   1   81.84   13.97
  -1  20   1  913.00   54.21
  -1  20   1  910.81   24.47
  -1  21   1    6.32   39.45
  -1  21   1    4.21   11.11
  -1  22   1  419.78   55.81
  -1  22   1  380.90   22.19
  -1  23   1  -12.11   42.56
  -1  24   1  438.08   54.98
  -1  24   1  436.73   23.74
  -1  25   1   62.00   15.42
  -1  27   1  694.46   61.31
  -1  28   1   64.41   57.47
  -1  29   1  491.08   21.95
  -1  30   1   22.79   15.18
  -1  31   1   44.86   17.85
  -1  32   1  157.41   18.05
  -1  33   1   17.24   15.18
  -1  34   1   29.66   15.90
  -1  35   1    6.00   13.71
  -1  36   1   63.23   13.47
  -1  37   1   36.62   13.60
  -1  38   1   12.32   10.16
  -1  39   1    6.02    8.43
  -1  40   1    2.53    8.43
  -2   3   1  491.27   11.65
  -2   4   1  329.87   11.98
  -2   5   1   66.67   11.81
  -2   6   1  105.02   17.11
  -2   7   1  216.08   15.88
  -2   8   1 1399.15   26.02
  -2   9   1 1014.33   24.58
  -2  10   1  411.06   23.28
  -2  11   1   20.82   17.08
  -2  11   1   19.08   16.91
  -2  12   1    5.00   33.21
  -2  14   1 1036.42   36.64
  -2  14   1 1030.55   39.91
  -2  14   1 1029.96   35.97
  -2  15   1   70.85   38.92
  -2  15   1   53.83   11.98
  -2  15   1   33.12   33.07
  -2  16   1 2020.61   49.61
  -2  16   1 2015.14   49.50
  -2  16   1 2004.61   31.58
  -2  17   1   72.54   33.38
  -2  17   1   63.28   12.62
  -2  17   1   56.68   37.56
  -2  18   1  493.73   36.60
  -2  18   1  481.76   45.76
  -2  19   1  243.00   45.89
  -2  19   1  233.26   15.31
  -2  20   1   78.48   46.44
  -2  20   1   72.22   13.05
  -2  20   1   66.47   41.07
  -2  21   1    7.90   11.89
  -2  21   1    5.06   42.14
  -2  21   1  -13.60   42.43
  -2  22   1  178.03   51.71
  -2  22   1   51.41   15.66
  -2  22   1   15.69   59.93
  -2  23   1  244.47   46.11
  -2  23   1  232.78   19.34
  -2  24   1   27.44   14.17
  -2  24   1   21.52   42.93
  -2  25   1   10.54   45.38
  -2  25   1    1.70   16.38
  -2  26   1  364.32   23.41
  -2  26   1  363.00   49.20
  -2  27   1  305.45   25.06
  -2  27   1  287.21   61.07
  -2  28   1   43.20   54.15
  -2  29   1  854.37   33.12
  -2  29   1  772.20   24.69
  -2  30   1   32.60   17.48
  -2  31   1  132.47   24.55
  -2  31   1  108.11   16.01
  -2  32   1    5.53   12.99
  -2  33   1    7.46   13.21
  -2  34   1   -0.65   12.99
  -2  35   1   19.96   13.93
  -2  36   1    3.19   11.98
  -2  37   1   36.51   13.51
  -2  38   1    6.07   11.50
  -2  -1   1  120.14    2.45
  -2  -2   1  152.37    2.52
  -3   4   1 2032.86   20.85
  -3   6   1   55.30   14.04
  -3   7   1   20.13   15.49
  -3   8   1   22.74   16.56
  -3   9   1  200.16   22.71
  -3  10   1    8.64   18.51
  -3  10   1    0.49   18.71
  -3  11   1  144.56   18.53
  -3  11   1  121.09   25.34
  -3  11   1   97.50   26.70
  -3  12   1  693.85   48.06
  -3  12   1  499.05   42.67
  -3  13   1 3119.50   45.63
  -3  13   1 3107.44   44.27
  -3  13   1 3098.65   43.79
  -3  14   1  181.74   32.66
  -3  14   1  170.83   38.68
  -3  14   1  148.32   15.90
  -3  15   1 6526.80   67.00
  -3  15   1 6501.51   67.31
  -3  16   1  230.54   33.34
  -3  16   1  229.84   16.38
  -3  16   1  225.56   31.96
  -3  16   1  219.24   34.45
  -3  17   1 2834.82   58.50
  -3  17   1 2783.97   58.37
  -3  18   1   74.86   14.30
  -3  18   1   74.26   37.32
  -3  19   1    9.29   48.36
  -3  19   1    8.19   11.06
  -3  19   1   -4.00   37.78
  -3  20   1   31.76   14.00
  -3  21   1   17.37   43.87
  -3  21   1   16.43   54.32
  -3  22   1  534.09   60.96
  -3  22   1  514.46   52.83
  -3  23   1  104.44   44.22
  -3  23   1   88.20   15.64
  -3  24   1  278.31   20.09
  -3  24   1  250.72   44.77
  -3  25   1   27.48   16.95
  -3  25   1   25.90   43.26
  -3  26   1  110.42   16.62
  -3  27   1  147.45   61.70
  -3  27   1   53.33   18.44
  -3  28   1  293.05   56.91
  -3  29   1    3.26   17.11
  -3  30   1   99.16   16.60
  -3  31   1   71.26   15.99
  -3  31   1   64.19   19.38
  -3  32   1   16.73   16.06
  -3  33   1   54.28   16.89
  -3  34   1    4.71   13.30
  -3  35   1   12.60   15.46
  -3  36   1   25.14   13.84
  -3  37   1    2.74   10.97
  -3  38   1    1.23    9.18
  -3  39   1   10.38    7.58
  -4  11   1  302.96   36.82
  -4  12   1  385.81   26.20
  -4  13   1  186.40   33.49
  -4  14   1 3142.00   56.51
  -4  15   1 2408.35   47.53
  -4  16   1 2552.05   54.69
  -4  17   1  533.03   39.08
  -4  18   1  136.45   38.64
  -4  18   1  120.95   15.84
  -4  19   1   37.06   12.27
  -4  19   1   31.32   45.98
  -4  19   1   16.03   41.42
  -4  20   1   -4.88   47.86
  -4  20   1   -5.95   45.54
  -4  21   1   37.35   13.43
  -4  21   1   32.46   47.84
  -4  22   1   23.71   13.25
  -4  22   1   17.03   65.71
  -4  23   1  127.19   16.93
  -4  23   1  119.42   43.63
  -4  23   1  116.97   50.84
  -4  24   1  370.52   45.52
  -4  24   1  328.05   67.84
  -4  25   1  151.51   18.38
  -4  25   1  141.40   57.28
  -4  26   1  154.91   19.12
  -4  26   1   99.85   50.95
  -4  27   1   84.67   59.38
  -4  28   1    0.32   13.93
  -4  29   1   -0.07   18.88
  -4  30   1   45.97   20.30
  -4  30   1   41.75   15.92
  -4  31   1   75.77   17.72
  -4  32   1    9.62   16.01
  -4  33   1   70.40   14.28
  -4  34   1    2.77   12.97
  -4  35   1   -0.49   12.07
  -4  36   1   -1.07   12.62
  -4  37   1   -0.21    9.53
  -4  38   1   16.11   10.40
  -4  39   1   -0.41    8.06
  -5   5   1 1895.64   24.40
  -5   6   1  487.51   17.33
  -5   7   1  176.20   16.43
  -5  10   1  350.84   33.95
  -5  11   1  287.87   23.15
  -5  13   1  239.16   29.92
  -5  14   1   42.58   24.75
  -5  15   1   -2.38   32.53
  -5  15   1   -2.79    9.31
  -5  16   1  372.71   31.96
  -5  16   1  343.60   16.71
  -5  17   1   19.74   10.80
  -5  18   1    7.79   11.15
  -5  19   1   10.72   49.46
  -5  19   1    8.03   11.50
  -5  20   1  603.96   53.71
  -5  21   1  237.13   73.77
  -5  22   1   -9.30   54.54
  -5  23   1  191.08   64.59
  -5  23   1  180.46   19.65
  -5  24   1  158.00   56.23
  -5  24   1  151.34   17.30
  -5  25   1  318.51   74.74
  -5  27   1    6.38   14.89
  -5  28   1    3.28   12.40
  -5  30   1   38.89   18.14
  -5  31   1  503.64   18.18
  -5  32   1   -0.16    9.46
  -6   5   1  950.49   22.67
  -6   6   1   -1.10   17.76
  -6   8   1  354.31   29.44
  -6   9   1  379.06   37.50
  -6  10   1  147.93   26.31
  -6  11   1 2491.77   44.38
  -6  11   1 2475.65   42.73
  -6  13   1 5629.46   54.85
  -6  13   1 5580.02   64.05
  -6  13   1 5526.72   63.26
  -6  14   1   36.25   31.37
  -6  14   1   33.23   13.19
  -6  15   1  178.58   34.21
  -6  15   1  178.21   15.33
  -6  15   1  175.42   30.62
  -6  16   1   31.22   38.70
  -6  18   1   59.61   43.85
  -6  19   1  382.14   43.37
  -6  20   1  482.03   48.30
  -6  21   1  149.81   51.63
  -6  22   1  337.01   57.04
  -6  22   1  324.55   20.72
  -6  23   1   16.05   45.82
  -6  23   1    8.62   13.38
  -6  23   1   -2.97   62.95
  -6  24   1   66.92   44.71
  -6  24   1   66.76   19.30
  -6  24   1   46.32   58.92
  -6  25   1  242.47   25.91
  -6  25   1  233.87   62.27
  -6  25   1  220.58   77.23
  -6  26   1  164.85   84.46
  -6  26   1   84.67   71.21
  -6  27   1   97.19   22.43
  -6  28   1   46.43   15.09
  -6  28   1   45.51   15.95
  -6  28   1   43.46   24.95
  -6  29   1   39.13   14.87
  -6  29   1   37.94   11.19
  -6  31   1  143.00   15.55
  -6  32   1   22.07   12.97
  -6  32   1   22.02   11.85
  -6  33   1   75.28   15.33
  -6  34   1   19.03   14.08
  -6  35   1   70.44   12.99
  -6  36   1   21.90   11.48
  -6  38   1    8.79    7.27
  -7   6   1  445.54   29.04
  -7   7   1   93.01   24.93
  -7   8   1  254.23   20.52
  -7   9   1   -0.71   21.25
  -7   9   1   -2.08   25.52
  -7  10   1  543.14   38.42
  -7  10   1  522.26   34.59
  -7  11   1  757.34   31.15
  -7  11   1  752.18   32.90
  -7  12   1 3425.55   37.89
  -7  12   1 3385.28   51.74
  -7  12   1 3342.04   44.22
  -7  13   1  650.12   30.38
  -7  13   1  649.99   19.80
  -7  14   1 1967.61   47.22
  -7  14   1 1911.05   48.06
  -7  14   1 1901.68   29.37
  -7  15   1   27.75   30.14
  -7  15   1   21.25   11.83
  -7  16   1   -5.58   36.05
  -7  17   1  199.39   14.61
  -7  18   1  198.19   14.26
  -7  18   1  188.98   40.00
  -7  19   1  388.44   20.39
  -7  19   1  373.84   57.56
  -7  20   1   13.01   12.31
  -7  21   1  611.22   26.55
  -7  21   1  608.62   56.86
  -7  22   1    2.18   13.03
  -7  22   1    0.44   42.27
  -7  23   1   29.05   45.93
  -7  24   1  -10.77   47.16
  -7  24   1  -15.16   60.78
  -7  25   1   25.16   77.74
  -7  26   1  252.71   56.23
  -7  27   1   20.57   18.53
  -7  27   1   14.06   15.31
  -7  28   1   73.09   14.59
  -7  28   1   72.53   11.85
  -7  29   1    4.34   12.20
  -7  29   1    3.84   12.55
  -7  30   1   32.00   11.39
  -7  30   1   26.74   12.92
  -7  31   1   16.71   10.75
  -7  31   1   16.68   11.46
  -7  32   1    1.82    9.62
  -7  32   1   -1.00   11.48
  -7  33   1  107.76   13.05
  -7  34   1    6.35   10.56
  -7  34   1    2.50   10.21
  -7  35   1   58.94    9.92
  -7  35   1   57.61   10.60
  -7  36   1    1.14    8.19
  -7  37   1    0.67    7.51
  -7  38   1   53.72    6.53
  -8   6   1    9.42   21.18
  -8   7   1    6.94   24.27
  -8   8   1  144.50   31.80
  -8   8   1  113.27   27.88
  -8   9   1   96.48   25.34
  -8   9   1   95.14   24.66
  -8  10   1   61.81   22.89
  -8  11   1  164.60   24.93
  -8  11   1  163.91   23.48
  -8  12   1  322.66   14.78
  -8  12   1  317.11   31.12
  -8  12   1  313.24   35.26
  -8  13   1  671.52   36.95
  -8  13   1  653.73   39.62
  -8  13   1  653.48   19.95
  -8  14   1  143.46   40.11
  -8  14   1  139.10   29.22
  -8  15   1   26.86   10.16
  -8  15   1   21.56   40.57
  -8  16   1  139.04   14.28
  -8  17   1  385.79   19.34
  -8  18   1  231.36   16.76
  -8  19   1  275.49   45.65
  -8  20   1    7.80   41.09
  -8  20   1    0.57   14.94
  -8  21   1  226.53   18.71
  -8  21   1  217.92   50.27
  -8  22   1   -5.16   16.52
  -8  22   1  -11.99   58.94
  -8  22   1  -13.78   43.28
  -8  23   1   16.89   19.14
  -8  24   1  245.78   77.98
  -8  24   1  240.24   56.03
  -8  26   1  192.48   17.11
  -8  27   1   99.55   17.06
  -8  27   1   96.17   13.21
  -8  28   1    7.21   13.95
  -8  28   1    5.89   13.62
  -8  29   1  111.92   13.58
  -8  29   1  107.65   12.13
  -8  30   1   15.39   12.44
  -8  30   1   10.58   11.08
  -8  31   1  123.26   14.28
  -8  32   1    3.64   10.60
  -8  32   1    1.35   11.28
  -8  33   1   58.08   12.09
  -8  34   1   12.11   10.25
  -8  34   1   10.29   11.04
  -8  35   1    0.74    8.98
  -8  36   1   22.62    8.72
  -8  37   1    0.22    5.85
  -9   5   1  105.37   24.29
  -9   6   1  322.74   19.17
  -9   7   1   97.03   20.83
  -9   8   1  173.62   27.84
  -9   8   1  168.64   19.60
  -9   9   1   36.36   23.13
  -9   9   1   31.05   23.15
  -9  10   1   60.99   23.94
  -9  10   1   59.64   30.05
  -9  11   1  165.34   28.87
  -9  11   1  156.40   29.35
  -9  12   1   59.56   30.14
  -9  12   1   53.52   28.96
  -9  13   1  212.98   32.42
  -9  14   1   13.58   32.20
  -9  16   1   53.09   43.79
  -9  17   1  653.51   46.83
  -9  18   1   17.68   39.84
  -9  19   1  238.33   48.52
  -9  20   1   35.62   39.51
  -9  21   1   99.67   54.12
  -9  21   1   98.77   50.33
  -9  23   1   -9.02   80.25
  -9  24   1   61.12   72.63
  -9  27   1   60.23   12.40
  -9  27   1   56.46   12.64
  -9  28   1   65.51   12.59
  -9  28   1   58.74   12.18
  -9  29   1    0.19   12.92
  -9  30   1   67.26   10.86
  -9  30   1   66.04   11.11
  -9  31   1   23.25   10.27
  -9  31   1   22.08   11.63
  -9  32   1  150.95   11.74
  -9  32   1  149.40   12.07
  -9  33   1    7.40    9.88
  -9  33   1    5.39    9.07
  -9  34   1    0.52    8.74
  -9  35   1    2.96    8.21
  -9  36   1    5.65    7.16
 -10   7   1   92.29   25.54
 -10   9   1   51.77   32.55
 -10  10   1   79.16   35.33
 -10  11   1   92.56   33.16
 -10  12   1   22.60   31.50
 -10  13   1  634.86   38.92
 -10  14   1   25.05   35.00
 -10  15   1  638.69   43.54
 -10  17   1  104.78   39.19
 -10  18   1    3.65   39.23
 -10  19   1    3.76   48.69
 -10  20   1   12.44   42.54
 -10  21   1    0.37   51.50
 -10  22   1    1.61   52.55
 -10  23   1   -1.63   58.35
 -10  25   1  144.08   14.72
 -10  25   1  139.56   13.89
 -10  26   1   23.80   13.58
 -10  26   1   23.15   12.35
 -10  27   1  204.90   14.83
 -10  28   1   69.53   12.88
 -10  29   1    8.49   11.81
 -10  30   1   23.52   11.26
 -10  30   1   19.31   11.15
 -10  31   1  226.29   15.11
 -10  31   1  222.56   12.18
 -10  32   1    1.60   11.39
 -10  32   1    1.05   10.34
 -10  33   1   47.90    9.79
 -10  34   1   -2.14    8.13
 -10  35   1    8.42    6.77
 -11   7   1  263.05   34.06
 -11   8   1  131.77   29.18
 -11   9   1   36.84   34.78
 -11  10   1   -0.04   35.46
 -11  11   1  335.58   40.13
 -11  12   1  286.20   40.92
 -11  13   1  401.61   45.32
 -11  16   1  376.41   43.54
 -11  17   1  306.28   49.22
 -11  18   1   89.80   41.03
 -11  20   1   52.23   48.89
 -11  21   1  246.57   80.43
 -11  22   1   44.77   70.20
 -11  23   1   37.98    8.74
 -11  24   1   68.83   12.99
 -11  25   1    2.61   11.85
 -11  25   1   -1.85   11.02
 -11  26   1   11.92   10.58
 -11  27   1   36.65   10.03
 -11  27   1   34.88   11.21
 -11  28   1   -2.74    8.59
 -11  28   1   -3.51   11.00
 -11  29   1   46.38    9.83
 -11  30   1  105.52   11.00
 -11  31   1    2.11    8.39
 -11  32   1  144.37   10.27
 -11  33   1   17.64    7.73
 -11  34   1   -1.42    5.28
 -12  22   1  206.62   13.08
 -12  23   1    7.97   13.49
 -12  25   1    3.66   10.36
 -12  26   1   15.45   11.96
 -12  27   1    5.78   11.46
 -12  28   1    0.42   11.13
 -13  22   1   62.80   14.06
 -13  23   1   34.31   11.48
 -13  24   1   23.94   11.04
 -13  25   1    1.80   12.49
 -16  28   1    2.56    9.02
   0   0   2   -1.44   11.92
   0   1   2   55.27   14.39
   0   2   2  825.71    7.82
   0   2   2  823.98    8.17
   0   3   2 5982.82   27.23
   0   4   2   60.89   10.62
   0   5   2  632.84   14.26
   0   6   2   37.71   12.88
   0   7   2   77.22   14.96
   0   8   2   24.22   16.62
   0   9   2  596.49   26.07
   0  10   2 1837.20   31.12
   0  11   2   27.97   16.80
   0  11   2   23.45   19.76
   0  11   2   21.07   19.45
   0  13   2 1329.39   47.20
   0  13   2 1153.00   51.78
   0  13   2  852.29   46.68
   0  14   2   16.38   26.13
   0  14   2    8.13   19.49
   0  15   2  280.89   38.83
   0  15   2  249.93   36.62
   0  16   2  169.18   31.65
   0  16   2  164.72   31.43
   0  17   2 2386.21   52.17
   0  17   2 2331.99   49.96
   0  17   2 2329.25   49.61
   0  18   2 1223.66   46.55
   0  18   2 1187.52   47.44
   0  19   2  381.07   44.53
   0  19   2  367.03   46.02
   0  21   2   49.03   41.27
   0  22   2  124.23   58.13
   0  23   2  -11.14   42.30
   0  24   2   13.37   45.10
   0  24   2   12.31   12.94
   0  25   2  218.91   44.51
   0  25   2  211.15   20.52
   0  26   2   64.05   17.33
   0  26   2   40.92   52.83
   0  27   2  605.43   31.48
   0  28   2   34.15   27.12
   0  28   2    4.63   54.61
   0  29   2  840.92   25.91
   0  30   2    6.36   15.05
   0  30   2    5.56   18.57
   0  31   2  179.71   18.20
   0  32   2  147.36   18.66
   0  33   2    2.02   15.90
   0  34   2  290.99   18.38
   0  35   2    4.18   14.35
   0  36   2   41.77   12.88
   0  37   2    5.37   11.11
   0  39   2   -2.66    9.53
   0  40   2    0.42    6.94
   1   0   2   73.46   13.12
   1   1   2 9587.51   30.47
   1   1   2 9536.60   18.90
   1   1   2 9477.38   27.40
   1   2   2 5195.25   25.45
   1   2   2 5134.32   20.17
   1   3   2 4202.46   18.84
   1   3   2 4178.93   17.11
   1   4   2 1178.74   16.58
   1   4   2 1171.15   15.29
   1   5   2  241.02   13.25
   1   5   2  237.01   12.46
   1   6   2 1613.90   26.70
   1   6   2 1600.66   24.14
   1   7   2  294.81   18.38
   1   8   2   59.09   16.65
   1   9   2  181.60   22.43
   1  10   2   84.98   19.30
   1  11   2  145.61   18.77
   1  11   2  142.76   25.21
   1  11   2  141.41   17.17
   1  12   2  376.54   27.09
   1  12   2  369.90   30.64
   1  13   2  277.52   37.35
   1  13   2  276.85   38.99
   1  14   2 2114.28   42.67
   1  14   2 2107.12   42.01
   1  14   2 2089.60   40.57
   1  15   2 2077.76   51.67
   1  15   2 2002.21   46.85
   1  16   2   46.58   29.85
   1  16   2   37.60   30.71
   1  17   2 2485.94   55.22
   1  17   2 2454.98   52.48
   1  18   2 2165.09   51.06
   1  18   2 2130.64   54.47
   1  19   2  241.62   38.77
   1  19   2  226.20   16.16
   1  19   2  225.35   38.57
   1  20   2 1218.72   27.03
   1  21   2   22.04   12.68
   1  21   2    4.58   47.05
   1  22   2  679.11   52.68
   1  22   2  574.90   19.95
   1  23   2   15.78   14.28
   1  24   2  161.67   43.74
   1  24   2  138.49   17.28
   1  25   2   39.98   16.80
   1  25   2   31.42   42.12
   1  26   2   76.52   17.79
   1  26   2   63.13   53.34
   1  27   2  166.69   23.24
   1  27   2  158.60   55.24
   1  28   2  355.11   30.36
   1  28   2  304.93   56.29
   1  29   2  321.72   18.79
   1  30   2  256.27   25.50
   1  30   2  236.03   19.52
   1  31   2   10.13   15.20
   1  32   2  144.40   17.24
   1  33   2  167.01   16.16
   1  34   2   29.59   14.00
   1  36   2   -2.01   13.86
   1  37   2   20.80   11.46
   1  38   2   -3.08    9.57
   1  39   2    5.00    8.17
   2   0   2  724.21   10.21
   2   1   2  805.87    7.60
   2   1   2  798.62   11.35
   2   1   2  793.44   14.19
   2   2   2  242.83    9.46
   2   2   2  242.39    6.90
   2   3   2  802.27   11.57
   2   3   2  794.60   13.32
   2   4   2 1255.03   18.03
   2   4   2 1243.56   19.03
   2   5   2 3548.27   30.99
   2   5   2 3547.55   29.11
   2   6   2   89.20   14.17
   2   6   2   83.05   15.18
   2   7   2 1713.34   29.18
   2   8   2   51.32   15.84
   2   8   2   46.14   16.45
   2   9   2 1830.68   28.50
   2  10   2   55.46   18.29
   2  11   2   16.50   17.46
   2  12   2  266.48   36.78
   2  13   2 1568.31   36.45
   2  13   2 1462.71   38.53
   2  14   2  615.47   32.00
   2  14   2  613.13   32.55
   2  14   2  609.60   36.86
   2  15   2  456.84   33.99
   2  15   2  416.34   33.80
   2  16   2  613.45   32.61
   2  16   2  610.77   33.47
   2  17   2   92.31   32.94
   2  17   2   85.66   32.57
   2  18   2  142.42   37.41
   2  18   2  139.35   35.55
   2  19   2  -12.61   42.03
   2  20   2  193.20   39.14
   2  20   2  184.88   14.81
   2  21   2  611.73   23.09
   2  21   2  553.06   44.29
   2  22   2  375.74   18.22
   2  23   2  975.60   28.43
   2  23   2  944.58   49.90
   2  24   2  543.12   54.61
   2  24   2  538.15   22.74
   2  25   2   16.79   12.55
   2  26   2  206.38   21.27
   2  27   2   -2.44   23.72
   2  28   2   30.40   20.55
   2  29   2  104.32   21.64
   2  30   2   -2.97   16.95
   2  31   2    7.76   15.42
   2  33   2   15.12   13.49
   2  34   2   48.96   16.03
   2  35   2    8.06   13.80
   3   0   2  827.40   17.52
   3   1   2 1829.20   21.66
   3   2   2   81.97    9.59
   3   3   2  197.55   13.54
   3   4   2   30.96   11.57
   3   5   2   17.65   15.14
   3  10   2  330.59   21.57
   3  11   2   13.93   17.96
   3  12   2 1098.59   41.66
   3  14   2  166.18   41.40
   3  16   2  326.68   29.11
   3  17   2  260.76   41.62
   3  17   2  249.58   30.51
   3  18   2   87.14   37.21
   3  20   2   37.38   10.38
   3  21   2  617.32   19.89
   3  22   2    8.15   12.55
   3  23   2  711.82   23.52
   3  24   2   13.62   11.87
   3  25   2  730.29   56.82
   3  26   2   27.41   16.06
   3  26   2   24.36   47.42
   3  27   2 1053.25   35.55
   3  28   2   38.17   19.34
   3  29   2   94.30   21.99
   3  30   2    4.18   17.81
   3  30   2    0.59   15.49
   3  31   2    2.63   17.98
   3  32   2   17.66   13.67
   3  33   2    5.02   14.19
   3  37   2   69.91   12.22
   3  38   2   13.17    9.35
   3  39   2   58.92    9.27
   4   0   2  303.34   13.82
   4   1   2  189.10   14.28
   4   4   2    9.51   10.10
   4   5   2  607.05   14.59
   4   6   2 1165.71   22.74
   4   6   2 1147.74   24.23
   4   7   2  295.24   16.91
   4   8   2 3770.88   36.56
   4   8   2 3753.78   35.72
   4   9   2 1091.03   23.90
   4   9   2 1079.61   23.11
   4  10   2  166.11   25.91
   4  10   2  163.90   25.36
   4  11   2 1495.57   45.65
   4  12   2 2374.41   37.37
   4  12   2 2286.27   36.67
   4  13   2  292.54   27.47
   4  13   2  288.75   29.04
   4  14   2  307.56   34.63
   4  14   2  296.55   31.87
   4  15   2  607.26   33.25
   4  15   2  604.27   29.35
   4  16   2   32.36   26.22
   4  16   2   28.53   29.83
   4  17   2 1518.19   44.03
   4  17   2 1508.02   50.25
   4  17   2 1469.54   47.68
   4  18   2   63.85   33.21
   4  18   2   61.85   34.76
   4  19   2   31.93   33.16
   4  20   2    3.65    8.52
   4  20   2   -0.39   35.07
   4  21   2  543.03   46.79
   4  21   2  536.40   19.43
   4  22   2   74.93   12.42
   4  22   2   21.10   41.40
   4  23   2   42.33   11.74
   4  23   2   41.58   40.57
   4  24   2  283.98   18.97
   4  24   2  275.59   44.64
   4  25   2   22.94   15.33
   4  26   2  736.72   29.39
   4  26   2  716.46   62.60
   4  27   2  122.24   59.80
   4  27   2    8.21   19.01
   4  30   2   28.46   17.68
   4  31   2   53.93   17.15
   4  32   2   38.36   13.34
   4  33   2   55.36   14.04
   4  34   2   23.77   15.22
   4  35   2    9.22   12.11
   4  36   2    0.39   12.38
   4  37   2  107.58   12.84
   4  38   2   16.22    9.99
   4  39   2   11.26    7.93
   4  -1   2  206.02    6.86
   5   1   2 2266.63   26.53
   5   2   2 5364.71   37.74
   5   3   2  292.54   17.06
   5   4   2  199.75   14.26
   5   5   2   13.23   12.68
   5   6   2   17.13   13.71
   5   6   2   17.04   12.88
   5   7   2  610.98   18.18
   5   8   2  177.32   16.16
   5   8   2  175.63   15.55
   5   9   2  565.88   24.29
   5   9   2  551.96   24.07
   5  10   2 1532.95   35.72
   5  11   2  123.24   24.23
   5  11   2  107.44   24.62
   5  12   2 2772.02   45.25
   5  12   2 2748.56   41.55
   5  12   2 2724.17   43.98
   5  13   2  159.73   36.75
   5  13   2  146.92   35.81
   5  13   2  135.72   28.72
   5  14   2   16.99   26.74
   5  14   2   12.01   12.81
   5  14   2    7.03   28.50
   5  14   2    3.18   27.29
   5  15   2  421.87   35.16
   5  15   2  413.27   33.36
   5  15   2  409.40   21.12
   5  16   2  803.63   24.18
   5  16   2  788.29   37.96
   5  16   2  784.73   32.24
   5  17   2    6.94   30.12
   5  18   2  244.85   34.28
   5  19   2  158.84   37.04
   5  20   2 1005.36   52.46
   5  21   2  157.99   47.14
   5  22   2  268.03   41.40
   5  23   2   -2.26   38.44
   5  25   2   83.19   42.95
   5  26   2  -18.44   61.31
   5  27   2  379.50   54.39
   5  28   2   38.47   17.15
   5  29   2  281.38   29.72
   5  29   2  273.35   19.67
   5  30   2   24.11   15.90
   5  31   2   35.29   15.79
   5  32   2   62.28   13.05
   5  34   2   87.48   13.73
   5  35   2   -0.86   12.81
   5  36   2    4.70   12.20
   5  37   2    1.03   10.58
   5  38   2    1.56    8.56
   5 -14   2    8.08   14.24
   5 -15   2  406.42   21.62
   5 -16   2  806.72   25.54
   5 -17   2    3.53   14.70
   5 -18   2  233.85   17.46
   6   0   2 4083.88   34.43
   6   1   2  638.66   19.41
   6   2   2 3494.08   32.24
   6   3   2   63.01   15.60
   6   4   2 1028.21   20.52
   6   5   2  150.66   17.06
   6   6   2   -3.28   16.14
   6   7   2 1623.76   28.01
   6   8   2  382.67   32.46
   6   9   2  796.59   28.30
   6   9   2  759.17   28.89
   6  10   2 1671.45   29.81
   6  10   2 1632.33   30.56
   6  11   2  609.03   26.42
   6  11   2  592.85   30.03
   6  11   2  580.09   28.12
   6  11   2  579.15   25.17
   6  12   2  495.44   31.50
   6  12   2  485.54   27.18
   6  13   2  367.61   25.12
   6  13   2  362.82   30.27
   6  14   2   14.62   29.90
   6  14   2   12.88   27.45
   6  14   2   12.04   23.87
   6  14   2   12.03   14.48
   6  15   2  271.06   16.52
   6  15   2  261.62   30.66
   6  15   2  260.05   27.25
   6  16   2   73.66   32.86
   6  16   2   64.14   16.10
   6  17   2  163.43   19.03
   6  17   2  158.16   37.94
   6  18   2  293.23   39.78
   6  19   2 1400.11   46.11
   6  20   2   42.93   48.80
   6  21   2 1076.76   46.92
   6  23   2    1.23   43.15
   6  24   2   28.95   49.26
   6  26   2  265.74   65.47
   6  28   2    8.96   22.19
   6  29   2  448.10   22.54
   6  30   2   73.19   20.74
   6  30   2   69.37   14.46
   6  31   2   30.34   12.77
   6  32   2   10.78   14.39
   6  33   2   41.79   12.35
   6  34   2   29.30   13.80
   6  36   2   18.45   11.72
   6  37   2   15.91    9.48
   6  -1   2  632.27   20.22
   6  -9   2 1102.00   36.45
   6 -10   2 1632.38   34.65
   6 -12   2  485.80   23.68
   6 -13   2  353.08   23.39
   6 -14   2   11.16   14.24
   6 -15   2  277.09   18.55
   6 -16   2   67.09   15.60
   6 -17   2  162.18   18.31
   6 -18   2  292.13   20.96
   6 -19   2 1396.42   36.38
   7   0   2  284.92   20.66
   7   0   2  260.12   23.37
   7   1   2  888.38   23.02
   7   1   2  839.04   26.00
   7   2   2   82.71   17.83
   7   3   2   -2.96   18.07
   7   5   2  119.83   24.97
   7   6   2 3547.62   45.06
   7   6   2 2932.65   45.52
   7   7   2  664.70   39.86
   7   7   2  505.84   32.04
   7   8   2 2144.06   34.45
   7   8   2 2136.02   30.80
   7   9   2  233.22   19.32
   7   9   2  228.06   20.57
   7  10   2  113.26   26.33
   7  10   2   29.69   21.01
   7  11   2 1256.84   30.84
   7  11   2 1206.47   27.31
   7  11   2 1197.51   25.04
   7  12   2   36.46   12.03
   7  12   2   25.91   23.61
   7  12   2   24.49   18.07
   7  12   2   23.84   24.71
   7  13   2  286.50   26.66
   7  13   2  285.40   19.17
   7  13   2  282.19   23.70
   7  13   2  281.15   29.00
   7  14   2   82.15   25.19
   7  14   2   80.66   28.28
   7  14   2   77.16   12.03
   7  16   2    8.05   33.34
   7  16   2    3.70   30.80
   7  16   2    2.45   14.02
   7  17   2   17.05   28.87
   7  17   2   15.66   12.77
   7  18   2  532.86   23.77
   7  20   2 1362.36   55.20
   7  21   2   17.49   34.19
   7  22   2  113.76   43.37
   7  23   2   19.18   37.65
   7  24   2  533.99   46.24
   7  26   2   34.23   49.57
   7  27   2  132.25   27.29
   7  27   2  125.79   18.84
   7  28   2  208.08   16.41
   7  29   2   94.90   23.15
   7  29   2   94.31   13.95
   7  30   2   13.51   14.65
   7  31   2   31.57   12.79
   7  33   2    0.77   11.26
   7  34   2   -3.53   12.49
   7  35   2   17.96   11.35
   7  36   2   15.37    9.97
   7  37   2    1.36    7.64
   7  -1   2  882.15   24.09
   7  -1   2  847.17   31.19
   7  -2   2   68.98   26.96
   7  -3   2   -7.46   23.22
   7  -5   2  116.28   35.99
   7  -8   2 2177.24   41.51
   7  -9   2  220.29   29.77
   7 -12   2   31.14   25.58
   7 -14   2   78.07   14.24
   7 -15   2   70.12   17.04
   7 -16   2   -4.12   15.57
   7 -17   2   13.18   14.48
   7 -18   2  506.89   24.20
   7 -19   2    2.28   17.04
   8   0   2 2044.94   41.03
   8   0   2 1916.83   52.35
   8   1   2 1744.75   58.68
   8   1   2 1700.00   34.24
   8   2   2  247.17   27.95
   8   3   2  462.39   25.93
   8   4   2 1248.09   27.58
   8   5   2   29.87   17.90
   8   5   2   28.60   26.57
   8   6   2  592.44   21.86
   8   6   2  583.19   25.87
   8   7   2   37.15   19.95
   8   7   2   31.86   16.12
   8   7   2   30.24   21.16
   8   8   2  462.20   21.79
   8   8   2  427.95   23.83
   8   9   2   27.11   22.78
   8   9   2   19.40   30.29
   8  10   2 1932.34   37.46
   8  10   2 1918.27   34.52
   8  11   2    3.99   13.80
   8  11   2    0.81   11.89
   8  11   2   -2.05   24.38
   8  11   2   -4.01   22.87
   8  12   2   75.80   13.25
   8  12   2   70.46   13.80
   8  12   2   70.17   26.59
   8  13   2   28.27   13.34
   8  13   2   25.09   24.51
   8  14   2   96.09   25.45
   8  14   2   93.29   13.05
   8  15   2   28.09   11.96
   8  15   2   27.81   27.38
   8  16   2   93.97   34.74
   8  16   2   89.63   16.36
   8  17   2  172.53   19.10
   8  18   2  132.15   17.08
   8  19   2  644.15   43.30
   8  19   2  626.80   26.07
   8  21   2   78.50   36.75
   8  22   2   41.91   44.73
   8  23   2  399.64   42.58
   8  24   2  266.82   45.69
   8  25   2 1124.68   72.41
   8  26   2   -6.40   19.95
   8  27   2  180.90   21.95
   8  27   2  170.60   17.87
   8  28   2   22.62   22.54
   8  28   2   21.44   14.57
   8  30   2    1.18   14.39
   8  30   2    1.12   19.03
   8  31   2   26.30   11.67
   8  31   2   24.24   21.27
   8  32   2   39.82   13.51
   8  33   2   12.72   12.49
   8  34   2   -1.45   10.95
   8  35   2    2.33   10.08
   8  -3   2  499.04   34.98
   8  -4   2 1290.45   40.74
   8  -5   2   23.10   31.65
   8  -8   2  440.96   20.28
   8  -8   2  413.73   36.95
   8 -10   2 1934.36   46.41
   8 -11   2   11.32   29.33
   8 -11   2    3.58   13.69
   8 -12   2   74.27   17.15
   8 -12   2   73.21   31.61
   8 -14   2   87.21   15.75
   8 -15   2   31.71   14.37
   8 -16   2   90.75   16.78
   8 -17   2  179.03   22.06
   8 -18   2  138.17   21.95
   8 -19   2  624.91   29.99
   8 -21   2   89.55   21.33
   9   0   2  230.74   50.75
   9   0   2   64.47   22.95
   9   1   2 1549.51   31.98
   9   2   2   15.18   21.82
   9   3   2   84.72   23.79
   9   4   2 1456.39   31.96
   9   5   2  321.71   36.32
   9   6   2  579.63   39.49
   9   6   2  533.93   25.34
   9   7   2 1295.74   35.42
   9   7   2 1248.29   37.72
   9   8   2  184.04   27.23
   9   8   2  175.08   28.72
   9   9   2 2641.22   45.98
   9   9   2 2632.80   50.58
   9  11   2 2863.86   50.38
   9  12   2   24.07   11.00
   9  13   2  383.06   16.91
   9  14   2   66.27   30.93
   9  15   2    8.01   14.06
   9  15   2   -5.71   31.26
   9  16   2   15.41   12.86
   9  17   2   93.75   15.97
   9  18   2   -2.32   14.50
   9  19   2  168.13   39.93
   9  19   2  156.65   19.76
   9  20   2   31.07   38.20
   9  20   2   24.04   16.25
   9  21   2  286.23   43.08
   9  22   2   34.68   42.03
   9  24   2  772.44   61.33
   9  26   2  725.80   28.50
   9  27   2  162.75   23.77
   9  28   2   22.55   18.95
   9  29   2   71.30   18.88
   9  30   2    4.38   17.44
   9  31   2    0.55   20.33
   9  -1   2 1640.56   51.23
   9  -1   2 1552.30   34.41
   9  -2   2  173.40   43.00
   9  -2   2   33.38   27.77
   9  -3   2  127.76   30.45
   9  -4   2 1542.33   39.89
   9  -5   2  425.23   21.07
   9  -5   2  328.19   38.55
   9  -7   2 1353.14   32.22
   9  -7   2 1294.08   45.76
   9  -8   2  180.16   34.30
   9  -8   2  171.59   15.16
   9  -9   2 2685.19   45.49
   9  -9   2 2658.07   54.80
   9 -10   2   87.15   15.40
   9 -10   2   74.78   41.66
   9 -11   2 2899.32   64.02
   9 -11   2 2863.73   46.02
   9 -12   2   27.66   35.57
   9 -12   2   19.92   13.82
   9 -13   2  381.38   21.95
   9 -15   2    6.40   14.50
   9 -16   2   15.99   17.81
   9 -17   2   99.20   18.64
   9 -18   2    0.41   16.27
   9 -19   2  157.72   24.90
   9 -20   2   19.99   21.18
  10   0   2   65.53   34.56
  10   0   2   34.68   21.82
  10   1   2  346.40   23.17
  10   2   2   72.65   35.99
  10   5   2   86.60   31.87
  10   6   2  495.39   41.66
  10   7   2   38.48   29.42
  10   8   2 3704.51   54.01
  10   9   2  317.57   36.08
  10   9   2  306.18   40.32
  10  10   2 1382.33   42.03
  10  11   2  867.55   38.94
  10  12   2  748.43   41.75
  10  13   2   91.61   13.56
  10  14   2  534.31   37.26
  10  15   2   57.90   37.24
  10  15   2   42.57   15.46
  10  16   2    2.81   15.81
  10  17   2  121.56   17.35
  10  17   2  116.09   43.08
  10  18   2  201.80   19.93
  10  19   2   10.93   15.16
  10  19   2    0.36   37.32
  10  20   2   64.15   46.41
  10  20   2   44.63   16.71
  10  21   2    8.00   40.37
  10  22   2  -12.77   48.80
  10  23   2  281.45   56.93
  10  25   2  292.73   22.03
  10  26   2   13.75   19.76
  10  27   2   17.60   21.36
  10  28   2   12.83   17.39
  10  29   2   20.56   15.92
  10  30   2    4.81   17.92
  10  31   2    1.49   17.26
  10  -1   2  360.72   18.05
  10  -1   2  352.85   36.51
  10  -2   2   66.44   23.20
  10  -2   2   61.16   11.83
  10  -3   2  193.23   35.20
  10  -3   2  190.44   20.00
  10  -4   2   39.27   22.12
  10  -4   2   38.02   13.93
  10  -5   2   98.39   28.21
  10  -5   2   91.16   36.67
  10  -6   2  500.85   23.37
  10  -6   2  490.90   51.19
  10  -7   2   51.69   14.70
  10  -8   2 3831.60   65.58
  10  -8   2 3765.38   49.87
  10 -10   2 1359.27   53.62
  10 -11   2  870.24   30.38
  10 -12   2  746.32   29.92
  10 -13   2   86.52   16.65
  10 -14   2  524.36   25.39
  10 -16   2    4.76   19.08
  10 -17   2  113.98   19.84
  10 -18   2  199.47   25.93
  10 -19   2   15.08   18.33
  10 -20   2   42.33   20.13
  11   0   2   89.32   40.65
  11   0   2   84.29   14.83
  11   1   2 1636.24   29.81
  11   1   2 1588.95   47.82
  11   2   2   52.79   36.97
  11   4   2   51.26   45.71
  11   5   2   15.58   42.08
  11   6   2  243.11   36.84
  11   7   2  453.99   45.76
  11   8   2 1165.08   44.25
  11   9   2 1251.44   51.10
  11  12   2   56.28   33.23
  11  13   2  121.94   14.50
  11  14   2  388.17   19.74
  11  15   2   11.49   13.76
  11  16   2  233.42   21.12
  11  16   2  221.56   45.27
  11  17   2   58.80   45.98
  11  17   2   53.40   17.52
  11  18   2  446.35   25.65
  11  18   2  418.62   42.36
  11  19   2   62.46   40.15
  11  20   2  415.41   53.44
  11  20   2  411.26   31.87
  11  21   2   10.42   59.01
  11  22   2  376.58   54.74
  11  24   2  535.02   25.67
  11  25   2   28.86   16.67
  11  26   2  100.90   18.25
  11  27   2   14.56   17.33
  11  28   2   -2.39   18.79
  11  29   2   78.06   19.95
  11  30   2   11.72   19.87
  11  31   2  124.80   18.18
  11  -1   2 1643.41   31.17
  11  -1   2 1594.31   48.25
  11  -2   2   79.95   38.35
  11  -2   2   67.28   12.22
  11  -3   2  302.48   16.93
  11  -3   2  299.90   43.04
  11  -4   2   56.28   13.03
  11  -4   2   55.47   39.16
  11  -5   2   10.84   24.42
  11  -6   2  248.40   28.01
  11  -6   2  236.50   43.72
  11  -6   2  233.15   16.43
  11  -7   2  473.03   32.75
  11  -7   2  433.15   20.20
  11  -8   2 1185.64   53.09
  11  -9   2 1278.74   55.28
  11  -9   2 1261.95   33.69
  11 -10   2  401.59   47.88
  11 -10   2  399.98   24.79
  11 -11   2   35.41   51.89
  11 -11   2   17.11   14.11
  11 -12   2   64.51   45.58
  11 -12   2   51.71   16.58
  11 -13   2  130.97   49.66
  11 -13   2  130.73   17.59
  11 -14   2  412.34   25.36
  11 -15   2   16.40   16.56
  11 -17   2   55.75   19.49
  11 -18   2  470.59   30.16
  11 -19   2   65.01   25.52
  11 -20   2  409.39   40.67
  11 -23   2   -2.72   12.13
  12   0   2   22.19   42.82
  12   0   2   19.51   11.35
  12   1   2  119.88   12.42
  12   5   2   30.05   48.41
  12   6   2   90.60   47.27
  12   7   2  775.25   44.53
  12   8   2   25.77   38.38
  12   9   2  960.93   50.79
  12  14   2   17.24   14.04
  12  15   2    1.85   14.50
  12  16   2    5.03   15.35
  12  17   2  188.61   21.49
  12  18   2   53.29   25.50
  12  20   2   23.68   32.15
  12  22   2   72.18   17.22
  12  23   2   79.38   15.92
  12  24   2    2.24   15.14
  12  25   2  210.65   21.71
  12  26   2    1.48   18.82
  12  27   2   61.11   18.55
  12  28   2   10.22   18.40
  12  29   2   49.28   19.54
  12  30   2   64.31   19.52
  12  31   2   45.12   15.79
  12  -1   2  125.18   42.80
  12  -2   2   61.64   13.21
  12  -2   2   54.87   50.79
  12  -3   2  100.41   43.54
  12  -3   2   95.81   15.92
  12  -4   2    5.49   43.87
  12  -4   2    3.40   11.59
  12  -5   2   31.44   12.73
  12  -6   2  115.87   45.93
  12  -7   2  814.28   28.96
  12  -8   2    4.59   13.80
  12  -8   2  -16.37   53.86
  12  -9   2  997.77   29.46
  12 -10   2   20.70   14.72
  12 -10   2   -6.03   62.43
  12 -11   2  219.76   57.19
  12 -11   2  118.44   18.92
  12 -12   2   33.09   19.03
  12 -12   2    3.68   61.53
  12 -13   2   16.80   19.84
  12 -13   2   -8.64   47.49
  12 -14   2   21.36   49.72
  12 -14   2   20.60   16.87
  12 -15   2   -0.04   20.44
  12 -18   2   57.02   29.09
  12 -19   2  187.46   37.35
  12 -22   2   72.66   17.04
  13   0   2  274.74   49.44
  13   0   2  266.13   17.76
  13   3   2  -15.22   53.42
  13   6   2  114.82   56.62
  13   7   2    8.09   46.76
  13   9   2  265.59   58.33
  13  11   2   34.64   13.67
  13  14   2   58.89   15.84
  13  15   2  173.59   21.60
  13  16   2  671.98   33.12
  13  17   2    1.14   24.58
  13  18   2  438.51   37.89
  13  19   2   -7.95   27.73
  13  20   2   46.08   16.91
  13  21   2   71.20   15.33
  13  21   2   70.06   25.41
  13  22   2   58.37   14.50
  13  23   2   34.84   14.78
  13  24   2   21.73   18.07
  13  25   2   12.84   17.41
  13  26   2   22.41   17.52
  13  27   2   -0.41   17.28
  13  28   2    3.51   18.14
  13  29   2    0.37   17.65
  13  30   2    6.46   14.50
  13  31   2   -1.11   15.03
  13  -1   2  130.89   15.11
  13  -1   2  119.15   49.35
  13  -2   2  781.94   28.12
  13  -2   2  776.37   56.84
  13  -3   2  -14.01   49.68
  13  -4   2  269.20   57.63
  13  -4   2  268.17   19.03
  13  -5   2    5.30   13.10
  13  -5   2   -8.44   53.07
  13  -6   2  164.96   17.90
  13  -8   2  546.84   59.60
  13  -8   2  503.64   26.92
  13  -9   2   88.53   52.13
  13 -10   2   26.42   15.73
  13 -10   2   23.00   59.71
  13 -11   2   38.16   58.26
  13 -11   2   30.05   19.52
  13 -12   2  260.37   25.15
  13 -12   2  235.47   52.11
  13 -13   2  122.91   20.22
  13 -13   2  102.98   60.98
  13 -14   2   61.91   61.94
  13 -14   2   60.61   19.34
  13 -15   2  180.75   24.51
  13 -16   2  715.25   40.02
  13 -17   2   37.96   32.83
  13 -20   2   48.81   14.11
  14   0   2 1871.07   38.57
  14   0   2 1809.54   66.04
  14   1   2  383.17   61.24
  14   3   2  215.81   48.41
  14   6   2    0.87   51.87
  14   7   2  343.51   46.46
  14   8   2   26.95   50.53
  14  11   2  165.09   17.30
  14  12   2  194.46   20.96
  14  15   2  577.27   35.09
  14  16   2   -4.76   29.39
  14  17   2  619.21   34.70
  14  18   2  119.01   13.91
  14  19   2  333.55   17.98
  14  20   2    0.17   14.68
  14  20   2   -7.92   24.95
  14  21   2    0.32   14.81
  14  22   2   70.94   13.93
  14  23   2   -1.37   12.70
  14  24   2  178.48   15.81
  14  25   2  127.06   15.22
  14  26   2  101.58   15.66
  14  27   2   66.06   16.36
  14  28   2   -1.18   13.84
  14  29   2    1.56   15.79
  14  30   2   -0.59   12.49
  14  31   2    8.76   12.29
  14  -1   2  410.20   53.36
  14  -2   2  370.56   21.62
  14  -2   2  331.45   53.69
  14  -3   2  227.46   51.45
  14  -4   2    2.57   16.30
  14  -4   2  -15.70   48.98
  14  -5   2   88.90   59.67
  14  -5   2   74.70   16.27
  14  -6   2   13.90   15.20
  14  -6   2   12.53   52.06
  14  -7   2  376.42   24.47
  14  -8   2   80.65   60.15
  14  -9   2  234.64   24.51
  14  -9   2  233.16   52.28
  14 -10   2  100.38   18.51
  14 -11   2  174.03   21.07
  14 -12   2  221.11   24.51
  14 -13   2   27.89   62.78
  14 -14   2   40.70   22.36
  14 -14   2   13.78   53.44
  14 -15   2  598.50   33.86
  15   0   2   48.16   57.12
  15   1   2  118.95   49.52
  15   3   2   16.57   51.10
  15   4   2   20.12   47.16
  15   7   2  142.80   47.77
  15   8   2   80.49   55.39
  15  10   2   75.18   16.54
  15  11   2  414.30   25.85
  15  12   2  502.73   31.61
  15  15   2   28.13   28.78
  15  16   2  181.33   11.94
  15  17   2   93.30   24.82
  15  17   2   66.38   12.75
  15  18   2  110.46   12.99
  15  19   2   93.71   25.91
  15  19   2   72.47   11.72
  15  20   2    2.56   11.17
  15  21   2    1.89   11.67
  15  22   2   -1.12   14.85
  15  23   2    3.81   14.96
  15  24   2  146.66   16.98
  15  25   2   53.64   17.00
  15  26   2  207.58   19.12
  15  27   2   -2.20   12.99
  15  28   2   11.11   14.59
  15  29   2   44.52   14.13
  15  -1   2  116.46   49.92
  15  -2   2   14.71   14.63
  15  -2   2    3.14   48.28
  15  -3   2   10.19   49.02
  15  -3   2    5.45   17.04
  15  -4   2    3.87   14.74
  15  -4   2  -12.93   58.04
  15  -5   2   28.65   49.35
  15  -5   2   21.83   18.92
  15  -6   2   41.96   16.80
  15  -6   2   29.57   49.30
  15  -7   2  160.72   53.23
  15  -8   2   90.07   19.89
  15 -10   2  107.17   24.77
  15 -12   2  433.11   69.26
  15 -13   2   40.99   19.47
  15 -16   2  187.93   12.55
  15 -18   2  117.73   13.21
  15 -22   2   75.29   16.47
  15 -23   2    1.50   11.02
  16   0   2  643.19   59.10
  16   2   2  349.20   57.58
  16   4   2   14.51   51.45
  16   5   2   17.82   51.85
  16   6   2  162.00   50.36
  16   8   2  286.78   54.19
  16  10   2  822.49   33.62
  16  11   2  135.35   19.21
  16  12   2  251.00   23.35
  16  14   2   32.01   10.03
  16  15   2   19.05   23.79
  16  15   2    0.74    7.56
  16  16   2  152.48    9.48
  16  16   2  148.55    9.40
  16  17   2   67.62   22.34
  16  17   2   42.68   11.41
  16  18   2   26.42   10.51
  16  19   2    6.21   10.23
  16  20   2    1.64   11.70
  16  21   2   31.48   13.97
  16  22   2    3.51   14.00
  16  23   2   13.62   14.65
  16  24   2    7.77   15.57
  16  25   2   69.89   15.97
  16  26   2    3.58   12.62
  16  27   2   -2.06   13.51
  16  28   2   57.01   11.85
  16  -1   2  145.73   51.39
  16  -2   2  365.99   55.28
  16  -3   2   49.25   51.52
  16  -4   2    0.09   55.70
  16  -5   2    4.46   58.04
  16  -7   2  105.07   64.27
  16  -9   2  223.29   78.11
  16 -10   2  780.98   75.72
  16 -11   2   94.41   63.81
  16 -13   2  273.58   12.73
  16 -28   2   59.34   10.86
  17   3   2   94.54   69.94
  17   4   2    7.98   65.47
  17   5   2   77.51   61.59
  17   9   2    4.43   15.46
  17  10   2  149.11    7.99
  17  10   2  143.73    9.02
  17  11   2  128.63   26.68
  17  11   2   68.63    9.37
  17  11   2   68.02    7.12
  17  12   2  130.01    9.73
  17  12   2  123.34    8.50
  17  13   2    5.72    7.23
  17  13   2    4.17    8.39
  17  14   2    0.33    8.59
  17  15   2  289.83   11.32
  17  15   2  285.75    9.75
  17  16   2  309.97   10.73
  17  16   2  295.42    9.53
  17  17   2  159.52   11.06
  17  17   2  145.29    8.83
  17  18   2   28.94   11.94
  17  19   2   18.72   12.62
  17  20   2   15.44   10.95
  17  21   2   11.00   11.52
  17  22   2   23.27   12.59
  17  23   2   24.62   12.33
  17  24   2   -1.61   12.00
  17  25   2    3.23   13.23
  17  26   2    2.20   12.40
  17  -2   2  484.79   73.82
  17  -3   2   41.04   68.71
  17  -5   2   39.56   62.47
  17 -10   2  145.56    7.53
  17 -12   2  121.84    7.25
  17 -13   2    2.88    5.59
  17 -27   2   -0.37    9.66
  18   0   2  215.03   10.01
  18   0   2  214.92    6.99
  18   1   2  296.77   10.10
  18   2   2  308.75    8.72
  18   3   2   19.28    7.34
  18   4   2  208.62    9.48
  18   5   2  100.03    6.31
  18   5   2   99.04    5.15
  18   6   2   -1.64    5.17
  18   7   2    0.76    5.06
  18   7   2   -0.43    9.97
  18   8   2  144.18   10.54
  18   8   2  142.84    6.20
  18   9   2    5.17    6.26
  18   9   2    4.50   18.86
  18   9   2    3.91    7.80
  18   9   2    2.49    5.59
  18  10   2   31.81   22.43
  18  10   2   25.18    9.16
  18  11   2   13.61    7.21
  18  11   2   12.47    7.82
  18  12   2   -1.07    9.18
  18  13   2    1.22    7.07
  18  13   2   -2.66    9.07
  18  14   2    0.98    7.05
  18  14   2   -0.37    9.40
  18  15   2  159.71    9.16
  18  16   2    4.27   10.16
  18  16   2    2.11    9.35
  18  17   2  137.42   12.53
  18  17   2  128.55    8.85
  18  18   2   55.21   10.12
  18  19   2   12.11   10.36
  18  20   2    7.18   11.04
  18  21   2   27.43   11.94
  18  22   2   12.28   11.74
  18  23   2    5.92   11.94
  18  24   2    9.01   11.85
  18  25   2   12.22   10.97
  18  -1   2  295.06    6.02
  18  -2   2  304.73   11.98
  18  -4   2  220.00    7.62
  18  -4   2  214.35   10.36
  18  -6   2   -1.66    7.16
  18  -7   2    0.13    5.48
  18  -8   2  161.04   11.85
  18 -11   2   14.21    5.56
  18 -25   2   13.99    7.16
  19   0   2  137.85   11.19
  19   1   2   27.89    8.85
  19   1   2   26.84    4.49
  19   2   2    4.71    4.71
  19   3   2    7.52    4.95
  19   4   2  323.39   10.78
  19   4   2  313.77    7.29
  19   5   2    7.53    6.15
  19   5   2    3.55    9.13
  19   6   2   31.93    5.52
  19   7   2   80.53    6.72
  19   8   2   85.29    6.94
  19   8   2   83.29    9.73
  19   9   2   10.20    6.55
  19  10   2   59.61    8.72
  19  11   2    6.86   10.49
  19  11   2    3.73    7.18
  19  12   2    4.25   10.29
  19  12   2    3.34    9.11
  19  13   2   18.18    9.18
  19  13   2   14.44    8.76
  19  14   2    2.02    8.85
  19  14   2   -0.18    8.89
  19  15   2   11.21    7.47
  19  15   2   10.80    8.35
  19  16   2    5.62   10.47
  19  17   2    2.42    8.65
  19  17   2   -1.16   11.24
  19  18   2    4.79   11.63
  19  18   2    1.70    7.93
  19  19   2   20.45   10.43
  19  20   2   16.73   10.93
  19  21   2    3.40   10.69
  19  22   2   28.39   11.59
  19  23   2    0.97   10.78
  19  -1   2   27.16    9.07
  19 -25   2    9.88    9.88
  20   0   2   16.48    8.83
  20   1   2   25.50    5.10
  20   2   2   -1.01    6.46
  20   3   2   24.65    5.76
  20   4   2   -1.30    5.43
  20   5   2   49.92   11.37
  20   5   2   49.05    6.20
  20   6   2    5.12    6.05
  20   7   2   77.58    7.27
  20   8   2    9.87    8.19
  20   9   2  139.24    9.92
  20  10   2    1.50    7.78
  20  10   2    0.10   10.65
  20  11   2    6.21   10.27
  20  12   2    9.93    8.83
  20  12   2    9.83    9.31
  20  13   2   24.59   10.34
  20  13   2   24.12    9.13
  20  13   2   23.98    9.44
  20  14   2   16.87    9.31
  20  14   2   14.19    8.59
  20  15   2   19.75   10.27
  20  15   2   17.76    7.47
  20  16   2   25.64   10.80
  20  16   2   24.49    8.21
  20  17   2   10.63    6.66
  20  17   2    5.14    9.53
  20  18   2   42.43   10.67
  20  19   2   -2.78    9.31
  20  20   2   13.36    8.83
  20  21   2   13.06   10.01
  20  -1   2   24.54   10.73
  20  -1   2   22.96    4.80
  20  -2   2    0.21    5.32
  20  -2   2   -0.81    9.66
  20  -3   2   19.55    5.32
  20  -4   2   -1.55    5.19
  20  -6   2    7.49    4.51
  20  -7   2   73.63    5.54
  21   5   2   -1.38    9.09
  21   6   2    1.59    9.16
  21   7   2   12.15    9.48
  21   8   2  180.94    9.75
  21  10   2  131.83   10.45
  21  12   2    4.45    6.90
  21  13   2    1.85    9.02
  21  14   2    1.47    8.32
  21  15   2   27.41   10.89
  21  15   2   21.25    8.35
  21  16   2   -2.96    9.99
  21  17   2   37.94   10.12
  21  17   2   32.01    6.29
  21  18   2   -0.31    4.38
  21  18   2   -0.35    9.16
  21  19   2   11.73    8.59
  21  -1   2   50.83    7.21
  21  -2   2   -1.26    6.22
  21  -3   2    4.04    6.55
  21  -4   2   34.35    6.53
  21  -5   2   -0.64    6.13
  21  -6   2    1.56    5.45
  21  -7   2   11.46    6.24
  22   3   2    4.34    8.48
  22   7   2   51.48    7.75
  22   8   2    1.06    8.72
  22  10   2    7.60    8.70
  22  10   2    4.51    7.69
  22  11   2    3.40    7.03
  22  12   2    3.32    8.28
  22  13   2    2.87    6.48
  22  13   2    2.41    7.80
  22  14   2   -2.73    8.54
  22  15   2    9.28    6.35
  22  15   2    0.17    8.21
  22  16   2    6.30    7.99
  22  16   2    5.18    4.99
  22  -2   2   34.32    7.69
  22  -3   2    4.17    7.07
  22  -4   2    4.46    6.05
  22  -5   2    1.74    6.66
  22  -6   2    5.44    6.55
  22  -6   2    3.41    8.50
  22  -8   2   -0.19    8.89
  22 -10   2    1.87   10.14
  22 -11   2    2.25    9.97
  23   5   2    6.17    8.19
  23   6   2    1.57    6.53
  23   6   2   -1.65    7.91
  23   7   2   14.73    8.35
  23   8   2   25.86    5.76
  23   8   2   24.50    5.78
  23  11   2   33.21    7.45
  23  12   2   -0.07    6.05
  23  13   2    2.31    5.87
  23  -5   2    0.56    6.07
  23  -7   2   17.42    7.12
  23  -9   2   72.82    8.10
  23 -10   2   17.57    7.18
  24   4   2   -0.24    6.57
  24   5   2    1.23    6.64
  24   6   2    5.29    6.77
  24   6   2    2.49    4.64
  -1   0   2   94.80   12.33
  -1   2   2 8097.80   25.47
  -1   3   2 3935.44   18.77
  -1   4   2  427.14   14.26
  -1   5   2   90.09   11.43
  -1   6   2 3662.55   31.50
  -1   7   2  363.18   19.45
  -1   8   2  385.57   19.30
  -1   9   2   10.08   17.57
  -1  10   2 4404.03   42.95
  -1  11   2  217.01   22.67
  -1  11   2  206.65   22.63
  -1  13   2 1003.66   41.73
  -1  13   2  740.53   42.05
  -1  13   2  524.28   45.08
  -1  14   2  772.13   34.72
  -1  14   2  766.72   33.78
  -1  14   2  760.68   34.91
  -1  15   2  639.77   38.64
  -1  15   2  612.65   39.51
  -1  15   2  582.05   39.16
  -1  16   2  122.18   12.84
  -1  16   2  117.26   30.29
  -1  16   2  116.98   31.32
  -1  16   2  112.24   30.42
  -1  17   2  157.59   33.01
  -1  17   2  149.99   13.82
  -1  17   2  145.90   33.34
  -1  17   2  128.44   34.65
  -1  18   2   34.67   40.17
  -1  18   2   31.40   41.73
  -1  18   2   25.07   12.09
  -1  18   2   17.82   33.47
  -1  19   2  316.37   37.17
  -1  19   2  311.87   16.36
  -1  19   2  302.23   39.29
  -1  20   2   38.40   12.13
  -1  20   2   34.94   46.06
  -1  20   2   31.99   38.09
  -1  21   2  312.64   18.68
  -1  21   2  308.63   49.83
  -1  22   2   60.48   12.86
  -1  23   2   11.49   12.70
  -1  24   2   95.12   17.35
  -1  24   2   93.72   43.48
  -1  25   2  -11.04   41.75
  -1  26   2   -7.89   43.46
  -1  27   2   15.86   56.31
  -1  30   2    9.09   14.39
  -1  30   2   -4.15   19.49
  -1  31   2   23.70   14.35
  -1  32   2    7.59   13.36
  -1  33   2  113.60   17.41
  -1  34   2    9.28   12.59
  -1  35   2   76.76   14.76
  -1  36   2    5.80   12.13
  -1  37   2   11.67   12.99
  -1  38   2   -3.00   11.35
  -1  39   2    4.54    9.29
  -1  40   2   -0.20    8.17
  -2   2   2  534.47    7.16
  -2   4   2  410.91   16.36
  -2   5   2 1796.95   27.09
  -2   6   2   25.98   14.28
  -2   7   2 1089.81   22.63
  -2   8   2  211.54   19.34
  -2   9   2 1894.36   30.71
  -2  10   2 1505.75   30.10
  -2  11   2  662.54   22.76
  -2  11   2  656.85   22.23
  -2  12   2  178.56   37.24
  -2  13   2  422.77   29.81
  -2  13   2  332.19   30.45
  -2  14   2   -4.00   28.85
  -2  14   2   -4.60   30.71
  -2  15   2  230.56   11.89
  -2  15   2  195.84   31.17
  -2  16   2   51.55   11.98
  -2  16   2   46.92   36.89
  -2  16   2   37.01   29.59
  -2  16   2   33.72   30.18
  -2  17   2 1472.10   44.25
  -2  17   2 1461.95   41.81
  -2  17   2 1430.16   29.09
  -2  18   2   15.81   34.10
  -2  18   2   13.36   37.72
  -2  18   2    5.92   10.54
  -2  19   2    3.27   37.32
  -2  19   2    0.62   10.36
  -2  20   2   21.81   13.91
  -2  20   2   20.59   46.59
  -2  20   2   17.63   38.64
  -2  21   2   56.91   45.17
  -2  21   2   51.71   43.15
  -2  22   2   57.56   13.62
  -2  22   2   13.21   56.86
  -2  23   2   39.13   13.82
  -2  23   2   34.84   43.79
  -2  24   2    4.81   13.32
  -2  24   2    2.10   42.95
  -2  25   2    7.78   16.14
  -2  25   2  -10.26   50.51
  -2  26   2  213.23   55.74
  -2  26   2  210.11   21.07
  -2  30   2  102.52   18.66
  -2  31   2   15.64   17.87
  -2  31   2   11.23   13.91
  -2  32   2    6.07   13.67
  -2  33   2   -0.99   13.14
  -2  34   2   39.49   13.56
  -2  35   2   13.75   13.86
  -2  36   2   39.32   12.44
  -2  37   2    6.34   12.94
  -2  38   2   86.65   12.55
  -2  39   2   -0.83    9.18
  -3   2   2  127.75    4.18
  -3   5   2  400.21   15.79
  -3   6   2  104.99   16.32
  -3   7   2  303.20   17.11
  -3   8   2 1379.25   28.19
  -3   9   2  363.30   21.77
  -3  10   2    8.79   19.54
  -3  10   2    6.23   19.38
  -3  11   2  784.80   29.04
  -3  11   2  764.61   38.38
  -3  12   2  776.32   44.25
  -3  12   2  746.79   43.22
  -3  13   2  219.49   27.40
  -3  13   2  219.31   28.12
  -3  14   2  243.49   36.21
  -3  14   2  223.89   33.80
  -3  14   2  207.10   32.72
  -3  15   2   25.09   31.94
  -3  15   2    3.02   27.09
  -3  16   2  241.88   36.89
  -3  16   2  241.43   32.59
  -3  16   2  231.01   31.06
  -3  17   2   50.66   32.75
  -3  17   2   41.87   32.15
  -3  17   2   41.79   11.06
  -3  18   2   17.92   36.84
  -3  18   2   14.78   41.16
  -3  18   2    9.27   10.78
  -3  19   2  258.59   41.44
  -3  19   2  247.77   41.07
  -3  20   2  633.28   45.21
  -3  20   2  618.27   52.02
  -3  21   2    9.10   12.44
  -3  22   2  262.49   67.79
  -3  22   2  245.60   18.11
  -3  23   2  217.29   18.68
  -3  23   2  209.00   45.58
  -3  24   2   67.85   62.12
  -3  24   2   62.91   51.69
  -3  24   2   60.13   14.78
  -3  25   2   21.02   51.91
  -3  25   2   14.03   17.06
  -3  26   2    0.33   14.04
  -3  26   2  -12.68   57.85
  -3  27   2  459.02   75.44
  -3  27   2  347.00   23.13
  -3  28   2    8.76   14.63
  -3  29   2  115.06   19.30
  -3  29   2  106.11   15.07
  -3  30   2    9.40   18.49
  -3  30   2    6.74   14.89
  -3  31   2   24.65   14.72
  -3  32   2   19.50   16.25
  -3  33   2   62.96   16.54
  -3  34   2   61.11   16.45
  -3  35   2    3.10   15.09
  -3  36   2   34.96   13.93
  -3  37   2   66.82   11.41
  -3  38   2    1.27   10.29
  -3  39   2   23.19    9.16
  -3  -2   2  123.67    3.64
  -4   5   2   60.20   13.51
  -4   6   2  177.14   19.08
  -4   7   2  279.38   17.72
  -4   8   2   48.10   17.17
  -4   9   2   15.22   15.95
  -4  10   2   32.71   20.55
  -4  11   2  854.05   47.25
  -4  11   2  745.88   42.01
  -4  12   2 1100.88   38.38
  -4  13   2 1169.09   34.08
  -4  13   2 1147.40   41.59
  -4  14   2   56.38   35.57
  -4  14   2   46.15   12.29
  -4  15   2  619.81   32.77
  -4  15   2  617.20   32.53
  -4  15   2  601.75   34.52
  -4  16   2  236.59   33.60
  -4  16   2  234.93   40.89
  -4  17   2   35.11   36.82
  -4  17   2   33.59   11.57
  -4  18   2   97.44   37.96
  -4  18   2   90.77   11.63
  -4  19   2  193.85   42.05
  -4  19   2  186.53   16.41
  -4  19   2  178.37   47.71
  -4  20   2   58.64   12.90
  -4  20   2   57.07   43.48
  -4  20   2   51.40   41.73
  -4  21   2   13.09   12.33
  -4  22   2  354.98   66.30
  -4  23   2    6.08   51.50
  -4  23   2    5.06   13.36
  -4  24   2   48.97   52.15
  -4  24   2   46.06   17.92
  -4  24   2   34.31   65.93
  -4  25   2   32.75   17.39
  -4  26   2   10.62   53.01
  -4  26   2    8.78   14.85
  -4  27   2   93.43   17.11
  -4  28   2   74.19   19.65
  -4  30   2   44.80   15.11
  -4  30   2   41.96   22.03
  -4  31   2    3.81   13.47
  -4  32   2    8.45   15.64
  -4  33   2    7.91   13.43
  -4  34   2    8.81   13.23
  -4  35   2    9.09   12.35
  -4  36   2   32.79   11.39
  -4  37   2    0.66   11.41
  -4  38   2   30.66   10.49
  -4  39   2    5.54    8.21
  -5  12   2 2270.31   35.79
  -5  13   2   36.43    9.70
  -5  14   2  193.29   32.55
  -5  14   2  172.93   13.80
  -5  15   2  390.63   41.88
  -5  15   2  381.57   17.28
  -5  16   2   82.03   11.92
  -5  16   2   70.49   32.66
  -5  17   2  148.45   15.95
  -5  18   2   45.79   37.92
  -5  18   2   36.15   12.46
  -5  19   2   36.73   42.49
  -5  19   2   30.16   13.65
  -5  19   2   27.88   46.85
  -5  20   2  144.12   15.75
  -5  20   2  102.13   44.53
  -5  20   2   56.77   56.99
  -5  21   2   92.41   50.12
  -5  21   2    7.92   12.55
  -5  22   2  333.35   55.53
  -5  22   2  309.63   52.52
  -5  23   2   93.21   44.03
  -5  23   2   83.56   15.14
  -5  23   2   70.42   59.84
  -5  24   2    1.38   13.43
  -5  24   2    0.09   43.50
  -5  24   2   -1.62   53.38
  -5  25   2  182.17   71.65
  -5  25   2  177.18   19.36
  -5  26   2   49.13   15.38
  -5  26   2   33.74   56.64
  -5  27   2    7.43   17.54
  -5  28   2  129.51   23.31
  -5  28   2  115.77   19.78
  -5  28   2   99.84   13.19
  -5  29   2  174.20   18.11
  -5  29   2  162.08   12.79
  -5  30   2    4.45   11.19
  -5  30   2    2.76   14.15
  -5  31   2    9.26   13.08
  -5  32   2   61.00   15.66
  -5  33   2    4.59   12.57
  -5  34   2   11.54   12.46
  -5  35   2  116.55   12.97
  -5  36   2   39.12   11.17
  -5  37   2   23.20   10.86
  -5  38   2   25.66    9.33
  -5  39   2    7.49    8.15
  -6   6   2   82.97   16.30
  -6   8   2  388.06   38.13
  -6  10   2 1256.97   30.56
  -6  10   2 1242.87   31.63
  -6  11   2 1325.80   41.31
  -6  11   2 1288.75   39.25
  -6  12   2  776.45   20.83
  -6  13   2 2049.79   42.82
  -6  13   2 2011.53   33.78
  -6  14   2   17.72   26.50
  -6  14   2   17.50   10.93
  -6  15   2  387.11   37.83
  -6  19   2   43.96   13.30
  -6  20   2  149.17   68.62
  -6  20   2    9.49   14.68
  -6  21   2  453.71   55.39
  -6  22   2   16.63   62.07
  -6  22   2    2.08   12.68
  -6  23   2   12.51   13.58
  -6  23   2   -9.09   50.86
  -6  24   2   37.38   21.25
  -6  24   2   22.01   56.71
  -6  25   2  -20.18   72.90
  -6  26   2   62.99   21.95
  -6  28   2    6.96   12.13
  -6  29   2   21.18   11.06
  -6  30   2    2.50   11.83
  -6  31   2  109.62   13.12
  -6  32   2    6.36   11.04
  -6  33   2   49.91    9.97
  -7   8   2  263.65   26.02
  -7   8   2  260.42   27.31
  -7   9   2 1557.31   39.03
  -7  10   2  191.50   32.31
  -7  10   2  142.73   27.14
  -7  11   2 2201.28   42.76
  -7  11   2 2175.19   38.77
  -7  12   2  119.61   12.68
  -7  12   2  117.48   23.92
  -7  12   2  110.99   27.47
  -7  13   2 1137.09   40.00
  -7  13   2 1129.23   38.00
  -7  13   2 1109.51   25.30
  -7  14   2  492.21   16.58
  -7  14   2  487.24   40.57
  -7  15   2  326.75   37.28
  -7  15   2  318.58   15.75
  -7  16   2   -6.01   36.08
  -7  17   2  413.95   40.35
  -7  17   2  406.20   18.64
  -7  18   2   71.66   12.73
  -7  19   2   99.62   47.01
  -7  20   2   12.39   44.18
  -7  21   2   35.94   43.94
  -7  22   2   -4.00   55.79
  -7  23   2  123.30   68.08
  -7  24   2  -15.09   49.70
  -7  24   2  -18.45   60.15
  -7  25   2   80.05   61.37
  -7  25   2   75.14   88.84
  -7  27   2  289.74   21.97
  -7  28   2    1.15   15.84
  -7  28   2   -0.68   12.66
  -7  29   2  100.29   11.74
  -7  29   2   99.30   14.50
  -7  30   2   72.71   14.15
  -7  30   2   67.60   11.11
  -7  31   2   57.86   12.44
  -7  31   2   56.46   14.89
  -7  32   2  113.21   13.30
  -7  33   2    5.52    9.18
  -7  34   2   21.26   10.03
  -7  34   2   21.24   12.40
  -7  35   2    2.65   11.04
  -7  36   2   13.10    8.61
  -7  37   2   24.54    8.87
  -7  38   2   12.37    7.07
  -8   7   2  320.38   28.74
  -8   8   2  401.84   29.90
  -8   8   2  377.45   30.82
  -8   9   2  318.89   26.42
  -8   9   2  302.35   27.31
  -8  10   2  861.62   30.25
  -8  10   2  859.49   37.02
  -8  11   2  314.81   30.56
  -8  11   2  305.72   29.31
  -8  12   2  459.72   34.54
  -8  12   2  457.51   33.69
  -8  13   2  106.91   32.75
  -8  13   2  104.61   36.82
  -8  14   2   84.37   11.89
  -8  15   2  144.93   37.35
  -8  15   2  144.79   13.78
  -8  16   2  221.29   14.30
  -8  18   2   41.15   12.33
  -8  19   2  185.12   48.08
  -8  20   2   22.77   13.40
  -8  21   2  156.96   44.07
  -8  21   2  147.23   17.13
  -8  22   2  281.99   57.47
  -8  22   2  275.81   54.12
  -8  23   2    4.60   47.14
  -8  24   2   56.92   76.22
  -8  24   2   50.28   57.08
  -8  25   2   14.93   67.88
  -8  25   2    7.40   91.27
  -8  27   2  279.18   18.99
  -8  27   2  278.40   15.40
  -8  28   2  116.80   16.06
  -8  28   2  111.32   12.38
  -8  29   2    1.05   12.31
  -8  29   2   -2.07   13.97
  -8  30   2   56.37   11.08
  -8  30   2   55.56   11.67
  -8  31   2   63.22   10.73
  -8  31   2   60.65   11.89
  -8  32   2    7.78   10.78
  -8  33   2    3.30    9.53
  -8  33   2    1.22   11.92
  -8  34   2    7.74   10.65
  -8  35   2    2.33   10.60
  -8  36   2    5.97    7.56
  -8  37   2    2.13    7.05
  -9   5   2    8.42   23.92
  -9   6   2  866.07   27.05
  -9   7   2  113.76   20.39
  -9   8   2   66.40   19.23
  -9   8   2   64.30   23.33
  -9   9   2 1135.66   33.53
  -9   9   2 1125.76   34.65
  -9  10   2  392.61   29.24
  -9  10   2  383.03   29.11
  -9  11   2  409.85   33.27
  -9  12   2  189.05   33.86
  -9  13   2   26.82   35.18
  -9  13   2   24.65   32.88
  -9  14   2  176.94   35.20
  -9  15   2   17.65   36.14
  -9  16   2   10.79   46.39
  -9  17   2  103.97   55.02
  -9  18   2   13.84   43.96
  -9  19   2  172.04   49.61
  -9  20   2  611.74   46.76
  -9  21   2  184.92   52.92
  -9  22   2   39.96   46.28
  -9  23   2  264.74   96.16
  -9  24   2   -7.54   53.90
  -9  26   2  290.67   17.79
  -9  26   2  281.69   16.91
  -9  27   2    9.98   14.15
  -9  27   2    6.53   13.58
  -9  28   2  150.58   13.38
  -9  28   2  145.64   15.07
  -9  29   2   80.03   14.08
  -9  29   2   76.04   11.17
  -9  30   2    3.36    9.88
  -9  30   2    1.24   10.21
  -9  31   2   53.48   12.62
  -9  31   2   51.01   12.46
  -9  32   2   10.62   10.14
  -9  32   2   10.02   11.67
  -9  33   2   27.94   11.13
  -9  34   2   60.25   10.91
  -9  35   2    4.05    8.85
  -9  36   2   32.99    6.99
 -10   5   2  618.32   27.51
 -10   7   2  389.29   28.50
 -10   8   2   36.44   24.71
 -10   9   2   21.05   25.30
 -10   9   2   18.27   28.76
 -10  12   2   37.43   35.20
 -10  14   2   32.23   38.57
 -10  15   2  157.50   41.13
 -10  16   2   79.59   52.20
 -10  17   2  164.18   47.90
 -10  18   2  240.26   41.79
 -10  19   2   58.30   49.06
 -10  20   2  140.15   44.71
 -10  21   2   -6.26   54.32
 -10  23   2    0.68   67.90
 -10  25   2   66.07   13.95
 -10  26   2   50.68   11.76
 -10  27   2  182.42   13.36
 -10  28   2    2.87   12.79
 -10  29   2   13.26   10.25
 -10  29   2   11.62   11.15
 -10  30   2   16.53    9.81
 -10  30   2   14.39   12.16
 -10  31   2    9.29   10.51
 -10  31   2    6.29   11.24
 -10  32   2    5.09    8.87
 -10  33   2   85.62    9.00
 -10  34   2    0.85    6.94
 -10  35   2   36.12    7.40
 -11  10   2  108.24   39.58
 -11  11   2   -1.40   39.43
 -11  14   2  148.26   52.72
 -11  16   2   44.49   42.12
 -11  17   2   -2.61   48.67
 -11  18   2  179.99   50.58
 -11  19   2   75.81   43.79
 -11  20   2   56.77   55.53
 -11  21   2   39.99   53.97
 -11  23   2    1.82    7.97
 -11  24   2    8.37   12.99
 -11  25   2   22.85   12.18
 -11  25   2   20.00   10.34
 -11  26   2    7.46   11.67
 -11  27   2   29.38   13.86
 -11  27   2   24.64   11.52
 -11  28   2    2.90   11.72
 -11  29   2    6.63   10.60
 -11  30   2    9.71    9.02
 -11  31   2    4.52    9.75
 -11  32   2   52.89    8.56
 -11  33   2    2.19    6.99
 -11  34   2   44.61    6.77
 -12   8   2  155.99   29.39
 -12  10   2   -7.98   36.34
 -12  15   2    0.11   34.10
 -12  22   2   10.48    9.11
 -12  23   2    4.84   11.30
 -12  24   2    4.29   11.28
 -12  25   2    2.85    6.35
 -12  26   2    2.68   12.86
 -12  26   2    1.19   10.40
 -12  27   2   11.82   13.01
 -12  28   2   -1.95   10.19
 -12  29   2   69.21   10.36
 -12  30   2    5.43    7.82
 -12  31   2   -1.56    8.06
 -13  20   2   10.77    8.50
 -13  21   2   28.70   12.94
 -13  22   2   28.52   11.41
 -13  23   2   23.25   13.14
 -13  24   2   32.18   11.43
   0   1   3   25.17    6.64
   0   2   3  332.42    7.05
   0   3   3    8.03    8.28
   0   3   3    6.57    7.23
   0   3   3    5.04    7.53
   0   4   3  119.50    9.07
   0   4   3  119.30   10.08
   0   5   3  251.22   12.22
   0   5   3  248.28   13.23
   0   6   3  159.79   14.87
   0   6   3  157.74   16.69
   0   7   3  912.71   24.49
   0   8   3  720.52   22.06
   0   9   3 2794.77   37.30
   0  10   3  723.12   25.21
   0  11   3   38.78   16.45
   0  14   3    5.89   16.78
   0  14   3    2.27   28.04
   0  15   3  136.50   35.22
   0  15   3  114.63   36.43
   0  15   3   82.26   36.05
   0  16   3    6.95   28.98
   0  17   3 2218.07   47.92
   0  17   3 2213.66   48.21
   0  18   3   89.56   34.24
   0  19   3 1069.31   45.84
   0  19   3 1034.76   44.64
   0  20   3   10.40   37.74
   0  22   3  625.01   54.26
   0  22   3  530.17   22.30
   0  23   3  390.82   21.12
   0  23   3  352.61   45.49
   0  24   3   38.79   42.32
   0  24   3   21.99   14.81
   0  25   3   64.73   15.00
   0  26   3   39.48   16.87
   0  28   3   44.53   25.96
   0  28   3   18.30   53.99
   0  29   3   44.66   21.86
   0  30   3    3.61   15.20
   0  30   3    3.46   18.42
   0  31   3   -0.36   14.89
   0  32   3   30.96   15.22
   0  33   3    4.66   13.32
   0  34   3   18.19   13.86
   0  35   3   56.31   14.22
   0  36   3    8.26   13.95
   0  37   3   80.74   12.29
   0  38   3    6.91    9.33
   0  39   3    2.64    7.84
   0  -1   3   26.35    4.69
   1   1   3    8.50    6.99
   1   2   3  250.78    5.34
   1   2   3  247.75    7.01
   1   3   3    6.05    6.48
   1   4   3  199.09   11.78
   1   4   3  197.70   11.35
   1   5   3  545.80   15.88
   1   5   3  545.28   14.17
   1   6   3  130.73   14.68
   1   7   3  430.81   18.18
   1   8   3    3.91   16.62
   1   9   3 1666.16   28.47
   1  10   3   46.11   22.08
   1  11   3   57.24   15.62
   1  11   3   53.49   19.58
   1  12   3  524.09   29.33
   1  12   3  515.93   36.36
   1  12   3  512.38   32.20
   1  14   3  484.09   34.17
   1  14   3  481.22   36.40
   1  14   3  472.68   32.72
   1  15   3  145.39   36.62
   1  16   3   16.52   29.70
   1  16   3   15.95    9.66
   1  16   3   12.15   28.96
   1  16   3   11.44   26.48
   1  17   3   63.97   37.06
   1  17   3   57.21    9.57
   1  17   3   51.29   33.62
   1  17   3   50.24   32.57
   1  18   3 1074.37   44.44
   1  18   3 1049.03   41.29
   1  18   3 1003.24   23.57
   1  19   3  233.20   38.70
   1  19   3  218.36   39.03
   1  20   3   25.16   37.81
   1  20   3   15.12   44.64
   1  20   3    9.79   10.38
   1  21   3  247.64   15.95
   1  21   3  232.11   43.74
   1  22   3  602.00   61.79
   1  22   3  441.36   21.62
   1  23   3   89.18   41.95
   1  24   3  113.43   43.08
   1  24   3   99.55   16.80
   1  25   3  111.35   51.21
   1  25   3  103.53   16.45
   1  26   3  183.41   20.94
   1  27   3   12.61   19.21
   1  28   3  169.36   23.68
   1  28   3  123.18   57.85
   1  29   3   12.32   24.51
   1  29   3   11.18   17.79
   1  30   3   17.26   16.03
   1  30   3   13.24   18.00
   1  31   3    2.10   16.69
   1  31   3   -4.57   14.61
   1  32   3   12.42   14.46
   1  33   3    1.13   12.99
   1  34   3    8.37   15.81
   1  35   3    8.50   15.51
   1  36   3   55.30   12.55
   1  37   3    4.71   12.77
   1  38   3   11.66   11.06
   1  39   3   12.35    9.13
   2   1   3   10.72    8.91
   2   1   3   10.13    6.48
   2   2   3   35.69   11.48
   2   2   3   29.47    9.09
   2   3   3   12.99   12.49
   2   4   3    4.54   11.43
   2   5   3  354.32   18.38
   2   6   3   64.52   15.18
   2   7   3  146.11   20.66
   2   8   3  149.33   18.40
   2   9   3 2402.52   36.86
   2  11   3 1283.81   25.98
   2  13   3  462.77   32.15
   2  14   3 1923.70   44.51
   2  15   3  294.63   32.40
   2  16   3 1607.24   42.82
   2  17   3  135.00   33.29
   2  18   3  137.72   34.70
   2  19   3   48.07   12.79
   2  19   3   40.46   38.05
   2  20   3  266.24   14.92
   2  20   3  255.34   40.67
   2  21   3  214.18   15.20
   2  22   3  198.64   16.58
   2  23   3  342.36   19.19
   2  24   3   -0.22   13.65
   2  25   3   61.19   13.82
   2  26   3   11.62   14.98
   2  27   3  349.06   29.31
   2  28   3   -0.06   22.74
   2  30   3   26.79   17.22
   3   1   3  408.20   14.96
   3   2   3  141.14   11.52
   3   2   3  140.72    5.37
   3   3   3  469.39   14.32
   3   3   3  468.97    9.92
   3   4   3 4487.44   26.26
   3   4   3 4458.36   31.89
   3   5   3  161.56   12.57
   3   6   3    9.17   14.41
   3   6   3    9.08   14.35
   3   7   3   68.11   16.56
   3   7   3   66.02   16.10
   3   8   3   22.70   14.35
   3   8   3   22.17   16.45
   3   9   3  228.62   17.30
   3  10   3   16.69   21.03
   3  11   3  806.09   29.79
   3  11   3  800.69   25.74
   3  12   3  770.57   38.90
   3  13   3 5027.86   53.14
   3  13   3 4988.35   52.35
   3  14   3  417.97   36.21
   3  14   3  389.81   35.59
   3  15   3 5274.91   60.78
   3  15   3 5251.86   60.65
   3  16   3  123.22   35.46
   3  16   3  114.20   29.46
   3  16   3  109.37   34.83
   3  17   3  738.59   38.62
   3  18   3  297.95   41.77
   3  18   3  278.17   14.32
   3  19   3   35.06   34.50
   3  19   3   32.07   44.46
   3  19   3   29.84   11.39
   3  20   3   22.20    9.94
   3  20   3   19.51   38.24
   3  20   3   13.64   33.47
   3  21   3    4.10   11.59
   3  21   3   -9.95   38.94
   3  22   3  764.95   56.93
   3  23   3   37.60   13.76
   3  24   3  180.28   15.86
   3  24   3  172.95   42.80
   3  25   3  151.26   16.19
   3  26   3  195.50   20.46
   3  26   3  159.73   47.47
   3  27   3   98.30   24.58
   3  28   3    2.75   17.81
   3  29   3   90.60   19.71
   3  30   3   39.98   15.46
   3  31   3  231.14   17.24
   3  32   3    0.33   12.88
   3  33   3    8.92   15.95
   3  34   3   86.02   14.15
   3  35   3   10.22   12.57
   3  36   3   50.80   11.70
   3  37   3    2.90   11.81
   3  38   3    9.36   10.21
   3  39   3   12.11    7.45
   3  -1   3  406.23   12.97
   4   1   3  174.39   14.85
   4   2   3  571.70   20.85
   4   3   3  282.75   18.55
   4   4   3 2875.61   24.25
   4   5   3 1974.40   20.55
   4   6   3  190.53   13.95
   4   7   3   92.28   15.70
   4   8   3  574.14   20.59
   4   9   3   44.88   15.53
   4  10   3  155.51   24.84
   4  11   3  503.29   37.92
   4  11   3  482.15   37.30
   4  11   3  453.81   40.63
   4  12   3  506.10   27.75
   4  12   3  501.30   22.76
   4  13   3  469.73   34.89
   4  13   3  468.18   35.83
   4  13   3  463.86   30.12
   4  14   3 2315.66   43.98
   4  14   3 2313.99   40.19
   4  15   3 1654.84   40.17
   4  15   3 1649.54   37.98
   4  15   3 1647.50   42.16
   4  16   3 1533.27   39.34
   4  16   3 1520.42   42.19
   4  17   3   20.90   29.04
   4  17   3   20.77   29.57
   4  17   3   12.79   33.42
   4  18   3   44.32   42.30
   4  18   3   41.68   32.55
   4  18   3   36.69    8.21
   4  19   3   13.02    9.86
   4  19   3   12.78   42.84
   4  19   3    2.95   41.05
   4  20   3  201.73   46.22
   4  20   3  196.73   13.49
   4  21   3   13.82   51.54
   4  21   3    9.06   10.47
   4  22   3   16.97   10.34
   4  23   3  137.09   42.25
   4  23   3  119.25   15.09
   4  24   3   82.10   14.50
   4  25   3  166.58   15.90
   4  25   3  162.60   51.85
   4  26   3   13.17   47.53
   4  27   3  131.36   58.79
   4  29   3   48.19   15.81
   4  30   3    7.08   13.78
   4  31   3    1.36   13.14
   4  32   3    7.10   12.88
   4  33   3   51.58   15.68
   4  34   3   12.87   12.27
   4  35   3   58.28   14.39
   4  36   3    6.40   10.14
   4  37   3   -1.73   10.23
   4  38   3   12.25    9.35
   4  -1   3  170.52   18.16
   5   3   3  279.64   17.92
   5   4   3 3285.26   32.29
   5   5   3 4385.41   34.80
   5   6   3  194.39   14.96
   5   7   3  843.81   19.52
   5   8   3  515.91   20.83
   5   8   3  506.43   20.63
   5   9   3  109.66   25.10
   5   9   3   91.75   26.83
   5  10   3  507.93   31.96
   5  10   3  441.16   31.50
   5  11   3    9.21   18.99
   5  11   3   -3.39   24.14
   5  12   3  932.78   33.71
   5  12   3  924.95   35.51
   5  12   3  922.37   31.52
   5  13   3  109.13   31.06
   5  13   3   96.78   28.34
   5  14   3  564.63   30.36
   5  14   3  555.29   25.45
   5  14   3  554.51   34.56
   5  15   3  449.29   31.72
   5  15   3  447.21   37.54
   5  15   3  437.85   27.86
   5  16   3   15.32   26.44
   5  16   3   10.57   27.23
   5  16   3    9.46   13.80
   5  16   3    4.00   34.87
   5  17   3   21.38   32.72
   5  17   3   15.67   34.96
   5  17   3    6.61   35.53
   5  18   3  103.09   36.71
   5  18   3   91.93   33.14
   5  19   3  227.54   36.08
   5  20   3  439.13   47.31
   5  21   3  158.35   45.87
   5  22   3  161.53   38.46
   5  23   3   82.57   38.29
   5  24   3   16.38   37.72
   5  25   3  251.65   51.47
   5  26   3  -17.92   57.15
   5  28   3    6.95   23.17
   5  28   3    1.31   15.86
   5  29   3   43.55   14.70
   5  29   3   43.37   21.60
   5  30   3   -0.66   12.66
   5  31   3   16.82   12.90
   5  32   3   70.79   15.00
   5  33   3   68.74   13.16
   5  34   3  121.72   15.35
   5  35   3   18.44   11.37
   5  36   3    0.33    9.64
   5  37   3   17.78    9.02
   5  38   3   28.22    7.91
   5  -2   3   67.92    6.29
   5 -15   3  438.45   23.24
   5 -16   3   15.22   13.62
   5 -17   3   10.26   15.33
   5 -18   3   89.55   17.37
   6   1   3  135.42   19.43
   6   2   3  660.94   20.46
   6   3   3  223.54   15.92
   6   4   3   16.06   14.39
   6   5   3   10.87   14.26
   6   6   3   93.00   15.62
   6   8   3  388.19   29.33
   6   9   3  942.02   26.79
   6   9   3  906.11   30.01
   6  10   3  149.56   17.50
   6  10   3  148.88   22.08
   6  10   3  148.09   21.09
   6  11   3 3493.02   40.76
   6  11   3 3459.43   45.52
   6  11   3 3436.84   41.86
   6  11   3 3419.16   44.22
   6  12   3 1809.27   35.53
   6  13   3 3359.57   48.25
   6  13   3 3339.61   46.41
   6  13   3 3297.11   46.30
   6  14   3 1056.18   35.51
   6  14   3 1056.16   30.47
   6  14   3 1053.08   33.42
   6  14   3 1052.26   26.72
   6  15   3  258.42   26.85
   6  15   3  252.91   19.08
   6  15   3  248.64   30.20
   6  16   3  187.95   29.26
   6  16   3  182.79   27.03
   6  16   3  174.78   14.48
   6  17   3  128.61   13.49
   6  17   3  122.88   35.00
   6  17   3  121.03   32.31
   6  19   3  -10.08   31.89
   6  20   3   97.06   47.51
   6  21   3  102.36   36.45
   6  22   3   73.81   36.10
   6  23   3  205.76   39.29
   6  25   3    6.76   43.11
   6  26   3  123.44   56.56
   6  28   3   11.01   15.03
   6  28   3   10.73   25.76
   6  29   3   24.94   20.04
   6  29   3   24.14   16.36
   6  30   3    9.57   16.27
   6  31   3    1.45   12.40
   6  32   3  144.67   14.30
   6  33   3   38.76   14.24
   6  34   3   62.53   12.31
   6  35   3    2.27   10.56
   6  37   3   32.27    9.18
   6  -1   3  144.28   17.68
   6  -9   3  954.54   33.40
   6 -12   3 1823.66   38.68
   6 -12   3 1816.66   41.62
   6 -13   3 3412.57   52.20
   6 -15   3  247.77   19.06
   6 -16   3  177.25   16.54
   6 -17   3  124.62   14.92
   6 -18   3   13.35   16.23
   6 -19   3    5.33   13.91
   7   1   3    1.00   15.57
   7   2   3 1086.72   29.33
   7   4   3  143.58   26.53
   7   4   3  134.82   26.72
   7   5   3  122.90   26.26
   7   6   3  463.62   37.46
   7   6   3  361.01   29.11
   7   8   3  103.17   17.44
   7   8   3   98.69   21.18
   7   9   3    6.71   16.10
   7   9   3    5.60   19.56
   7  10   3   99.11   24.09
   7  11   3 1065.60   27.75
   7  11   3 1059.82   26.81
   7  11   3 1049.65   26.59
   7  12   3 1201.25   25.87
   7  12   3 1199.35   32.79
   7  12   3 1191.67   32.22
   7  13   3 1752.51   38.31
   7  13   3 1743.80   32.72
   7  13   3 1723.11   34.74
   7  14   3  457.91   32.90
   7  14   3  457.76   30.42
   7  14   3  457.71   19.23
   7  14   3  447.15   28.52
   7  15   3  199.46   27.45
   7  15   3  194.44   29.13
   7  15   3  184.83   17.17
   7  16   3   81.83   14.00
   7  16   3   61.93   30.27
   7  16   3   60.09   32.88
   7  17   3  385.11   36.71
   7  17   3  379.09   20.41
   7  18   3  279.92   21.33
   7  19   3   94.15   43.79
   7  20   3   30.05   37.96
   7  22   3  354.88   40.87
   7  23   3  157.60   47.57
   7  24   3  260.27   47.95
   7  27   3   54.92   22.47
   7  27   3   43.27   17.54
   7  28   3   97.57   20.79
   7  28   3   93.34   16.69
   7  29   3    3.48   12.05
   7  29   3   -0.72   22.47
   7  30   3   15.77   18.62
   7  30   3   11.72   11.94
   7  31   3   94.55   15.42
   7  32   3   51.88   11.76
   7  33   3   51.84   13.84
   7  34   3    2.52   12.22
   7  35   3    6.80   10.84
   7  36   3   46.77    9.94
   7  37   3    9.94    6.92
   7  -1   3    3.18   17.28
   7  -1   3    2.46   22.80
   7  -2   3 1093.80   23.92
   7  -2   3 1080.37   30.12
   7  -8   3   98.76   34.61
   7  -9   3    4.46   29.44
   7 -10   3  117.72   34.80
   7 -11   3 1087.25   36.01
   7 -12   3 1199.36   35.92
   7 -13   3 1693.90   36.54
   7 -14   3  457.01   22.19
   7 -16   3   84.35   18.64
   7 -17   3  371.93   22.98
   7 -19   3  112.38   17.92
   8   5   3 1085.45   24.14
   8   5   3 1064.83   35.44
   8   6   3   41.19   17.52
   8   6   3   33.86   20.00
   8   7   3   36.87   23.83
   8   8   3  478.62   32.13
   8   8   3  433.99   26.50
   8   9   3  224.31   23.55
   8   9   3  215.12   26.66
   8  10   3   41.95   17.11
   8  10   3   37.65   15.55
   8  10   3   23.36   26.61
   8  10   3   21.76   16.27
   8  11   3   17.91   12.75
   8  11   3   13.85   21.99
   8  11   3   12.10   27.51
   8  11   3   11.55   23.63
   8  12   3  599.73   19.91
   8  12   3  595.50   20.90
   8  12   3  591.75   25.91
   8  13   3  177.90   29.29
   8  13   3  171.58   16.67
   8  13   3  165.81   15.35
   8  14   3  245.18   31.89
   8  15   3   27.26   14.43
   8  16   3  182.19   17.70
   8  17   3   31.03   35.44
   8  17   3   30.28   13.56
   8  18   3  874.01   30.88
   8  19   3  128.65   37.54
   8  19   3  120.85   19.56
   8  21   3  122.52   44.51
   8  22   3   51.87   35.81
   8  26   3   36.35   20.44
   8  27   3   22.09   23.00
   8  28   3   31.35   19.65
   8  29   3   14.45   19.14
   8  29   3   10.05   12.13
   8  30   3   57.80   14.11
   8  31   3   20.47   11.74
   8  33   3    7.87   12.07
   8  34   3   -2.39    9.13
   8  -3   3  898.39   37.43
   8  -3   3  889.69   27.18
   8  -4   3   28.55   20.52
   8  -4   3   23.80   30.36
   8  -7   3   20.64   13.23
   8  -8   3  374.41   17.83
   8  -9   3  252.55   34.28
   8 -10   3   47.56   15.11
   8 -10   3   33.97   37.26
   8 -11   3   12.67   14.54
   8 -13   3  172.20   41.42
   8 -14   3  236.37   19.98
   8 -15   3   30.46   15.16
   8 -16   3  190.11   21.05
   8 -18   3  891.38   33.69
   8 -19   3  126.68   19.25
   8 -20   3  347.59   26.57
   8 -21   3  120.75   23.48
   9   1   3  144.94   26.70
   9   2   3 5779.35   72.85
   9   2   3 5734.92   51.91
   9   3   3  143.66   27.42
   9   4   3 1692.75   35.13
   9   4   3 1627.21   47.64
   9   5   3 1349.39   31.21
   9   6   3   27.53   27.91
   9   7   3  102.59   21.27
   9   7   3   94.77   29.18
   9   8   3  130.24   15.09
   9   8   3  119.66   27.82
   9   9   3  639.92   29.33
   9  10   3 1403.02   32.79
   9  10   3 1382.10   35.99
   9  11   3   29.31   12.97
   9  11   3   22.90   26.00
   9  12   3  241.15   18.16
   9  12   3  228.61   14.81
   9  13   3  289.80   14.85
   9  13   3  286.54   16.73
   9  13   3  285.82   35.79
   9  14   3   83.23   15.75
   9  15   3    2.66   12.00
   9  15   3   -8.71   37.54
   9  16   3  118.53   15.18
   9  17   3  346.71   23.37
   9  18   3   10.96   16.78
   9  19   3   -5.05   16.91
   9  19   3  -10.05   35.83
   9  20   3  121.83   18.79
   9  22   3   17.97   48.28
   9  23   3   46.38   48.12
   9  24   3  362.18   68.05
   9  26   3   21.07   22.82
   9  27   3   40.76   18.97
   9  28   3   30.07   17.70
   9  29   3   10.75   17.37
   9  30   3    8.42   21.14
   9  31   3   77.98   20.70
   9  -1   3  368.33   45.32
   9  -1   3  173.04   29.46
   9  -2   3 5800.33   74.63
   9  -2   3 5789.25   59.05
   9  -3   3  160.61   41.75
   9  -4   3 1751.81   38.59
   9  -5   3 1354.59   29.42
   9  -5   3 1307.28   45.23
   9  -6   3   50.20   13.60
   9  -7   3  111.20   15.84
   9  -7   3  100.60   42.08
   9  -8   3  121.59   15.81
   9  -9   3  629.00   25.01
   9  -9   3  624.97   47.82
   9 -10   3 1391.60   35.11
   9 -11   3   31.26   17.48
   9 -11   3   19.96   44.16
   9 -12   3  256.80   46.13
   9 -12   3  243.22   19.47
   9 -13   3  282.91   18.05
   9 -13   3  281.89   45.49
   9 -15   3    3.06   14.83
   9 -16   3  119.71   18.03
   9 -17   3  352.51   25.30
   9 -19   3   -0.22   20.48
   9 -20   3  137.69   25.19
   9 -21   3   89.67   25.43
  10   1   3 1143.40   43.57
  10   2   3  245.88   45.65
  10   2   3  244.62   24.33
  10   3   3 5477.62   50.86
  10   5   3 1025.96   46.61
  10   6   3  158.30   31.69
  10   7   3  557.79   40.78
  10   8   3  258.18   39.51
  10   9   3  301.65   34.17
  10   9   3  298.19   41.00
  10  10   3   24.69   26.33
  10  11   3    3.14   28.78
  10  12   3    7.80   29.48
  10  12   3    6.69   10.86
  10  13   3    9.32   13.69
  10  14   3   58.49   38.73
  10  14   3   56.38   13.80
  10  15   3  270.20   18.25
  10  15   3  269.33   45.23
  10  16   3  231.33   18.92
  10  17   3  482.75   22.32
  10  18   3   97.92   19.08
  10  19   3   99.29   19.71
  10  19   3   87.72   44.55
  10  20   3  311.71   26.72
  10  21   3   -4.50   46.87
  10  22   3  202.34   59.47
  10  23   3   82.37   52.28
  10  24   3  105.31   19.60
  10  25   3  162.04   23.87
  10  26   3   10.13   20.22
  10  27   3    9.98   17.65
  10  28   3   47.06   17.30
  10  29   3    3.89   17.61
  10  30   3    0.71   16.34
  10  31   3   -0.59   17.65
  10  -1   3 1170.14   31.48
  10  -1   3 1158.07   28.83
  10  -1   3 1147.42   43.35
  10  -2   3  254.44   39.93
  10  -2   3  254.43   18.16
  10  -3   3 5404.15   69.04
  10  -3   3 5371.84   56.16
  10  -4   3  509.77   21.47
  10  -4   3  508.71   30.40
  10  -4   3  495.24   47.11
  10  -5   3 1049.02   45.91
  10  -6   3  156.95   31.76
  10  -6   3  140.84   14.78
  10  -7   3  575.57   23.55
  10  -8   3  273.34   50.47
  10  -9   3  287.09   21.49
  10 -10   3   13.40   14.28
  10 -11   3    5.24   47.36
  10 -11   3   -2.32   13.69
  10 -12   3    8.17   14.50
  10 -12   3   -0.29   39.29
  10 -13   3    3.34   14.83
  10 -13   3    0.53   40.81
  10 -16   3  238.06   22.71
  10 -17   3  484.12   26.02
  10 -18   3   82.43   22.14
  10 -19   3   93.89   19.76
  10 -20   3  299.62   28.04
  10 -22   3  235.57   36.27
  11   1   3   15.97   37.35
  11   1   3   13.61   12.42
  11   2   3   87.19   38.35
  11   4   3    0.64   43.92
  11   5   3  268.95   40.39
  11   7   3   37.45   42.97
  11   8   3  341.24   44.53
  11   9   3  132.93   41.88
  11  12   3   10.51   12.09
  11  13   3  670.46   24.07
  11  14   3   14.86   12.62
  11  15   3  381.40   23.04
  11  16   3  216.84   22.58
  11  16   3  205.40   37.72
  11  17   3   57.82   18.86
  11  18   3  118.48   21.47
  11  18   3   88.14   38.11
  11  19   3   67.58   47.25
  11  19   3   66.85   21.64
  11  23   3   -4.73   16.27
  11  24   3   53.92   16.98
  11  25   3   37.86   17.24
  11  26   3   51.30   19.38
  11  27   3    8.96   20.24
  11  28   3    2.22   18.64
  11  29   3   34.92   19.41
  11  30   3   86.51   20.59
  11  31   3   28.15   19.41
  11  -1   3   11.98   13.51
  11  -1   3   11.63   39.89
  11  -2   3   97.84   39.12
  11  -2   3   83.08   14.11
  11  -3   3  856.27   46.90
  11  -3   3  833.45   27.34
  11  -4   3   -0.19   11.81
  11  -4   3   -1.03   28.50
  11  -4   3   -3.00   41.75
  11  -5   3  263.45   53.71
  11  -5   3  260.91   33.45
  11  -6   3  109.92   27.75
  11  -6   3  108.67   15.49
  11  -6   3  100.27   43.41
  11  -7   3   47.66   34.96
  11  -7   3   39.16   16.08
  11  -8   3  337.16   42.16
  11  -9   3  148.53   18.71
  11  -9   3  137.83   44.62
  11 -10   3   40.85   15.18
  11 -10   3   39.52   44.62
  11 -11   3  121.16   52.96
  11 -11   3  115.59   17.83
  11 -12   3    6.01   15.38
  11 -13   3  686.14   29.20
  11 -14   3   20.76   16.78
  11 -15   3  377.88   24.44
  11 -17   3   50.29   18.82
  11 -18   3  115.30   23.04
  11 -20   3  189.35   36.56
  11 -21   3  216.81   46.79
  11 -23   3   -3.69   13.03
  11 -24   3   48.53   14.19
  12   1   3  164.77   43.43
  12   1   3  151.96   13.32
  12   6   3   29.36   46.90
  12   7   3  633.91   41.70
  12   9   3  435.41   48.63
  12  12   3  117.19   17.92
  12  13   3   56.78   17.13
  12  14   3   44.28   15.05
  12  15   3   61.92   16.08
  12  16   3    8.72   15.27
  12  17   3    0.88   16.23
  12  20   3   91.08   28.89
  12  21   3  354.17   30.64
  12  22   3  264.35   19.49
  12  23   3   34.38   17.76
  12  24   3   46.96   19.21
  12  25   3   35.08   18.00
  12  26   3   55.99   19.03
  12  27   3   79.62   17.54
  12  28   3   38.33   15.73
  12  29   3  150.02   20.68
  12  30   3    7.36   18.31
  12  31   3  102.02   15.22
  12  -1   3  158.46   14.85
  12  -2   3   31.76   14.39
  12  -2   3   23.44   42.27
  12  -3   3   17.71   13.19
  12  -3   3   13.18   51.12
  12  -4   3   17.94   43.83
  12  -4   3   -0.88   14.02
  12  -5   3    1.91   14.35
  12  -5   3    1.17   44.29
  12  -6   3   41.74   45.25
  12  -7   3  672.68   24.18
  12  -8   3    6.57   14.00
  12  -8   3    0.24   45.25
  12  -9   3  416.86   53.12
  12 -10   3  173.60   55.02
  12 -10   3  172.10   19.19
  12 -11   3  568.44   69.37
  12 -11   3  407.05   24.40
  12 -12   3  127.98   22.65
  12 -13   3   59.48   18.44
  12 -14   3   45.25   18.27
  12 -15   3   75.02   22.71
  12 -16   3   -1.26   17.57
  12 -18   3   39.09   33.91
  12 -19   3  315.39   41.64
  12 -20   3   70.85   37.92
  12 -22   3  252.55   16.73
  12 -23   3   31.00   11.76
  13   1   3  157.76   47.11
  13   3   3  577.85   49.33
  13   4   3   61.63   51.12
  13   5   3  160.81   53.03
  13   6   3  725.41   52.85
  13   7   3  227.60   59.03
  13   8   3 1172.34   59.14
  13   9   3  182.34   50.16
  13  13   3    6.18   13.51
  13  14   3   11.34   15.35
  13  15   3  480.15   29.37
  13  16   3  213.47   28.41
  13  17   3   68.89   24.01
  13  18   3  116.87   28.04
  13  19   3   27.84   23.98
  13  20   3   20.63   14.08
  13  21   3  266.46   17.26
  13  22   3  276.54   19.21
  13  24   3   11.42   16.95
  13  25   3   40.04   17.90
  13  26   3   10.43   18.14
  13  27   3  122.10   18.49
  13  28   3   13.74   18.11
  13  29   3   70.99   18.18
  13  30   3   25.43   14.61
  13  31   3   53.08   15.53
  13  -1   3  152.92   48.56
  13  -2   3   50.05   12.99
  13  -2   3   19.26   48.58
  13  -3   3  587.36   54.34
  13  -4   3   92.52   16.14
  13  -5   3  174.45   56.12
  13  -6   3  920.35   73.22
  13  -6   3  820.60   29.31
  13  -8   3 1098.68   35.05
  13  -9   3  155.10   20.72
  13 -10   3  416.71   24.62
  13 -10   3  402.88   53.20
  13 -11   3   36.08   49.02
  13 -11   3   -5.70   18.64
  13 -12   3   10.71   17.15
  13 -12   3  -15.56   56.49
  13 -13   3   14.89   50.86
  13 -13   3    9.78   17.39
  13 -14   3    4.55   17.83
  13 -15   3  489.25   30.91
  13 -16   3  226.36   30.51
  13 -17   3  125.28   34.26
  13 -20   3   26.94   14.17
  13 -21   3  260.41   15.27
  14   6   3  128.16   44.42
  14   7   3  175.94   51.65
  14   8   3  433.57   47.22
  14  13   3  502.71   32.77
  14  15   3  212.43   30.14
  14  16   3  242.81   30.20
  14  17   3  146.41   25.47
  14  18   3  158.11   32.37
  14  19   3    8.49   27.36
  14  19   3    8.10   12.35
  14  20   3   24.43   22.10
  14  20   3   20.88   12.00
  14  21   3  205.81   24.73
  14  21   3  168.53   14.94
  14  22   3   57.16   13.82
  14  23   3   23.40   15.97
  14  25   3    1.50   16.47
  14  26   3   21.49   16.98
  14  27   3    5.84   17.48
  14  28   3   13.08   13.73
  14  29   3    1.67   15.27
  14  30   3    2.46   12.22
  14  -1   3   34.72   15.44
  14  -1   3    3.38   57.87
  14  -2   3  332.85   22.98
  14  -2   3  250.48   51.41
  14  -3   3   45.53   14.48
  14  -3   3   10.46   48.52
  14  -4   3  191.26   60.32
  14  -4   3  187.77   20.24
  14  -5   3  109.40   49.90
  14  -5   3  100.20   16.80
  14  -6   3  138.17   59.27
  14  -6   3  125.33   18.99
  14  -7   3  187.73   17.83
  14  -8   3  460.96   53.90
  14  -9   3  168.08   60.32
  14  -9   3  156.33   22.03
  14 -10   3    9.24   15.88
  14 -11   3  119.81   22.91
  14 -11   3  106.52   52.48
  14 -12   3  104.86   54.15
  14 -12   3   75.65   19.54
  14 -13   3  529.80   33.01
  14 -14   3    1.72   18.05
  14 -15   3  179.39   27.20
  14 -17   3  168.47   30.60
  14 -24   3   -0.64   10.38
  15   4   3   20.28   46.72
  15   5   3   11.84   44.07
  15   6   3  325.35   46.15
  15   7   3  165.64   57.89
  15   8   3    0.55   43.50
  15  11   3  252.82   28.52
  15  14   3  523.75   36.45
  15  15   3  201.52   27.75
  15  16   3  215.52   12.42
  15  17   3   25.06    9.83
  15  17   3   15.87   26.96
  15  18   3   12.30   21.05
  15  18   3    7.09   10.32
  15  19   3    2.45   13.03
  15  20   3   11.47   13.54
  15  21   3   10.20   14.98
  15  22   3    2.40   15.46
  15  23   3   19.22   15.27
  15  24   3   17.44   15.42
  15  25   3    8.80   16.49
  15  26   3    7.30   16.56
  15  27   3   -1.47   14.92
  15  29   3    3.74   12.62
  15  30   3   -1.63   10.32
  15  -1   3   68.46   15.79
  15  -1   3   57.30   57.30
  15  -2   3   28.94   57.83
  15  -2   3   22.21   14.70
  15  -3   3  254.26   22.80
  15  -3   3  229.34   59.84
  15  -4   3   22.25   48.63
  15  -4   3   14.38   14.94
  15  -5   3   23.77   48.45
  15  -5   3   18.24   18.14
  15  -6   3  316.45   60.72
  15  -7   3  176.13   21.36
  15 -10   3  159.37   26.59
  15 -11   3  239.81   61.09
  15 -12   3   26.10   20.09
  15 -12   3    0.40   64.44
  15 -13   3  568.79   35.29
  15 -15   3  217.11   25.63
  15 -16   3  226.50   12.20
  15 -17   3   39.94   11.87
  15 -23   3   19.11   13.34
  15 -27   3    1.24   12.07
  15 -28   3   17.16   11.63
  16   2   3    0.10   54.50
  16   8   3  226.96   54.21
  16  10   3   -1.10   15.05
  16  11   3   50.36   19.08
  16  13   3    9.84    6.99
  16  14   3  465.90   11.17
  16  15   3   -3.71   20.68
  16  16   3    3.05    9.09
  16  16   3    0.91   21.40
  16  16   3   -1.19    6.64
  16  17   3    1.97   23.11
  16  17   3    1.63    8.89
  16  18   3   24.25   10.05
  16  19   3    3.16   12.81
  16  20   3    9.29   13.95
  16  21   3    8.51   14.02
  16  22   3   49.96   14.94
  16  23   3   -2.20   14.72
  16  24   3    3.45   15.16
  16  25   3    3.50   14.68
  16  26   3   34.06   14.63
  16  27   3   15.59   13.38
  16  28   3   12.48    9.81
  16  -1   3  -11.39   49.22
  16  -2   3   15.04   51.43
  16  -3   3    5.43   51.12
  16  -4   3  198.29   58.24
  16  -5   3  617.56   33.25
  16  -5   3  543.05   63.96
  16  -6   3   65.58   23.59
  16  -6   3   22.84   60.72
  16  -7   3  467.22   35.42
  16  -7   3  389.30   67.79
  16  -8   3  276.94   33.42
  16  -9   3  162.64   73.40
  16  -9   3   28.12   28.96
  16 -10   3  -18.50   65.89
  16 -11   3   19.20   61.05
  16 -13   3    9.08    8.10
  16 -14   3  508.21   16.08
  16 -28   3    9.00    9.94
  17   3   3  241.88   69.85
  17   4   3  -11.96   62.45
  17   5   3  280.12   62.29
  17   6   3  442.04   66.15
  17   9   3   64.85    8.28
  17  10   3   10.24    7.82
  17  11   3   46.39   22.23
  17  11   3   30.84    8.70
  17  12   3    8.97    6.24
  17  12   3    8.04    7.97
  17  13   3    7.52    6.51
  17  14   3    2.00    6.26
  17  14   3    0.53   19.06
  17  15   3    5.04    8.50
  17  15   3    3.78    7.71
  17  16   3    9.45   11.11
  17  17   3   83.09   10.36
  17  17   3   71.85    9.37
  17  18   3   -2.46    9.68
  17  19   3   20.82   10.56
  17  20   3    8.40   12.92
  17  21   3    3.33   13.60
  17  22   3    7.32   14.39
  17  23   3    3.20   14.08
  17  24   3   25.45   12.09
  17  25   3   81.44   14.13
  17  26   3   18.32   11.89
  17  27   3   30.85   10.10
  17  -2   3   35.41   67.51
  17  -3   3  178.50   67.84
  17  -5   3  263.57   64.09
  17  -6   3  501.86   67.24
  17  -9   3   74.85   12.44
  17 -10   3   14.24   12.40
  17 -10   3   12.87    6.44
  17 -13   3    8.77    5.91
  17 -26   3   18.71   11.21
  17 -26   3   17.47    7.40
  17 -27   3   37.13    9.86
  18   1   3   12.93    5.23
  18   1   3   12.45    6.72
  18   2   3   47.44    7.07
  18   3   3   51.98    7.14
  18   4   3   95.88    9.16
  18   5   3    1.11    6.40
  18   6   3    9.48    5.19
  18   6   3    9.35    8.30
  18   7   3  244.71    7.62
  18   7   3  240.80    7.14
  18   8   3   98.18    6.46
  18   8   3   98.04    8.19
  18   8   3   95.78    5.59
  18   9   3   86.71    5.43
  18   9   3   86.39    8.02
  18  10   3   12.37   19.03
  18  10   3    9.78    7.29
  18  11   3   30.15    6.46
  18  11   3   29.12    7.45
  18  12   3    4.76    7.03
  18  12   3    3.02    7.67
  18  13   3    2.58    6.81
  18  13   3    1.98    7.62
  18  14   3   19.19    7.29
  18  14   3   17.03    6.86
  18  15   3   10.62    9.79
  18  16   3   86.44    9.37
  18  16   3   85.48   10.03
  18  17   3   95.92   10.65
  18  17   3   90.07    8.21
  18  18   3   28.92   11.98
  18  19   3   11.75   12.73
  18  20   3    4.01   13.05
  18  21   3    7.79   13.01
  18  22   3    2.32   12.59
  18  23   3   57.88   12.31
  18  24   3   10.43   11.76
  18  25   3   21.29   10.56
  18  -1   3   16.44    3.68
  18  -2   3   46.49    3.99
  18  -3   3   54.87    4.77
  18  -4   3   98.43    6.22
  18  -4   3   93.47    8.65
  18  -5   3   -1.46    7.86
  18  -6   3    7.79    9.79
  18  -6   3    7.37    7.29
  18 -10   3   10.43    6.13
  18 -11   3   28.71    6.22
  18 -12   3    2.00    5.17
  19   3   3    0.30    4.23
  19   3   3   -1.28    8.21
  19   4   3   66.22    9.27
  19   4   3   64.56    5.02
  19   5   3    3.04    4.42
  19   5   3    2.17   10.38
  19   6   3   10.98    5.67
  19   6   3   10.64   10.19
  19   7   3    4.65    6.70
  19   8   3   30.62    6.26
  19   8   3   30.40   10.51
  19   9   3   28.05    6.51
  19   9   3    9.81    7.84
  19  10   3   19.66    9.97
  19  11   3   15.87    7.05
  19  11   3   13.62    8.06
  19  12   3    5.87    9.92
  19  12   3    1.59    8.63
  19  13   3   31.81    9.00
  19  13   3   29.08    9.75
  19  14   3    3.61    8.45
  19  14   3    2.82    7.49
  19  14   3    2.64    9.44
  19  15   3    2.44    9.13
  19  15   3    0.69    7.14
  19  16   3   10.38   10.65
  19  16   3    9.58    7.40
  19  17   3   18.37   10.56
  19  17   3   17.20    7.16
  19  18   3    6.82    9.97
  19  19   3   -1.02    9.77
  19  20   3   -0.04   10.14
  19  21   3    9.50   10.54
  19  22   3   22.57   11.26
  19  23   3   14.01    9.94
  19  -1   3    2.11    8.72
  19  -5   3    2.22    8.61
  19 -25   3   17.94    9.92
  20   1   3    1.45    4.23
  20   2   3   74.19    5.43
  20   3   3    3.49    5.34
  20   4   3  133.81   11.39
  20   4   3  132.38    7.27
  20   5   3   25.93    6.55
  20   5   3   25.43    9.02
  20   6   3  119.45    9.81
  20   7   3    4.84    6.66
  20   8   3   61.04    7.36
  20   8   3   60.80   10.97
  20   9   3   15.06    8.30
  20   9   3   14.15    9.18
  20  10   3   13.62    8.35
  20  11   3   42.61    8.87
  20  12   3    3.62    9.18
  20  12   3   -2.84   10.03
  20  13   3   15.20    9.18
  20  13   3   14.03    7.45
  20  13   3   12.10   10.03
  20  14   3   14.98    8.48
  20  14   3   14.93    8.85
  20  14   3   13.99    9.57
  20  15   3    2.72    8.67
  20  16   3   12.60    8.15
  20  16   3   11.06    8.81
  20  17   3   -0.27    6.48
  20  17   3   -1.31   11.15
  20  18   3    1.23   11.26
  20  19   3   -3.30   10.45
  20  20   3   -1.44    9.24
  20  -1   3    4.36    5.37
  20  -2   3   73.04    4.40
  20  -3   3    3.28    3.81
  20  -6   3  119.77    4.73
  20  -7   3    0.14    4.21
  21   1   3   34.00   11.11
  21   2   3   68.55    7.75
  21   3   3  102.68    8.54
  21   3   3  101.74   11.89
  21   5   3   71.10    7.40
  21   6   3   42.53    7.25
  21   7   3   85.18    9.79
  21   8   3   12.18    9.27
  21  10   3   -2.87    9.22
  21  11   3    0.01    6.29
  21  12   3   16.13    8.61
  21  13   3    0.53    7.84
  21  14   3   44.04   10.14
  21  14   3   42.96    7.25
  21  15   3    8.24    7.99
  21  15   3    5.42    9.68
  21  16   3    0.35    9.42
  21  17   3    2.89    9.37
  21  17   3   -0.13    5.19
  21  -2   3   65.07    5.63
  21  -3   3  100.50    5.89
  21  -4   3   48.53    5.19
  21  -5   3   66.41    5.39
  21  -6   3   42.27    6.15
  21  -7   3   76.92    5.32
  21  -9   3   13.66   10.95
  21 -10   3   -0.96   10.65
  21 -15   3    2.16    9.88
  21 -18   3    6.45    8.70
  21 -19   3    1.84    9.66
  22   1   3   32.05    7.01
  22   2   3   67.85    8.65
  22   3   3   84.77    8.98
  22   7   3   -2.26    7.03
  22   8   3    7.37    8.63
  22   9   3    4.07    7.43
  22  10   3    7.48    6.86
  22  10   3    5.61    8.48
  22  11   3   16.82    8.06
  22  12   3    8.77    6.97
  22  13   3   50.22    8.70
  22  13   3   44.13    7.07
  22  14   3   14.98    6.83
  22  14   3   13.08    8.32
  22  15   3    2.48    7.89
  22  -1   3   35.16    7.62
  22  -2   3   65.19    7.27
  22  -4   3   20.03    6.92
  22  -5   3   29.35    6.68
  22  -6   3    1.05    8.67
  22  -6   3    0.09    6.42
  22  -7   3   -0.42    5.43
  22  -8   3    1.87    8.74
  22  -9   3   -2.88    9.46
  22 -11   3   20.12    9.90
  22 -14   3   14.03    8.56
  23   1   3   10.10    6.57
  23   3   3    2.72    6.51
  23   4   3    6.28    7.86
  23   5   3   -2.38    7.84
  23   6   3   16.18    8.28
  23   7   3    4.31    5.65
  23   7   3    3.50    7.99
  23   8   3   23.14    5.43
  23   9   3   -1.72    5.54
  23  10   3    1.63    6.90
  23  10   3    0.45    6.07
  23  11   3   -1.81    5.74
  23  12   3    8.16    6.11
  23  13   3   -1.13    4.84
  23  -6   3   15.53    5.98
  23  -7   3    5.14    6.77
  23  -9   3    4.76    7.07
  23 -10   3   -0.11    5.50
  23 -11   3   -1.17    6.75
  24   1   3    2.34    5.87
  24   4   3   -1.21    5.32
  24   4   3   -1.51    6.53
  24   5   3    0.25    6.64
  24   5   3   -0.06    4.99
  24   6   3   11.90    6.81
  24   8   3   11.97    5.59
  24  -1   3    0.94    5.91
  -1   1   3  238.77    5.34
  -1   2   3   34.14    6.22
  -1   2   3   32.16    6.26
  -1   3   3   56.99    9.05
  -1   3   3   52.19    9.24
  -1   4   3   21.34   12.05
  -1   5   3   14.10   11.94
  -1   6   3 1545.21   22.71
  -1   7   3  160.54   16.38
  -1   8   3   83.32   16.67
  -1   9   3   94.71   21.90
  -1  10   3 1340.87   31.50
  -1  11   3  198.39   17.72
  -1  11   3  198.24   17.96
  -1  14   3    3.05   22.67
  -1  14   3    1.32   28.04
  -1  14   3    1.00   29.02
  -1  14   3    0.90   29.33
  -1  15   3   10.73   36.78
  -1  15   3   -0.52   12.09
  -1  15   3   -4.13   33.75
  -1  16   3  216.85   13.84
  -1  16   3  212.79   33.73
  -1  16   3  208.39   32.07
  -1  16   3  206.74   30.95
  -1  16   3  201.84   25.74
  -1  17   3  348.16   35.09
  -1  17   3  347.57   16.36
  -1  17   3  338.80   34.10
  -1  17   3  330.59   34.17
  -1  18   3  755.46   24.51
  -1  18   3  742.84   45.52
  -1  19   3  614.35   20.83
  -1  19   3  599.26   45.91
  -1  19   3  598.88   43.11
  -1  20   3   25.12   11.48
  -1  20   3   12.91   37.56
  -1  22   3   66.61   13.84
  -1  23   3 1123.70   31.08
  -1  23   3 1096.17   54.28
  -1  24   3   22.82   42.43
  -1  25   3   62.23   43.28
  -1  26   3  130.46   46.06
  -1  27   3    7.01   58.00
  -1  28   3   31.00   53.88
  -1  29   3  157.47   27.49
  -1  29   3  117.59   14.57
  -1  30   3    7.45   17.63
  -1  30   3    7.25   19.98
  -1  31   3   24.38   20.41
  -1  31   3   13.90   14.11
  -1  32   3    1.85   13.60
  -1  33   3   -3.98   13.32
  -1  34   3   12.96   13.56
  -1  35   3   26.90   13.89
  -1  36   3   20.55   12.20
  -1  37   3   22.68   11.21
  -1  38   3   14.80   11.37
  -1  39   3   18.19    9.64
  -1  -1   3  234.07    3.11
  -2   3   3  722.48    8.15
  -2   5   3  195.27   13.67
  -2   6   3  363.87   17.00
  -2   7   3   33.08   15.79
  -2   8   3  793.00   25.65
  -2   9   3 1107.04   26.83
  -2  10   3  645.82   20.33
  -2  11   3   30.82   23.35
  -2  12   3 1813.62   51.25
  -2  12   3 1781.83   43.43
  -2  13   3  549.52   29.81
  -2  13   3  526.69   28.98
  -2  14   3 1269.00   45.25
  -2  14   3 1256.36   41.33
  -2  15   3  527.53   35.59
  -2  15   3  526.50   33.78
  -2  15   3  526.18   37.83
  -2  16   3   67.37   39.54
  -2  16   3   64.51   30.86
  -2  16   3   53.74   32.22
  -2  16   3   52.34   12.46
  -2  16   3   50.39   31.32
  -2  17   3  572.12   36.84
  -2  17   3  569.33   37.13
  -2  17   3  556.28   18.64
  -2  17   3  556.14   36.45
  -2  17   3  546.97   36.80
  -2  18   3   25.59   35.05
  -2  18   3   19.96   10.93
  -2  18   3   18.68   34.10
  -2  18   3   13.27   32.96
  -2  19   3  890.06   43.85
  -2  19   3  880.37   24.42
  -2  19   3  879.48   51.01
  -2  20   3   25.79   11.65
  -2  20   3   21.55   39.12
  -2  21   3   66.88   12.75
  -2  21   3   56.68   43.85
  -2  21   3   47.89   40.81
  -2  22   3  185.24   16.76
  -2  23   3  213.43   18.09
  -2  23   3  212.82   45.98
  -2  24   3   86.65   15.57
  -2  24   3   79.86   43.89
  -2  25   3  526.86   26.07
  -2  25   3  522.32   48.74
  -2  26   3   -4.95   15.42
  -2  28   3  397.25   23.44
  -2  28   3  357.50   70.05
  -2  29   3   18.68   10.43
  -2  30   3  114.58   16.32
  -2  32   3   42.42   13.60
  -2  33   3   11.37   13.14
  -2  34   3   -1.06   12.86
  -2  35   3   22.13   13.45
  -2  36   3   21.66   13.86
  -2  37   3   -1.48   10.40
  -2  38   3    2.17   10.58
  -2  39   3   10.06    9.35
  -2  -3   3  716.04    4.18
  -3   3   3   12.41    6.33
  -3   5   3  828.69   19.54
  -3   6   3   35.72   15.27
  -3   7   3 2314.41   32.70
  -3   8   3   70.50   17.24
  -3   9   3   59.05   18.42
  -3  10   3    2.38   16.91
  -3  11   3  136.03   30.56
  -3  11   3  122.24   25.76
  -3  12   3 2325.58   47.14
  -3  12   3 1989.24   50.71
  -3  12   3 1691.31   44.75
  -3  13   3  523.33   34.54
  -3  13   3  507.78   30.66
  -3  13   3  498.91   35.26
  -3  14   3 6923.08   73.03
  -3  14   3 6896.75   61.53
  -3  14   3 6853.92   71.32
  -3  14   3 6767.81   70.90
  -3  15   3  393.98   17.90
  -3  15   3  377.42   33.27
  -3  15   3  372.35   32.26
  -3  16   3 2348.27   48.93
  -3  16   3 2318.66   47.49
  -3  16   3 2303.13   34.59
  -3  17   3  242.25   41.09
  -3  17   3  229.95   34.30
  -3  17   3  218.27   15.09
  -3  18   3   81.66   37.74
  -3  18   3   76.71   14.26
  -3  19   3  844.91   49.98
  -3  19   3  829.57   23.68
  -3  19   3  819.77   44.60
  -3  20   3   29.04   39.65
  -3  20   3   15.27   11.48
  -3  20   3    8.69   48.01
  -3  21   3  163.65   48.12
  -3  21   3  157.29   44.68
  -3  22   3    1.98   12.13
  -3  23   3   61.42   44.40
  -3  23   3   58.78   14.24
  -3  24   3   47.76   13.62
  -3  24   3   37.74   42.84
  -3  25   3   66.95   18.20
  -3  26   3   58.85   15.27
  -3  26   3   25.00   46.41
  -3  27   3  301.57   75.22
  -3  28   3  129.71   19.21
  -3  29   3  135.62   20.90
  -3  29   3   87.68   12.79
  -3  30   3   57.11   23.61
  -3  30   3   53.72   17.65
  -3  31   3   27.39   13.23
  -3  32   3   56.47   13.80
  -3  33   3   15.65   15.20
  -3  34   3    3.86   15.70
  -3  35   3    8.95   15.03
  -3  36   3   17.83   13.56
  -3  37   3   -0.98   10.75
  -3  38   3   19.43   10.97
  -3  39   3    1.65    8.70
  -3  -3   3   10.65    3.09
  -4   2   3  695.70   10.03
  -4   6   3   23.23   15.53
  -4   7   3 2299.29   32.02
  -4   8   3  794.55   24.40
  -4   9   3  974.69   26.57
  -4  11   3  693.22   40.30
  -4  11   3  606.04   36.23
  -4  12   3    2.21   24.07
  -4  13   3  512.72   33.95
  -4  13   3  507.12   29.55
  -4  14   3 2232.52   44.60
  -4  14   3 2175.10   44.07
  -4  14   3 2161.61   47.42
  -4  15   3 1621.85   48.56
  -4  15   3 1603.58   44.53
  -4  15   3 1581.94   30.84
  -4  16   3 3226.57   54.69
  -4  16   3 3188.32   60.39
  -4  17   3  112.17   34.21
  -4  17   3  104.57   34.98
  -4  17   3   99.89   12.70
  -4  18   3   25.13   45.60
  -4  18   3   17.14   11.37
  -4  19   3   28.02   11.74
  -4  19   3   21.80   38.07
  -4  19   3   16.04   39.45
  -4  20   3  491.30   45.23
  -4  20   3  484.34   46.39
  -4  21   3    5.30   14.28
  -4  22   3    6.28   52.02
  -4  22   3    0.94   43.81
  -4  23   3  371.03   21.42
  -4  23   3  356.42   49.90
  -4  24   3  176.39   64.55
  -4  24   3  173.82   44.68
  -4  25   3    9.62   16.95
  -4  25   3   -5.06   44.25
  -4  26   3   20.92   14.63
  -4  26   3    4.11   66.54
  -4  27   3   72.29   17.22
  -4  28   3   62.24   16.27
  -4  30   3   24.85   14.57
  -4  30   3   21.42   18.22
  -4  31   3    2.17   13.89
  -4  32   3   54.92   16.32
  -4  33   3    1.34   13.21
  -4  34   3    3.40   13.19
  -4  35   3   -1.06   12.62
  -4  36   3   11.88   10.97
  -4  37   3    2.08   11.30
  -4  38   3   11.43   10.05
  -4  39   3    9.66    8.52
  -5   2   3  655.29    8.94
  -5   8   3 1160.72   25.25
  -5   9   3  127.79   31.50
  -5  10   3 1668.11   48.25
  -5  11   3 1982.28   38.90
  -5  11   3 1843.21   32.46
  -5  12   3  122.45   21.38
  -5  13   3  197.68   32.24
  -5  13   3  129.04   11.83
  -5  13   3   88.93   29.77
  -5  14   3    3.59   29.42
  -5  14   3    0.95   10.05
  -5  14   3   -0.70   21.84
  -5  15   3  535.64   44.86
  -5  15   3  529.96   20.26
  -5  16   3    9.06   10.12
  -5  16   3    2.21   33.10
  -5  17   3   59.16   37.56
  -5  17   3   57.39   12.05
  -5  18   3  455.94   50.01
  -5  18   3  447.78   20.50
  -5  19   3  788.43   46.74
  -5  20   3   -6.88   45.67
  -5  20   3  -11.81   44.68
  -5  21   3  503.42   21.64
  -5  22   3  115.62   15.07
  -5  22   3  115.58   46.76
  -5  22   3  109.47   57.52
  -5  23   3  118.11   50.86
  -5  23   3  115.33   17.22
  -5  23   3   92.85   44.79
  -5  24   3   31.13   14.63
  -5  25   3   20.18   67.92
  -5  25   3   18.09   49.59
  -5  25   3    5.88   14.11
  -5  26   3  110.42   60.45
  -5  26   3   67.51   15.97
  -5  27   3  123.63   18.25
  -5  27   3   64.62   54.21
  -5  28   3  242.44   23.63
  -5  29   3   24.06   15.33
  -5  30   3  455.80   22.23
  -5  31   3   11.57   13.03
  -5  32   3  108.53   16.49
  -5  33   3   24.54   13.21
  -5  34   3    2.99   12.66
  -5  35   3   -1.40   11.54
  -5  36   3   12.20   11.30
  -5  37   3    6.65   10.80
  -5  38   3   -1.64    7.69
  -6   7   3   25.70   24.84
  -6   8   3  513.05   40.81
  -6   9   3  909.42   34.19
  -6  10   3 2737.21   43.35
  -6  11   3   -0.16   18.22
  -6  12   3 3374.62   41.55
  -6  12   3 3276.72   43.48
  -6  12   3 3225.79   48.87
  -6  14   3  497.34   38.35
  -6  15   3   12.51   29.18
  -6  17   3   52.79   14.02
  -6  18   3  530.58   22.82
  -6  19   3   37.57   12.35
  -6  20   3 1106.02   30.73
  -6  21   3  106.84   15.46
  -6  21   3   58.52   48.65
  -6  22   3  137.38   59.84
  -6  22   3  133.02   16.12
  -6  23   3  204.37   20.83
  -6  23   3  180.90   51.63
  -6  24   3   58.38   21.88
  -6  24   3   47.02   55.55
  -6  25   3   -5.52   17.79
  -6  25   3  -16.59   74.36
  -6  26   3   88.86   78.70
  -6  28   3   90.43   13.43
  -6  29   3   45.99   11.04
  -6  31   3   74.39   14.59
  -6  32   3    3.79   14.92
  -6  32   3    0.37   10.62
  -6  33   3   -0.95   12.18
  -6  34   3   14.79   12.09
  -6  35   3    2.94   10.71
  -6  36   3   -1.74    9.42
  -6  37   3   -1.30   10.25
  -7   8   3   52.55   20.17
  -7   9   3  276.91   26.83
  -7   9   3  276.64   29.88
  -7  10   3  405.42   32.00
  -7  10   3  392.47   32.53
  -7  11   3 1088.45   36.95
  -7  11   3 1070.19   33.01
  -7  12   3 1114.86   38.00
  -7  12   3 1105.68   22.71
  -7  13   3   23.85   32.81
  -7  13   3   21.63   10.43
  -7  14   3  363.91   38.83
  -7  14   3  325.95   15.03
  -7  15   3    5.53    9.11
  -7  16   3  240.51   38.44
  -7  16   3  232.96   15.40
  -7  17   3   12.12   37.67
  -7  17   3    7.73   11.41
  -7  18   3   10.66   45.73
  -7  19   3  533.02   51.30
  -7  20   3   95.45   51.74
  -7  21   3  154.14   52.79
  -7  21   3  138.19   44.40
  -7  22   3   22.29   49.81
  -7  23   3   40.83   49.00
  -7  23   3  -20.89   64.86
  -7  24   3    1.27   51.47
  -7  25   3  110.93   64.13
  -7  26   3   75.33   57.87
  -7  27   3   25.75   19.01
  -7  27   3   19.83   12.92
  -7  28   3    9.34   16.65
  -7  28   3    0.94   13.21
  -7  29   3    4.92   10.23
  -7  29   3    4.80   13.01
  -7  30   3    1.04   11.83
  -7  30   3   -0.43   12.57
  -7  31   3    1.54   11.94
  -7  32   3    4.30   11.59
  -7  33   3    5.38   10.34
  -7  37   3   -0.94    7.34
  -8   6   3  107.08   26.17
  -8   7   3   77.85   24.75
  -8   8   3   65.67   23.28
  -8   9   3 1410.86   36.38
  -8   9   3 1406.81   31.72
  -8  10   3    9.93   33.34
  -8  10   3    5.11   26.39
  -8  11   3 1850.86   40.08
  -8  11   3 1819.00   42.93
  -8  12   3  143.09   29.72
  -8  12   3  142.43   27.36
  -8  13   3   96.04   28.41
  -8  15   3   86.67   43.57
  -8  16   3  158.47   38.94
  -8  17   3   59.07   41.88
  -8  18   3  343.23   52.20
  -8  20   3   24.94   43.74
  -8  21   3   76.14   52.74
  -8  22   3  -11.07   43.89
  -8  23   3  -11.57   59.16
  -8  23   3  -15.65   48.60
  -8  24   3   50.28   60.91
  -8  24   3   16.99   75.13
  -8  25   3   13.29   87.83
  -8  26   3    5.57   15.29
  -8  27   3   21.80   15.84
  -8  27   3   21.41   13.05
  -8  28   3    9.08   10.65
  -8  28   3    2.16   14.70
  -8  29   3    6.18   12.03
  -8  29   3    2.94   14.70
  -8  30   3   22.70   12.18
  -8  31   3    5.51   11.50
  -8  31   3    2.43    9.73
  -8  32   3   35.65   13.45
  -8  32   3   31.80   11.46
  -8  33   3    4.25   10.45
  -8  33   3   -0.42    9.20
  -8  34   3   -0.63    9.57
  -8  35   3   -2.53    8.67
  -8  36   3   -1.04    8.78
  -8  37   3    1.32    6.99
  -9   7   3  127.45   24.64
  -9   8   3 1674.30   37.67
  -9   9   3 2192.58   40.13
  -9   9   3 2176.27   43.76
  -9  10   3 2022.40   41.40
  -9  11   3 1840.84   43.79
  -9  11   3 1816.23   50.99
  -9  12   3  214.43   32.57
  -9  12   3  211.43   34.56
  -9  13   3  126.56   36.12
  -9  14   3  488.56   40.70
  -9  15   3    5.09   38.35
  -9  16   3   -5.55   41.68
  -9  17   3  187.29   59.14
  -9  18   3   54.87   42.89
  -9  19   3   48.61   42.56
  -9  20   3   -9.47   49.33
  -9  21   3  192.90   46.79
  -9  22   3  125.46   59.49
  -9  23   3  273.21   60.21
  -9  23   3  253.37   90.97
  -9  24   3   -6.84   67.42
  -9  25   3   -2.20   13.03
  -9  26   3  132.90   13.67
  -9  27   3   62.82   12.05
  -9  27   3   62.79   14.76
  -9  28   3   25.55   13.76
  -9  29   3    7.42   10.27
  -9  29   3    7.18   13.21
  -9  30   3   -0.03   11.74
  -9  30   3   -1.30   11.87
  -9  31   3    3.50    9.68
  -9  31   3    2.36   10.16
  -9  32   3    4.81   11.98
  -9  32   3    4.68    9.53
  -9  33   3   -0.32    8.72
  -9  34   3   10.10    8.78
  -9  35   3   10.37    8.89
  -9  36   3    0.04    6.22
 -10   6   3 2413.59   40.83
 -10   8   3 1622.38   42.19
 -10  11   3  129.74   34.10
 -10  12   3   17.25   33.45
 -10  13   3  138.75   36.12
 -10  14   3  259.94   40.32
 -10  15   3    1.34   42.78
 -10  16   3  252.25   45.91
 -10  18   3  119.07   41.70
 -10  19   3  -12.22   39.65
 -10  20   3   25.26   53.75
 -10  21   3   26.10   45.95
 -10  22   3  166.90   67.55
 -10  23   3   23.58   57.32
 -10  23   3    2.57   73.44
 -10  25   3   36.00   14.54
 -10  26   3   78.64   12.38
 -10  27   3   13.45   10.97
 -10  27   3   12.24   11.57
 -10  28   3   48.83   11.30
 -10  28   3   43.37   13.01
 -10  29   3    8.78   12.66
 -10  29   3    5.24   11.43
 -10  30   3    3.05   10.29
 -10  30   3    1.88    9.40
 -10  31   3   20.88    9.70
 -10  32   3   11.98    8.91
 -10  33   3   -2.34    9.77
 -10  34   3    0.39    8.39
 -10  35   3    4.47    6.22
 -11  10   3 1310.56   49.11
 -11  13   3    2.04   47.86
 -11  14   3  256.33   54.56
 -11  16   3  262.89   43.96
 -11  17   3  261.29   43.50
 -11  18   3    2.63   51.19
 -11  19   3   23.22   44.88
 -11  20   3   40.50   48.43
 -11  21   3   54.96   70.14
 -11  23   3   18.52   11.94
 -11  24   3   20.48   12.42
 -11  25   3    4.04   10.47
 -11  25   3    2.22   11.74
 -11  26   3    9.25   11.98
 -11  26   3    8.53   11.89
 -11  27   3   -1.63    9.99
 -11  28   3   43.02   10.38
 -11  29   3    5.49    8.91
 -11  30   3   31.64   11.13
 -11  31   3   12.98    8.48
 -11  32   3    0.30    8.91
 -11  33   3   27.52    8.21
 -11  34   3   -0.76    6.42
 -12   8   3  282.50   42.67
 -12  10   3  132.29   45.12
 -12  11   3  442.87   53.20
 -12  12   3  351.31   54.69
 -12  13   3  -12.04   46.59
 -12  14   3  205.01   49.52
 -12  15   3   66.55   49.92
 -12  16   3   29.16   41.62
 -12  17   3   22.83   42.89
 -12  18   3   83.83   54.26
 -12  19   3  -15.32   48.28
 -12  23   3   97.15   10.40
 -12  24   3   19.67   11.81
 -12  24   3   17.24    8.76
 -12  25   3   84.78   11.41
 -12  26   3   11.35    9.35
 -12  26   3    8.59   10.93
 -12  27   3    8.03    8.67
 -12  28   3   48.15    9.33
 -12  29   3    7.05    8.37
 -12  30   3    6.89    9.11
 -12  31   3   -1.43    7.89
 -12  32   3    3.29    7.49
 -12  33   3   10.06    6.11
 -13  20   3   18.48    7.75
   0   0   4 3445.37   15.53
   0   1   4  191.59    7.10
   0   2   4  343.27   10.16
   0   3   4   16.37    8.02
   0   3   4   15.40    9.57
   0   3   4   13.56    9.24
   0   4   4  162.91    9.77
   0   4   4  160.85   11.08
   0   5   4   36.92   12.33
   0   5   4   36.20   13.76
   0   6   4 1000.91   20.74
   0   6   4  985.42   21.51
   0   7   4   10.70   15.42
   0   7   4    7.86   16.41
   0   8   4 5100.23   40.89
   0   9   4  913.40   23.92
   0  10   4 4235.90   42.69
   0  11   4  259.42   19.82
   0  11   4  255.19   20.22
   0  11   4  252.05   27.55
   0  12   4   95.69   36.01
   0  14   4  337.62   38.31
   0  14   4  334.63   17.68
   0  14   4  329.27   33.58
   0  14   4  327.43   32.13
   0  15   4  634.61   31.56
   0  15   4  627.75   42.47
   0  16   4  153.18   31.37
   0  16   4  144.42   33.07
   0  17   4   37.32   32.13
   0  17   4   30.71   38.75
   0  18   4  113.87   42.62
   0  18   4  103.21   13.62
   0  19   4   95.98   37.78
   0  19   4   82.19   11.72
   0  19   4   80.98   44.84
   0  20   4  105.30   11.35
   0  20   4   95.89   38.33
   0  21   4   91.17   12.79
   0  21   4   60.80   40.87
   0  22   4   71.80   12.90
   0  23   4   34.39   14.35
   0  24   4    0.99   49.37
   0  24   4   -2.24   12.18
   0  25   4    2.97   12.99
   0  25   4  -15.63   49.87
   0  27   4   87.96   24.33
   0  27   4   69.81   56.73
   0  29   4  220.78   24.18
   0  29   4  157.47   15.27
   0  30   4  384.38   25.52
   0  30   4  354.73   21.71
   0  31   4   33.93   17.65
   0  31   4   29.42   19.84
   0  32   4  126.51   17.98
   0  33   4  114.00   14.89
   0  34   4   10.00   15.55
   0  35   4   60.06   16.08
   0  36   4    2.01   11.67
   0  37   4   10.69   12.84
   0  38   4    9.77    9.44
   0  39   4   -2.03    7.86
   0  -1   4  194.07    7.71
   1   0   4  173.72   10.67
   1   1   4  427.10   10.95
   1   2   4  298.98    9.44
   1   2   4  293.97   10.01
   1   2   4  292.41    6.64
   1   3   4  791.27   13.93
   1   3   4  774.26   11.02
   1   4   4  411.94   13.73
   1   4   4  409.96   12.40
   1   5   4   62.19   14.43
   1   5   4   60.70   14.83
   1   6   4  116.14   16.21
   1   6   4  112.31   18.84
   1   7   4   69.33   14.94
   1   7   4   67.05   16.67
   1   8   4  909.27   23.33
   1   8   4  907.53   24.36
   1   9   4  317.46   19.06
   1  10   4   27.09   15.18
   1  11   4  567.89   28.96
   1  12   4  144.93   36.69
   1  12   4  103.60   43.04
   1  14   4  218.30   32.11
   1  14   4  203.50   41.22
   1  16   4 3033.24   53.03
   1  16   4 3003.95   55.55
   1  16   4 2973.99   51.93
   1  16   4 2963.73   38.16
   1  17   4 1186.06   43.68
   1  17   4 1179.47   42.58
   1  18   4 1738.11   50.51
   1  18   4 1738.01   48.34
   1  19   4  742.54   49.41
   1  19   4  709.30   21.97
   1  20   4  198.94   38.94
   1  20   4  186.86   12.20
   1  20   4  183.82   38.73
   1  21   4   27.72   40.35
   1  21   4   24.11   41.75
   1  22   4   18.96   10.91
   1  23   4    4.84   14.02
   1  24   4   30.67   13.36
   1  25   4  184.64   17.00
   1  26   4   16.20   15.49
   1  27   4   69.68   20.85
   1  28   4  520.77   28.65
   1  29   4   66.33   24.14
   1  30   4  458.72   27.93
   1  31   4  122.83   18.71
   1  -1   4  416.96   10.60
   2   0   4  375.03   14.30
   2   0   4  375.02    2.54
   2   1   4  147.73   12.40
   2   2   4    2.84   13.38
   2   2   4   -2.12    8.87
   2   3   4 1326.53   15.66
   2   4   4   44.50   13.60
   2   5   4  859.59   20.37
   2   6   4  331.69   18.49
   2   7   4  193.66   17.48
   2   8   4 2176.93   31.83
   2   9   4 1287.24   26.92
   2  10   4 1539.29   25.52
   2  11   4   51.60   16.25
   2  11   4   42.02   19.74
   2  12   4  883.67   45.23
   2  12   4  817.13   45.98
   2  13   4    0.36   25.54
   2  14   4  480.16   38.64
   2  15   4   96.18   32.02
   2  15   4   82.67   28.78
   2  16   4 1102.12   38.18
   2  16   4 1100.18   42.62
   2  16   4 1096.59   39.58
   2  17   4  265.69   33.21
   2  17   4  259.08   34.26
   2  17   4  233.04   15.14
   2  18   4  300.10   46.24
   2  18   4  297.32   36.80
   2  19   4   42.11   36.43
   2  19   4   32.37   12.49
   2  19   4   31.35   45.49
   2  20   4  287.74   16.21
   2  20   4  286.40   49.04
   2  20   4  275.68   39.40
   2  21   4  281.15   15.44
   2  21   4  260.71   42.71
   2  22   4  190.46   48.52
   2  22   4   58.57   14.24
   2  23   4   93.15   41.62
   2  23   4   81.80   13.12
   2  24   4  121.12   41.84
   2  24   4  117.87   14.00
   2  25   4   78.17   16.45
   2  25   4   70.41   43.24
   2  26   4   40.57   14.59
   2  26   4   37.16   55.90
   2  27   4   -4.88   19.84
   2  28   4   -6.10   22.78
   2  29   4   72.06   20.06
   2  30   4   22.88   14.83
   2  31   4   23.84   15.51
   2  32   4   57.27   14.81
   2  33   4    8.04   13.10
   2  34   4    5.79   15.44
   2  35   4   67.68   13.97
   2  36   4    0.55   11.04
   2  37   4   40.29   10.71
   2  38   4   -0.81    8.50
   2  39   4   -0.97    7.36
   2  -1   4  143.53   14.54
   3   0   4   50.66   13.38
   3   1   4   96.48   13.49
   3   2   4 1558.86   11.21
   3   2   4 1533.04   22.12
   3   3   4   34.85   13.69
   3   3   4   32.63    7.60
   3   4   4  549.16   14.00
   3   4   4  537.69   19.58
   3   5   4  448.13   14.52
   3   6   4  346.34   16.08
   3   7   4  648.18   18.53
   3   8   4  824.54   22.01
   3   8   4  815.40   24.49
   3   9   4 2349.93   35.53
   3   9   4 2338.71   38.70
   3  10   4  189.20   20.09
   3  11   4  545.69   23.46
   3  12   4   36.10   34.87
   3  13   4   -2.05   23.72
   3  14   4  546.58   36.21
   3  15   4   98.25   32.81
   3  15   4   92.25   28.21
   3  15   4   88.80   25.30
   3  16   4  397.29   34.85
   3  16   4  394.13   30.97
   3  17   4   31.85   34.19
   3  17   4   25.41   32.77
   3  17   4   25.01   10.19
   3  17   4   11.81   30.53
   3  18   4  172.49   34.67
   3  18   4  161.75   37.81
   3  19   4  638.84   45.38
   3  19   4  629.25   19.58
   3  19   4  628.89   42.78
   3  20   4   63.06   42.43
   3  20   4   58.73   10.89
   3  20   4   45.03   38.88
   3  21   4   12.81   11.61
   3  22   4   12.14   44.57
   3  23   4  137.26   16.27
   3  23   4  125.00   49.87
   3  24   4  368.38   19.76
   3  25   4   37.42   15.00
   3  25   4   29.38   52.15
   3  26   4  300.87   21.07
   3  26   4  287.58   49.59
   3  27   4   12.31   19.01
   3  28   4   82.41   21.95
   3  29   4  171.42   18.05
   3  31   4    0.32   13.45
   3  32   4   21.65   13.47
   3  33   4    7.80   13.12
   3  34   4   16.14   14.85
   3  35   4    3.09   11.78
   3  36   4   34.13   12.77
   3  37   4   31.15   10.01
   3  38   4   22.29    8.81
   3  39   4    0.02    7.67
   4   0   4   96.30   10.80
   4   0   4   92.47   15.57
   4   1   4  194.89    9.66
   4   2   4  165.71   14.39
   4   3   4    5.07    7.89
   4   4   4  728.80   12.84
   4   4   4  710.64   21.71
   4   5   4  222.22   11.54
   4   6   4  142.38   13.49
   4   7   4   35.98   15.00
   4   8   4  164.17   18.07
   4   9   4 1664.58   26.92
   4  10   4 2846.94   41.49
   4  10   4 2781.36   47.33
   4  11   4 1113.27   38.22
   4  11   4 1005.62   45.84
   4  12   4  148.26   22.21
   4  12   4  146.64   24.33
   4  12   4  141.17   19.60
   4  12   4  132.58   24.33
   4  13   4   81.53   34.65
   4  13   4   20.03   31.19
   4  14   4  114.22   25.56
   4  14   4   93.18   27.51
   4  15   4  452.10   33.42
   4  15   4  447.64   28.56
   4  15   4  444.51   28.78
   4  16   4  219.17   35.24
   4  16   4  217.61   33.01
   4  16   4  214.69   30.51
   4  17   4  479.60   40.13
   4  17   4  461.90   36.91
   4  17   4  453.19   38.31
   4  18   4  395.11   42.65
   4  18   4  390.86   36.49
   4  18   4  357.83   14.37
   4  19   4   68.53   39.23
   4  19   4   67.84    9.81
   4  19   4   66.39   42.21
   4  20   4    1.58    8.19
   4  20   4   -5.90   44.60
   4  21   4  145.46   54.43
   4  21   4   69.54   11.87
   4  22   4   16.32   47.68
   4  23   4  512.07   43.57
   4  24   4   15.35   38.64
   4  24   4    7.49   10.84
   4  25   4  240.18   53.53
   4  26   4   81.58   48.38
   4  27   4  684.33   71.10
   4  29   4  128.47   16.60
   4  32   4   17.66   12.31
   4  33   4    9.83   12.40
   4  34   4   -3.58   13.86
   4  35   4    3.39   11.13
   4  36   4    4.98   12.24
   4  37   4   -3.00   10.62
   4  38   4   32.99    8.15
   4  -1   4  198.02   18.51
   5   0   4  101.98   16.89
   5   5   4  622.56   14.22
   5   5   4  610.58   18.75
   5   6   4    4.87   15.16
   5   7   4  111.28   14.63
   5   7   4  108.21   16.36
   5   9   4 1042.55   34.28
   5   9   4  974.66   32.18
   5  10   4  518.02   31.67
   5  10   4  442.47   26.07
   5  11   4 2292.08   36.03
   5  11   4 2269.58   37.81
   5  11   4 2268.76   35.88
   5  12   4  980.34   34.72
   5  12   4  979.36   33.64
   5  12   4  973.20   34.10
   5  13   4  809.96   35.26
   5  13   4  786.96   34.89
   5  14   4   14.25   27.91
   5  14   4    9.82   27.51
   5  15   4  448.64   28.72
   5  15   4  441.76   32.79
   5  16   4   29.55   37.83
   5  16   4    8.18   30.86
   5  17   4  381.22   34.32
   5  18   4  300.37   44.64
   5  19   4   18.80   44.81
   5  19   4   14.12   39.19
   5  20   4   17.20   44.07
   5  21   4  249.90   44.51
   5  22   4   72.90   37.28
   5  23   4   37.62   36.86
   5  28   4  232.84   19.28
   5  28   4  226.66   28.91
   5  29   4   80.34   14.85
   5  30   4   -3.19   12.62
   5  31   4   17.51   13.03
   5  32   4   88.31   13.49
   5  33   4   11.99   13.49
   5  34   4    3.43   11.92
   5  35   4    1.82   12.55
   5  36   4    2.97   11.59
   5  37   4    0.69    9.46
   5  38   4    4.40    6.44
   5  -1   4 1045.15   15.03
   5  -2   4  186.78   18.03
   5 -14   4   21.12   15.46
   5 -16   4   19.12   16.93
   5 -17   4  379.01   20.74
   5 -18   4  301.95   22.19
   6   1   4  421.41   21.93
   6   3   4  209.36   20.41
   6   4   4 1064.48   23.79
   6   5   4    1.86   19.28
   6   8   4  470.39   28.28
   6   8   4  302.09   34.83
   6   9   4 1156.35   24.64
   6   9   4 1124.39   22.85
   6  10   4  329.72   21.99
   6  10   4  326.34   19.10
   6  10   4  326.01   20.15
   6  11   4 2760.74   39.69
   6  11   4 2750.81   35.31
   6  11   4 2747.02   42.56
   6  12   4  941.93   27.05
   6  12   4  921.29   29.20
   6  13   4 3575.86   49.44
   6  13   4 3558.00   44.29
   6  13   4 3547.76   43.17
   6  14   4  745.33   32.42
   6  14   4  742.14   33.86
   6  14   4  736.65   30.91
   6  15   4   83.01   23.83
   6  15   4   74.57   26.85
   6  15   4   72.58   11.94
   6  16   4   70.44   38.24
   6  16   4   59.04   15.14
   6  16   4   54.85   27.97
   6  16   4   48.38   29.96
   6  17   4  339.30   41.62
   6  17   4  328.86   37.08
   6  18   4  274.54   38.55
   6  18   4  265.93   42.47
   6  19   4  224.91   35.18
   6  20   4   95.88   48.01
   6  21   4   17.56   42.01
   6  22   4  279.01   38.66
   6  23   4  118.63   38.68
   6  24   4   62.58   40.24
   6  25   4   38.24   42.76
   6  29   4    5.00   19.03
   6  29   4    3.89   12.40
   6  30   4   79.22   15.49
   6  31   4   32.16   14.98
   6  32   4   18.93   12.31
   6  33   4    3.11   13.08
   6  34   4   60.87   11.94
   6  36   4    5.53   10.27
   6  37   4    0.35    8.02
   6  -2   4  464.43   10.38
   6  -3   4  204.92   21.29
   6  -6   4   42.41   22.01
   6  -8   4  479.47   39.95
   6 -12   4  942.39   34.61
   6 -13   4 3520.60   48.93
   6 -15   4   68.36   14.72
   6 -16   4   55.16   15.68
   6 -17   4  340.20   23.33
   6 -18   4  265.46   19.58
   6 -19   4  230.15   20.04
   7   0   4 1262.83   30.97
   7   0   4 1217.43   37.72
   7   1   4   88.57   26.20
   7   1   4   82.72   19.52
   7   2   4  542.86   24.14
   7   4   4   54.63   26.66
   7   5   4  465.68   32.48
   7   5   4  421.97   47.31
   7   6   4  334.35   43.00
[truncated: 5,027,958 more chars]
